# Supplementary material for: Memory consolidation and improvement by synaptic tagging and capture in recurrent neural networks
Source: Commun Biol. 2021 Mar 3;4:275. doi: 10.1038/s42003-021-01778-y (PMC7977149; doi:10.1038/s42003-021-01778-y)
Supplement: Supplementary file 3 — Supplementary Data 1 [file 42003_2021_1778_MOESM3_ESM.xlsx]

## Sheet: Figure 4
w_ie / h_0	w_ii / h_0	recall prot.	firing rate readout time	nu_as (Hz)	nu_ans (Hz)	nu_ctrl (Hz)	Q*	MI (bits)	population activity (Hz)
2.5	1.5	F100D1at20.0	20.1	456	456	456.677	-0.00148518	0.123557	456.614
2.5	1.5	F100D1at20.0	20.1	456	456	456.61	-0.00133696	0.126208	456.553
2.5	1.5	F100D1at20.0	20.1	456	456.027	456.719	-0.00151744	0.137462	456.652
2.5	1.5	F100D1at20.0	20.1	456	456.027	456.552	-0.00115144	0.117374	456.501
2.5	1.5	F100D1at20.0	20.1	456	456.027	456.615	-0.00129058	0.129191	456.559
2.5	1.5	F100D1at20.0	20.1	456	456.027	456.619	-0.00129966	0.139578	456.562
2.5	1.5	F100D1at20.0	20.1	456	456.027	456.503	-0.00104557	0.114775	456.457
2.5	1.5	F100D1at20.0	20.1	456	456.027	456.658	-0.00138435	0.130613	456.598
2.5	1.5	F100D1at20.0	20.1	456	456.027	456.603	-0.00126336	0.135209	456.548
2.5	1.5	F100D1at20.0	20.1	456	456	456.698	-0.00153055	0.142075	456.632
2.5	2	F100D1at20.0	20.1	456	456	456.585	-0.00128252	0.146159	456.53
2.5	2	F100D1at20.0	20.1	456	456	456.65	-0.00142468	0.128188	456.589
2.5	2	F100D1at20.0	20.1	456	456.027	456.585	-0.00122404	0.128616	456.531
2.5	2	F100D1at20.0	20.1	456	456	456.491	-0.00107683	0.118879	456.445
2.5	2	F100D1at20.0	20.1	456	456	456.564	-0.00123714	0.166036	456.511
2.5	2	F100D1at20.0	20.1	456	456	456.361	-0.000792498	0.089818	456.327
2.5	2	F100D1at20.0	20.1	456	456	456.48	-0.00105263	0.154435	456.435
2.5	2	F100D1at20.0	20.1	456	456.027	456.53	-0.00110304	0.177012	456.481
2.5	2	F100D1at20.0	20.1	456	456.027	456.597	-0.00125126	0.171691	456.543
2.5	2	F100D1at20.0	20.1	456	456.027	456.583	-0.00122101	0.148563	456.53
2.5	2.5	F100D1at20.0	20.1	456	456.027	456.579	-0.00121194	0.141353	456.526
2.5	2.5	F100D1at20.0	20.1	456	456	456.614	-0.00134604	0.156442	456.556
2.5	2.5	F100D1at20.0	20.1	456	456	456.306	-0.000671506	0.0600206	456.277
2.5	2.5	F100D1at20.0	20.1	456	456.027	456.44	-0.000906433	0.0978577	456.4
2.5	2.5	F100D1at20.0	20.1	456	456	456.457	-0.00100121	0.131746	456.414
2.5	2.5	F100D1at20.0	20.1	456	456.027	456.615	-0.00129058	0.165627	456.559
2.5	2.5	F100D1at20.0	20.1	456	456.027	456.63	-0.00132386	0.186278	456.572
2.5	2.5	F100D1at20.0	20.1	456	456.027	456.568	-0.00118774	0.13801	456.516
2.5	2.5	F100D1at20.0	20.1	456	456	456.466	-0.00102238	0.0983449	456.423
2.5	2.5	F100D1at20.0	20.1	456	456	456.39	-0.000856019	0.0760552	456.354
2.5	3	F100D1at20.0	20.1	457.867	457.787	456.214	0.00343522	0.0141854	456.365
2.5	3	F100D1at20.0	20.1	457.867	457.84	456.172	0.00364208	0.00576014	456.33
2.5	3	F100D1at20.0	20.1	457.867	457.787	456.088	0.00370936	0.00829754	456.251
2.5	3	F100D1at20.0	20.1	457.867	457.76	456.145	0.0035276	0.0117971	456.301
2.5	3	F100D1at20.0	20.1	457.813	457.813	456.087	0.00377105	0.00745843	456.249
2.5	3	F100D1at20.0	20.1	457.893	457.867	456.095	0.00386879	0.00909606	456.262
2.5	3	F100D1at20.0	20.1	456	456	456.419	-0.00091954	0.0581779	456.38
2.5	3	F100D1at20.0	20.1	457.867	457.787	456.152	0.00357078	0.0105267	456.309
2.5	3	F100D1at20.0	20.1	457.76	457.76	456.145	0.00352843	0.0171508	456.296
2.5	3	F100D1at20.0	20.1	457.867	457.787	456.099	0.00368526	0.010512	456.261
2.5	3.5	F100D1at20.0	20.1	457.92	457.867	456.051	0.00396495	0.00543967	456.224
2.5	3.5	F100D1at20.0	20.1	457.92	457.92	456.046	0.00409347	0.00614231	456.221
2.5	3.5	F100D1at20.0	20.1	457.92	457.92	456.036	0.00411456	0.00609558	456.212
2.5	3.5	F100D1at20.0	20.1	457.867	457.893	456.081	0.00395738	0.00574978	456.25
2.5	3.5	F100D1at20.0	20.1	457.92	457.92	456.046	0.00409347	0.0051566	456.221
2.5	3.5	F100D1at20.0	20.1	457.92	457.92	456.036	0.00411456	0.00950605	456.212
2.5	3.5	F100D1at20.0	20.1	457.893	457.867	456.063	0.00393808	0.00604694	456.234
2.5	3.5	F100D1at20.0	20.1	457.893	457.92	456.072	0.00403648	0.00307365	456.244
2.5	3.5	F100D1at20.0	20.1	457.92	457.92	456.04	0.00410552	0.00535304	456.216
2.5	3.5	F100D1at20.0	20.1	457.893	457.893	456.074	0.00397221	0.00684749	456.245
2.5	4	F100D1at20.0	20.1	456.453	456.373	456.404	-6.74869e-05	0.0418401	456.405
2.5	4	F100D1at20.0	20.1	456.56	456.507	456.672	-0.000361524	0.153412	456.659
2.5	4	F100D1at20.0	20.1	456.453	456.613	456.568	9.87121e-05	0.171722	456.565
2.5	4	F100D1at20.0	20.1	456.507	456.4	456.408	-1.81287e-05	0.0490426	456.413
2.5	4	F100D1at20.0	20.1	456.72	456.32	456.425	-0.000229523	0.0715585	456.434
2.5	4	F100D1at20.0	20.1	456.347	456.56	456.411	0.000326431	0.0996955	456.415
2.5	4	F100D1at20.0	20.1	456.48	456.507	456.477	6.44613e-05	0.106151	456.479
2.5	4	F100D1at20.0	20.1	456.64	456.533	456.477	0.000122836	0.111208	456.488
2.5	4	F100D1at20.0	20.1	456.48	456.213	456.367	-0.000336407	0.0461698	456.365
2.5	4	F100D1at20.0	20.1	456.693	456.533	456.477	0.000122822	0.076426	456.49
2.5	4.5	F100D1at20.0	20.1	456.347	456.587	457	-0.000905744	0.447249	456.95
2.5	4.5	F100D1at20.0	20.1	456.32	456.427	456.874	-0.000981364	0.252594	456.827
2.5	4.5	F100D1at20.0	20.1	456.48	456.56	457.081	-0.00114217	0.482108	457.029
2.5	4.5	F100D1at20.0	20.1	456.4	456.507	456.993	-0.00106581	0.394776	456.942
2.5	4.5	F100D1at20.0	20.1	456.32	456.453	456.887	-0.00095013	0.38634	456.84
2.5	4.5	F100D1at20.0	20.1	456.4	456.667	457.052	-0.000845195	0.488743	457.004
2.5	4.5	F100D1at20.0	20.1	456.32	456.613	456.914	-0.000659952	0.386342	456.873
2.5	4.5	F100D1at20.0	20.1	456.613	456.56	457.134	-0.00125663	0.437263	457.082
2.5	4.5	F100D1at20.0	20.1	456.347	456.533	457.018	-0.00106191	0.50335	456.964
2.5	4.5	F100D1at20.0	20.1	456.373	456.533	456.956	-0.00092584	0.341473	456.909
2.5	5	F100D1at20.0	20.1	456.48	456.427	457.018	-0.00129527	0.480118	456.965
2.5	5	F100D1at20.0	20.1	456.48	456.507	457.026	-0.00113814	0.406828	456.976
2.5	5	F100D1at20.0	20.1	456.48	456.453	457.014	-0.00122779	0.535706	456.962
2.5	5	F100D1at20.0	20.1	456.48	456.453	457.135	-0.00149369	0.514468	457.072
2.5	5	F100D1at20.0	20.1	456.453	456.347	457.019	-0.00147363	0.476943	456.961
2.5	5	F100D1at20.0	20.1	456.613	456.587	457.119	-0.001165	0.437202	457.07
2.5	5	F100D1at20.0	20.1	456.427	456.32	456.903	-0.0012783	0.380409	456.854
2.5	5	F100D1at20.0	20.1	456.4	456.4	457.032	-0.00138415	0.441032	456.973
2.5	5	F100D1at20.0	20.1	456.533	456.427	457.051	-0.00136763	0.418223	456.998
2.5	5	F100D1at20.0	20.1	456.32	456.373	456.954	-0.00127356	0.358641	456.897
2.5	5.5	F100D1at20.0	20.1	456.533	456.347	457.211	-0.00189333	0.610543	457.139
2.5	5.5	F100D1at20.0	20.1	456.48	456.4	457.196	-0.00174348	0.576338	457.125
2.5	5.5	F100D1at20.0	20.1	456.507	456.347	457.076	-0.00159734	0.576227	457.015
2.5	5.5	F100D1at20.0	20.1	456.427	456.347	457.16	-0.00178196	0.590037	457.087
2.5	5.5	F100D1at20.0	20.1	456.4	456.24	457.076	-0.00183142	0.574767	457.005
2.5	5.5	F100D1at20.0	20.1	456.427	456.4	457.091	-0.00151401	0.515158	457.027
2.5	5.5	F100D1at20.0	20.1	456.507	456.293	457.076	-0.00171417	0.556992	457.012
2.5	5.5	F100D1at20.0	20.1	456.533	456.347	457.219	-0.00191146	0.597436	457.146
2.5	5.5	F100D1at20.0	20.1	456.533	456.24	457.139	-0.00196987	0.554454	457.069
2.5	5.5	F100D1at20.0	20.1	456.453	456.32	457.186	-0.00189769	0.653441	457.111
2.5	6	F100D1at20.0	20.1	456.347	456.267	456.948	-0.00149211	0.536001	456.887
2.5	6	F100D1at20.0	20.1	456.347	456.373	457.04	-0.00146088	0.521539	456.976
2.5	6	F100D1at20.0	20.1	456.427	456.587	456.557	6.44688e-05	0.218947	456.553
2.5	6	F100D1at20.0	20.1	456.293	456.32	457.076	-0.00165653	0.567396	457.004
2.5	6	F100D1at20.0	20.1	456.347	456.4	457.043	-0.00140849	0.547461	456.98
2.5	6	F100D1at20.0	20.1	456.32	456.373	457.143	-0.00168766	0.59118	457.069
2.5	6	F100D1at20.0	20.1	456.48	456.347	456.502	-0.000340436	0.145334	456.494
2.5	6	F100D1at20.0	20.1	456.427	456.4	457.11	-0.00155632	0.612705	457.045
2.5	6	F100D1at20.0	20.1	456.293	456.293	456.99	-0.00152755	0.486557	456.925
2.5	6	F100D1at20.0	20.1	456.48	456.587	456.713	-0.000276982	0.303086	456.696
2.5	6.5	F100D1at20.0	20.1	456.507	456.613	456.446	0.000367609	0.0657189	456.456
2.5	6.5	F100D1at20.0	20.1	456.533	456.613	456.596	3.82694e-05	0.089498	456.594
2.5	6.5	F100D1at20.0	20.1	456.587	456.613	456.572	8.96205e-05	0.116993	456.575
2.5	6.5	F100D1at20.0	20.1	456.373	456.293	456.979	-0.0015031	0.531802	456.919
2.5	6.5	F100D1at20.0	20.1	456.56	456.693	456.637	0.000122858	0.153521	456.636
2.5	6.5	F100D1at20.0	20.1	456.72	456.747	456.676	0.000155028	0.27784	456.681
2.5	6.5	F100D1at20.0	20.1	456.427	456.32	457.059	-0.00161978	0.524091	456.995
2.5	6.5	F100D1at20.0	20.1	456.24	456.453	457.001	-0.00120122	0.593973	456.94
2.5	6.5	F100D1at20.0	20.1	456.24	456.293	456.399	-0.000230772	0.14747	456.386
2.5	6.5	F100D1at20.0	20.1	456.56	456.4	456.557	-0.000344405	0.178723	456.55
3	1.5	F100D1at20.0	20.1	94.32	9.28	6.71034	0.027244	0.778787	10.9375
3	1.5	F100D1at20.0	20.1	94.2133	6.58667	4.71724	0.0198425	0.602613	9
3	1.5	F100D1at20.0	20.1	94.2133	10.1333	7.23034	0.0308129	0.944589	11.4437
3	1.5	F100D1at20.0	20.1	94.4	7.17333	4.76276	0.0255357	0.626407	9.0775
3	1.5	F100D1at20.0	20.1	94.1867	8.8	6.26897	0.0268725	0.709986	10.5087
3	1.5	F100D1at20.0	20.1	94.24	6.98667	4.85655	0.0226031	0.603871	9.14625
3	1.5	F100D1at20.0	20.1	94.2133	7.76	5.52828	0.023688	0.62697	9.79
3	1.5	F100D1at20.0	20.1	94.48	8.21333	5.92276	0.024244	0.673174	10.1813
3	1.5	F100D1at20.0	20.1	94.24	8.93333	6.43586	0.0265012	0.725391	10.6687
3	1.5	F100D1at20.0	20.1	94.4	8.74667	6.16552	0.0273427	0.729001	10.4225
3	2	F100D1at20.0	20.1	94.4267	10.9867	7.87862	0.0329149	0.900509	12.0813
3	2	F100D1at20.0	20.1	94.5067	7.22667	5.12552	0.0222328	0.666209	9.41375
3	2	F100D1at20.0	20.1	94.32	9.92	7.0869	0.0300371	0.849487	11.3087
3	2	F100D1at20.0	20.1	94.4	10.1067	7.39034	0.0287746	0.866998	11.5962
3	2	F100D1at20.0	20.1	94.4	10.4267	7.3669	0.0324128	0.952887	11.59
3	2	F100D1at20.0	20.1	94.56	9.44	6.86621	0.0272186	0.833957	11.0975
3	2	F100D1at20.0	20.1	94.3467	11.3867	8.37931	0.0318756	0.983948	12.55
3	2	F100D1at20.0	20.1	94.4	10.0267	7.29241	0.0289645	0.875712	11.5038
3	2	F100D1at20.0	20.1	94.4533	6.93333	4.5131	0.0256236	0.637665	8.8425
3	2	F100D1at20.0	20.1	94.4267	10.0267	7.31034	0.0287665	0.894113	11.5213
3	2.5	F100D1at20.0	20.1	94.48	12.9333	9.23448	0.0391496	1.07867	13.4038
3	2.5	F100D1at20.0	20.1	94.5067	12.6667	9.13241	0.0373969	1.1057	13.3
3	2.5	F100D1at20.0	20.1	94.4533	11.68	8.55172	0.0331198	1.08634	12.725
3	2.5	F100D1at20.0	20.1	94.2667	11.68	8.57103	0.0329805	1.09174	12.7338
3	2.5	F100D1at20.0	20.1	94.6667	11.1467	8.11034	0.0320738	0.992029	12.31
3	2.5	F100D1at20.0	20.1	94.32	13.2267	9.21793	0.0425014	1.12523	13.395
3	2.5	F100D1at20.0	20.1	94.2933	10.4267	7.81931	0.0276515	0.982795	11.995
3	2.5	F100D1at20.0	20.1	94.5333	13.28	9.41517	0.0408832	1.1327	13.5862
3	2.5	F100D1at20.0	20.1	94.6133	11.52	8.2	0.0350902	1.03644	12.4062
3	2.5	F100D1at20.0	20.1	94.4533	11.92	8.49379	0.0362741	0.972364	12.6837
3	3	F100D1at20.0	20.1	94.7467	18.5067	12.4069	0.0643798	1.37811	16.5525
3	3	F100D1at20.0	20.1	94.7733	17.92	11.8552	0.063993	1.42451	16.0263
3	3	F100D1at20.0	20.1	94.88	15.7867	10.2414	0.0584453	1.20235	14.4688
3	3	F100D1at20.0	20.1	94.6933	17.4133	11.4497	0.0629789	1.37203	15.6312
3	3	F100D1at20.0	20.1	94.6933	18.2133	12.1159	0.0643918	1.37108	16.2725
3	3	F100D1at20.0	20.1	94.72	17.92	11.7821	0.0648008	1.38509	15.9575
3	3	F100D1at20.0	20.1	94.8533	18.1067	12.2097	0.0621698	1.45698	16.36
3	3	F100D1at20.0	20.1	94.6133	17.8667	12.0717	0.0612487	1.43291	16.2125
3	3	F100D1at20.0	20.1	95.0133	18.1067	12.1007	0.0632119	1.39537	16.2688
3	3	F100D1at20.0	20.1	94.8267	18.9867	12.7724	0.0655328	1.40795	16.91
3	3.5	F100D1at20.0	20.1	228.053	155.52	112.844	0.187131	2.35904	120.245
3	3.5	F100D1at20.0	20.1	229.973	157.04	114.506	0.184951	2.34568	121.912
3	3.5	F100D1at20.0	20.1	231.227	158.853	117.554	0.178608	2.37293	124.819
3	3.5	F100D1at20.0	20.1	234.24	165.947	122.308	0.186301	2.31595	129.6
3	3.5	F100D1at20.0	20.1	241.12	174.427	132.447	0.174103	2.36787	139.509
3	3.5	F100D1at20.0	20.1	215.76	138.533	97.5283	0.190049	2.29885	104.993
3	3.5	F100D1at20.0	20.1	232.213	159.013	120.022	0.167911	2.36793	127.109
3	3.5	F100D1at20.0	20.1	236.027	166.773	124.229	0.180252	2.37779	131.464
3	3.5	F100D1at20.0	20.1	235.253	167.04	123.553	0.184851	2.32727	130.827
3	3.5	F100D1at20.0	20.1	255.653	192.907	153.546	0.15396	2.34536	160.178
3	4	F100D1at20.0	20.1	456.373	456.293	456.466	-0.000378799	0.0473529	456.454
3	4	F100D1at20.0	20.1	456.533	456.453	456.748	-0.000644538	0.0597771	456.724
3	4	F100D1at20.0	20.1	456.347	456.293	456.528	-0.000514833	0.0492037	456.509
3	4	F100D1at20.0	20.1	456.427	456.32	456.646	-0.000713186	0.085657	456.62
3	4	F100D1at20.0	20.1	456.427	456.533	456.502	6.84981e-05	0.0379826	456.5
3	4	F100D1at20.0	20.1	456.4	456.373	456.505	-0.000288112	0.0474346	456.494
3	4	F100D1at20.0	20.1	456.48	456.48	456.618	-0.000302162	0.0593333	456.605
3	4	F100D1at20.0	20.1	456.507	456.533	456.601	-0.000149058	0.065087	456.594
3	4	F100D1at20.0	20.1	456.533	456.32	456.578	-0.000564977	0.0580262	456.564
3	4	F100D1at20.0	20.1	456.507	456.507	456.604	-0.000213516	0.0534226	456.595
3	4.5	F100D1at20.0	20.1	456.347	456.427	456.394	7.05251e-05	0.101053	456.394
3	4.5	F100D1at20.0	20.1	456.507	456.587	456.615	-6.24432e-05	0.138693	456.609
3	4.5	F100D1at20.0	20.1	456.453	456.373	456.566	-0.000421037	0.129118	456.551
3	4.5	F100D1at20.0	20.1	456.373	456.48	456.454	5.74243e-05	0.139597	456.451
3	4.5	F100D1at20.0	20.1	456.853	456.533	456.441	0.000201277	0.0835961	456.465
3	4.5	F100D1at20.0	20.1	456.533	456.48	456.592	-0.000244723	0.11746	456.584
3	4.5	F100D1at20.0	20.1	456.4	456.613	456.514	0.000216588	0.107131	456.514
3	4.5	F100D1at20.0	20.1	456.72	456.64	456.524	0.000253683	0.11106	456.539
3	4.5	F100D1at20.0	20.1	456.8	456.693	456.647	0.000101657	0.109682	456.656
3	4.5	F100D1at20.0	20.1	456.427	456.427	456.553	-0.000277014	0.0994825	456.541
3	5	F100D1at20.0	20.1	456.427	456.4	456.466	-0.000145055	0.124927	456.461
3	5	F100D1at20.0	20.1	456.453	456.453	456.502	-0.00010677	0.0965855	456.498
3	5	F100D1at20.0	20.1	456.427	456.56	456.417	0.000314285	0.131119	456.424
3	5	F100D1at20.0	20.1	456.64	456.613	456.618	-1.00685e-05	0.136671	456.619
3	5	F100D1at20.0	20.1	456.8	456.72	456.73	-2.11365e-05	0.263062	456.733
3	5	F100D1at20.0	20.1	456.64	456.827	456.721	0.00023057	0.170153	456.723
3	5	F100D1at20.0	20.1	456.533	456.507	456.419	0.000191347	0.0559128	456.429
3	5	F100D1at20.0	20.1	456.56	456.453	456.434	4.12883e-05	0.170409	456.441
3	5	F100D1at20.0	20.1	456.587	456.56	456.629	-0.000151046	0.191861	456.624
3	5	F100D1at20.0	20.1	456.533	456.64	456.6	8.76168e-05	0.19163	456.599
3	5.5	F100D1at20.0	20.1	456.933	456.72	456.601	0.000259602	0.122814	456.623
3	5.5	F100D1at20.0	20.1	456.613	456.56	456.406	0.000338323	0.043405	456.423
3	5.5	F100D1at20.0	20.1	456.453	456.427	456.356	0.000155119	0.07423	456.364
3	5.5	F100D1at20.0	20.1	456.613	456.747	456.628	0.000260791	0.06915	456.632
3	5.5	F100D1at20.0	20.1	456.693	456.587	456.617	-6.54379e-05	0.0954021	456.619
3	5.5	F100D1at20.0	20.1	456.587	456.693	456.647	0.000101704	0.110459	456.646
3	5.5	F100D1at20.0	20.1	456.64	456.667	456.579	0.000191302	0.0601102	456.586
3	5.5	F100D1at20.0	20.1	456.48	456.64	456.646	-1.20865e-05	0.0951512	456.637
3	5.5	F100D1at20.0	20.1	456.507	456.507	456.468	8.56076e-05	0.072413	456.471
3	5.5	F100D1at20.0	20.1	456.667	456.533	456.414	0.000261767	0.0683404	456.431
3	6	F100D1at20.0	20.1	456.587	456.64	456.596	9.66693e-05	0.0505647	456.598
3	6	F100D1at20.0	20.1	456.293	456.453	456.461	-1.61219e-05	0.0628403	456.452
3	6	F100D1at20.0	20.1	456.453	456.587	456.648	-0.000134974	0.204888	456.636
3	6	F100D1at20.0	20.1	456.373	456.56	456.622	-0.000136005	0.0892322	456.608
3	6	F100D1at20.0	20.1	456.32	456.56	456.669	-0.000238792	0.0765748	456.647
3	6	F100D1at20.0	20.1	456.24	456.373	456.484	-0.000242865	0.0632254	456.467
3	6	F100D1at20.0	20.1	456.373	456.773	456.717	0.000122908	0.14725	456.704
3	6	F100D1at20.0	20.1	456.56	456.773	456.745	6.24359e-05	0.144395	456.738
3	6	F100D1at20.0	20.1	456.693	456.693	456.793	-0.000218462	0.170502	456.784
3	6	F100D1at20.0	20.1	456.373	456.56	456.614	-0.000117871	0.089067	456.6
3	6.5	F100D1at20.0	20.1	456.667	456.533	456.854	-0.000701737	0.308028	456.83
3	6.5	F100D1at20.0	20.1	456.507	456.613	456.883	-0.000590189	0.376689	456.853
3	6.5	F100D1at20.0	20.1	456.667	456.587	456.963	-0.000823559	0.29265	456.931
3	6.5	F100D1at20.0	20.1	456.693	456.667	456.954	-0.000630217	0.368185	456.929
3	6.5	F100D1at20.0	20.1	456.747	456.693	456.903	-0.000460025	0.328638	456.886
3	6.5	F100D1at20.0	20.1	456.72	456.72	456.968	-0.000543606	0.423933	456.945
3	6.5	F100D1at20.0	20.1	456.533	456.56	456.89	-0.000722083	0.293408	456.858
3	6.5	F100D1at20.0	20.1	456.64	456.64	456.887	-0.000540681	0.364133	456.864
3	6.5	F100D1at20.0	20.1	456.56	456.747	456.96	-0.000467262	0.362691	456.931
3	6.5	F100D1at20.0	20.1	456.56	456.8	456.806	-1.20844e-05	0.288847	456.794
3.5	1.5	F100D1at20.0	20.1	94.24	5.76	4.5269	0.0130847	0.434641	8.79
3.5	1.5	F100D1at20.0	20.1	94.32	6.4	4.75034	0.01749	0.472038	9.02625
3.5	1.5	F100D1at20.0	20.1	94.24	5.73333	4.28552	0.0153631	0.464025	8.57
3.5	1.5	F100D1at20.0	20.1	94.16	6.29333	4.99448	0.0137941	0.527862	9.235
3.5	1.5	F100D1at20.0	20.1	94.16	2.96	2.30759	0.00692878	0.297978	6.64375
3.5	1.5	F100D1at20.0	20.1	94.2933	5.6	4.40828	0.0126385	0.412102	8.6775
3.5	1.5	F100D1at20.0	20.1	94.16	6.74667	5.38069	0.014507	0.539233	9.60625
3.5	1.5	F100D1at20.0	20.1	94.2133	6.21333	4.56966	0.0174463	0.430736	8.84875
3.5	1.5	F100D1at20.0	20.1	94.1333	5.97333	4.55586	0.0150581	0.491392	8.82125
3.5	1.5	F100D1at20.0	20.1	94.16	4.8	3.65103	0.0122023	0.431248	7.9475
3.5	2	F100D1at20.0	20.1	94.32	7.2	5.63448	0.0165979	0.607473	9.865
3.5	2	F100D1at20.0	20.1	94.3733	6.90667	5.29379	0.0170904	0.595365	9.545
3.5	2	F100D1at20.0	20.1	94.2667	6.37333	4.92828	0.0153295	0.545363	9.18375
3.5	2	F100D1at20.0	20.1	94.2933	5.84	4.20138	0.0173779	0.46488	8.50125
3.5	2	F100D1at20.0	20.1	94.2667	7.25333	5.7131	0.0163391	0.580388	9.93625
3.5	2	F100D1at20.0	20.1	94.2933	6.69333	5.29655	0.0148132	0.52268	9.53375
3.5	2	F100D1at20.0	20.1	94.1867	5.70667	4.23448	0.0156305	0.456497	8.52
3.5	2	F100D1at20.0	20.1	94.2667	4.42667	3.00276	0.0151051	0.399874	7.3475
3.5	2	F100D1at20.0	20.1	94.3733	6.53333	5.03862	0.0158383	0.536466	9.29625
3.5	2	F100D1at20.0	20.1	94.2667	7.09333	5.46621	0.0172609	0.627159	9.705
3.5	2.5	F100D1at20.0	20.1	94.48	8.02667	6.38345	0.0173922	0.665756	10.59
3.5	2.5	F100D1at20.0	20.1	94.3467	8.10667	6.23172	0.0198729	0.659246	10.45
3.5	2.5	F100D1at20.0	20.1	94.2667	6.85333	5.08276	0.0187826	0.60249	9.34625
3.5	2.5	F100D1at20.0	20.1	94.2933	8.21333	6.41517	0.0190699	0.703326	10.6188
3.5	2.5	F100D1at20.0	20.1	94.24	7.12	5.39034	0.0183537	0.608521	9.63625
3.5	2.5	F100D1at20.0	20.1	94.4533	8.24	6.38897	0.0195973	0.678813	10.6037
3.5	2.5	F100D1at20.0	20.1	94.32	7.97333	6.26207	0.0181432	0.747329	10.47
3.5	2.5	F100D1at20.0	20.1	94.48	7.04	4.9269	0.0223656	0.577306	9.22375
3.5	2.5	F100D1at20.0	20.1	94.4	8.45333	6.33241	0.0224674	0.684741	10.56
3.5	2.5	F100D1at20.0	20.1	94.24	8.56	6.40966	0.0228178	0.717625	10.6275
3.5	3	F100D1at20.0	20.1	94.4533	9.2	7.3131	0.019977	0.798115	11.4863
3.5	3	F100D1at20.0	20.1	94.56	8.61333	6.18621	0.0256676	0.730253	10.4425
3.5	3	F100D1at20.0	20.1	94.4267	9.84	7.44138	0.0254019	0.819551	11.6312
3.5	3	F100D1at20.0	20.1	94.5067	9.76	7.52414	0.0236582	0.796966	11.7063
3.5	3	F100D1at20.0	20.1	94.4267	9.2	7.1269	0.0219546	0.79212	11.3163
3.5	3	F100D1at20.0	20.1	94.56	9.25333	6.87724	0.0251279	0.782661	11.0988
3.5	3	F100D1at20.0	20.1	94.3467	7.14667	5.02897	0.022446	0.678583	9.315
3.5	3	F100D1at20.0	20.1	94.4267	8.82667	6.56138	0.0239899	0.760241	10.7863
3.5	3	F100D1at20.0	20.1	94.4267	9.81333	7.50069	0.0244914	0.83043	11.6837
3.5	3	F100D1at20.0	20.1	94.3733	9.49333	7.34207	0.0227953	0.779697	11.5225
3.5	3.5	F100D1at20.0	20.1	94.6133	13.3067	9.53931	0.0398185	1.05729	13.7037
3.5	3.5	F100D1at20.0	20.1	94.72	12.16	8.8869	0.0345556	0.982785	13.0638
3.5	3.5	F100D1at20.0	20.1	94.9867	12.4533	8.16276	0.0451703	0.950894	12.4337
3.5	3.5	F100D1at20.0	20.1	94.9067	13.6267	9.57931	0.0426456	0.990683	13.7688
3.5	3.5	F100D1at20.0	20.1	94.72	12.8	8.91448	0.0410211	0.98465	13.1188
3.5	3.5	F100D1at20.0	20.1	94.5867	12	8.73241	0.0345459	0.940588	12.91
3.5	3.5	F100D1at20.0	20.1	94.6667	11.8933	8.5669	0.0351384	0.964168	12.7587
3.5	3.5	F100D1at20.0	20.1	94.7467	11.28	7.93379	0.0353174	0.909892	12.16
3.5	3.5	F100D1at20.0	20.1	94.56	12.1333	8.45931	0.0388539	0.953232	12.6675
3.5	3.5	F100D1at20.0	20.1	94.3733	12.8	9.08138	0.0394033	1.01262	13.2538
3.5	4	F100D1at20.0	20.1	95.68	20.0533	13.4883	0.0686147	1.34773	17.6487
3.5	4	F100D1at20.0	20.1	95.8667	19.4133	13.1407	0.0654309	1.305	17.3125
3.5	4	F100D1at20.0	20.1	95.5467	19.68	12.9917	0.0700001	1.32819	17.175
3.5	4	F100D1at20.0	20.1	95.5467	20.0267	13.6097	0.067161	1.34116	17.7512
3.5	4	F100D1at20.0	20.1	95.9733	19.4933	13.4345	0.0631306	1.35001	17.5875
3.5	4	F100D1at20.0	20.1	95.8933	18.4267	12.7048	0.0596688	1.28896	16.8725
3.5	4	F100D1at20.0	20.1	95.76	19.3867	13.0607	0.0660607	1.32303	17.2338
3.5	4	F100D1at20.0	20.1	95.7067	18.7467	12.5572	0.0646708	1.2573	16.745
3.5	4	F100D1at20.0	20.1	96	18	11.9297	0.0632328	1.26002	16.155
3.5	4	F100D1at20.0	20.1	95.4133	19.28	12.8152	0.067756	1.32637	16.99
3.5	4.5	F100D1at20.0	20.1	456.48	456.533	456.559	-5.53964e-05	0.0473198	456.554
3.5	4.5	F100D1at20.0	20.1	456.56	456.64	456.761	-0.000265856	0.0438545	456.746
3.5	4.5	F100D1at20.0	20.1	456.8	456.613	456.535	0.000171105	0.0516374	456.551
3.5	4.5	F100D1at20.0	20.1	456.587	456.853	456.708	0.00031921	0.0506618	456.709
3.5	4.5	F100D1at20.0	20.1	456.56	456.507	456.552	-9.8689e-05	0.0458098	456.55
3.5	4.5	F100D1at20.0	20.1	456.32	456.56	456.499	0.000132998	0.0480484	456.494
3.5	4.5	F100D1at20.0	20.1	456.8	456.64	456.701	-0.000132858	0.0478281	456.702
3.5	4.5	F100D1at20.0	20.1	456.56	456.453	456.647	-0.00042396	0.0486577	456.634
3.5	4.5	F100D1at20.0	20.1	456.773	456.453	456.568	-0.00025164	0.0433552	456.572
3.5	4.5	F100D1at20.0	20.1	456.533	456.373	456.502	-0.000281985	0.0537203	456.498
3.5	5	F100D1at20.0	20.1	456.613	456.267	456.287	-4.43042e-05	0.0675898	456.301
3.5	5	F100D1at20.0	20.1	456.48	456.453	456.451	5.03604e-06	0.0507118	456.452
3.5	5	F100D1at20.0	20.1	456.613	456.56	456.492	0.000148016	0.0679224	456.501
3.5	5	F100D1at20.0	20.1	456.48	456.56	456.363	0.000432092	0.0672034	456.377
3.5	5	F100D1at20.0	20.1	456.427	456.453	456.434	4.13003e-05	0.0684994	456.435
3.5	5	F100D1at20.0	20.1	456.56	456.613	456.495	0.000258807	0.0580327	456.504
3.5	5	F100D1at20.0	20.1	456.507	456.507	456.699	-0.000421995	0.0641012	456.681
3.5	5	F100D1at20.0	20.1	456.72	456.693	456.783	-0.000197309	0.0779225	456.776
3.5	5	F100D1at20.0	20.1	456.587	456.507	456.505	4.02789e-06	0.0564557	456.509
3.5	5	F100D1at20.0	20.1	456.72	456.72	456.768	-0.000105701	0.0620587	456.764
3.5	5.5	F100D1at20.0	20.1	456.613	456.667	456.612	0.000118816	0.0800361	456.615
3.5	5.5	F100D1at20.0	20.1	456.507	456.427	456.651	-0.000491489	0.0831719	456.634
3.5	5.5	F100D1at20.0	20.1	456.533	456.64	456.636	9.06381e-06	0.0709289	456.631
3.5	5.5	F100D1at20.0	20.1	456.453	456.507	456.626	-0.000261889	0.0760572	456.613
3.5	5.5	F100D1at20.0	20.1	456.64	456.693	456.688	1.10754e-05	0.0770377	456.686
3.5	5.5	F100D1at20.0	20.1	456.4	456.373	456.244	0.000283075	0.0726297	456.257
3.5	5.5	F100D1at20.0	20.1	456.64	456.72	456.592	0.000280912	0.0810012	456.6
3.5	5.5	F100D1at20.0	20.1	456.587	456.667	456.516	0.000330287	0.0535704	456.526
3.5	5.5	F100D1at20.0	20.1	456.667	456.613	456.589	5.33602e-05	0.0721875	456.594
3.5	5.5	F100D1at20.0	20.1	456.427	456.8	456.603	0.000432143	0.069961	456.604
3.5	6	F100D1at20.0	20.1	456.56	456.56	456.422	0.000302109	0.0834254	456.435
3.5	6	F100D1at20.0	20.1	456.56	456.347	456.448	-0.000222554	0.23288	456.449
3.5	6	F100D1at20.0	20.1	456.48	456.507	456.439	0.000149067	0.0944732	456.444
3.5	6	F100D1at20.0	20.1	456.427	456.293	456.404	-0.000242765	0.0933311	456.4
3.5	6	F100D1at20.0	20.1	456.507	456.347	456.458	-0.00024373	0.158261	456.455
3.5	6	F100D1at20.0	20.1	456.4	456.4	456.437	-8.15981e-05	0.18058	456.434
3.5	6	F100D1at20.0	20.1	456.773	456.747	456.759	-2.61706e-05	0.08717	456.759
3.5	6	F100D1at20.0	20.1	456.64	456.4	456.611	-0.000462146	0.220604	456.603
3.5	6	F100D1at20.0	20.1	456.32	456.347	456.472	-0.000274057	0.189612	456.459
3.5	6	F100D1at20.0	20.1	456.72	456.56	456.559	3.02003e-06	0.217715	456.566
3.5	6.5	F100D1at20.0	20.1	456.667	456.667	456.669	-5.03398e-06	0.122417	456.669
3.5	6.5	F100D1at20.0	20.1	456.667	456.64	456.793	-0.000335263	0.16036	456.78
3.5	6.5	F100D1at20.0	20.1	456.693	456.72	456.768	-0.000105707	0.160773	456.762
3.5	6.5	F100D1at20.0	20.1	456.613	456.507	456.549	-9.2636e-05	0.17964	456.55
3.5	6.5	F100D1at20.0	20.1	456.4	456.4	456.477	-0.000169241	0.109511	456.47
3.5	6.5	F100D1at20.0	20.1	456.72	456.773	456.737	8.05343e-05	0.26414	456.738
3.5	6.5	F100D1at20.0	20.1	456.533	456.613	456.637	-5.23687e-05	0.15731	456.631
3.5	6.5	F100D1at20.0	20.1	456.507	456.453	456.593	-0.000306173	0.10745	456.582
3.5	6.5	F100D1at20.0	20.1	456.587	456.56	456.625	-0.000141983	0.201368	456.62
3.5	6.5	F100D1at20.0	20.1	456.453	456.373	456.361	2.61889e-05	0.0936443	456.366
4	1.5	F100D1at20.0	20.1	94.3733	2.61333	2.32828	0.00302053	0.25088	6.65625
4	1.5	F100D1at20.0	20.1	94.24	3.46667	3.04966	0.00442499	0.270993	7.34375
4	1.5	F100D1at20.0	20.1	94.32	2.96	2.89517	0.000687315	0.252093	7.18375
4	1.5	F100D1at20.0	20.1	94.1867	5.36	4.43724	0.00979713	0.465454	8.6875
4	1.5	F100D1at20.0	20.1	94.2667	4.02667	3.37517	0.00691118	0.283585	7.66625
4	1.5	F100D1at20.0	20.1	94.1067	5.28	4.54759	0.0077828	0.488416	8.78
4	1.5	F100D1at20.0	20.1	94.1867	3.86667	3.46345	0.00428106	0.295944	7.735
4	1.5	F100D1at20.0	20.1	94.2133	5.46667	4.58207	0.0093893	0.524725	8.825
4	1.5	F100D1at20.0	20.1	94.1333	5.01333	4.06759	0.0100469	0.30194	8.33375
4	1.5	F100D1at20.0	20.1	94.1333	5.01333	4.16138	0.0090505	0.450439	8.41875
4	2	F100D1at20.0	20.1	94.1333	3.78667	2.92276	0.00917749	0.309431	7.23875
4	2	F100D1at20.0	20.1	94.24	5.6	4.75862	0.00892805	0.46881	8.9925
4	2	F100D1at20.0	20.1	94.08	5.54667	4.66897	0.00932931	0.509738	8.90125
4	2	F100D1at20.0	20.1	94.24	4.56	3.67586	0.00938177	0.353573	7.9625
4	2	F100D1at20.0	20.1	94.4533	3.44	2.97241	0.00495045	0.320374	7.2825
4	2	F100D1at20.0	20.1	94.3467	2.4	2.29793	0.00108185	0.313251	6.6175
4	2	F100D1at20.0	20.1	94.3733	4.21333	3.44828	0.00810671	0.328659	7.74625
4	2	F100D1at20.0	20.1	94.3733	4.72	4.02621	0.00735158	0.36328	8.29375
4	2	F100D1at20.0	20.1	94.2133	4.82667	3.71034	0.0118489	0.350938	8.005
4	2	F100D1at20.0	20.1	94.2133	4.24	3.55862	0.0072323	0.353952	7.84
4	2.5	F100D1at20.0	20.1	94.1867	3.92	2.76828	0.0122281	0.378683	7.1075
4	2.5	F100D1at20.0	20.1	94.2667	6.13333	4.81241	0.0140126	0.476215	9.0675
4	2.5	F100D1at20.0	20.1	94.2667	5.68	4.37655	0.0138272	0.47888	8.65125
4	2.5	F100D1at20.0	20.1	94.24	5.68	4.34483	0.0141678	0.475414	8.62125
4	2.5	F100D1at20.0	20.1	94.2133	6.72	5.11448	0.0170413	0.516925	9.36625
4	2.5	F100D1at20.0	20.1	94.1333	6.08	4.72276	0.0144183	0.529088	8.9775
4	2.5	F100D1at20.0	20.1	94.5867	6.37333	5.05517	0.013936	0.562097	9.31375
4	2.5	F100D1at20.0	20.1	94.4267	6.08	4.86069	0.0129128	0.541129	9.11625
4	2.5	F100D1at20.0	20.1	94.2667	5.54667	4.32828	0.0129249	0.436601	8.60125
4	2.5	F100D1at20.0	20.1	94.16	4.32	3.4	0.0097706	0.400868	7.6975
4	3	F100D1at20.0	20.1	94.3467	6.69333	5.31034	0.0146586	0.559095	9.54875
4	3	F100D1at20.0	20.1	94.4533	7.57333	5.84552	0.0182928	0.643432	10.08
4	3	F100D1at20.0	20.1	94.3467	6.4	4.74207	0.0175728	0.521853	9.02
4	3	F100D1at20.0	20.1	94.3733	6.64	5.09241	0.0163986	0.593986	9.35
4	3	F100D1at20.0	20.1	94.32	3.84	2.86483	0.010339	0.469225	7.1975
4	3	F100D1at20.0	20.1	94.16	6.18667	4.98621	0.0127491	0.551341	9.2225
4	3	F100D1at20.0	20.1	94.3467	7.54667	5.87172	0.0177531	0.655192	10.0975
4	3	F100D1at20.0	20.1	94.4267	5.49333	4.30759	0.0125573	0.498812	8.5875
4	3	F100D1at20.0	20.1	94.3733	6.42667	5.11172	0.0139334	0.583294	9.3575
4	3	F100D1at20.0	20.1	94.3733	4.24	3.16138	0.0114293	0.492661	7.4875
4	3.5	F100D1at20.0	20.1	94.5067	7.70667	5.71034	0.0211236	0.665152	9.96625
4	3.5	F100D1at20.0	20.1	94.3733	7.84	5.96414	0.019877	0.662942	10.1962
4	3.5	F100D1at20.0	20.1	94.6933	8.50667	6.54897	0.0206741	0.737558	10.7725
4	3.5	F100D1at20.0	20.1	94.5867	8.88	6.84414	0.0215238	0.786369	11.0525
4	3.5	F100D1at20.0	20.1	94.3467	8.34667	6.01793	0.0246828	0.704212	10.2675
4	3.5	F100D1at20.0	20.1	94.5333	8.21333	6.26897	0.0205681	0.710148	10.4975
4	3.5	F100D1at20.0	20.1	94.64	8.18667	6.49517	0.0178729	0.728209	10.7063
4	3.5	F100D1at20.0	20.1	94.4267	8.08	6.1931	0.0199827	0.675335	10.4175
4	3.5	F100D1at20.0	20.1	94.4533	8.48	6.63724	0.0195097	0.756538	10.84
4	3.5	F100D1at20.0	20.1	94.4	7.52	5.74759	0.0187756	0.689057	9.98625
4	4	F100D1at20.0	20.1	94.6667	10.4267	7.27862	0.033254	0.854353	11.5225
4	4	F100D1at20.0	20.1	94.48	10.2667	7.01379	0.0344292	0.829186	11.2662
4	4	F100D1at20.0	20.1	94.4267	10.6933	7.90621	0.0295163	0.862774	12.0925
4	4	F100D1at20.0	20.1	94.4533	11.0133	7.8	0.0340203	0.905828	12.0125
4	4	F100D1at20.0	20.1	94.6933	10.3467	7.96966	0.0251022	0.903254	12.1463
4	4	F100D1at20.0	20.1	94.48	10.0267	7.46621	0.0271005	0.82803	11.665
4	4	F100D1at20.0	20.1	94.48	10.7467	7.97793	0.029305	0.909632	12.1625
4	4	F100D1at20.0	20.1	94.2933	10.96	7.93655	0.0320643	0.900891	12.1263
4	4	F100D1at20.0	20.1	94.5333	10.5333	7.44	0.0327221	0.832594	11.6675
4	4	F100D1at20.0	20.1	94.5333	10.56	7.49241	0.0324498	0.850695	11.7163
4	4.5	F100D1at20.0	20.1	94.8267	14.48	10.2552	0.0445532	1.06827	14.4175
4	4.5	F100D1at20.0	20.1	95.3067	15.0133	10.5517	0.0468132	1.08014	14.7338
4	4.5	F100D1at20.0	20.1	95.0667	14.2133	9.35724	0.0510809	1.02548	13.6025
4	4.5	F100D1at20.0	20.1	94.9067	14.56	9.97931	0.0482652	1.04181	14.175
4	4.5	F100D1at20.0	20.1	95.1467	14.3467	9.8	0.0477859	1.01931	14.0137
4	4.5	F100D1at20.0	20.1	94.9333	14.5333	9.79586	0.0499031	1.03628	14.0087
4	4.5	F100D1at20.0	20.1	95.2	14.24	9.67862	0.0479136	1.06092	13.9012
4	4.5	F100D1at20.0	20.1	94.7733	14.6133	9.94483	0.0492597	1.05767	14.14
4	4.5	F100D1at20.0	20.1	94.8533	14.5067	10.2814	0.0445455	1.08861	14.4437
4	4.5	F100D1at20.0	20.1	94.8267	13.0933	9.36414	0.0393264	1.03764	13.545
4	5	F100D1at20.0	20.1	123.307	40.6133	30.8814	0.0789248	1.62084	35.67
4	5	F100D1at20.0	20.1	126.907	46.0267	32.989	0.102735	1.71042	38.0025
4	5	F100D1at20.0	20.1	127.44	46.1867	33.7076	0.0979212	1.71816	38.6863
4	5	F100D1at20.0	20.1	100.96	26.1867	18.3586	0.0775361	1.52116	22.5975
4	5	F100D1at20.0	20.1	132.64	49.2	35.2497	0.105174	1.78118	40.4688
4	5	F100D1at20.0	20.1	122.027	39.8667	29.9834	0.0809923	1.63105	34.7612
4	5	F100D1at20.0	20.1	106.933	30.08	21.1917	0.0831198	1.49058	25.6275
4	5	F100D1at20.0	20.1	118.56	40.9067	28.5724	0.104034	1.64732	33.3687
4	5	F100D1at20.0	20.1	130.107	48.2667	35.2497	0.100049	1.75764	40.3062
4	5	F100D1at20.0	20.1	130.64	46.6133	34.2	0.0950194	1.69326	39.3025
4	5.5	F100D1at20.0	20.1	456.667	456.427	456.546	-0.000261767	0.0676958	456.546
4	5.5	F100D1at20.0	20.1	456.56	456.08	456.539	-0.00100602	0.0740009	456.519
4	5.5	F100D1at20.0	20.1	456.373	456.293	456.262	6.85061e-05	0.0930823	456.269
4	5.5	F100D1at20.0	20.1	456.667	456.213	456.596	-0.000837654	0.0584222	456.581
4	5.5	F100D1at20.0	20.1	456.427	455.867	456.386	-0.00113828	0.062624	456.364
4	5.5	F100D1at20.0	20.1	456.693	456.64	456.655	-3.32223e-05	0.0681045	456.656
4	5.5	F100D1at20.0	20.1	456.453	455.92	456.36	-0.000963954	0.0661618	456.344
4	5.5	F100D1at20.0	20.1	456.373	456.347	456.476	-0.000283091	0.0642888	456.465
4	5.5	F100D1at20.0	20.1	456.56	456.96	456.752	0.000456185	0.0666988	456.752
4	5.5	F100D1at20.0	20.1	456.64	456.16	456.44	-0.000613174	0.0725262	456.436
4	6	F100D1at20.0	20.1	456.667	456.64	456.694	-0.000117795	0.105606	456.69
4	6	F100D1at20.0	20.1	456.667	456.24	456.483	-0.000531588	0.103271	456.48
4	6	F100D1at20.0	20.1	456.533	456.507	456.734	-0.000497502	0.10877	456.714
4	6	F100D1at20.0	20.1	456.613	456.56	456.619	-0.000129892	0.107446	456.616
4	6	F100D1at20.0	20.1	456.24	456.507	456.393	0.000248911	0.0761276	456.391
4	6	F100D1at20.0	20.1	456.72	456.64	456.603	8.15409e-05	0.103269	456.61
4	6	F100D1at20.0	20.1	456.72	456.773	456.641	0.000288917	0.109946	456.651
4	6	F100D1at20.0	20.1	456.427	456.587	456.459	0.000279029	0.102342	456.464
4	6	F100D1at20.0	20.1	456.72	456.667	456.474	0.000420792	0.0902993	456.495
4	6	F100D1at20.0	20.1	456.587	456.4	456.397	6.04183e-06	0.0944161	456.406
4	6.5	F100D1at20.0	20.1	456.32	456.453	456.349	0.000228716	0.0763086	456.353
4	6.5	F100D1at20.0	20.1	456.613	456.64	456.663	-5.13526e-05	0.08374	456.66
4	6.5	F100D1at20.0	20.1	456.56	456.56	456.543	3.62531e-05	0.0694525	456.545
4	6.5	F100D1at20.0	20.1	456.48	456.427	456.28	0.000321299	0.0627776	456.296
4	6.5	F100D1at20.0	20.1	456.667	456.747	456.636	0.000242638	0.0728791	456.642
4	6.5	F100D1at20.0	20.1	456.533	456.72	456.76	-8.76168e-05	0.0928817	456.748
4	6.5	F100D1at20.0	20.1	456.453	456.427	456.321	0.000230664	0.0702512	456.332
4	6.5	F100D1at20.0	20.1	456.48	456.88	456.619	0.000571087	0.0641907	456.625
4	6.5	F100D1at20.0	20.1	456.56	456.853	456.526	0.000718013	0.0570723	456.543
4	6.5	F100D1at20.0	20.1	456.347	456.507	456.577	-0.00015314	0.0686685	456.562
4.5	1.5	F100D1at20.0	20.1	94.16	3.92	3.41517	0.00536138	0.261899	7.6925
4.5	1.5	F100D1at20.0	20.1	94.2667	4.4	3.95034	0.00477003	0.329812	8.205
4.5	1.5	F100D1at20.0	20.1	94.1867	4.4	3.95448	0.00473015	0.332763	8.205
4.5	1.5	F100D1at20.0	20.1	94.1333	3.2	2.98897	0.00224187	0.221094	7.27125
4.5	1.5	F100D1at20.0	20.1	94.16	4.13333	3.42621	0.00750984	0.257898	7.7125
4.5	1.5	F100D1at20.0	20.1	94.4267	2.93333	2.43034	0.00532676	0.237269	6.76625
4.5	1.5	F100D1at20.0	20.1	94.0533	4.16	3.78483	0.00398893	0.299477	8.03375
4.5	1.5	F100D1at20.0	20.1	94.2933	3.92	3.5531	0.00389101	0.268977	7.82375
4.5	1.5	F100D1at20.0	20.1	94.24	2.64	2.26759	0.00395176	0.222952	6.59625
4.5	1.5	F100D1at20.0	20.1	94.2133	3.38667	3.07586	0.00329894	0.232459	7.3625
4.5	2	F100D1at20.0	20.1	94.16	4.21333	3.76966	0.00471196	0.326897	8.0275
4.5	2	F100D1at20.0	20.1	94.24	4.42667	4.13241	0.00312238	0.33147	8.37
4.5	2	F100D1at20.0	20.1	94.1867	3.81333	3.35862	0.00482778	0.285358	7.6375
4.5	2	F100D1at20.0	20.1	94.2933	3.86667	3.12138	0.00790392	0.274953	7.43
4.5	2	F100D1at20.0	20.1	94.32	4.24	3.45241	0.00835015	0.301971	7.74875
4.5	2	F100D1at20.0	20.1	94.24	4.50667	3.65379	0.00905002	0.316549	7.94
4.5	2	F100D1at20.0	20.1	94.1867	3.89333	3.48276	0.00435916	0.292166	7.75375
4.5	2	F100D1at20.0	20.1	94.24	4.02667	3.90207	0.00132213	0.311852	8.1425
4.5	2	F100D1at20.0	20.1	94.3467	3.73333	3.2469	0.00515584	0.270868	7.54
4.5	2	F100D1at20.0	20.1	94.1867	4.32	3.79448	0.00557953	0.326174	8.05625
4.5	2.5	F100D1at20.0	20.1	94.4267	4.18667	3.74483	0.00467918	0.351046	8.01625
4.5	2.5	F100D1at20.0	20.1	94.2133	4.18667	3.41931	0.00814488	0.317976	7.71125
4.5	2.5	F100D1at20.0	20.1	94.32	2.93333	2.40966	0.00555214	0.293904	6.7425
4.5	2.5	F100D1at20.0	20.1	94.16	3.84	3.33241	0.00539068	0.314354	7.61375
4.5	2.5	F100D1at20.0	20.1	94.2667	4.69333	4.11724	0.0061113	0.345102	8.37
4.5	2.5	F100D1at20.0	20.1	94.16	4.58667	3.85931	0.00772468	0.356391	8.12625
4.5	2.5	F100D1at20.0	20.1	94.24	4.98667	4.52828	0.00486408	0.377392	8.755
4.5	2.5	F100D1at20.0	20.1	94.32	4.85333	4.32276	0.00562526	0.391358	8.56625
4.5	2.5	F100D1at20.0	20.1	94.24	4.72	4.31724	0.00427375	0.363036	8.55125
4.5	2.5	F100D1at20.0	20.1	94.2667	4.05333	3.32138	0.00776472	0.317047	7.61875
4.5	3	F100D1at20.0	20.1	94.1333	5.70667	4.73517	0.0103204	0.465794	8.97125
4.5	3	F100D1at20.0	20.1	94.4533	4.21333	3.40966	0.00850873	0.38047	7.715
4.5	3	F100D1at20.0	20.1	94.2667	4.64	3.67172	0.0102717	0.399987	7.96375
4.5	3	F100D1at20.0	20.1	94.32	5.36	4.61931	0.00785294	0.467251	8.85875
4.5	3	F100D1at20.0	20.1	94.1867	4.8	3.94897	0.00903562	0.402771	8.21875
4.5	3	F100D1at20.0	20.1	94.2933	5.6	4.4331	0.0123752	0.429793	8.7
4.5	3	F100D1at20.0	20.1	94.16	5.6	4.70621	0.00949228	0.432767	8.94125
4.5	3	F100D1at20.0	20.1	94.3467	4.26667	3.48414	0.00829419	0.389395	7.78
4.5	3	F100D1at20.0	20.1	94.24	5.81333	4.92138	0.00946471	0.415595	9.15
4.5	3	F100D1at20.0	20.1	94.4533	4.61333	3.70759	0.00958936	0.411471	8.00375
4.5	3.5	F100D1at20.0	20.1	94.4267	6.64	5.12552	0.0160387	0.538483	9.3825
4.5	3.5	F100D1at20.0	20.1	94.2933	6.53333	5.19724	0.0141695	0.520974	9.43625
4.5	3.5	F100D1at20.0	20.1	94.3733	5.04	4.15724	0.0093539	0.465752	8.4275
4.5	3.5	F100D1at20.0	20.1	94.2933	5.33333	4.0869	0.0132187	0.460586	8.37375
4.5	3.5	F100D1at20.0	20.1	94.2667	6.85333	5.27862	0.0167049	0.542574	9.52375
4.5	3.5	F100D1at20.0	20.1	94.2933	6.85333	5.49379	0.0144182	0.558431	9.72
4.5	3.5	F100D1at20.0	20.1	94.3733	5.70667	4.62621	0.0114488	0.482986	8.88375
4.5	3.5	F100D1at20.0	20.1	94.48	6.34667	5.11586	0.0130271	0.501271	9.3625
4.5	3.5	F100D1at20.0	20.1	94.3733	6.42667	5.22621	0.0127203	0.534846	9.46125
4.5	3.5	F100D1at20.0	20.1	94.3733	5.68	4.62897	0.011137	0.477898	8.885
4.5	4	F100D1at20.0	20.1	94.3467	7.6	6.02207	0.0167248	0.633288	10.2363
4.5	4	F100D1at20.0	20.1	94.2933	7.97333	6.33241	0.0174023	0.674014	10.5325
4.5	4	F100D1at20.0	20.1	94.3467	7.01333	5.31862	0.0179626	0.592374	9.57125
4.5	4	F100D1at20.0	20.1	94.1867	6.96	5.2469	0.0181884	0.59579	9.49625
4.5	4	F100D1at20.0	20.1	94.1867	7.84	6.26483	0.0167239	0.609361	10.46
4.5	4	F100D1at20.0	20.1	94.6933	7.84	6.17655	0.0175667	0.661458	10.4038
4.5	4	F100D1at20.0	20.1	94.3733	6.24	4.90759	0.0141185	0.577583	9.16375
4.5	4	F100D1at20.0	20.1	94.5067	6.42667	4.77931	0.0174311	0.565697	9.0625
4.5	4	F100D1at20.0	20.1	94.4	7.46667	6.0469	0.0150399	0.6136	10.255
4.5	4	F100D1at20.0	20.1	94.24	5.92	4.7531	0.0123822	0.551525	9.0025
4.5	4.5	F100D1at20.0	20.1	94.56	9.36	7.30345	0.0217486	0.788891	11.49
4.5	4.5	F100D1at20.0	20.1	94.4	9.84	7.19724	0.0279953	0.797355	11.4087
4.5	4.5	F100D1at20.0	20.1	94.3733	9.2	6.93103	0.0240424	0.783074	11.1363
4.5	4.5	F100D1at20.0	20.1	94.7733	9.09333	6.25517	0.0299468	0.727574	10.5375
4.5	4.5	F100D1at20.0	20.1	94.3467	9.41333	6.80828	0.0276115	0.767736	11.0337
4.5	4.5	F100D1at20.0	20.1	94.4267	8.96	6.49103	0.0261469	0.771062	10.7287
4.5	4.5	F100D1at20.0	20.1	94.64	9.62667	7.21655	0.0254661	0.804669	11.4275
4.5	4.5	F100D1at20.0	20.1	94.4533	9.68	7.12552	0.0270449	0.786091	11.3387
4.5	4.5	F100D1at20.0	20.1	94.32	9.54667	7.37517	0.0230226	0.77865	11.5525
4.5	4.5	F100D1at20.0	20.1	94.2933	8.98667	6.7669	0.0235411	0.73941	10.9738
4.5	5	F100D1at20.0	20.1	94.7733	12.5333	9.20414	0.035128	0.946841	13.3712
4.5	5	F100D1at20.0	20.1	94.8267	12.24	9.01379	0.0340221	0.942372	13.1875
4.5	5	F100D1at20.0	20.1	94.8267	12.0267	8.94897	0.0324561	0.952037	13.1188
4.5	5	F100D1at20.0	20.1	94.8533	12.6133	9.15724	0.0364362	0.930442	13.3362
4.5	5	F100D1at20.0	20.1	95.04	10.88	7.91724	0.0311738	0.914967	12.14
4.5	5	F100D1at20.0	20.1	94.9867	12.4267	9.33793	0.0325176	0.99159	13.4975
4.5	5	F100D1at20.0	20.1	94.72	11.9467	8.72	0.0340653	0.911429	12.9025
4.5	5	F100D1at20.0	20.1	94.5867	12.4533	9.07034	0.035766	0.933704	13.2375
4.5	5	F100D1at20.0	20.1	94.7467	12.2133	8.77241	0.0363171	0.956171	12.9637
4.5	5	F100D1at20.0	20.1	94.6667	12.5067	8.98345	0.0372171	0.923779	13.165
4.5	5.5	F100D1at20.0	20.1	96.0267	17.5467	12.3517	0.054099	1.18695	16.5175
4.5	5.5	F100D1at20.0	20.1	95.68	16.7733	12.0386	0.0494849	1.13153	16.1812
4.5	5.5	F100D1at20.0	20.1	95.92	17.7333	12.5779	0.0537469	1.20391	16.7263
4.5	5.5	F100D1at20.0	20.1	96.1867	16.48	11.92	0.0474078	1.15945	16.0837
4.5	5.5	F100D1at20.0	20.1	96.2133	17.3333	12.4703	0.0505438	1.15212	16.6238
4.5	5.5	F100D1at20.0	20.1	96.0267	17.7333	12.6276	0.0531701	1.17674	16.7763
4.5	5.5	F100D1at20.0	20.1	96.16	16.9067	12.4979	0.0458479	1.16513	16.6262
4.5	5.5	F100D1at20.0	20.1	95.92	17.0133	11.8097	0.0542502	1.16917	15.9962
4.5	5.5	F100D1at20.0	20.1	96.1067	17.6	12.6717	0.0512792	1.19863	16.8137
4.5	5.5	F100D1at20.0	20.1	95.84	17.76	12.4124	0.055797	1.17671	16.5738
4.5	6	F100D1at20.0	20.1	202.24	115.333	88.6469	0.131954	2.11186	95.2225
4.5	6	F100D1at20.0	20.1	200.987	115.973	88.9338	0.134534	2.16332	95.4537
4.5	6	F100D1at20.0	20.1	204.907	119.547	90.1669	0.143381	2.20942	96.9225
4.5	6	F100D1at20.0	20.1	204.32	118.507	91.8814	0.130312	2.1776	98.4
4.5	6	F100D1at20.0	20.1	198.8	112.373	87.1945	0.126654	2.17837	93.6063
4.5	6	F100D1at20.0	20.1	200.56	115.04	88.6041	0.13181	2.10595	95.0913
4.5	6	F100D1at20.0	20.1	200.933	115.173	89.1448	0.129538	2.07618	95.605
4.5	6	F100D1at20.0	20.1	203.413	118.64	90.8303	0.136715	2.1754	97.4112
4.5	6	F100D1at20.0	20.1	205.227	121.333	92.4772	0.140606	2.19155	99.115
4.5	6	F100D1at20.0	20.1	202.747	119.6	91.4869	0.138661	2.2281	98.02
4.5	6.5	F100D1at20.0	20.1	456.587	456.053	456.052	2.01394e-06	0.105767	456.077
4.5	6.5	F100D1at20.0	20.1	456.693	456.133	456.393	-0.000568806	0.0992409	456.395
4.5	6.5	F100D1at20.0	20.1	456.533	456.053	455.993	0.000131929	0.100231	456.021
4.5	6.5	F100D1at20.0	20.1	456.373	456.107	456.263	-0.000343538	0.0817615	456.261
4.5	6.5	F100D1at20.0	20.1	456.213	455.733	455.914	-0.000397072	0.105738	455.92
4.5	6.5	F100D1at20.0	20.1	456.107	456.133	455.961	0.000377004	0.0935564	455.976
4.5	6.5	F100D1at20.0	20.1	456.48	456.053	456.07	-3.72667e-05	0.0916544	456.089
4.5	6.5	F100D1at20.0	20.1	456.933	456.32	456.473	-0.000335067	0.0885647	456.488
4.5	6.5	F100D1at20.0	20.1	456.533	456.053	456.223	-0.000372623	0.0998432	456.23
4.5	6.5	F100D1at20.0	20.1	456.133	455.893	456.021	-0.000279209	0.0975083	456.02
5	1.5	F100D1at20.0	20.1	94.08	4.42667	3.99862	0.00454981	0.264209	8.24125
5	1.5	F100D1at20.0	20.1	94.08	3.41333	2.90345	0.0054197	0.211428	7.20125
5	1.5	F100D1at20.0	20.1	94.2933	3.84	3.76414	0.000804533	0.25347	8.01125
5	1.5	F100D1at20.0	20.1	94.2133	3.54667	3.18207	0.00386992	0.229348	7.46625
5	1.5	F100D1at20.0	20.1	94.2667	3.70667	3.53793	0.00178998	0.227324	7.79875
5	1.5	F100D1at20.0	20.1	94.2667	3.36	3.19172	0.0017851	0.224703	7.46875
5	1.5	F100D1at20.0	20.1	94.3467	3.52	3.44138	0.000833317	0.232461	7.70625
5	1.5	F100D1at20.0	20.1	94.2933	3.65333	3.69241	-0.000414456	0.244473	7.9375
5	1.5	F100D1at20.0	20.1	94.2667	4.10667	3.84966	0.00272643	0.26304	8.1
5	1.5	F100D1at20.0	20.1	94.1333	2.77333	2.82759	-0.000576341	0.240504	7.105
5	2	F100D1at20.0	20.1	94.08	3.06667	2.82897	0.00252659	0.227078	7.1175
5	2	F100D1at20.0	20.1	94.24	3.57333	3.57793	-4.87872e-05	0.251147	7.8275
5	2	F100D1at20.0	20.1	94.0533	3.49333	3.22207	0.00288415	0.236961	7.4925
5	2	F100D1at20.0	20.1	94.1333	3.38667	3.23724	0.00158738	0.240756	7.505
5	2	F100D1at20.0	20.1	94.24	3.81333	3.40966	0.00428351	0.256711	7.68625
5	2	F100D1at20.0	20.1	94.1067	3.84	3.53655	0.00322451	0.252544	7.79625
5	2	F100D1at20.0	20.1	94.1067	3.30667	3.17655	0.00138263	0.233106	7.445
5	2	F100D1at20.0	20.1	94.08	3.70667	3.76138	-0.000581554	0.224224	7.9925
5	2	F100D1at20.0	20.1	94.1067	3.17333	2.79586	0.0040111	0.221672	7.09375
5	2	F100D1at20.0	20.1	94.1067	3.54667	3.19586	0.00372773	0.230868	7.47375
5	2.5	F100D1at20.0	20.1	94.2933	4.29333	3.93793	0.00376911	0.299135	8.19
5	2.5	F100D1at20.0	20.1	94.0533	4.16	3.99724	0.00173049	0.287931	8.22625
5	2.5	F100D1at20.0	20.1	94.24	4.61333	4.14759	0.00494214	0.294992	8.3925
5	2.5	F100D1at20.0	20.1	94.32	4.32	3.82207	0.00527917	0.275701	8.0875
5	2.5	F100D1at20.0	20.1	94.2667	3.76	3.39034	0.00392138	0.27377	7.6675
5	2.5	F100D1at20.0	20.1	94.1867	3.86667	3.58621	0.0029777	0.270307	7.84625
5	2.5	F100D1at20.0	20.1	94.24	4.29333	3.89241	0.00425424	0.286462	8.14625
5	2.5	F100D1at20.0	20.1	94.16	3.54667	3.18759	0.00381351	0.269557	7.46875
5	2.5	F100D1at20.0	20.1	94.1067	3.49333	3.28966	0.00216433	0.260586	7.55625
5	2.5	F100D1at20.0	20.1	94.1333	4.93333	4.32552	0.00645697	0.340682	8.56375
5	3	F100D1at20.0	20.1	94.2667	3.22667	2.9669	0.00275569	0.297593	7.25875
5	3	F100D1at20.0	20.1	94.3467	4.21333	3.66345	0.00582835	0.317959	7.94
5	3	F100D1at20.0	20.1	94.2667	4.50667	3.98621	0.00552114	0.328584	8.2425
5	3	F100D1at20.0	20.1	94.2667	4.69333	4.30483	0.00412135	0.329234	8.54
5	3	F100D1at20.0	20.1	94.2933	4.50667	3.69241	0.00863532	0.335716	7.9775
5	3	F100D1at20.0	20.1	94.32	2.77333	2.15034	0.00660505	0.302621	6.5
5	3	F100D1at20.0	20.1	94.24	5.17333	4.44414	0.00773764	0.339599	8.6875
5	3	F100D1at20.0	20.1	94.4267	3.94667	3.48828	0.00485446	0.318544	7.7725
5	3	F100D1at20.0	20.1	94.24	3.97333	3.58207	0.00415179	0.308932	7.85
5	3	F100D1at20.0	20.1	94.2667	4.61333	4.00966	0.00640394	0.34967	8.26875
5	3.5	F100D1at20.0	20.1	94.4533	4.56	3.73103	0.00877646	0.387433	8.0225
5	3.5	F100D1at20.0	20.1	94.2933	5.57333	4.85931	0.00757236	0.392596	9.085
5	3.5	F100D1at20.0	20.1	94.2133	5.25333	4.61517	0.00677357	0.429108	8.845
5	3.5	F100D1at20.0	20.1	94.2133	5.33333	4.69103	0.00681749	0.396335	8.9175
5	3.5	F100D1at20.0	20.1	94.3733	4.74667	4.01655	0.00773645	0.378303	8.28625
5	3.5	F100D1at20.0	20.1	94.5333	5.46667	4.6069	0.00909489	0.409733	8.8625
5	3.5	F100D1at20.0	20.1	94.2133	4	3.55034	0.00477273	0.362107	7.82125
5	3.5	F100D1at20.0	20.1	94.24	5.49333	4.65655	0.00887926	0.401572	8.895
5	3.5	F100D1at20.0	20.1	94.4	5.68	4.80276	0.00929281	0.439757	9.04375
5	3.5	F100D1at20.0	20.1	94.24	5.57333	4.66897	0.00959643	0.399684	8.91
5	4	F100D1at20.0	20.1	94.2133	4.77333	3.62483	0.0121905	0.480987	7.925
5	4	F100D1at20.0	20.1	94.1867	5.28	4.08828	0.0126528	0.451928	8.3675
5	4	F100D1at20.0	20.1	94.24	5.46667	4.23724	0.0130457	0.4327	8.51375
5	4	F100D1at20.0	20.1	94.3467	6.42667	5.25517	0.0124169	0.508168	9.48625
5	4	F100D1at20.0	20.1	94.32	6.26667	5.0869	0.0125082	0.446852	9.325
5	4	F100D1at20.0	20.1	94.1867	5.92	4.73379	0.0125942	0.483712	8.9825
5	4	F100D1at20.0	20.1	94.2667	4.98667	3.94897	0.0110081	0.441907	8.23125
5	4	F100D1at20.0	20.1	94.2933	6.29333	5.26345	0.0109221	0.469532	9.485
5	4	F100D1at20.0	20.1	94.24	5.14667	4.36414	0.00830357	0.42998	8.61375
5	4	F100D1at20.0	20.1	94.2667	6.05333	5.07034	0.0104277	0.455799	9.2975
5	4.5	F100D1at20.0	20.1	94.4	5.86667	4.4331	0.0151861	0.519924	8.7175
5	4.5	F100D1at20.0	20.1	94.3467	6.05333	4.7931	0.0133574	0.538545	9.05
5	4.5	F100D1at20.0	20.1	94.48	6.48	4.61517	0.0197378	0.543075	8.915
5	4.5	F100D1at20.0	20.1	94.4533	7.36	5.58345	0.0188088	0.546526	9.8325
5	4.5	F100D1at20.0	20.1	94.32	7.49333	6.06483	0.0151453	0.558825	10.2688
5	4.5	F100D1at20.0	20.1	94.3467	7.49333	5.86207	0.0172901	0.574931	10.0862
5	4.5	F100D1at20.0	20.1	94.24	7.2	5.44828	0.0185879	0.561637	9.6925
5	4.5	F100D1at20.0	20.1	94.4	6.69333	5.23586	0.0154393	0.554423	9.48375
5	4.5	F100D1at20.0	20.1	94.3733	7.28	5.86897	0.0149516	0.571853	10.0838
5	4.5	F100D1at20.0	20.1	94.4533	6.42667	4.68828	0.0184048	0.515081	8.9775
5	5	F100D1at20.0	20.1	94.5067	8.08	6.20414	0.019849	0.644713	10.4313
5	5	F100D1at20.0	20.1	94.4533	8.61333	6.73931	0.0198407	0.646122	10.9388
5	5	F100D1at20.0	20.1	94.48	8	6.65793	0.0142048	0.649328	10.8375
5	5	F100D1at20.0	20.1	94.5867	8.61333	5.93793	0.0282852	0.670678	10.2188
5	5	F100D1at20.0	20.1	94.4	8.37333	6.06345	0.0244691	0.658799	10.3125
5	5	F100D1at20.0	20.1	94.5067	8.53333	6.61931	0.0202528	0.658407	10.8287
5	5	F100D1at20.0	20.1	94.3733	8.08	6.26621	0.0192193	0.705143	10.4812
5	5	F100D1at20.0	20.1	94.7467	8.77333	6.46207	0.0243941	0.664972	10.7088
5	5	F100D1at20.0	20.1	94.4267	7.86667	5.84828	0.0213752	0.666401	10.095
5	5	F100D1at20.0	20.1	94.2933	8.13333	6.31862	0.0192454	0.701192	10.5275
5	5.5	F100D1at20.0	20.1	94.48	9.62667	7.46207	0.0229106	0.799265	11.6425
5	5.5	F100D1at20.0	20.1	94.5067	10.6933	8.1669	0.0267329	0.809528	12.3325
5	5.5	F100D1at20.0	20.1	94.7733	10.64	7.88	0.0291221	0.820583	12.0825
5	5.5	F100D1at20.0	20.1	94.5333	10.1333	7.89793	0.0236467	0.802404	12.0638
5	5.5	F100D1at20.0	20.1	94.6933	10.4267	7.94483	0.0262092	0.819108	12.1275
5	5.5	F100D1at20.0	20.1	94.7733	9.73333	7.64138	0.0220732	0.805466	11.8238
5	5.5	F100D1at20.0	20.1	94.6933	9.73333	7.01517	0.0287049	0.818857	11.2525
5	5.5	F100D1at20.0	20.1	94.6667	10.3467	7.34345	0.0317241	0.793502	11.5775
5	5.5	F100D1at20.0	20.1	94.5333	9.81333	7.45379	0.0249599	0.783048	11.6463
5	5.5	F100D1at20.0	20.1	94.56	9.28	7.45931	0.0192543	0.781259	11.6275
5	6	F100D1at20.0	20.1	95.3867	14.3733	10.5545	0.0400355	0.97511	14.71
5	6	F100D1at20.0	20.1	95.28	14.1333	10.3241	0.039979	0.989302	14.485
5	6	F100D1at20.0	20.1	95.0133	13.92	10.4386	0.036641	0.975948	14.5663
5	6	F100D1at20.0	20.1	94.7733	13.4667	10.011	0.0364621	0.939844	14.1463
5	6	F100D1at20.0	20.1	94.9067	13.6267	10.1255	0.0368904	0.989356	14.2637
5	6	F100D1at20.0	20.1	94.9333	13.2	10.3034	0.0305114	0.946178	14.4062
5	6	F100D1at20.0	20.1	94.96	13.9467	10.3379	0.0380027	1.02778	14.4738
5	6	F100D1at20.0	20.1	94.7733	13.6267	10.189	0.0362729	0.979863	14.315
5	6	F100D1at20.0	20.1	95.0133	13.7333	10.4055	0.0350247	0.997987	14.5275
5	6	F100D1at20.0	20.1	94.9867	13.7067	10.0966	0.0380065	0.964248	14.245
5	6.5	F100D1at20.0	20.1	99.6533	22.96	16.9683	0.0601257	1.37295	21.125
5	6.5	F100D1at20.0	20.1	101.467	23.28	17.851	0.0535049	1.37542	22.025
5	6.5	F100D1at20.0	20.1	98.8533	22.5067	16.6869	0.0588728	1.39753	20.8113
5	6.5	F100D1at20.0	20.1	99.04	21.7067	16.309	0.0545002	1.32788	20.44
5	6.5	F100D1at20.0	20.1	101.173	22.7733	17.291	0.0541872	1.3494	21.48
5	6.5	F100D1at20.0	20.1	102.987	25.0133	18.6097	0.0621797	1.41457	22.865
5	6.5	F100D1at20.0	20.1	99.0133	21.4133	16.6097	0.0485155	1.33169	20.6975
5	6.5	F100D1at20.0	20.1	104.72	27.1467	19.8952	0.0692465	1.38494	24.2112
5	6.5	F100D1at20.0	20.1	104.96	27.5733	20.3876	0.0684618	1.43822	24.6887
5	6.5	F100D1at20.0	20.1	100.88	23.92	17.9034	0.0596407	1.38709	22.075
5.5	1.5	F100D1at20.0	20.1	94.1867	1.68	1.29379	0.00410044	0.201838	5.66625
5.5	1.5	F100D1at20.0	20.1	94.08	0.96	0.725517	0.00249238	0.189299	5.1125
5.5	1.5	F100D1at20.0	20.1	94.1867	3.01333	3.24276	-0.00243586	0.199677	7.495
5.5	1.5	F100D1at20.0	20.1	94.2133	3.12	3.32	-0.00212284	0.197109	7.57125
5.5	1.5	F100D1at20.0	20.1	94.1067	3.94667	3.68276	0.00280435	0.209051	7.93375
5.5	1.5	F100D1at20.0	20.1	94.1067	3.33333	3.44276	-0.00116278	0.206284	7.6875
5.5	1.5	F100D1at20.0	20.1	94.16	3.81333	3.53655	0.00293948	0.208253	7.7975
5.5	1.5	F100D1at20.0	20.1	94.2133	3.97333	3.71448	0.00274749	0.212804	7.96875
5.5	1.5	F100D1at20.0	20.1	94.1333	3.84	3.52552	0.00334082	0.211363	7.7875
5.5	1.5	F100D1at20.0	20.1	94.0533	3.54667	3.37241	0.0018527	0.201573	7.63125
5.5	2	F100D1at20.0	20.1	94.1333	3.81333	3.74069	0.00077171	0.215451	7.98125
5.5	2	F100D1at20.0	20.1	94.3733	3.41333	3.02621	0.00410207	0.215407	7.32625
5.5	2	F100D1at20.0	20.1	94.1333	3.17333	2.94207	0.00245677	0.228545	7.2275
5.5	2	F100D1at20.0	20.1	94.1333	3.94667	3.81655	0.00138224	0.244674	8.05625
5.5	2	F100D1at20.0	20.1	94.24	3.06667	2.47862	0.00623988	0.212928	6.8075
5.5	2	F100D1at20.0	20.1	94.1867	2.82667	2.62621	0.00212832	0.213287	6.9275
5.5	2	F100D1at20.0	20.1	94.1067	2.85333	2.49103	0.00384987	0.226147	6.8025
5.5	2	F100D1at20.0	20.1	94.2933	3.81333	3.72138	0.000975191	0.236972	7.97125
5.5	2	F100D1at20.0	20.1	94.2933	2.58667	2.49241	0.000999571	0.211804	6.8
5.5	2	F100D1at20.0	20.1	94.2133	3.22667	2.71172	0.00546571	0.228484	7.025
5.5	2.5	F100D1at20.0	20.1	94.0533	4.29333	3.78759	0.00537724	0.258175	8.0425
5.5	2.5	F100D1at20.0	20.1	94.1067	3.92	3.29241	0.00666888	0.229783	7.57875
5.5	2.5	F100D1at20.0	20.1	94.08	2.53333	2.57379	-0.000430057	0.237366	6.86125
5.5	2.5	F100D1at20.0	20.1	94.4267	2.82667	2.55862	0.00283867	0.227826	6.8775
5.5	2.5	F100D1at20.0	20.1	94.1867	3.54667	3.18207	0.00387101	0.234234	7.465
5.5	2.5	F100D1at20.0	20.1	94.1333	2.13333	1.98207	0.00160692	0.230321	6.30875
5.5	2.5	F100D1at20.0	20.1	94.0533	3.78667	3.51448	0.00289393	0.241285	7.77125
5.5	2.5	F100D1at20.0	20.1	94.1867	4.02667	3.88138	0.00154255	0.263502	8.12125
5.5	2.5	F100D1at20.0	20.1	94.2133	2.90667	2.9931	-0.000917458	0.226711	7.265
5.5	2.5	F100D1at20.0	20.1	94.1867	3.92	3.81241	0.00114227	0.241773	8.05375
5.5	3	F100D1at20.0	20.1	94.2133	3.49333	3.44276	0.000536811	0.272674	7.7
5.5	3	F100D1at20.0	20.1	94.1867	3.36	3.3531	7.32222e-05	0.257059	7.61125
5.5	3	F100D1at20.0	20.1	94.4267	4.29333	4.00276	0.00307725	0.291331	8.255
5.5	3	F100D1at20.0	20.1	94.3733	3.78667	3.49793	0.0030595	0.272046	7.77125
5.5	3	F100D1at20.0	20.1	94.24	3.86667	3.47862	0.00411764	0.267919	7.75125
5.5	3	F100D1at20.0	20.1	94.24	4.4	3.98759	0.00437621	0.273694	8.2375
5.5	3	F100D1at20.0	20.1	94.4267	3.49333	3.47448	0.000199632	0.261801	7.73875
5.5	3	F100D1at20.0	20.1	94.08	4.08	3.84414	0.00250704	0.278338	8.085
5.5	3	F100D1at20.0	20.1	94.2667	4.16	3.75586	0.00428718	0.2679	8.0175
5.5	3	F100D1at20.0	20.1	94.1867	4.48	4.1531	0.00347073	0.289086	8.38875
5.5	3.5	F100D1at20.0	20.1	94.3467	4.61333	4.15172	0.00489269	0.346449	8.40125
5.5	3.5	F100D1at20.0	20.1	94.1333	4.42667	4.08966	0.00358015	0.298377	8.32625
5.5	3.5	F100D1at20.0	20.1	94.1867	4.4	4.07034	0.00350002	0.314076	8.31
5.5	3.5	F100D1at20.0	20.1	94.2933	4.85333	4.27862	0.00609494	0.318904	8.525
5.5	3.5	F100D1at20.0	20.1	94.1867	4.50667	3.93517	0.00606768	0.325351	8.1925
5.5	3.5	F100D1at20.0	20.1	94.4	3.76	3.05241	0.00749562	0.322662	7.3675
5.5	3.5	F100D1at20.0	20.1	94.1867	3.84	3.55172	0.00306069	0.298036	7.81375
5.5	3.5	F100D1at20.0	20.1	94.4	3.68	3.74069	-0.000642899	0.315978	7.9875
5.5	3.5	F100D1at20.0	20.1	94.32	4.53333	4.24414	0.00306611	0.335247	8.48
5.5	3.5	F100D1at20.0	20.1	94.24	3.54667	3.19724	0.00370782	0.300411	7.48125
5.5	4	F100D1at20.0	20.1	94.24	4.96	4.68	0.00297114	0.370889	8.89125
5.5	4	F100D1at20.0	20.1	94.2933	5.25333	4.68	0.00608032	0.374655	8.9075
5.5	4	F100D1at20.0	20.1	94.24	4.4	3.62759	0.00819624	0.360338	7.91125
5.5	4	F100D1at20.0	20.1	94.3467	5.28	4.54069	0.0078361	0.374698	8.785
5.5	4	F100D1at20.0	20.1	94.1067	4.72	4.18483	0.00568687	0.364669	8.425
5.5	4	F100D1at20.0	20.1	94.24	4.4	3.94069	0.00487384	0.367882	8.195
5.5	4	F100D1at20.0	20.1	94.24	5.41333	4.27034	0.0121285	0.368296	8.54125
5.5	4	F100D1at20.0	20.1	94.3733	5.09333	4.76966	0.00342976	0.376573	8.985
5.5	4	F100D1at20.0	20.1	94.3467	4.61333	3.73379	0.00932243	0.36851	8.0225
5.5	4	F100D1at20.0	20.1	94.2933	4.96	3.84828	0.0117901	0.357631	8.14
5.5	4.5	F100D1at20.0	20.1	94.5333	6.34667	5.10345	0.0131511	0.452139	9.35375
5.5	4.5	F100D1at20.0	20.1	94.32	5.52	4.78483	0.00779445	0.411578	9.01625
5.5	4.5	F100D1at20.0	20.1	94.24	5.92	4.98621	0.00990867	0.455571	9.21375
5.5	4.5	F100D1at20.0	20.1	94.2133	5.78667	5.06897	0.00761783	0.423764	9.28125
5.5	4.5	F100D1at20.0	20.1	94.3733	4.53333	3.73379	0.0084721	0.42685	8.02
5.5	4.5	F100D1at20.0	20.1	94.3733	5.97333	5.28828	0.00725902	0.463332	9.49625
5.5	4.5	F100D1at20.0	20.1	94.2133	6.29333	5.36138	0.00989195	0.426622	9.57
5.5	4.5	F100D1at20.0	20.1	94.32	5.41333	4.59862	0.00863775	0.441943	8.8425
5.5	4.5	F100D1at20.0	20.1	94.3733	4.72	4.25103	0.00496926	0.440765	8.4975
5.5	4.5	F100D1at20.0	20.1	94.3733	5.86667	5.06759	0.00846723	0.441363	9.29125
5.5	5	F100D1at20.0	20.1	94.3733	6.74667	5.28	0.0155411	0.525927	9.525
5.5	5	F100D1at20.0	20.1	94.48	6.56	5.4	0.0122777	0.520393	9.63
5.5	5	F100D1at20.0	20.1	94.3733	6.4	5.22621	0.0124378	0.504126	9.46
5.5	5	F100D1at20.0	20.1	94.2667	7.14667	5.66759	0.0156904	0.506161	9.89
5.5	5	F100D1at20.0	20.1	94.5067	6.64	5.27034	0.0144927	0.540132	9.5175
5.5	5	F100D1at20.0	20.1	94.3467	6.48	5.24138	0.0131284	0.496214	9.47625
5.5	5	F100D1at20.0	20.1	94.32	6.29333	4.75724	0.016286	0.51266	9.0275
5.5	5	F100D1at20.0	20.1	94.2933	6.21333	5.29241	0.00976654	0.520296	9.5075
5.5	5	F100D1at20.0	20.1	94.5067	7.04	5.75862	0.0135586	0.513344	9.97875
5.5	5	F100D1at20.0	20.1	94.3733	6.42667	5.41655	0.0107034	0.541828	9.63375
5.5	5.5	F100D1at20.0	20.1	94.5067	7.14667	5.55172	0.0168765	0.606087	9.79625
5.5	5.5	F100D1at20.0	20.1	94.3733	8.26667	6.54483	0.018245	0.62718	10.7425
5.5	5.5	F100D1at20.0	20.1	94.6133	7.65333	5.98759	0.0176058	0.626141	10.22
5.5	5.5	F100D1at20.0	20.1	94.4533	7.70667	6.34207	0.0144473	0.654675	10.5363
5.5	5.5	F100D1at20.0	20.1	94.3733	7.12	5.82345	0.0137385	0.619273	10.035
5.5	5.5	F100D1at20.0	20.1	94.3467	8.26667	6.47862	0.0189519	0.596137	10.6813
5.5	5.5	F100D1at20.0	20.1	94.2933	7.68	6.45241	0.0130188	0.610185	10.6275
5.5	5.5	F100D1at20.0	20.1	94.2667	7.81333	6.54759	0.0134273	0.625393	10.7188
5.5	5.5	F100D1at20.0	20.1	94.4533	7.14667	5.35586	0.0189597	0.588546	9.61625
5.5	5.5	F100D1at20.0	20.1	94.4533	7.57333	5.60414	0.0208483	0.610444	9.86125
5.5	6	F100D1at20.0	20.1	94.64	8.48	7.13241	0.0142391	0.734498	11.2975
5.5	6	F100D1at20.0	20.1	94.4267	9.65333	7.26621	0.0252802	0.772772	11.4637
5.5	6	F100D1at20.0	20.1	94.6133	9.01333	6.95034	0.0218044	0.76813	11.1562
5.5	6	F100D1at20.0	20.1	94.6667	8.08	6.32276	0.0185624	0.744464	10.5463
5.5	6	F100D1at20.0	20.1	94.72	8.82667	7.16414	0.017552	0.760547	11.3462
5.5	6	F100D1at20.0	20.1	94.4533	8.98667	7	0.0210333	0.742366	11.1925
5.5	6	F100D1at20.0	20.1	94.5867	9.22667	7.40276	0.0192829	0.730598	11.575
5.5	6	F100D1at20.0	20.1	94.5333	9.94667	7.53931	0.0254657	0.733929	11.73
5.5	6	F100D1at20.0	20.1	94.4267	8.53333	6.74345	0.0189553	0.736274	10.9375
5.5	6	F100D1at20.0	20.1	94.24	9.12	7.17103	0.0206809	0.701812	11.3438
5.5	6.5	F100D1at20.0	20.1	94.88	12	9.16828	0.0298453	0.869234	13.3187
5.5	6.5	F100D1at20.0	20.1	94.6933	11.5467	8.84138	0.0285689	0.836742	12.9925
5.5	6.5	F100D1at20.0	20.1	94.96	11.4133	8.98759	0.0255449	0.851561	13.1312
5.5	6.5	F100D1at20.0	20.1	94.48	11.0667	8.35034	0.0287502	0.864054	12.515
5.5	6.5	F100D1at20.0	20.1	94.72	10.9867	8.35034	0.0278328	0.899056	12.5225
5.5	6.5	F100D1at20.0	20.1	94.5333	11.5733	8.78207	0.0295268	0.880254	12.9325
5.5	6.5	F100D1at20.0	20.1	94.9067	11.6533	8.89793	0.0290328	0.89552	13.0587
5.5	6.5	F100D1at20.0	20.1	94.7467	11.6267	8.94759	0.0282763	0.875131	13.095
5.5	6.5	F100D1at20.0	20.1	94.5867	11.7067	9.22621	0.0262242	0.889575	13.3438
5.5	6.5	F100D1at20.0	20.1	94.7733	11.6	9.09931	0.026386	0.884688	13.2325
2.5	1.5	F100D1at28810.0	28810.1	322	321.973	320.194	0.00552438	0.307177	320.363
2.5	1.5	F100D1at28810.0	28810.1	322	321.973	320.37	0.00498037	0.254611	320.521
2.5	1.5	F100D1at28810.0	28810.1	322	321.973	320.192	0.00553295	0.329149	320.36
2.5	1.5	F100D1at28810.0	28810.1	322	321.973	320.266	0.00530163	0.288298	320.428
2.5	1.5	F100D1at28810.0	28810.1	322	321.973	320.206	0.00549011	0.309099	320.373
2.5	1.5	F100D1at28810.0	28810.1	322	321.973	320.287	0.00523738	0.285457	320.446
2.5	1.5	F100D1at28810.0	28810.1	322	321.973	320.317	0.00514314	0.265155	320.474
2.5	1.5	F100D1at28810.0	28810.1	322	321.947	320.229	0.00533448	0.312078	320.392
2.5	1.5	F100D1at28810.0	28810.1	322	321.973	320.32	0.00513458	0.286598	320.476
2.5	1.5	F100D1at28810.0	28810.1	322	321.973	320.229	0.00541729	0.303208	320.394
2.5	2	F100D1at28810.0	28810.1	322	321.973	320.237	0.00539159	0.286485	320.401
2.5	2	F100D1at28810.0	28810.1	322	321.973	320.259	0.00532305	0.284167	320.421
2.5	2	F100D1at28810.0	28810.1	322	321.973	320.301	0.00519455	0.268886	320.459
2.5	2	F100D1at28810.0	28810.1	322	321.973	320.338	0.00507889	0.242111	320.493
2.5	2	F100D1at28810.0	28810.1	322	321.973	320.171	0.0055972	0.306367	320.341
2.5	2	F100D1at28810.0	28810.1	322	321.973	320.404	0.00487328	0.214543	320.552
2.5	2	F100D1at28810.0	28810.1	322	321.973	320.252	0.00534447	0.271435	320.415
2.5	2	F100D1at28810.0	28810.1	322	321.973	320.175	0.00558435	0.308474	320.345
2.5	2	F100D1at28810.0	28810.1	322	321.973	320.15	0.00566145	0.330436	320.322
2.5	2	F100D1at28810.0	28810.1	322	321.973	320.244	0.00537017	0.296609	320.408
2.5	2.5	F100D1at28810.0	28810.1	322	321.973	320.134	0.00571286	0.307865	320.308
2.5	2.5	F100D1at28810.0	28810.1	322	321.973	320.138	0.00570001	0.318373	320.311
2.5	2.5	F100D1at28810.0	28810.1	322	322	320.488	0.0046948	0.194215	320.63
2.5	2.5	F100D1at28810.0	28810.1	322	321.973	320.326	0.00511744	0.220842	320.481
2.5	2.5	F100D1at28810.0	28810.1	322	321.973	320.29	0.00522881	0.238007	320.449
2.5	2.5	F100D1at28810.0	28810.1	322	321.973	320.116	0.00576854	0.333154	320.291
2.5	2.5	F100D1at28810.0	28810.1	322	321.973	320.097	0.00582851	0.323194	320.274
2.5	2.5	F100D1at28810.0	28810.1	322	321.947	320.199	0.00542871	0.274511	320.365
2.5	2.5	F100D1at28810.0	28810.1	322	321.973	320.259	0.00532305	0.251881	320.421
2.5	2.5	F100D1at28810.0	28810.1	321.973	321.973	320.367	0.00498935	0.204353	320.517
2.5	3	F100D1at28810.0	28810.1	320.107	320.107	320.477	-0.00115766	0.0169741	320.442
2.5	3	F100D1at28810.0	28810.1	320.027	320.053	320.446	-0.00122547	0.00728026	320.408
2.5	3	F100D1at28810.0	28810.1	320.027	320.133	320.477	-0.00107462	0.0153788	320.44
2.5	3	F100D1at28810.0	28810.1	320.08	320.107	320.407	-0.000937984	0.0151258	320.377
2.5	3	F100D1at28810.0	28810.1	320.027	320.027	320.192	-0.000515762	0.00517824	320.176
2.5	3	F100D1at28810.0	28810.1	320.027	320.08	320.408	-0.00102578	0.0134351	320.375
2.5	3	F100D1at28810.0	28810.1	322	321.973	320.288	0.0052331	0.169996	320.447
2.5	3	F100D1at28810.0	28810.1	320.053	320.16	320.454	-0.00091795	0.014861	320.421
2.5	3	F100D1at28810.0	28810.1	320.133	320.053	320.51	-0.00142757	0.0288147	320.471
2.5	3	F100D1at28810.0	28810.1	320.107	320.133	320.503	-0.00115622	0.0200326	320.467
2.5	3.5	F100D1at28810.0	28810.1	320.027	320.08	320.396	-0.000986987	0.00921054	320.364
2.5	3.5	F100D1at28810.0	28810.1	320.053	320.027	320.41	-0.00119664	0.0108889	320.375
2.5	3.5	F100D1at28810.0	28810.1	320.053	320.027	320.263	-0.000739819	0.00701528	320.243
2.5	3.5	F100D1at28810.0	28810.1	320.08	320.053	320.393	-0.00106152	0.0086157	320.363
2.5	3.5	F100D1at28810.0	28810.1	320.053	320	320.332	-0.00103862	0.00724839	320.304
2.5	3.5	F100D1at28810.0	28810.1	320.027	320.053	320.313	-0.000811714	0.0131427	320.288
2.5	3.5	F100D1at28810.0	28810.1	320.08	320.107	320.35	-0.000761304	0.00866847	320.326
2.5	3.5	F100D1at28810.0	28810.1	320.08	320.053	320.393	-0.00106152	0.00473089	320.363
2.5	3.5	F100D1at28810.0	28810.1	320.027	320.027	320.297	-0.000843321	0.00682008	320.271
2.5	3.5	F100D1at28810.0	28810.1	320.053	320.08	320.326	-0.000767114	0.0085573	320.301
2.5	4	F100D1at28810.0	28810.1	320.373	320.293	320.359	-0.000203785	0.0362305	320.356
2.5	4	F100D1at28810.0	28810.1	320.347	320.16	320.217	-0.000176533	0.0436345	320.22
2.5	4	F100D1at28810.0	28810.1	320.347	320.187	320.368	-0.000566915	0.100537	320.359
2.5	4	F100D1at28810.0	28810.1	320.32	320.4	320.346	0.000167936	0.0404491	320.348
2.5	4	F100D1at28810.0	28810.1	320.24	320.507	320.441	0.00020387	0.0717959	320.435
2.5	4	F100D1at28810.0	28810.1	320.427	320.24	320.47	-0.000718869	0.111653	320.457
2.5	4	F100D1at28810.0	28810.1	320.64	320.507	320.43	0.00023803	0.0971246	320.444
2.5	4	F100D1at28810.0	28810.1	320.373	320.32	320.472	-0.000473585	0.103859	320.46
2.5	4	F100D1at28810.0	28810.1	320.32	320.56	320.45	0.000344483	0.0583701	320.449
2.5	4	F100D1at28810.0	28810.1	320.4	320.347	320.389	-0.000132019	0.0583331	320.387
2.5	4.5	F100D1at28810.0	28810.1	320.16	320.053	320.135	-0.000255619	0.0425936	320.132
2.5	4.5	F100D1at28810.0	28810.1	320.16	320.293	320.41	-0.000363324	0.0993491	320.392
2.5	4.5	F100D1at28810.0	28810.1	320.027	320.027	320.037	-3.30432e-05	0.0107145	320.036
2.5	4.5	F100D1at28810.0	28810.1	320.107	320.053	320.143	-0.000281515	0.040146	320.137
2.5	4.5	F100D1at28810.0	28810.1	320.107	320.08	320.174	-0.000293006	0.0564156	320.166
2.5	4.5	F100D1at28810.0	28810.1	320.08	320.027	320.13	-0.000321759	0.0390698	320.123
2.5	4.5	F100D1at28810.0	28810.1	320.08	320.027	320.167	-0.000438109	0.0501742	320.156
2.5	4.5	F100D1at28810.0	28810.1	320.027	320.08	320.11	-9.48197e-05	0.0269969	320.105
2.5	4.5	F100D1at28810.0	28810.1	320.053	320.027	320.058	-9.76849e-05	0.0190909	320.056
2.5	4.5	F100D1at28810.0	28810.1	320.133	320.08	320.25	-0.000529952	0.0658946	320.236
2.5	5	F100D1at28810.0	28810.1	320.08	320.027	320.138	-0.000347614	0.0433774	320.13
2.5	5	F100D1at28810.0	28810.1	320.16	320.053	320.268	-0.000669206	0.0748188	320.252
2.5	5	F100D1at28810.0	28810.1	320.027	320.027	320.121	-0.000295952	0.0410404	320.113
2.5	5	F100D1at28810.0	28810.1	320	320.027	320.123	-0.000300287	0.0337582	320.113
2.5	5	F100D1at28810.0	28810.1	320.16	320.027	320.211	-0.000575861	0.0683688	320.2
2.5	5	F100D1at28810.0	28810.1	320	320.027	320.153	-0.000395115	0.0370583	320.14
2.5	5	F100D1at28810.0	28810.1	320.133	320.133	320.28	-0.000458142	0.0903042	320.266
2.5	5	F100D1at28810.0	28810.1	320.107	320.08	320.208	-0.000400728	0.0619878	320.197
2.5	5	F100D1at28810.0	28810.1	320.027	320.027	320.207	-0.000563171	0.0546998	320.19
2.5	5	F100D1at28810.0	28810.1	320.16	320.053	320.279	-0.000703671	0.0786318	320.262
2.5	5.5	F100D1at28810.0	28810.1	320	320	320.081	-0.00025431	0.0227824	320.074
2.5	5.5	F100D1at28810.0	28810.1	320	320	320.084	-0.000262931	0.022985	320.076
2.5	5.5	F100D1at28810.0	28810.1	320	320.027	320.11	-0.000261494	0.0360998	320.101
2.5	5.5	F100D1at28810.0	28810.1	320	320	320.123	-0.000383621	0.0364798	320.111
2.5	5.5	F100D1at28810.0	28810.1	320	320.027	320.145	-0.000369253	0.0483637	320.132
2.5	5.5	F100D1at28810.0	28810.1	320	320	320.094	-0.000293103	0.0270193	320.085
2.5	5.5	F100D1at28810.0	28810.1	320.027	320.027	320.159	-0.000412322	0.0517205	320.146
2.5	5.5	F100D1at28810.0	28810.1	320	320	320.091	-0.000284483	0.0248614	320.082
2.5	5.5	F100D1at28810.0	28810.1	320.027	320.053	320.146	-0.000290206	0.0440534	320.136
2.5	5.5	F100D1at28810.0	28810.1	320	320	320.07	-0.000219828	0.0215029	320.064
2.5	6	F100D1at28810.0	28810.1	320	320	320.116	-0.000362069	0.0428564	320.105
2.5	6	F100D1at28810.0	28810.1	320	320	320.141	-0.000439655	0.0447993	320.127
2.5	6	F100D1at28810.0	28810.1	320.4	320.56	320.432	0.000400362	0.164344	320.436
2.5	6	F100D1at28810.0	28810.1	320	320	320.124	-0.000387931	0.0404366	320.113
2.5	6	F100D1at28810.0	28810.1	320.027	320	320.171	-0.000534438	0.0573863	320.156
2.5	6	F100D1at28810.0	28810.1	320	320	320.121	-0.00037931	0.0371066	320.11
2.5	6	F100D1at28810.0	28810.1	320.4	320.4	320.455	-0.000172199	0.130185	320.45
2.5	6	F100D1at28810.0	28810.1	320	320	320.139	-0.000435345	0.0455938	320.126
2.5	6	F100D1at28810.0	28810.1	320	320.027	320.197	-0.000533046	0.0656767	320.18
2.5	6	F100D1at28810.0	28810.1	320.373	320.32	320.371	-0.000159297	0.138246	320.369
2.5	6.5	F100D1at28810.0	28810.1	320.267	320.347	320.335	3.58896e-05	0.0459522	320.332
2.5	6.5	F100D1at28810.0	28810.1	320.187	320.293	320.212	0.000252726	0.0285183	320.215
2.5	6.5	F100D1at28810.0	28810.1	320.533	320.267	320.326	-0.000183602	0.061976	320.332
2.5	6.5	F100D1at28810.0	28810.1	320	320	320.127	-0.000396552	0.0445987	320.115
2.5	6.5	F100D1at28810.0	28810.1	320.293	320.293	320.236	0.000179433	0.0503313	320.241
2.5	6.5	F100D1at28810.0	28810.1	320.293	320.267	320.298	-9.76117e-05	0.102297	320.296
2.5	6.5	F100D1at28810.0	28810.1	320	320	320.159	-0.00049569	0.0495915	320.144
2.5	6.5	F100D1at28810.0	28810.1	320	320	320.099	-0.000310345	0.0366133	320.09
2.5	6.5	F100D1at28810.0	28810.1	320.667	320.64	320.484	0.000486056	0.200313	320.5
2.5	6.5	F100D1at28810.0	28810.1	320.587	320.4	320.382	5.59319e-05	0.119694	320.392
3	1.5	F100D1at28810.0	28810.1	94.08	10.4267	7.87862	0.0270838	0.970054	12.0388
3	1.5	F100D1at28810.0	28810.1	94.08	7.97333	6.03448	0.0206085	0.756895	10.2525
3	1.5	F100D1at28810.0	28810.1	94.1333	12.08	8.78345	0.03502	0.997882	12.9388
3	1.5	F100D1at28810.0	28810.1	94.1067	9.44	6.82621	0.0277748	0.858844	11.04
3	1.5	F100D1at28810.0	28810.1	94.1067	9.97333	7.30897	0.0283122	0.893107	11.5025
3	1.5	F100D1at28810.0	28810.1	94.3733	10.0267	7.23448	0.0295866	0.903797	11.45
3	1.5	F100D1at28810.0	28810.1	94.24	9.14667	6.70759	0.0258816	0.790349	10.925
3	1.5	F100D1at28810.0	28810.1	94.2133	9.52	7.16966	0.0249471	0.791901	11.36
3	1.5	F100D1at28810.0	28810.1	94.2133	10.5067	7.64	0.0304274	0.992027	11.8325
3	1.5	F100D1at28810.0	28810.1	94.32	10.48	7.4	0.0326548	0.910685	11.6188
3	2	F100D1at28810.0	28810.1	94.3467	12.64	9.49103	0.0333765	1.18196	13.6163
3	2	F100D1at28810.0	28810.1	94.2933	9.92	7.43034	0.0264033	0.906117	11.6188
3	2	F100D1at28810.0	28810.1	94.2933	12	8.79724	0.0339659	1.14105	12.955
3	2	F100D1at28810.0	28810.1	94.2933	11.92	8.89241	0.0321082	1.08945	13.0375
3	2	F100D1at28810.0	28810.1	94.2667	12.7467	9.40966	0.0353997	1.20765	13.5437
3	2	F100D1at28810.0	28810.1	94.6133	11.84	8.52966	0.0349881	0.991852	12.72
3	2	F100D1at28810.0	28810.1	94.4533	13.0933	10	0.0327499	1.09241	14.1037
3	2	F100D1at28810.0	28810.1	94.2933	12.64	9.01103	0.0384859	1.16884	13.1788
3	2	F100D1at28810.0	28810.1	94.2667	10	7.24414	0.0292347	0.901016	11.4525
3	2	F100D1at28810.0	28810.1	94.1867	12.0533	8.93379	0.0331208	1.15795	13.0762
3	2.5	F100D1at28810.0	28810.1	94.8	16.3733	11.2538	0.0540036	1.33078	15.41
3	2.5	F100D1at28810.0	28810.1	94.5067	16.6667	11.4703	0.0549837	1.37039	15.6062
3	2.5	F100D1at28810.0	28810.1	94.3467	14.8267	10.5324	0.0455157	1.26682	14.6625
3	2.5	F100D1at28810.0	28810.1	94.3467	15.8933	11.1269	0.0505205	1.33705	15.2513
3	2.5	F100D1at28810.0	28810.1	94.6133	14.8	10.1807	0.048823	1.19618	14.355
3	2.5	F100D1at28810.0	28810.1	94.24	17.4133	11.5324	0.0624036	1.33801	15.685
3	2.5	F100D1at28810.0	28810.1	94.5067	14.2667	9.80414	0.0472192	1.17472	13.9838
3	2.5	F100D1at28810.0	28810.1	94.4267	16.2133	11.3159	0.0518653	1.35837	15.4413
3	2.5	F100D1at28810.0	28810.1	94.9867	15.44	10.2607	0.0545267	1.17165	14.475
3	2.5	F100D1at28810.0	28810.1	94.5867	15.9467	10.8703	0.0536685	1.14242	15.0325
3	3	F100D1at28810.0	28810.1	96.3467	25.68	16.1766	0.0986381	1.60689	20.38
3	3	F100D1at28810.0	28810.1	100.133	28.0267	17.1421	0.108701	1.69055	21.5425
3	3	F100D1at28810.0	28810.1	95.76	22.64	13.6662	0.0937113	1.43978	17.935
3	3	F100D1at28810.0	28810.1	96.2133	24.16	14.9407	0.0958215	1.59409	19.1825
3	3	F100D1at28810.0	28810.1	97.2	26	16.0483	0.102384	1.53526	20.3188
3	3	F100D1at28810.0	28810.1	97.4933	27.4133	16.2772	0.114224	1.62941	20.6062
3	3	F100D1at28810.0	28810.1	96.2667	25.84	16.2648	0.0994651	1.59392	20.4638
3	3	F100D1at28810.0	28810.1	96.0533	25.9467	16.069	0.102836	1.67133	20.2812
3	3	F100D1at28810.0	28810.1	96.4	25.4133	15.5807	0.101998	1.66989	19.83
3	3	F100D1at28810.0	28810.1	96.6133	26.6933	16.56	0.104885	1.66714	20.7875
3	3.5	F100D1at28810.0	28810.1	310.907	268.08	224.385	0.140541	2.20799	230.489
3	3.5	F100D1at28810.0	28810.1	312.373	271.2	227.543	0.139758	2.21701	233.566
3	3.5	F100D1at28810.0	28810.1	311.733	269.067	224.921	0.141612	2.26711	231.06
3	3.5	F100D1at28810.0	28810.1	313.733	273.227	230.527	0.136102	2.1624	236.429
3	3.5	F100D1at28810.0	28810.1	315.6	275.413	234.761	0.128808	2.24405	240.456
3	3.5	F100D1at28810.0	28810.1	309.68	264.827	219.459	0.146498	2.20075	225.815
3	3.5	F100D1at28810.0	28810.1	311.067	266.667	225.868	0.131159	2.22613	231.774
3	3.5	F100D1at28810.0	28810.1	314.907	274.427	232.601	0.132818	2.23024	238.42
3	3.5	F100D1at28810.0	28810.1	316.053	275.493	235.281	0.127232	2.21361	240.952
3	3.5	F100D1at28810.0	28810.1	318.56	279.973	245.92	0.106898	2.22808	250.921
3	4	F100D1at28810.0	28810.1	320.453	320.507	320.441	0.000203734	0.0402246	320.445
3	4	F100D1at28810.0	28810.1	320.32	320.373	320.185	0.000588492	0.0659619	320.2
3	4	F100D1at28810.0	28810.1	320.427	320.453	320.277	0.000549555	0.0689131	320.293
3	4	F100D1at28810.0	28810.1	320.4	320.347	320.257	0.000281258	0.0782597	320.267
3	4	F100D1at28810.0	28810.1	320.427	320.347	320.312	0.00010905	0.0504007	320.319
3	4	F100D1at28810.0	28810.1	320.453	320.32	320.25	0.000219517	0.0405218	320.262
3	4	F100D1at28810.0	28810.1	320.373	320.453	320.277	0.000549646	0.0505825	320.29
3	4	F100D1at28810.0	28810.1	320.267	320.293	320.254	0.00012346	0.0429058	320.256
3	4	F100D1at28810.0	28810.1	320.4	320.453	320.342	0.000347267	0.0489757	320.35
3	4	F100D1at28810.0	28810.1	320.533	320.32	320.272	0.000150611	0.0660644	320.286
3	4.5	F100D1at28810.0	28810.1	320.507	320.507	320.574	-0.000209439	0.139795	320.567
3	4.5	F100D1at28810.0	28810.1	320.48	320.347	320.368	-6.74276e-05	0.0896511	320.373
3	4.5	F100D1at28810.0	28810.1	320.507	320.373	320.348	8.03326e-05	0.0822788	320.356
3	4.5	F100D1at28810.0	28810.1	320.427	320.347	320.36	-4.16112e-05	0.108132	320.363
3	4.5	F100D1at28810.0	28810.1	320.267	320.293	320.389	-0.000298602	0.0579638	320.379
3	4.5	F100D1at28810.0	28810.1	320.373	320.533	320.408	0.000390349	0.0839391	320.413
3	4.5	F100D1at28810.0	28810.1	320.347	320.32	320.418	-0.000305703	0.081633	320.41
3	4.5	F100D1at28810.0	28810.1	320.373	320.32	320.469	-0.000464975	0.0871074	320.457
3	4.5	F100D1at28810.0	28810.1	320.16	320.213	320.221	-2.2977e-05	0.0406066	320.217
3	4.5	F100D1at28810.0	28810.1	320.32	320.32	320.292	8.61208e-05	0.0657458	320.295
3	5	F100D1at28810.0	28810.1	320.427	320.347	320.361	-4.59158e-05	0.0949965	320.364
3	5	F100D1at28810.0	28810.1	320.4	320.4	320.301	0.000309957	0.0563711	320.31
3	5	F100D1at28810.0	28810.1	320.453	320.427	320.526	-0.000308471	0.166295	320.517
3	5	F100D1at28810.0	28810.1	320.32	320.347	320.302	0.000139229	0.0600286	320.305
3	5	F100D1at28810.0	28810.1	320.133	320.32	320.254	0.00020681	0.0738686	320.251
3	5	F100D1at28810.0	28810.1	320.187	320.16	320.182	-6.89253e-05	0.0349508	320.181
3	5	F100D1at28810.0	28810.1	320.213	320.24	320.301	-0.000189529	0.0366626	320.294
3	5	F100D1at28810.0	28810.1	320.533	320.293	320.385	-0.000285444	0.146372	320.387
3	5	F100D1at28810.0	28810.1	320.427	320.267	320.345	-0.000243928	0.0949441	320.345
3	5	F100D1at28810.0	28810.1	320.293	320.293	320.31	-5.31122e-05	0.0881049	320.309
3	5.5	F100D1at28810.0	28810.1	320.373	320.213	320.374	-0.000500852	0.0657518	320.366
3	5.5	F100D1at28810.0	28810.1	320.293	320.373	320.401	-8.75634e-05	0.0402168	320.395
3	5.5	F100D1at28810.0	28810.1	320.533	320.48	320.586	-0.000331344	0.127891	320.579
3	5.5	F100D1at28810.0	28810.1	320.213	320.213	320.259	-0.000143582	0.0245707	320.255
3	5.5	F100D1at28810.0	28810.1	320.293	320.453	320.295	0.0004938	0.0417646	320.303
3	5.5	F100D1at28810.0	28810.1	320.32	320.133	320.222	-0.000277022	0.0328102	320.223
3	5.5	F100D1at28810.0	28810.1	320.4	320.4	320.404	-1.29149e-05	0.0388902	320.404
3	5.5	F100D1at28810.0	28810.1	320.347	320.213	320.223	-3.1575e-05	0.0296805	320.229
3	5.5	F100D1at28810.0	28810.1	320.373	320.507	320.463	0.0001349	0.0706278	320.461
3	5.5	F100D1at28810.0	28810.1	320.32	320.533	320.495	0.000119134	0.0790361	320.489
3	6	F100D1at28810.0	28810.1	320.133	320.267	320.259	2.29789e-05	0.0192028	320.254
3	6	F100D1at28810.0	28810.1	320.347	320.453	320.538	-0.000264082	0.074795	320.525
3	6	F100D1at28810.0	28810.1	320.427	320.347	320.451	-0.000325715	0.132248	320.445
3	6	F100D1at28810.0	28810.1	320.347	320.293	320.412	-0.000371724	0.0551494	320.404
3	6	F100D1at28810.0	28810.1	320.24	320.293	320.262	9.76279e-05	0.0272461	320.262
3	6	F100D1at28810.0	28810.1	320.347	320.453	320.535	-0.00025547	0.0720467	320.522
3	6	F100D1at28810.0	28810.1	320.373	320.293	320.401	-0.00033725	0.0734079	320.395
3	6	F100D1at28810.0	28810.1	320.213	320.293	320.337	-0.000134967	0.0551935	320.329
3	6	F100D1at28810.0	28810.1	320.16	320.267	320.32	-0.000166583	0.0561757	320.31
3	6	F100D1at28810.0	28810.1	320.48	320.4	320.422	-6.88622e-05	0.0590537	320.424
3	6.5	F100D1at28810.0	28810.1	320.08	320.107	320.244	-0.00042949	0.0659717	320.23
3	6.5	F100D1at28810.0	28810.1	320.107	320.16	320.189	-9.04871e-05	0.0601093	320.184
3	6.5	F100D1at28810.0	28810.1	320.107	320.133	320.167	-0.00010485	0.0370833	320.163
3	6.5	F100D1at28810.0	28810.1	320.08	320.133	320.217	-0.000259992	0.0591199	320.206
3	6.5	F100D1at28810.0	28810.1	320.16	320.133	320.204	-0.000221154	0.0547356	320.199
3	6.5	F100D1at28810.0	28810.1	320	320.053	320.16	-0.000333333	0.0458331	320.147
3	6.5	F100D1at28810.0	28810.1	320.053	320.213	320.212	2.87308e-06	0.0533216	320.205
3	6.5	F100D1at28810.0	28810.1	320.053	320.08	320.15	-0.000219791	0.0437962	320.142
3	6.5	F100D1at28810.0	28810.1	320.133	320.053	320.181	-0.000397823	0.0480476	320.173
3	6.5	F100D1at28810.0	28810.1	320.133	320.107	320.229	-0.000382025	0.0625037	320.219
3.5	1.5	F100D1at28810.0	28810.1	94.16	5.89333	5.02621	0.00920907	0.48871	9.245
3.5	1.5	F100D1at28810.0	28810.1	94.08	6.48	5.28414	0.0127111	0.586647	9.5025
3.5	1.5	F100D1at28810.0	28810.1	94.24	6.21333	5.02345	0.0126261	0.553638	9.26125
3.5	1.5	F100D1at28810.0	28810.1	94.0267	6.4	5.54759	0.00906566	0.552815	9.735
3.5	1.5	F100D1at28810.0	28810.1	94.16	4.02667	3.12276	0.0095997	0.402975	7.4325
3.5	1.5	F100D1at28810.0	28810.1	94.1067	6.32	5.3131	0.0106995	0.526842	9.5225
3.5	1.5	F100D1at28810.0	28810.1	94.4	7.14667	5.95724	0.0125998	0.571345	10.1587
3.5	1.5	F100D1at28810.0	28810.1	94.16	6.58667	5.26207	0.0140675	0.549385	9.49125
3.5	1.5	F100D1at28810.0	28810.1	94.1333	6.45333	5.30759	0.0121715	0.564863	9.525
3.5	1.5	F100D1at28810.0	28810.1	94.0267	4.88	4.07862	0.00852289	0.475049	8.3325
3.5	2	F100D1at28810.0	28810.1	94.2133	7.57333	6.42621	0.0121758	0.582922	10.595
3.5	2	F100D1at28810.0	28810.1	94.2667	7.22667	5.96552	0.0133785	0.624107	10.1638
3.5	2	F100D1at28810.0	28810.1	94.32	6.64	5.64552	0.0105437	0.581352	9.84875
3.5	2	F100D1at28810.0	28810.1	94.1067	6.82667	5.41931	0.0149549	0.550458	9.6425
3.5	2	F100D1at28810.0	28810.1	94.16	7.81333	6.42069	0.0147902	0.635811	10.5988
3.5	2	F100D1at28810.0	28810.1	94.1333	7.22667	6.12828	0.0116685	0.621403	10.305
3.5	2	F100D1at28810.0	28810.1	94.1333	6.29333	5.08552	0.0128309	0.599125	9.31625
3.5	2	F100D1at28810.0	28810.1	94.4	5.46667	4.20414	0.0133742	0.494747	8.49125
3.5	2	F100D1at28810.0	28810.1	94.2667	6.74667	5.68828	0.0112276	0.579723	9.89
3.5	2	F100D1at28810.0	28810.1	94.16	6.98667	6.10897	0.00932138	0.653774	10.2775
3.5	2.5	F100D1at28810.0	28810.1	94.2933	8.93333	7.28138	0.0175193	0.837727	11.4375
3.5	2.5	F100D1at28810.0	28810.1	94.3467	8.72	7.20828	0.0160231	0.748647	11.3637
3.5	2.5	F100D1at28810.0	28810.1	94.24	7.73333	6.35724	0.014602	0.737279	10.5412
3.5	2.5	F100D1at28810.0	28810.1	94.3467	8.82667	7.31862	0.0159841	0.799674	11.4688
3.5	2.5	F100D1at28810.0	28810.1	94.2667	7.94667	6.34897	0.0169487	0.66839	10.545
3.5	2.5	F100D1at28810.0	28810.1	94.2133	8.48	7.12138	0.0144207	0.710256	11.2675
3.5	2.5	F100D1at28810.0	28810.1	94.2133	8.21333	6.9669	0.0132299	0.778625	11.115
3.5	2.5	F100D1at28810.0	28810.1	94.1333	7.44	6.0469	0.0147993	0.673125	10.2413
3.5	2.5	F100D1at28810.0	28810.1	94.16	8.98667	7.41379	0.0167043	0.842218	11.5538
3.5	2.5	F100D1at28810.0	28810.1	94.1867	9.01333	7.2069	0.0191793	0.806674	11.3688
3.5	3	F100D1at28810.0	28810.1	94.32	10.8	8.52276	0.0241438	0.907946	12.6512
3.5	3	F100D1at28810.0	28810.1	94.5067	9.94667	7.6869	0.0239112	0.796004	11.8625
3.5	3	F100D1at28810.0	28810.1	94.4267	11.0667	8.61379	0.0259765	0.934726	12.7513
3.5	3	F100D1at28810.0	28810.1	94.32	10.56	8.48966	0.0219502	0.928029	12.61
3.5	3	F100D1at28810.0	28810.1	94.48	10.0533	8.12828	0.0203753	0.843739	12.2662
3.5	3	F100D1at28810.0	28810.1	94.3467	10.8	8.42897	0.0251311	0.901119	12.5675
3.5	3	F100D1at28810.0	28810.1	94.32	8.58667	6.27034	0.0245581	0.721401	10.5062
3.5	3	F100D1at28810.0	28810.1	94.3467	10	7.59034	0.0255404	0.816364	11.77
3.5	3	F100D1at28810.0	28810.1	94.16	11.2267	8.60966	0.0277932	0.938581	12.7425
3.5	3	F100D1at28810.0	28810.1	94.6133	11.36	8.70483	0.0280634	0.901012	12.8562
3.5	3.5	F100D1at28810.0	28810.1	95.3067	16.64	11.3117	0.0559066	1.10788	15.4987
3.5	3.5	F100D1at28810.0	28810.1	94.9867	15.6267	10.56	0.0533408	1.14807	14.755
3.5	3.5	F100D1at28810.0	28810.1	95.0933	14.9333	10.0055	0.0518208	1.06346	14.225
3.5	3.5	F100D1at28810.0	28810.1	95.1467	16.48	11.1531	0.0559862	1.16253	15.34
3.5	3.5	F100D1at28810.0	28810.1	94.8267	15.4133	10.7021	0.0496829	1.10328	14.8663
3.5	3.5	F100D1at28810.0	28810.1	94.7467	14.8267	10.3724	0.0470122	1.0668	14.5363
3.5	3.5	F100D1at28810.0	28810.1	95.1467	15.2	10.6372	0.047955	1.07691	14.8125
3.5	3.5	F100D1at28810.0	28810.1	94.96	14.7733	10.0538	0.0497003	1.03343	14.255
3.5	3.5	F100D1at28810.0	28810.1	95.1733	15.44	10.3255	0.0537386	1.05922	14.5425
3.5	3.5	F100D1at28810.0	28810.1	94.8267	15.1467	10.731	0.0465653	1.12177	14.88
3.5	4	F100D1at28810.0	28810.1	201.253	113.653	61.3228	0.260023	1.84806	70.335
3.5	4	F100D1at28810.0	28810.1	198.693	109.547	60.5752	0.246468	1.81943	69.345
3.5	4	F100D1at28810.0	28810.1	203.76	115.307	62.3462	0.259916	1.84675	71.4575
3.5	4	F100D1at28810.0	28810.1	198.773	109.573	59.8538	0.250132	1.87407	68.6963
3.5	4	F100D1at28810.0	28810.1	195.2	104.907	58.5986	0.237234	1.85478	67.1725
3.5	4	F100D1at28810.0	28810.1	196.747	105.493	58.6828	0.237923	1.84372	67.3487
3.5	4	F100D1at28810.0	28810.1	201.013	113.173	60.7186	0.260951	1.84765	69.7537
3.5	4	F100D1at28810.0	28810.1	193.093	101.787	57.9338	0.227107	1.77859	66.325
3.5	4	F100D1at28810.0	28810.1	199.573	111.387	59.8759	0.258105	1.81956	68.8388
3.5	4	F100D1at28810.0	28810.1	209.307	120.933	64.6041	0.269123	1.85708	74.0275
3.5	4.5	F100D1at28810.0	28810.1	320.427	320.56	320.397	0.000507943	0.0587438	320.406
3.5	4.5	F100D1at28810.0	28810.1	320.213	320.293	320.161	0.000412082	0.0736795	320.17
3.5	4.5	F100D1at28810.0	28810.1	320.48	320.24	320.305	-0.000202283	0.0548149	320.31
3.5	4.5	F100D1at28810.0	28810.1	320.267	320.213	320.229	-4.88099e-05	0.0717121	320.23
3.5	4.5	F100D1at28810.0	28810.1	320.24	320.293	320.254	0.000123471	0.0464855	320.255
3.5	4.5	F100D1at28810.0	28810.1	320.48	320.347	320.452	-0.000329965	0.0487086	320.449
3.5	4.5	F100D1at28810.0	28810.1	320.267	320.16	320.262	-0.0003187	0.0583851	320.257
3.5	4.5	F100D1at28810.0	28810.1	320.293	320.213	320.179	0.000106224	0.070871	320.186
3.5	4.5	F100D1at28810.0	28810.1	320.32	320.533	320.465	0.000213867	0.0573304	320.461
3.5	4.5	F100D1at28810.0	28810.1	320.32	320.213	320.345	-0.000410509	0.0527576	320.337
3.5	5	F100D1at28810.0	28810.1	320.587	320.48	320.419	0.000189308	0.0714125	320.43
3.5	5	F100D1at28810.0	28810.1	320.373	320.4	320.513	-0.000353036	0.0741778	320.501
3.5	5	F100D1at28810.0	28810.1	320.347	320.533	320.538	-1.43523e-05	0.0820973	320.529
3.5	5	F100D1at28810.0	28810.1	320.347	320.56	320.392	0.000525293	0.0750454	320.397
3.5	5	F100D1at28810.0	28810.1	320.48	320.4	320.357	0.000133421	0.0748254	320.365
3.5	5	F100D1at28810.0	28810.1	320.293	320.187	320.337	-0.000467962	0.0854354	320.327
3.5	5	F100D1at28810.0	28810.1	320.24	320.293	320.193	0.000312984	0.0823807	320.2
3.5	5	F100D1at28810.0	28810.1	320.32	320.16	320.171	-3.44483e-05	0.0909035	320.178
3.5	5	F100D1at28810.0	28810.1	320.4	320.133	320.23	-0.000302782	0.0792458	320.234
3.5	5	F100D1at28810.0	28810.1	320.32	320.427	320.29	0.000427733	0.105923	320.298
3.5	5.5	F100D1at28810.0	28810.1	320.293	320.267	320.228	0.000122015	0.0594878	320.233
3.5	5.5	F100D1at28810.0	28810.1	320.24	320.24	320.196	0.000137828	0.0492534	320.2
3.5	5.5	F100D1at28810.0	28810.1	320.347	320.293	320.277	5.02329e-05	0.0566837	320.281
3.5	5.5	F100D1at28810.0	28810.1	320.373	320.4	320.233	0.000520944	0.0687445	320.248
3.5	5.5	F100D1at28810.0	28810.1	320.24	320.187	320.24	-0.000166542	0.0656978	320.238
3.5	5.5	F100D1at28810.0	28810.1	320.64	320.747	320.697	0.000156297	0.0859054	320.696
3.5	5.5	F100D1at28810.0	28810.1	320.453	320.4	320.316	0.000262559	0.0585442	320.326
3.5	5.5	F100D1at28810.0	28810.1	320.267	320.213	320.259	-0.000143559	0.0368678	320.257
3.5	5.5	F100D1at28810.0	28810.1	320.293	320.347	320.276	0.000221062	0.0529203	320.28
3.5	5.5	F100D1at28810.0	28810.1	320.4	320.347	320.25	0.000302782	0.0623192	320.261
3.5	6	F100D1at28810.0	28810.1	320.533	320.373	320.572	-0.000621091	0.112798	320.561
3.5	6	F100D1at28810.0	28810.1	320.533	320.507	320.469	0.00011762	0.248472	320.474
3.5	6	F100D1at28810.0	28810.1	320.453	320.373	320.423	-0.000156388	0.0965212	320.423
3.5	6	F100D1at28810.0	28810.1	320.507	320.64	320.414	0.000705779	0.101092	320.429
3.5	6	F100D1at28810.0	28810.1	320.507	320.4	320.465	-0.000202266	0.170283	320.464
3.5	6	F100D1at28810.0	28810.1	320.347	320.4	320.448	-0.000150699	0.192471	320.441
3.5	6	F100D1at28810.0	28810.1	320.213	320.08	320.153	-0.000228296	0.0146694	320.152
3.5	6	F100D1at28810.0	28810.1	320.373	320.533	320.39	0.000446318	0.132839	320.396
3.5	6	F100D1at28810.0	28810.1	320.347	320.32	320.383	-0.000198061	0.151347	320.379
3.5	6	F100D1at28810.0	28810.1	320.347	320.293	320.39	-0.000302833	0.144283	320.384
3.5	6.5	F100D1at28810.0	28810.1	320.347	320.267	320.222	0.000139217	0.0360359	320.23
3.5	6.5	F100D1at28810.0	28810.1	320.213	320.24	320.142	0.000305831	0.0245122	320.15
3.5	6.5	F100D1at28810.0	28810.1	320.213	320.267	320.219	0.00014789	0.0386181	320.221
3.5	6.5	F100D1at28810.0	28810.1	320.32	320.427	320.403	7.4638e-05	0.123836	320.4
3.5	6.5	F100D1at28810.0	28810.1	320.453	320.373	320.423	-0.000156388	0.0967282	320.423
3.5	6.5	F100D1at28810.0	28810.1	320.24	320.347	320.254	0.000290012	0.0779017	320.257
3.5	6.5	F100D1at28810.0	28810.1	320.373	320.16	320.233	-0.000228182	0.0508815	320.236
3.5	6.5	F100D1at28810.0	28810.1	320.453	320.373	320.299	0.000230995	0.0519182	320.31
3.5	6.5	F100D1at28810.0	28810.1	320.533	320.48	320.381	0.000309828	0.1161	320.392
3.5	6.5	F100D1at28810.0	28810.1	320.48	320.373	320.407	-0.000104728	0.106147	320.409
4	1.5	F100D1at28810.0	28810.1	94.08	3.12	2.64552	0.0050434	0.279421	6.95375
4	1.5	F100D1at28810.0	28810.1	94.08	4.32	3.98207	0.00359195	0.411477	8.22125
4	1.5	F100D1at28810.0	28810.1	94.16	4.26667	4.06345	0.00215822	0.376531	8.29625
4	1.5	F100D1at28810.0	28810.1	94.1867	5.12	4.75724	0.00385149	0.5554	8.96625
4	1.5	F100D1at28810.0	28810.1	94.1333	4.24	3.9669	0.00290124	0.403649	8.20625
4	1.5	F100D1at28810.0	28810.1	94.2133	5.28	4.80966	0.00499234	0.491833	9.0225
4	1.5	F100D1at28810.0	28810.1	93.9733	4.05333	3.92276	0.00138949	0.383214	8.15
4	1.5	F100D1at28810.0	28810.1	94.0267	5.25333	4.92552	0.00348642	0.533011	9.1175
4	1.5	F100D1at28810.0	28810.1	94.16	4.90667	4.45379	0.00480962	0.302945	8.68
4	1.5	F100D1at28810.0	28810.1	94.1067	4.85333	4.59586	0.00273595	0.497625	8.80375
4	2	F100D1at28810.0	28810.1	94.1067	4.53333	3.68	0.00906772	0.373347	7.95875
4	2	F100D1at28810.0	28810.1	94.1333	5.52	5.0869	0.00460096	0.456025	9.28125
4	2	F100D1at28810.0	28810.1	94.16	5.57333	5.27034	0.0032178	0.540546	9.45125
4	2	F100D1at28810.0	28810.1	94.0267	5.17333	4.41379	0.00807792	0.445232	8.65
4	2	F100D1at28810.0	28810.1	94.1333	3.86667	3.39172	0.00504542	0.367016	7.6675
4	2	F100D1at28810.0	28810.1	94.1867	2.90667	2.62345	0.00300699	0.33767	6.92875
4	2	F100D1at28810.0	28810.1	94.1333	4.4	3.90207	0.00528964	0.417264	8.155
4	2	F100D1at28810.0	28810.1	94.1333	5.09333	4.4	0.00736544	0.429325	8.63875
4	2	F100D1at28810.0	28810.1	94.1333	4.93333	4.35862	0.0061053	0.475793	8.59375
4	2	F100D1at28810.0	28810.1	94.3733	5.12	4.49103	0.00666465	0.463785	8.73375
4	2.5	F100D1at28810.0	28810.1	94.32	4.42667	3.48966	0.00993439	0.429653	7.79125
4	2.5	F100D1at28810.0	28810.1	94.48	6.64	5.65517	0.0104237	0.593756	9.865
4	2.5	F100D1at28810.0	28810.1	94.24	5.78667	5.21517	0.00606424	0.578951	9.415
4	2.5	F100D1at28810.0	28810.1	94.1867	5.84	5.10069	0.00784942	0.593156	9.31125
4	2.5	F100D1at28810.0	28810.1	94.1067	6.37333	5.57379	0.00849611	0.617991	9.76125
4	2.5	F100D1at28810.0	28810.1	94.2133	6.50667	5.42069	0.0115268	0.570998	9.63375
4	2.5	F100D1at28810.0	28810.1	94.0533	6.48	5.67586	0.00854981	0.628882	9.85625
4	2.5	F100D1at28810.0	28810.1	94.08	6.13333	5.44966	0.00726699	0.624287	9.63625
4	2.5	F100D1at28810.0	28810.1	94.16	5.86667	5.06483	0.00851571	0.506873	9.27875
4	2.5	F100D1at28810.0	28810.1	94.1333	5.04	4.04966	0.0105207	0.460195	8.31875
4	3	F100D1at28810.0	28810.1	94.0533	6.72	6.05931	0.00702463	0.68577	10.215
4	3	F100D1at28810.0	28810.1	94.3467	7.41333	6.52552	0.00941015	0.715305	10.6837
4	3	F100D1at28810.0	28810.1	94.1867	6.82667	5.76414	0.0112811	0.637005	9.95875
4	3	F100D1at28810.0	28810.1	94.2133	6.56	5.91172	0.00688094	0.669362	10.0813
4	3	F100D1at28810.0	28810.1	94.2667	4.8	3.88966	0.00965712	0.515588	8.16875
4	3	F100D1at28810.0	28810.1	94.3733	6.74667	6.0731	0.00713722	0.670253	10.2438
4	3	F100D1at28810.0	28810.1	94.4533	7.81333	6.65655	0.0122471	0.703017	10.8262
4	3	F100D1at28810.0	28810.1	94.1067	6.32	5.34483	0.0103624	0.573363	9.55125
4	3	F100D1at28810.0	28810.1	94.24	6.82667	6.04414	0.00830357	0.666247	10.215
4	3	F100D1at28810.0	28810.1	94.1333	4.24	3.65103	0.00625672	0.514837	7.92
4	3.5	F100D1at28810.0	28810.1	94.4	8.42667	6.93517	0.0157997	0.78206	11.105
4	3.5	F100D1at28810.0	28810.1	94.32	8.45333	7.07172	0.0146481	0.776183	11.2263
4	3.5	F100D1at28810.0	28810.1	94.32	8.88	7.39724	0.0157205	0.80811	11.5412
4	3.5	F100D1at28810.0	28810.1	94.4	9.38667	7.70621	0.0178015	0.863559	11.8488
4	3.5	F100D1at28810.0	28810.1	94.32	9.01333	7.29931	0.0181724	0.799372	11.4588
4	3.5	F100D1at28810.0	28810.1	94.32	8.8	7.29655	0.0159399	0.751004	11.4462
4	3.5	F100D1at28810.0	28810.1	94.24	8.96	7.51448	0.0153387	0.799595	11.6475
4	3.5	F100D1at28810.0	28810.1	94.32	8.72	7.14621	0.0166857	0.782627	11.3063
4	3.5	F100D1at28810.0	28810.1	94.2933	8.90667	7.52552	0.0146474	0.804811	11.6575
4	3.5	F100D1at28810.0	28810.1	94.4533	8.26667	6.73655	0.0161997	0.787106	10.92
4	4	F100D1at28810.0	28810.1	94.56	12.1333	8.59448	0.0374244	0.95657	12.79
4	4	F100D1at28810.0	28810.1	94.6933	11.52	8.44138	0.0325115	0.935097	12.6288
4	4	F100D1at28810.0	28810.1	94.64	12.64	9.30483	0.0352406	0.950453	13.4612
4	4	F100D1at28810.0	28810.1	94.5067	12.2933	9.1131	0.0336509	1.01526	13.265
4	4	F100D1at28810.0	28810.1	94.7467	12.56	9.26069	0.0348224	1.01042	13.4225
4	4	F100D1at28810.0	28810.1	94.8267	11.92	8.80828	0.0328149	0.915476	12.9863
4	4	F100D1at28810.0	28810.1	94.5067	12.5867	9.21655	0.0356601	0.949602	13.3725
4	4	F100D1at28810.0	28810.1	94.56	12.3733	9.2469	0.033063	0.960978	13.3925
4	4	F100D1at28810.0	28810.1	94.88	11.92	8.80552	0.0328255	0.949676	12.9863
4	4	F100D1at28810.0	28810.1	94.72	11.7333	8.79862	0.030983	0.925942	12.9637
4	4.5	F100D1at28810.0	28810.1	96.96	18.24	12.9545	0.0545123	1.20199	17.14
4	4.5	F100D1at28810.0	28810.1	96.8	18.4533	12.8759	0.0576185	1.24784	17.0712
4	4.5	F100D1at28810.0	28810.1	96.4533	17.4133	11.9476	0.0566673	1.12973	16.165
4	4.5	F100D1at28810.0	28810.1	96.5867	17.6267	12.3586	0.0545422	1.14831	16.5538
4	4.5	F100D1at28810.0	28810.1	96.6933	17.6533	12.2828	0.0555423	1.14919	16.4913
4	4.5	F100D1at28810.0	28810.1	96	17.4933	11.931	0.0579406	1.14101	16.1325
4	4.5	F100D1at28810.0	28810.1	96.56	17.5467	12.0428	0.0569999	1.14645	16.2625
4	4.5	F100D1at28810.0	28810.1	96.1867	17.3867	12.2869	0.0530195	1.20514	16.4587
4	4.5	F100D1at28810.0	28810.1	96.56	17.92	12.7034	0.0540239	1.20937	16.8788
4	4.5	F100D1at28810.0	28810.1	96.6933	16.8533	11.5834	0.054501	1.15129	15.82
4	5	F100D1at28810.0	28810.1	244.053	162.16	108.167	0.221235	2.01897	117.067
4	5	F100D1at28810.0	28810.1	243.12	159.947	108.218	0.21277	2.0352	116.966
4	5	F100D1at28810.0	28810.1	242.133	158.507	107.863	0.209154	2.0504	116.531
4	5	F100D1at28810.0	28810.1	243.2	160	106.972	0.218041	2.01422	115.844
4	5	F100D1at28810.0	28810.1	245.84	164.133	110.593	0.217785	2.04636	119.442
4	5	F100D1at28810.0	28810.1	243.307	160.107	107.654	0.215583	2.02145	116.471
4	5	F100D1at28810.0	28810.1	242.027	160.453	106.463	0.223074	1.97534	115.349
4	5	F100D1at28810.0	28810.1	243.973	162.427	109.175	0.218268	2.02423	117.99
4	5	F100D1at28810.0	28810.1	244.293	160.853	110.061	0.207917	2.02009	118.734
4	5	F100D1at28810.0	28810.1	241.573	156.96	106.959	0.206982	2.01641	115.612
4	5.5	F100D1at28810.0	28810.1	320.16	320.267	320.141	0.000393481	0.109409	320.147
4	5.5	F100D1at28810.0	28810.1	320.293	320.16	320.181	-6.4596e-05	0.0967791	320.185
4	5.5	F100D1at28810.0	28810.1	320.533	320.507	320.594	-0.000273969	0.105093	320.587
4	5.5	F100D1at28810.0	28810.1	320.267	320.16	320.086	0.000232565	0.110429	320.098
4	5.5	F100D1at28810.0	28810.1	320.4	320.373	320.323	0.000157849	0.0863656	320.329
4	5.5	F100D1at28810.0	28810.1	320.107	320	320.037	-0.000116341	0.123876	320.039
4	5.5	F100D1at28810.0	28810.1	320.453	320.373	320.47	-0.000302732	0.0974145	320.465
4	5.5	F100D1at28810.0	28810.1	320.24	320.24	320.177	0.000198127	0.0976719	320.183
4	5.5	F100D1at28810.0	28810.1	320.32	320.053	320.106	-0.000165065	0.110489	320.114
4	5.5	F100D1at28810.0	28810.1	320.347	320.293	320.291	7.17613e-06	0.0949349	320.294
4	6	F100D1at28810.0	28810.1	320.32	320.187	320.131	0.000173677	0.179825	320.142
4	6	F100D1at28810.0	28810.1	320.32	320.293	320.272	6.74613e-05	0.159638	320.275
4	6	F100D1at28810.0	28810.1	320.32	320.24	320.153	0.00027128	0.190126	320.165
4	6	F100D1at28810.0	28810.1	320.24	320.24	320.116	0.00038764	0.152616	320.127
4	6	F100D1at28810.0	28810.1	320.587	320.4	320.531	-0.000408733	0.151327	320.527
4	6	F100D1at28810.0	28810.1	320.48	320.133	320.139	-1.86502e-05	0.187203	320.155
4	6	F100D1at28810.0	28810.1	320.32	320.187	320.207	-6.31552e-05	0.1993	320.211
4	6	F100D1at28810.0	28810.1	320.347	320.32	320.19	0.000404734	0.166493	320.204
4	6	F100D1at28810.0	28810.1	320.213	320.347	320.219	0.000397723	0.181044	320.225
4	6	F100D1at28810.0	28810.1	320.64	320.373	320.372	2.86783e-06	0.149038	320.385
4	6.5	F100D1at28810.0	28810.1	320.373	320.427	320.454	-8.46713e-05	0.0830463	320.449
4	6.5	F100D1at28810.0	28810.1	320.32	320.24	320.218	6.88966e-05	0.106386	320.224
4	6.5	F100D1at28810.0	28810.1	320.56	320.533	320.474	0.000183587	0.106927	320.481
4	6.5	F100D1at28810.0	28810.1	320.667	320.453	320.423	9.31966e-05	0.0847005	320.436
4	6.5	F100D1at28810.0	28810.1	320.32	320.293	320.326	-0.000100474	0.120792	320.324
4	6.5	F100D1at28810.0	28810.1	320.293	320.16	320.145	4.73704e-05	0.132657	320.152
4	6.5	F100D1at28810.0	28810.1	320.587	320.347	320.423	-0.000239503	0.102982	320.428
4	6.5	F100D1at28810.0	28810.1	320.507	320.187	320.254	-0.000209439	0.124943	320.262
4	6.5	F100D1at28810.0	28810.1	320.24	320.107	320.297	-0.000592946	0.0980745	320.285
4	6.5	F100D1at28810.0	28810.1	320.373	320.32	320.272	0.000150686	0.106298	320.279
4.5	1.5	F100D1at28810.0	28810.1	94.1067	4.08	3.74345	0.00357628	0.33015	7.995
4.5	1.5	F100D1at28810.0	28810.1	94.1333	4	4.17655	-0.00187555	0.376942	8.385
4.5	1.5	F100D1at28810.0	28810.1	94.2133	4.05333	4.10345	-0.00053193	0.366608	8.325
4.5	1.5	F100D1at28810.0	28810.1	94.0533	3.76	3.42897	0.00351965	0.281687	7.6925
4.5	1.5	F100D1at28810.0	28810.1	94.0267	3.97333	3.90483	0.000728578	0.337015	8.1325
4.5	1.5	F100D1at28810.0	28810.1	94.0267	2.82667	2.57379	0.00268938	0.232452	6.8725
4.5	1.5	F100D1at28810.0	28810.1	94.24	3.81333	3.78069	0.000346389	0.342329	8.0225
4.5	1.5	F100D1at28810.0	28810.1	94.1333	4.10667	3.82483	0.00299404	0.292931	8.07125
4.5	1.5	F100D1at28810.0	28810.1	94.0267	2.77333	2.53655	0.00251824	0.220347	6.83625
4.5	1.5	F100D1at28810.0	28810.1	94.0267	3.46667	3.3931	0.000782365	0.287993	7.645
4.5	2	F100D1at28810.0	28810.1	94.0267	4.34667	4.02759	0.00339351	0.376896	8.26125
4.5	2	F100D1at28810.0	28810.1	94.1333	4.69333	4.4	0.00311615	0.388429	8.62
4.5	2	F100D1at28810.0	28810.1	94	4.16	3.87724	0.00300807	0.373967	8.115
4.5	2	F100D1at28810.0	28810.1	94.24	3.78667	3.4331	0.00375173	0.297755	7.70625
4.5	2	F100D1at28810.0	28810.1	94.1867	4.26667	3.95862	0.00327059	0.364103	8.2025
4.5	2	F100D1at28810.0	28810.1	94.16	4.18667	4	0.00198244	0.373054	8.235
4.5	2	F100D1at28810.0	28810.1	94.16	4.10667	3.86483	0.00256838	0.337989	8.10875
4.5	2	F100D1at28810.0	28810.1	94.08	4.32	4.13655	0.00194992	0.379824	8.36125
4.5	2	F100D1at28810.0	28810.1	94.2133	3.86667	3.78069	0.000912578	0.336473	8.02375
4.5	2	F100D1at28810.0	28810.1	94.08	4.10667	4.16828	-0.00065486	0.348578	8.38
4.5	2.5	F100D1at28810.0	28810.1	94.1333	4.32	4.12276	0.00209534	0.401186	8.35125
4.5	2.5	F100D1at28810.0	28810.1	94.1067	4.37333	3.97931	0.00418698	0.400804	8.2225
4.5	2.5	F100D1at28810.0	28810.1	94.08	3.09333	2.62483	0.00497987	0.308729	6.93375
4.5	2.5	F100D1at28810.0	28810.1	94.2133	4.18667	3.70483	0.00511434	0.353587	7.97
4.5	2.5	F100D1at28810.0	28810.1	94.2667	4.98667	4.66759	0.00338487	0.441177	8.8825
4.5	2.5	F100D1at28810.0	28810.1	94.1333	4.58667	4.28138	0.00324314	0.403347	8.5075
4.5	2.5	F100D1at28810.0	28810.1	94.16	5.2	4.89517	0.00323734	0.46498	9.09375
4.5	2.5	F100D1at28810.0	28810.1	94.0533	4.98667	4.75034	0.00251264	0.469811	8.9475
4.5	2.5	F100D1at28810.0	28810.1	94.3467	4.98667	4.67862	0.00326504	0.39702	8.89625
4.5	2.5	F100D1at28810.0	28810.1	94.1333	4.26667	3.90069	0.00388786	0.369743	8.1475
4.5	3	F100D1at28810.0	28810.1	94.1867	5.89333	5.38759	0.00536963	0.521995	9.57375
4.5	3	F100D1at28810.0	28810.1	94.08	4.93333	3.92414	0.010727	0.423592	8.1975
4.5	3	F100D1at28810.0	28810.1	94.2667	5.12	4.25931	0.00913037	0.418841	8.51875
4.5	3	F100D1at28810.0	28810.1	94.24	5.81333	5.20552	0.00644966	0.555833	9.4075
4.5	3	F100D1at28810.0	28810.1	94.4267	5.49333	4.93379	0.00592566	0.536428	9.155
4.5	3	F100D1at28810.0	28810.1	94.4267	6.02667	5.28966	0.00780512	0.547726	9.5025
4.5	3	F100D1at28810.0	28810.1	94.1867	5.92	5.30897	0.00648748	0.473795	9.50375
4.5	3	F100D1at28810.0	28810.1	94.1333	4.56	4.11862	0.00468887	0.44554	8.35875
4.5	3	F100D1at28810.0	28810.1	94.1867	5.73333	5.29793	0.00462276	0.460222	9.485
4.5	3	F100D1at28810.0	28810.1	94.16	4.93333	4.20138	0.00777351	0.46453	8.4525
4.5	3.5	F100D1at28810.0	28810.1	94.1867	6.66667	5.82483	0.00893799	0.607227	10.0062
4.5	3.5	F100D1at28810.0	28810.1	94.1333	6.85333	5.88966	0.0102374	0.591782	10.0712
4.5	3.5	F100D1at28810.0	28810.1	94.2133	5.33333	4.95586	0.00400656	0.508014	9.1575
4.5	3.5	F100D1at28810.0	28810.1	94.16	5.94667	4.95862	0.0104933	0.502305	9.18625
4.5	3.5	F100D1at28810.0	28810.1	94.1867	6.77333	5.9269	0.0089868	0.636742	10.1037
4.5	3.5	F100D1at28810.0	28810.1	94.16	6.82667	6.13103	0.00738777	0.581247	10.29
4.5	3.5	F100D1at28810.0	28810.1	94.32	6.42667	5.53931	0.00940793	0.565083	9.7425
4.5	3.5	F100D1at28810.0	28810.1	94.1333	6.37333	5.68552	0.00730683	0.582576	9.86375
4.5	3.5	F100D1at28810.0	28810.1	94.1067	6.24	5.73241	0.00539373	0.606241	9.89875
4.5	3.5	F100D1at28810.0	28810.1	94.08	6.10667	5.31034	0.00846431	0.559361	9.50875
4.5	4	F100D1at28810.0	28810.1	94.3733	8.37333	6.82483	0.0164083	0.66773	11.0013
4.5	4	F100D1at28810.0	28810.1	94.2133	8.26667	6.9931	0.0135179	0.778119	11.1412
4.5	4	F100D1at28810.0	28810.1	94.3467	7.49333	6.21241	0.0135767	0.674823	10.4038
4.5	4	F100D1at28810.0	28810.1	94.4533	7.92	6.53655	0.0146469	0.692336	10.7225
4.5	4	F100D1at28810.0	28810.1	94.3467	8.18667	7.13517	0.011145	0.652145	11.2725
4.5	4	F100D1at28810.0	28810.1	94.3467	8.42667	6.95724	0.0155747	0.699819	11.1225
4.5	4	F100D1at28810.0	28810.1	94.48	7.38667	6.06897	0.0139469	0.648777	10.275
4.5	4	F100D1at28810.0	28810.1	94.3467	7.33333	5.81103	0.0161352	0.622393	10.0325
4.5	4	F100D1at28810.0	28810.1	94.1867	7.86667	6.75448	0.0118083	0.681815	10.905
4.5	4	F100D1at28810.0	28810.1	94.3467	7.22667	6.02897	0.0126947	0.632953	10.225
4.5	4.5	F100D1at28810.0	28810.1	94.4267	10.64	8.48414	0.0228311	0.858362	12.6137
4.5	4.5	F100D1at28810.0	28810.1	94.8267	10.64	8.43448	0.0232584	0.873508	12.5875
4.5	4.5	F100D1at28810.0	28810.1	94.64	10.7733	8.35034	0.0256022	0.823241	12.5087
4.5	4.5	F100D1at28810.0	28810.1	94.6667	10.0267	7.59724	0.0256629	0.820133	11.7925
4.5	4.5	F100D1at28810.0	28810.1	94.5067	10.2133	7.93241	0.024135	0.874258	12.0975
4.5	4.5	F100D1at28810.0	28810.1	94.6667	10.56	7.91724	0.0279165	0.858596	12.1075
4.5	4.5	F100D1at28810.0	28810.1	94.8533	10.9067	8.46621	0.0257288	0.914521	12.63
4.5	4.5	F100D1at28810.0	28810.1	94.5867	10.8	8.47586	0.0245715	0.874364	12.6212
4.5	4.5	F100D1at28810.0	28810.1	94.2933	10.4267	8.54759	0.019928	0.865402	12.655
4.5	4.5	F100D1at28810.0	28810.1	94.5333	10.24	8.02759	0.0234035	0.842731	12.1862
4.5	5	F100D1at28810.0	28810.1	95.12	14.64	10.7821	0.0405586	1.02523	14.9162
4.5	5	F100D1at28810.0	28810.1	95.12	14.4	10.8083	0.0377599	1.0353	14.9288
4.5	5	F100D1at28810.0	28810.1	95.0667	14.56	10.7821	0.0397398	1.016	14.91
4.5	5	F100D1at28810.0	28810.1	95.0667	14.56	10.76	0.0399719	1.02717	14.89
4.5	5	F100D1at28810.0	28810.1	95.4133	14	9.62759	0.045826	0.99538	13.8537
4.5	5	F100D1at28810.0	28810.1	95.1467	14.64	10.9379	0.0389091	1.02794	15.0587
4.5	5	F100D1at28810.0	28810.1	95.12	14.32	10.5448	0.0396885	1.02177	14.6862
4.5	5	F100D1at28810.0	28810.1	95.3867	15.04	10.8993	0.0434095	1.00809	15.0538
4.5	5	F100D1at28810.0	28810.1	95.4933	14.6667	10.5724	0.0428748	1.02107	14.745
4.5	5	F100D1at28810.0	28810.1	95.2533	14.8	10.8	0.0419933	0.983446	14.9462
4.5	5.5	F100D1at28810.0	28810.1	153.333	62.1333	43.6648	0.120447	1.63173	49.6713
4.5	5.5	F100D1at28810.0	28810.1	155.28	66	44.6138	0.137727	1.6155	50.8038
4.5	5.5	F100D1at28810.0	28810.1	164.507	72.48	50.1131	0.135963	1.69691	56.5238
4.5	5.5	F100D1at28810.0	28810.1	164.907	73.3067	50.28	0.139635	1.6458	56.7325
4.5	5.5	F100D1at28810.0	28810.1	158.533	64.9067	45.8497	0.120208	1.59936	52.025
4.5	5.5	F100D1at28810.0	28810.1	154.107	64.8	45.1021	0.12782	1.59519	51.135
4.5	5.5	F100D1at28810.0	28810.1	154.533	64.1067	44.0069	0.130068	1.62443	50.13
4.5	5.5	F100D1at28810.0	28810.1	158.133	69.8667	46.2055	0.149628	1.67348	52.5613
4.5	5.5	F100D1at28810.0	28810.1	155.76	66.9333	45.2386	0.139283	1.64496	51.4363
4.5	5.5	F100D1at28810.0	28810.1	150.933	61.92	42.7917	0.126733	1.57834	48.7575
4.5	6	F100D1at28810.0	28810.1	259.04	183.36	140.966	0.16366	2.04145	148.488
4.5	6	F100D1at28810.0	28810.1	262.453	189.147	144.599	0.169737	2.07966	152.211
4.5	6	F100D1at28810.0	28810.1	264.427	190.96	144.539	0.175552	2.12859	152.335
4.5	6	F100D1at28810.0	28810.1	265.013	192.933	148.468	0.167787	2.11082	156.015
4.5	6	F100D1at28810.0	28810.1	260.453	184.373	142.004	0.162675	2.11767	149.542
4.5	6	F100D1at28810.0	28810.1	259.173	184.587	140.295	0.170895	2.05217	147.944
4.5	6	F100D1at28810.0	28810.1	261.413	187.947	142.949	0.172132	2.05209	150.611
4.5	6	F100D1at28810.0	28810.1	264.533	190.48	145.705	0.169261	2.13829	153.374
4.5	6	F100D1at28810.0	28810.1	263.76	191.067	145.902	0.171234	2.12968	153.544
4.5	6	F100D1at28810.0	28810.1	263.413	190.48	145.777	0.169708	2.17211	153.386
4.5	6.5	F100D1at28810.0	28810.1	320.293	320.16	320.21	-0.00015503	0.144313	320.211
4.5	6.5	F100D1at28810.0	28810.1	320.32	319.973	319.999	-7.8944e-05	0.186387	320.012
4.5	6.5	F100D1at28810.0	28810.1	320.533	320.107	320.23	-0.000385851	0.145654	320.239
4.5	6.5	F100D1at28810.0	28810.1	320.133	319.973	319.986	-4.02131e-05	0.149239	319.993
4.5	6.5	F100D1at28810.0	28810.1	320.587	320.507	320.422	0.000263884	0.12382	320.434
4.5	6.5	F100D1at28810.0	28810.1	320.4	320.293	320.152	0.000441976	0.155706	320.17
4.5	6.5	F100D1at28810.0	28810.1	320.453	320.32	320.222	0.000305602	0.14761	320.238
4.5	6.5	F100D1at28810.0	28810.1	320.133	319.973	319.968	1.5798e-05	0.182179	319.976
4.5	6.5	F100D1at28810.0	28810.1	320.347	320.24	320.105	0.000421957	0.147435	320.123
4.5	6.5	F100D1at28810.0	28810.1	320.373	320.08	320.101	-6.45798e-05	0.151612	320.113
5	1.5	F100D1at28810.0	28810.1	94.1333	3.89333	4.14069	-0.00262772	0.253895	8.3475
5	1.5	F100D1at28810.0	28810.1	94.16	3.28	3.10483	0.00186037	0.228807	7.38125
5	1.5	F100D1at28810.0	28810.1	94.0533	3.62667	3.8331	-0.00219489	0.279265	8.0525
5	1.5	F100D1at28810.0	28810.1	94.1333	3.78667	3.71862	0.000722868	0.29042	7.96
5	1.5	F100D1at28810.0	28810.1	94.0267	3.81333	3.63586	0.00188746	0.229231	7.88125
5	1.5	F100D1at28810.0	28810.1	94.0533	3.17333	3.40828	-0.00249797	0.239864	7.64625
5	1.5	F100D1at28810.0	28810.1	94.1067	3.73333	3.63448	0.00105041	0.250861	7.88
5	1.5	F100D1at28810.0	28810.1	94.08	3.68	3.91448	-0.00249238	0.286769	8.13
5	1.5	F100D1at28810.0	28810.1	94.0267	3.92	3.92414	-4.40081e-05	0.288595	8.1475
5	1.5	F100D1at28810.0	28810.1	94	2.85333	2.90897	-0.000591832	0.223484	7.17625
5	2	F100D1at28810.0	28810.1	94.1333	3.54667	3.31862	0.00242258	0.264893	7.58625
5	2	F100D1at28810.0	28810.1	94.0533	4.08	3.97103	0.00115855	0.2843	8.19875
5	2	F100D1at28810.0	28810.1	94.2133	3.73333	3.44828	0.00302566	0.267861	7.71625
5	2	F100D1at28810.0	28810.1	94.08	3.22667	3.4	-0.0018424	0.249124	7.6425
5	2	F100D1at28810.0	28810.1	94.08	4.02667	3.79586	0.00245328	0.279963	8.03875
5	2	F100D1at28810.0	28810.1	94.08	3.97333	3.88414	0.00094808	0.299821	8.11625
5	2	F100D1at28810.0	28810.1	94.16	3.52	3.49103	0.00030762	0.256263	7.7425
5	2	F100D1at28810.0	28810.1	94.16	4.24	4.07034	0.00180178	0.234592	8.30125
5	2	F100D1at28810.0	28810.1	94.1067	3.41333	3.4469	-0.000356651	0.265403	7.695
5	2	F100D1at28810.0	28810.1	94.08	3.76	3.49517	0.00281492	0.267711	7.75375
5	2.5	F100D1at28810.0	28810.1	94.08	4.45333	4.28138	0.00182774	0.352042	8.49875
5	2.5	F100D1at28810.0	28810.1	94.16	4.34667	4.33931	7.81258e-05	0.344421	8.55
5	2.5	F100D1at28810.0	28810.1	94.1333	4.32	4.31724	2.93055e-05	0.333468	8.5275
5	2.5	F100D1at28810.0	28810.1	94.08	4.02667	3.97103	0.000591328	0.309347	8.1975
5	2.5	F100D1at28810.0	28810.1	94.16	4.18667	3.95724	0.00243655	0.310724	8.19625
5	2.5	F100D1at28810.0	28810.1	94.2133	4.02667	4.07724	-0.000536811	0.32716	8.3
5	2.5	F100D1at28810.0	28810.1	94.08	4.24	4.17103	0.000733052	0.304955	8.38875
5	2.5	F100D1at28810.0	28810.1	94.24	4.10667	3.59724	0.00540562	0.283954	7.87
5	2.5	F100D1at28810.0	28810.1	94.1867	4.08	3.96276	0.00124478	0.282585	8.1975
5	2.5	F100D1at28810.0	28810.1	94.1067	4.77333	4.61517	0.00168066	0.380659	8.8175
5	3	F100D1at28810.0	28810.1	94.16	3.70667	3.58483	0.00129396	0.336123	7.83625
5	3	F100D1at28810.0	28810.1	94.1067	5.06667	4.35724	0.00753852	0.352244	8.5975
5	3	F100D1at28810.0	28810.1	94.1333	4.74667	4.32552	0.00447397	0.360351	8.555
5	3	F100D1at28810.0	28810.1	94.1333	5.2	4.6869	0.00545082	0.388475	8.90375
5	3	F100D1at28810.0	28810.1	94.1333	4.96	4.13655	0.00874768	0.374468	8.39375
5	3	F100D1at28810.0	28810.1	94.08	3.30667	2.49793	0.00859625	0.318947	6.82875
5	3	F100D1at28810.0	28810.1	94.0533	5.17333	4.7531	0.004468	0.344105	8.95875
5	3	F100D1at28810.0	28810.1	94.1867	4.32	3.73793	0.00617995	0.332707	8.005
5	3	F100D1at28810.0	28810.1	94.0533	4.58667	4.08	0.00538701	0.369803	8.32125
5	3	F100D1at28810.0	28810.1	94.2133	5.17333	4.44828	0.00769591	0.398533	8.69
5	3.5	F100D1at28810.0	28810.1	94.1067	5.2	4.39034	0.00860359	0.418899	8.63375
5	3.5	F100D1at28810.0	28810.1	94.1333	5.52	5.2069	0.00332617	0.447626	9.39
5	3.5	F100D1at28810.0	28810.1	94.3467	5.86667	5.05793	0.00857196	0.482859	9.28125
5	3.5	F100D1at28810.0	28810.1	94.08	5.44	5.17655	0.00280026	0.473242	9.35625
5	3.5	F100D1at28810.0	28810.1	94.1067	5.2	4.90345	0.00315123	0.436177	9.09875
5	3.5	F100D1at28810.0	28810.1	94.1333	5.94667	5.24966	0.00740451	0.487805	9.44875
5	3.5	F100D1at28810.0	28810.1	94.1333	4.8	4.16414	0.00675491	0.415826	8.41125
5	3.5	F100D1at28810.0	28810.1	94.08	5.68	5.22483	0.00483814	0.440494	9.41125
5	3.5	F100D1at28810.0	28810.1	94.2933	6.05333	5.19034	0.00915217	0.46587	9.4075
5	3.5	F100D1at28810.0	28810.1	94.2667	5.52	5.07448	0.00472614	0.455297	9.27625
5	4	F100D1at28810.0	28810.1	94.32	5.17333	4.33655	0.00887173	0.50648	8.59375
5	4	F100D1at28810.0	28810.1	94.1333	5.6	5.15862	0.00468887	0.491055	9.35
5	4	F100D1at28810.0	28810.1	94.16	5.92	4.76138	0.0123048	0.477256	9.00625
5	4	F100D1at28810.0	28810.1	94.24	6.50667	5.81241	0.00736686	0.526844	9.99
5	4	F100D1at28810.0	28810.1	94.16	6.53333	5.63586	0.00953134	0.492935	9.8275
5	4	F100D1at28810.0	28810.1	94.2667	6.74667	5.45379	0.0137151	0.521654	9.6775
5	4	F100D1at28810.0	28810.1	94.16	5.76	4.8331	0.00984385	0.50628	9.06375
5	4	F100D1at28810.0	28810.1	94.2933	6.66667	5.73379	0.00989331	0.507888	9.92875
5	4	F100D1at28810.0	28810.1	94.2933	5.97333	5.35172	0.00659229	0.506086	9.55
5	4	F100D1at28810.0	28810.1	94.2133	6.16	5.59862	0.0059586	0.483027	9.77875
5	4.5	F100D1at28810.0	28810.1	94.3467	7.30667	5.81241	0.0158379	0.560679	10.0325
5	4.5	F100D1at28810.0	28810.1	94.2133	6.8	5.54759	0.0132934	0.570589	9.7625
5	4.5	F100D1at28810.0	28810.1	94.3467	6.69333	5.25931	0.0151995	0.567267	9.5025
5	4.5	F100D1at28810.0	28810.1	94.4	7.76	6.28138	0.0156634	0.606914	10.4812
5	4.5	F100D1at28810.0	28810.1	94.24	7.73333	6.67448	0.0112357	0.612459	10.8287
5	4.5	F100D1at28810.0	28810.1	94.24	7.70667	6.61655	0.0115674	0.63589	10.775
5	4.5	F100D1at28810.0	28810.1	94.16	7.41333	6.12276	0.0137062	0.629508	10.31
5	4.5	F100D1at28810.0	28810.1	94.16	7.38667	5.89655	0.0158253	0.59429	10.1037
5	4.5	F100D1at28810.0	28810.1	94.2667	7.44	6.62207	0.00867678	0.621075	10.7688
5	4.5	F100D1at28810.0	28810.1	94.2133	6.61333	5.40138	0.0128639	0.580206	9.62125
5	5	F100D1at28810.0	28810.1	94.4	8.74667	7.29103	0.0154198	0.727012	11.4425
5	5	F100D1at28810.0	28810.1	94.5067	8.85333	7.66345	0.0125905	0.75591	11.79
5	5	F100D1at28810.0	28810.1	94.2667	8.98667	7.57103	0.0150173	0.714761	11.7012
5	5	F100D1at28810.0	28810.1	94.4	8.37333	6.85241	0.0161114	0.728837	11.0275
5	5	F100D1at28810.0	28810.1	94.3467	8.45333	7.11034	0.0142346	0.72177	11.2625
5	5	F100D1at28810.0	28810.1	94.24	9.33333	7.64276	0.017939	0.699441	11.7812
5	5	F100D1at28810.0	28810.1	94.3467	9.09333	7.43172	0.0176117	0.766687	11.5838
5	5	F100D1at28810.0	28810.1	94.3733	8.88	7.50897	0.0145278	0.731957	11.645
5	5	F100D1at28810.0	28810.1	94.4267	8.69333	6.99724	0.017962	0.732136	11.175
5	5	F100D1at28810.0	28810.1	94.3733	9.12	7.4731	0.0174509	0.755205	11.6237
5	5.5	F100D1at28810.0	28810.1	94.6933	11.04	9.02621	0.0212665	0.907918	13.1363
5	5.5	F100D1at28810.0	28810.1	94.8	11.76	9.38207	0.0250837	0.870712	13.4975
5	5.5	F100D1at28810.0	28810.1	94.7733	11.5733	9.30069	0.0239798	0.886164	13.4138
5	5.5	F100D1at28810.0	28810.1	95.0933	12.0533	9.50483	0.0268	0.913572	13.6363
5	5.5	F100D1at28810.0	28810.1	94.6133	12.0267	9.37517	0.0280245	0.884315	13.495
5	5.5	F100D1at28810.0	28810.1	94.6933	11.2267	9.06897	0.0227862	0.881653	13.1837
5	5.5	F100D1at28810.0	28810.1	94.6667	11.84	8.83862	0.0317047	0.916752	13.0025
5	5.5	F100D1at28810.0	28810.1	94.6667	11.4667	8.94621	0.0266246	0.872398	13.0825
5	5.5	F100D1at28810.0	28810.1	94.9867	11.8133	9.07172	0.0288631	0.853025	13.2275
5	5.5	F100D1at28810.0	28810.1	94.9067	11.9733	9.07172	0.0305733	0.867939	13.2312
5	6	F100D1at28810.0	28810.1	96.1067	16.9333	12.72	0.0438402	1.06808	16.8263
5	6	F100D1at28810.0	28810.1	95.7867	16.88	12.5117	0.0456042	1.06345	16.62
5	6	F100D1at28810.0	28810.1	97.04	17.8933	13.2607	0.0477395	1.08292	17.405
5	6	F100D1at28810.0	28810.1	95.5467	16.1067	12.1503	0.0414072	1.04972	16.245
5	6	F100D1at28810.0	28810.1	95.92	16.9867	12.5945	0.0457901	1.06858	16.7063
5	6	F100D1at28810.0	28810.1	96.6133	16.4267	12.7476	0.0380805	1.06805	16.8513
5	6	F100D1at28810.0	28810.1	96.2133	16.6667	12.4262	0.0440735	1.08156	16.5525
5	6	F100D1at28810.0	28810.1	96.2667	16.8267	12.709	0.0427739	1.08652	16.8188
5	6	F100D1at28810.0	28810.1	96.7733	17.2533	12.971	0.0442508	1.05521	17.1
5	6	F100D1at28810.0	28810.1	95.76	16.4533	12.4138	0.042184	1.05223	16.51
5	6.5	F100D1at28810.0	28810.1	204.373	113.547	83.1697	0.148635	1.9104	90.275
5	6.5	F100D1at28810.0	28810.1	196.853	104.773	77.2676	0.139727	1.84381	84.1625
5	6.5	F100D1at28810.0	28810.1	210.107	119.2	87.3917	0.151391	1.98204	94.635
5	6.5	F100D1at28810.0	28810.1	202.907	112.64	82.1655	0.15019	1.83041	89.2537
5	6.5	F100D1at28810.0	28810.1	205.093	113.147	83.3297	0.145383	1.84125	90.435
5	6.5	F100D1at28810.0	28810.1	202.213	111.627	82.2262	0.145393	1.87276	89.2288
5	6.5	F100D1at28810.0	28810.1	199.573	106.587	81.2855	0.126776	1.8473	88.0162
5	6.5	F100D1at28810.0	28810.1	197.787	108.72	79.7503	0.146469	1.85743	86.6412
5	6.5	F100D1at28810.0	28810.1	204.853	114.48	83.5641	0.150917	1.85596	90.6988
5	6.5	F100D1at28810.0	28810.1	202.747	114.96	82.651	0.159356	1.85455	89.795
5.5	1.5	F100D1at28810.0	28810.1	94.0533	1.65333	1.53103	0.00130031	0.195584	5.87375
5.5	1.5	F100D1at28810.0	28810.1	94.24	1.01333	1.06759	-0.000575688	0.197713	5.4325
5.5	1.5	F100D1at28810.0	28810.1	94.16	3.30667	3.39034	-0.000888681	0.214136	7.64125
5.5	1.5	F100D1at28810.0	28810.1	94.0533	3.36	3.37103	-0.000117322	0.210938	7.62125
5.5	1.5	F100D1at28810.0	28810.1	94.1333	3.81333	3.84966	-0.000385855	0.228336	8.08
5.5	1.5	F100D1at28810.0	28810.1	94.24	3.78667	3.74759	0.000414691	0.228685	7.99125
5.5	1.5	F100D1at28810.0	28810.1	94.1067	3.86667	3.81793	0.000517877	0.223701	8.0525
5.5	1.5	F100D1at28810.0	28810.1	94.08	3.94667	3.79034	0.00166158	0.222898	8.03
5.5	1.5	F100D1at28810.0	28810.1	94.1333	3.65333	3.47448	0.00189997	0.215355	7.7325
5.5	1.5	F100D1at28810.0	28810.1	94.08	3.52	3.60276	-0.000879662	0.20935	7.84
5.5	2	F100D1at28810.0	28810.1	94.1867	3.84	3.83586	4.39333e-05	0.222697	8.07125
5.5	2	F100D1at28810.0	28810.1	94.08	3.38667	3.28276	0.00110446	0.222142	7.54375
5.5	2	F100D1at28810.0	28810.1	94.2133	3.38667	3.19724	0.0020106	0.229529	7.4725
5.5	2	F100D1at28810.0	28810.1	94.08	3.94667	3.88138	0.000693956	0.243149	8.1125
5.5	2	F100D1at28810.0	28810.1	94.1067	3.2	3.00414	0.00208128	0.221229	7.28375
5.5	2	F100D1at28810.0	28810.1	94.1067	2.85333	2.83034	0.000244281	0.215633	7.11
5.5	2	F100D1at28810.0	28810.1	94.0533	2.61333	2.47034	0.00152029	0.227288	6.77
5.5	2	F100D1at28810.0	28810.1	94.0533	3.73333	3.78207	-0.00051817	0.251938	8.01125
5.5	2	F100D1at28810.0	28810.1	94.16	2.69333	2.74897	-0.000590826	0.204362	7.03125
5.5	2	F100D1at28810.0	28810.1	94.08	3.2	3.09931	0.00107026	0.232169	7.36875
5.5	2.5	F100D1at28810.0	28810.1	94.08	4.16	3.9669	0.00205255	0.251247	8.2
5.5	2.5	F100D1at28810.0	28810.1	94.08	3.81333	3.52414	0.00307393	0.248112	7.7825
5.5	2.5	F100D1at28810.0	28810.1	94.0267	3.25333	3.12	0.00141804	0.248761	7.3875
5.5	2.5	F100D1at28810.0	28810.1	94.08	2.85333	2.84414	9.77402e-05	0.233727	7.12125
5.5	2.5	F100D1at28810.0	28810.1	94.1333	4.18667	3.90759	0.00296474	0.26059	8.15
5.5	2.5	F100D1at28810.0	28810.1	94.0267	2.34667	2.09655	0.00266004	0.247639	6.4175
5.5	2.5	F100D1at28810.0	28810.1	94.0533	4.08	3.81103	0.00285971	0.252355	8.05375
5.5	2.5	F100D1at28810.0	28810.1	94.08	4.08	4.05517	0.000263899	0.266414	8.27625
5.5	2.5	F100D1at28810.0	28810.1	94.1067	3.22667	3.40414	-0.00188585	0.226857	7.6475
5.5	2.5	F100D1at28810.0	28810.1	94.16	3.73333	3.89931	-0.00176271	0.253476	8.1225
5.5	3	F100D1at28810.0	28810.1	94.1333	3.78667	3.72414	0.000664257	0.294345	7.965
5.5	3	F100D1at28810.0	28810.1	94.08	3.73333	3.68276	0.000537571	0.284591	7.9225
5.5	3	F100D1at28810.0	28810.1	94.0533	4.50667	4.43172	0.000796809	0.299816	8.63625
5.5	3	F100D1at28810.0	28810.1	94.1333	4.24	3.96828	0.00288659	0.278958	8.2075
5.5	3	F100D1at28810.0	28810.1	94.2133	4	3.96966	0.000322086	0.285126	8.20125
5.5	3	F100D1at28810.0	28810.1	94.1067	4.58667	4.28	0.00325871	0.285207	8.505
5.5	3	F100D1at28810.0	28810.1	94.1867	3.94667	3.85241	0.0010007	0.288495	8.09125
5.5	3	F100D1at28810.0	28810.1	94.2133	4.53333	4.24552	0.00305494	0.29682	8.47625
5.5	3	F100D1at28810.0	28810.1	94.32	4.53333	4.16966	0.00385579	0.275707	8.4125
5.5	3	F100D1at28810.0	28810.1	94.16	4.42667	4.44	-0.000141603	0.298069	8.645
5.5	3.5	F100D1at28810.0	28810.1	94.16	4.82667	4.45379	0.00396	0.355705	8.67625
5.5	3.5	F100D1at28810.0	28810.1	94.16	4.98667	4.52276	0.00492681	0.326374	8.74625
5.5	3.5	F100D1at28810.0	28810.1	94.2133	5.28	4.56414	0.00759831	0.348938	8.8
5.5	3.5	F100D1at28810.0	28810.1	94.1067	5.09333	4.49793	0.00632689	0.338487	8.72625
5.5	3.5	F100D1at28810.0	28810.1	94.08	4.74667	4.3269	0.00446184	0.366093	8.55375
5.5	3.5	F100D1at28810.0	28810.1	94.24	3.76	3.2731	0.00516656	0.334376	7.56
5.5	3.5	F100D1at28810.0	28810.1	94.1067	4.18667	4.07724	0.00116278	0.332228	8.3025
5.5	3.5	F100D1at28810.0	28810.1	94.1867	4.32	3.99862	0.00341215	0.336787	8.24125
5.5	3.5	F100D1at28810.0	28810.1	94.0533	4.90667	4.56828	0.00359786	0.367219	8.77875
5.5	3.5	F100D1at28810.0	28810.1	94.2133	4.37333	3.8331	0.00573411	0.338121	8.095
5.5	4	F100D1at28810.0	28810.1	94.24	5.28	5.09103	0.00200515	0.404302	9.27875
5.5	4	F100D1at28810.0	28810.1	94.2133	5.46667	5.02483	0.00468977	0.38488	9.22625
5.5	4	F100D1at28810.0	28810.1	94.2133	4.82667	3.92276	0.00959427	0.383545	8.1975
5.5	4	F100D1at28810.0	28810.1	94.3467	5.86667	5.15034	0.00759244	0.423333	9.365
5.5	4	F100D1at28810.0	28810.1	94.16	5.09333	4.69517	0.00422856	0.39703	8.9075
5.5	4	F100D1at28810.0	28810.1	94.3733	5.25333	4.57931	0.00714209	0.409879	8.82
5.5	4	F100D1at28810.0	28810.1	94.16	5.54667	4.75034	0.00845711	0.406894	8.97875
5.5	4	F100D1at28810.0	28810.1	94.2133	5.97333	5.24276	0.00775447	0.405069	9.4475
5.5	4	F100D1at28810.0	28810.1	94.1333	5.04	4.19586	0.00896747	0.395545	8.45125
5.5	4	F100D1at28810.0	28810.1	94.16	5.28	4.23724	0.0110743	0.385035	8.50125
5.5	4.5	F100D1at28810.0	28810.1	94.2133	6.58667	5.59172	0.0105605	0.475588	9.7925
5.5	4.5	F100D1at28810.0	28810.1	94.3467	6.21333	5.62621	0.00622308	0.463964	9.8125
5.5	4.5	F100D1at28810.0	28810.1	94.4	6.4	5.56138	0.00888369	0.484555	9.765
5.5	4.5	F100D1at28810.0	28810.1	94.1333	6.48	5.60138	0.00933379	0.473013	9.7925
5.5	4.5	F100D1at28810.0	28810.1	94.24	5.70667	4.65379	0.0111723	0.465341	8.9025
5.5	4.5	F100D1at28810.0	28810.1	94.2133	6.37333	5.79034	0.00618796	0.480458	9.9625
5.5	4.5	F100D1at28810.0	28810.1	94.2933	6.37333	5.85241	0.00552446	0.477794	10.0225
5.5	4.5	F100D1at28810.0	28810.1	94.1867	5.62667	5.01793	0.00646308	0.464629	9.22625
5.5	4.5	F100D1at28810.0	28810.1	94.2133	5.33333	4.83724	0.00526562	0.470051	9.05
5.5	4.5	F100D1at28810.0	28810.1	94.4267	6.37333	5.63034	0.00786842	0.474852	9.8275
5.5	5	F100D1at28810.0	28810.1	94.24	6.77333	6.03724	0.00781082	0.558797	10.2063
5.5	5	F100D1at28810.0	28810.1	94.4	7.33333	6.06345	0.0134522	0.566125	10.2637
5.5	5	F100D1at28810.0	28810.1	94.32	7.04	6.13517	0.00959317	0.553555	10.3112
5.5	5	F100D1at28810.0	28810.1	94.3467	7.44	6.51172	0.00983899	0.542334	10.6725
5.5	5	F100D1at28810.0	28810.1	94.2667	7.01333	5.83724	0.0124762	0.566918	10.0375
5.5	5	F100D1at28810.0	28810.1	94.16	7.09333	6.03448	0.0112452	0.541295	10.215
5.5	5	F100D1at28810.0	28810.1	94.2667	6.85333	5.9131	0.00997415	0.534397	10.0988
5.5	5	F100D1at28810.0	28810.1	94.2933	6.72	5.96828	0.00797219	0.546759	10.1438
5.5	5	F100D1at28810.0	28810.1	94.2667	7.30667	6.36	0.0100424	0.53585	10.525
5.5	5	F100D1at28810.0	28810.1	94.16	7.76	6.20138	0.0165529	0.591896	10.3975
5.5	5.5	F100D1at28810.0	28810.1	94.3467	8.05333	6.77793	0.0135183	0.688631	10.9425
5.5	5.5	F100D1at28810.0	28810.1	94.6133	8.66667	7.37655	0.0136357	0.676027	11.5262
5.5	5.5	F100D1at28810.0	28810.1	94.4267	7.65333	6.89793	0.00799988	0.689642	11.0363
5.5	5.5	F100D1at28810.0	28810.1	94.5067	8.77333	7.32138	0.0153635	0.668162	11.4763
5.5	5.5	F100D1at28810.0	28810.1	94.32	7.14667	6.68276	0.00491845	0.659851	10.8125
5.5	5.5	F100D1at28810.0	28810.1	94.3733	8.82667	7.31724	0.0159942	0.681786	11.4688
5.5	5.5	F100D1at28810.0	28810.1	94.3733	8.53333	7.46759	0.0112929	0.687857	11.5913
5.5	5.5	F100D1at28810.0	28810.1	94.48	8.26667	7.43724	0.00877885	0.672834	11.5563
5.5	5.5	F100D1at28810.0	28810.1	94.3467	8.08	6.72552	0.0143564	0.650342	10.8963
5.5	5.5	F100D1at28810.0	28810.1	94.24	7.54667	6.38759	0.0122992	0.629623	10.56
5.5	6	F100D1at28810.0	28810.1	94.3467	9.97333	8.28552	0.0178895	0.767698	12.3987
5.5	6	F100D1at28810.0	28810.1	94.6133	10.5867	8.43724	0.022718	0.809832	12.5775
5.5	6	F100D1at28810.0	28810.1	94.6933	10.7467	8.3669	0.0251313	0.816692	12.525
5.5	6	F100D1at28810.0	28810.1	95.12	9.25333	7.64828	0.016874	0.801939	11.8238
5.5	6	F100D1at28810.0	28810.1	94.5067	9.76	8.37655	0.0146386	0.824619	12.4787
5.5	6	F100D1at28810.0	28810.1	94.2667	9.86667	8.29931	0.0166268	0.816543	12.4025
5.5	6	F100D1at28810.0	28810.1	94.5867	10.2667	8.61931	0.0174164	0.803536	12.7263
5.5	6	F100D1at28810.0	28810.1	94.6133	10.6667	8.81655	0.0195545	0.79142	12.925
5.5	6	F100D1at28810.0	28810.1	94.72	10.6933	8.29793	0.0252893	0.823033	12.4612
5.5	6	F100D1at28810.0	28810.1	94.6133	10.3733	8.4069	0.0207839	0.783919	12.54
5.5	6.5	F100D1at28810.0	28810.1	95.3067	13.6	10.971	0.0275843	0.945186	15.0475
5.5	6.5	F100D1at28810.0	28810.1	95.52	13.3333	10.7103	0.0274601	0.915199	14.8087
5.5	6.5	F100D1at28810.0	28810.1	95.2533	14.0533	10.7559	0.0346179	0.934063	14.8712
5.5	6.5	F100D1at28810.0	28810.1	95.2267	14.4267	10.6372	0.0397937	0.93474	14.78
5.5	6.5	F100D1at28810.0	28810.1	95.36	13.28	10.3379	0.0308522	0.959223	14.4612
5.5	6.5	F100D1at28810.0	28810.1	95.1733	14.1067	10.4469	0.0384537	0.945331	14.59
5.5	6.5	F100D1at28810.0	28810.1	94.96	13.6	10.4524	0.0331464	0.949304	14.5612
5.5	6.5	F100D1at28810.0	28810.1	95.2533	13.4133	10.7779	0.0276673	0.926052	14.8613
5.5	6.5	F100D1at28810.0	28810.1	95.2	13.5467	10.9048	0.0277504	0.924009	14.98
5.5	6.5	F100D1at28810.0	28810.1	95.4667	14.0267	10.7324	0.0345068	0.960139	14.8588

## Sheet: Figure 5a,b,c,d
s_CA	recall prot.	firing rate readout time	nu_as (Hz)	nu_ans (Hz)	nu_ctrl (Hz)	Q*	MI (bits)
50	F100D1at20.0	20.1	94.4	4.72	3.86065	0.00910334	0.491821
50	F100D1at20.0	20.1	94.4	5.28	3.8271	0.0153909	0.471317
50	F100D1at20.0	20.1	94.24	4.48	3.62194	0.0091051	0.468307
50	F100D1at20.0	20.1	94.4	4.8	4.00645	0.00840623	0.48099
50	F100D1at20.0	20.1	94.4	5.28	3.60129	0.0177829	0.464125
50	F100D1at20.0	20.1	94.32	5.12	4.27355	0.00897425	0.499516
50	F100D1at20.0	20.1	94.48	5.04	3.78323	0.013302	0.46331
50	F100D1at20.0	20.1	94.24	4.4	3.17161	0.0130347	0.445757
50	F100D1at20.0	20.1	94.32	4.8	3.77419	0.0108758	0.481231
50	F100D1at20.0	20.1	94.56	4.96	3.85548	0.0116806	0.477811
100	F100D1at20.0	20.1	94.32	5.16	4.77067	0.00412779	0.637375
100	F100D1at20.0	20.1	94.4	6.4	5.91733	0.00511299	0.670793
100	F100D1at20.0	20.1	94.6	6.32	5.50267	0.00863989	0.663414
100	F100D1at20.0	20.1	94.56	6.24	5.50267	0.00779752	0.654587
100	F100D1at20.0	20.1	94.48	6.8	5.37067	0.0151284	0.645296
100	F100D1at20.0	20.1	94.4	6.92	6.07067	0.00899718	0.708679
100	F100D1at20.0	20.1	94.8	7.48	6.34	0.0120253	0.691226
100	F100D1at20.0	20.1	94.56	6.88	5.752	0.0119289	0.658986
100	F100D1at20.0	20.1	94.48	6.6	5.06	0.0162997	0.626996
100	F100D1at20.0	20.1	94.36	6.4	5.62	0.00826621	0.645315
150	F100D1at20.0	20.1	94.64	11.0133	7.72552	0.0347402	0.856945
150	F100D1at20.0	20.1	94.72	9.68	6.73655	0.0310753	0.8344
150	F100D1at20.0	20.1	94.5067	10.5067	7.87724	0.0278226	0.879089
150	F100D1at20.0	20.1	94.4533	10.72	7.8869	0.0299947	0.911168
150	F100D1at20.0	20.1	94.5333	10.8533	7.62345	0.0341666	0.870916
150	F100D1at20.0	20.1	94.6667	10.9067	8.09241	0.029728	0.892352
150	F100D1at20.0	20.1	94.4533	10.5867	8.16414	0.0256479	0.901799
150	F100D1at20.0	20.1	94.96	10.72	7.83034	0.0304302	0.874299
150	F100D1at20.0	20.1	94.48	9.94667	6.90897	0.0321518	0.805669
150	F100D1at20.0	20.1	94.48	10.6667	8.10483	0.0271151	0.915746
200	F100D1at20.0	20.1	94.62	14.58	9.57143	0.0529335	1.05406
200	F100D1at20.0	20.1	94.74	14.2	9.02	0.054676	1.06519
200	F100D1at20.0	20.1	94.68	14.24	9.11	0.0541825	0.985014
200	F100D1at20.0	20.1	94.66	14.62	9.54	0.0536658	1.06007
200	F100D1at20.0	20.1	94.68	14.8	9.57571	0.0551783	1.10627
200	F100D1at20.0	20.1	94.86	14.18	9.30714	0.0513689	1.02823
200	F100D1at20.0	20.1	94.78	15	9.82857	0.0545624	1.0881
200	F100D1at20.0	20.1	94.6	14.3	9.32286	0.0526125	1.06368
200	F100D1at20.0	20.1	94.84	15.12	9.57429	0.0584744	1.06604
200	F100D1at20.0	20.1	94.56	14.12	9.24	0.0516074	1.04563
250	F100D1at20.0	20.1	95.008	16.24	10.203	0.0635424	1.12872
250	F100D1at20.0	20.1	94.912	17.056	10.7363	0.0665849	1.18643
250	F100D1at20.0	20.1	95.072	18.016	11.6622	0.0668312	1.20511
250	F100D1at20.0	20.1	95.04	17.6	11.2874	0.0664204	1.22123
250	F100D1at20.0	20.1	95.04	17.392	11.5333	0.0616442	1.21707
250	F100D1at20.0	20.1	95.072	16.96	11.1378	0.0612401	1.16259
250	F100D1at20.0	20.1	94.72	18.16	11.6681	0.0685373	1.25026
250	F100D1at20.0	20.1	94.672	17.024	11.2815	0.060657	1.20423
250	F100D1at20.0	20.1	94.992	16.848	10.7244	0.0644639	1.15599
250	F100D1at20.0	20.1	95.056	17.712	11.2563	0.0679147	1.20852
300	F100D1at20.0	20.1	95.48	19.8667	13.0554	0.0713373	1.31631
300	F100D1at20.0	20.1	95.7467	20.4133	13.4815	0.0723972	1.35792
300	F100D1at20.0	20.1	95.3467	20.4667	13.4862	0.0732119	1.42345
300	F100D1at20.0	20.1	95.5333	20.5467	13.5754	0.0729722	1.41625
300	F100D1at20.0	20.1	95.6	20.36	13.3462	0.0733666	1.39712
300	F100D1at20.0	20.1	95.16	19.6533	12.8723	0.0712592	1.36572
300	F100D1at20.0	20.1	95.5467	20.16	13.2246	0.0725864	1.34618
300	F100D1at20.0	20.1	95.4933	19.8933	13.1692	0.0704144	1.37556
300	F100D1at20.0	20.1	95.48	20.9067	13.5815	0.076719	1.43159
300	F100D1at20.0	20.1	95.6133	20.2933	13.4538	0.0715328	1.38655
350	F100D1at20.0	20.1	95.8857	22.4571	15.2528	0.0751347	1.46412
350	F100D1at20.0	20.1	96.0343	23.6229	16.04	0.0789599	1.53448
350	F100D1at20.0	20.1	95.5543	24.1257	16.264	0.0822748	1.57766
350	F100D1at20.0	20.1	95.5543	22.8	15.2704	0.0787992	1.49611
350	F100D1at20.0	20.1	95.9543	23.8171	16.144	0.0799667	1.55816
350	F100D1at20.0	20.1	95.5771	23.8743	16.0448	0.081918	1.53846
350	F100D1at20.0	20.1	96.1943	22.7429	15.2032	0.0783795	1.44747
350	F100D1at20.0	20.1	95.36	22.8914	15.432	0.0782239	1.47915
350	F100D1at20.0	20.1	96.16	22.8229	15.2016	0.079256	1.43032
350	F100D1at20.0	20.1	95.6	22.5486	15.2512	0.0763323	1.55408
400	F100D1at20.0	20.1	95.92	24.49	17.9583	0.0680949	1.6271
400	F100D1at20.0	20.1	95.94	25.69	18.7183	0.0726669	1.68539
400	F100D1at20.0	20.1	96.01	25.85	18.8117	0.0733083	1.72667
400	F100D1at20.0	20.1	96.5	25.41	18.5867	0.0707081	1.67185
400	F100D1at20.0	20.1	97.06	23.69	17.05	0.0684113	1.5335
400	F100D1at20.0	20.1	96.53	24.41	17.6267	0.0702718	1.60671
400	F100D1at20.0	20.1	96.25	25.01	18.2383	0.070355	1.6339
400	F100D1at20.0	20.1	96.62	25.54	18.6133	0.0716898	1.65935
400	F100D1at20.0	20.1	96.96	26.47	19.5117	0.071765	1.71718
400	F100D1at20.0	20.1	96.17	25.79	18.82	0.0724758	1.71423
450	F100D1at20.0	20.1	97.28	30.6489	22.967	0.0789672	1.87628
450	F100D1at20.0	20.1	98.1244	31.1556	23.513	0.0778859	1.84116
450	F100D1at20.0	20.1	98.1956	30.6933	22.9026	0.0793389	1.81616
450	F100D1at20.0	20.1	96.5244	28.7022	21.0574	0.079201	1.79737
450	F100D1at20.0	20.1	97.1022	29.9733	22.1357	0.0807158	1.85034
450	F100D1at20.0	20.1	97.9022	30.5689	22.913	0.0781989	1.85094
450	F100D1at20.0	20.1	97.4489	32.0533	23.8991	0.0836767	1.85736
450	F100D1at20.0	20.1	98.9511	30.5156	22.4435	0.0815764	1.75842
450	F100D1at20.0	20.1	97.0844	29.5911	21.9496	0.0787103	1.7952
450	F100D1at20.0	20.1	98.2489	31.8844	23.7357	0.0829403	1.89815
500	F100D1at20.0	20.1	98.864	37.656	27.6309	0.101403	1.96245
500	F100D1at20.0	20.1	97.264	36.784	26.8945	0.101676	1.90696
500	F100D1at20.0	20.1	98.552	37.256	27.26	0.101429	1.93083
500	F100D1at20.0	20.1	98.488	38.24	28.2545	0.101388	1.95763
500	F100D1at20.0	20.1	98.096	38.232	28.1891	0.102378	1.98003
500	F100D1at20.0	20.1	97.424	37.416	27.7055	0.099673	2.02981
500	F100D1at20.0	20.1	99.864	38.904	28.5491	0.10369	1.95627
500	F100D1at20.0	20.1	100.768	40.144	29.5127	0.105502	1.8837
500	F100D1at20.0	20.1	98.32	36.12	26.3091	0.0997855	1.89623
500	F100D1at20.0	20.1	98.4	38.424	28.3455	0.102424	1.96005
50	F100D1at28810.0	28810.1	94.4	6.16	4.48258	0.0177693	0.535001
50	F100D1at28810.0	28810.1	94.24	6.64	4.70968	0.020483	0.489464
50	F100D1at28810.0	28810.1	94.48	5.2	4.11355	0.0114993	0.511127
50	F100D1at28810.0	28810.1	94.32	5.76	4.63355	0.0119429	0.519741
50	F100D1at28810.0	28810.1	94.32	5.12	4.27613	0.00894689	0.49959
50	F100D1at28810.0	28810.1	94.32	5.68	4.92258	0.00803032	0.527492
50	F100D1at28810.0	28810.1	94.32	6.24	4.25032	0.021095	0.483381
50	F100D1at28810.0	28810.1	94.16	4	3.70452	0.0031381	0.468993
50	F100D1at28810.0	28810.1	94.24	5.2	4.56774	0.00670902	0.547552
50	F100D1at28810.0	28810.1	94.56	6.16	4.80129	0.0143688	0.496716
100	F100D1at28810.0	28810.1	94.48	6.96	5.84267	0.0118261	0.710905
100	F100D1at28810.0	28810.1	94.72	6.96	6.89733	0.000661599	0.709495
100	F100D1at28810.0	28810.1	94.88	7	6.55733	0.00466554	0.725837
100	F100D1at28810.0	28810.1	94.48	7.24	6.29733	0.00997742	0.706309
100	F100D1at28810.0	28810.1	94.44	7.56	6.67867	0.0093322	0.716692
100	F100D1at28810.0	28810.1	94.52	7.44	6.908	0.00562844	0.737905
100	F100D1at28810.0	28810.1	94.44	7.44	7.07733	0.00384018	0.71272
100	F100D1at28810.0	28810.1	94.84	7.92	6.90133	0.0107409	0.751388
100	F100D1at28810.0	28810.1	94.56	6.56	5.93733	0.00658488	0.682883
100	F100D1at28810.0	28810.1	94.72	7	6.672	0.00346284	0.723638
150	F100D1at28810.0	28810.1	94.64	12.6667	9.18483	0.0367904	0.96832
150	F100D1at28810.0	28810.1	94.6667	12.1067	8.26345	0.0405974	0.948
150	F100D1at28810.0	28810.1	94.5067	12.2133	9.20138	0.0318703	0.979407
150	F100D1at28810.0	28810.1	94.48	12.32	9.37793	0.0311396	0.993123
150	F100D1at28810.0	28810.1	94.96	12.72	9.04138	0.0387386	0.964393
150	F100D1at28810.0	28810.1	94.8	12.64	9.32	0.0350211	0.988546
150	F100D1at28810.0	28810.1	94.88	12.64	9.53241	0.0327528	0.994682
150	F100D1at28810.0	28810.1	94.9333	12.96	9.21931	0.0394033	0.974559
150	F100D1at28810.0	28810.1	94.56	11.4933	8.53931	0.0312397	0.935285
150	F100D1at28810.0	28810.1	94.6933	12.3733	9.35448	0.0318803	1.01251
200	F100D1at28810.0	28810.1	95.16	18.28	11.5014	0.0712334	1.17737
200	F100D1at28810.0	28810.1	95.14	17.86	11.1257	0.0707829	1.16743
200	F100D1at28810.0	28810.1	95.18	18.44	11.3043	0.0749707	1.15613
200	F100D1at28810.0	28810.1	94.78	17.6	11.0871	0.0687155	1.11864
200	F100D1at28810.0	28810.1	94.84	17.3	11.1786	0.0645448	1.14489
200	F100D1at28810.0	28810.1	94.94	17.16	11.1057	0.0637696	1.1025
200	F100D1at28810.0	28810.1	95.22	17.98	11.4686	0.068383	1.15583
200	F100D1at28810.0	28810.1	94.98	17.6	11.0043	0.0694432	1.17293
200	F100D1at28810.0	28810.1	94.96	17.9	11.2971	0.069533	1.14417
200	F100D1at28810.0	28810.1	95.08	17.48	11.0286	0.0678526	1.16112
250	F100D1at28810.0	28810.1	97.52	25.12	14.1822	0.112159	1.33221
250	F100D1at28810.0	28810.1	96.656	24	14.1126	0.102295	1.32395
250	F100D1at28810.0	28810.1	97.792	26.64	15.2741	0.116226	1.33275
250	F100D1at28810.0	28810.1	97.36	24.976	14.7007	0.105539	1.35315
250	F100D1at28810.0	28810.1	96.384	24.48	14.3881	0.104705	1.35487
250	F100D1at28810.0	28810.1	98.016	24.912	14.8533	0.102623	1.33992
250	F100D1at28810.0	28810.1	97.376	25.184	14.9822	0.104767	1.37508
250	F100D1at28810.0	28810.1	97.376	25.408	14.7541	0.10941	1.35771
250	F100D1at28810.0	28810.1	96.576	24.688	14.1837	0.108767	1.31828
250	F100D1at28810.0	28810.1	96.624	25.2	14.4489	0.111268	1.32125
300	F100D1at28810.0	28810.1	139.827	66.8	36.3646	0.217665	1.63351
300	F100D1at28810.0	28810.1	151.76	78.4	41.6215	0.242346	1.69801
300	F100D1at28810.0	28810.1	132.947	61.4667	33.4554	0.210696	1.66519
300	F100D1at28810.0	28810.1	143.133	70.12	38.4846	0.22102	1.69802
300	F100D1at28810.0	28810.1	159.067	83.1733	44.8785	0.240747	1.6984
300	F100D1at28810.0	28810.1	149.613	75.8267	40.5446	0.235822	1.66559
300	F100D1at28810.0	28810.1	143.867	69.7733	38.58	0.216821	1.64442
300	F100D1at28810.0	28810.1	137.88	64.44	35.6785	0.208598	1.61155
300	F100D1at28810.0	28810.1	148.773	75.6533	40.8523	0.23392	1.65031
300	F100D1at28810.0	28810.1	116.453	44.9867	25.6508	0.16604	1.55249
350	F100D1at28810.0	28810.1	191.577	117.394	66.1904	0.267276	1.88353
350	F100D1at28810.0	28810.1	195.76	121.623	69.576	0.265871	1.88844
350	F100D1at28810.0	28810.1	201.691	129.589	73.8032	0.276588	1.90008
350	F100D1at28810.0	28810.1	188.88	115.291	64.976	0.266388	1.87311
350	F100D1at28810.0	28810.1	194.903	122.411	69.4848	0.271554	1.92431
350	F100D1at28810.0	28810.1	193.829	120.457	69.2224	0.26433	1.89674
350	F100D1at28810.0	28810.1	192.846	117.291	66.7232	0.262221	1.86724
350	F100D1at28810.0	28810.1	197.691	124.194	70.3648	0.27229	1.90764
350	F100D1at28810.0	28810.1	190.103	115.497	64.968	0.265799	1.83569
350	F100D1at28810.0	28810.1	195.84	121.863	69.1904	0.268957	1.89017
400	F100D1at28810.0	28810.1	240.46	171.79	118.368	0.222164	2.0098
400	F100D1at28810.0	28810.1	241.79	174.83	121.047	0.222438	2.02674
400	F100D1at28810.0	28810.1	244.33	176.85	124.173	0.215596	2.08162
400	F100D1at28810.0	28810.1	239.75	171.71	118.077	0.223705	2.08918
400	F100D1at28810.0	28810.1	235.98	165.03	111.477	0.22694	2.02924
400	F100D1at28810.0	28810.1	236.89	167.54	113.43	0.228418	2.04834
400	F100D1at28810.0	28810.1	240.31	172.06	118.458	0.223052	2.06313
400	F100D1at28810.0	28810.1	238.16	168.74	115.97	0.221574	2.07852
400	F100D1at28810.0	28810.1	243.47	176.78	124.123	0.216276	2.06228
400	F100D1at28810.0	28810.1	241.15	174.14	120.253	0.223457	2.07169
450	F100D1at28810.0	28810.1	278.444	223.04	180.579	0.152493	2.12067
450	F100D1at28810.0	28810.1	277.502	221.28	178.05	0.155781	2.13516
450	F100D1at28810.0	28810.1	277.76	220.8	177.517	0.15583	2.12803
450	F100D1at28810.0	28810.1	277.076	219.751	174.995	0.161531	2.1322
450	F100D1at28810.0	28810.1	276.364	219.351	176.009	0.156831	2.11691
450	F100D1at28810.0	28810.1	279.742	224.498	181.317	0.154361	2.08714
450	F100D1at28810.0	28810.1	281.031	226.898	184.25	0.151753	2.11193
450	F100D1at28810.0	28810.1	277.244	219.244	175.569	0.157535	2.15368
450	F100D1at28810.0	28810.1	278.08	221.627	178.252	0.155978	2.11537
450	F100D1at28810.0	28810.1	280.151	225.68	182.25	0.155022	2.11207
500	F100D1at28810.0	28810.1	304.608	262.952	225.018	0.124533	2.11447
500	F100D1at28810.0	28810.1	305.136	264.144	226.475	0.123451	2.0972
500	F100D1at28810.0	28810.1	305.112	263.552	225.895	0.123422	2.11239
500	F100D1at28810.0	28810.1	306.352	266.112	229.347	0.120008	2.10988
500	F100D1at28810.0	28810.1	304.12	263.064	225.949	0.12204	2.0917
500	F100D1at28810.0	28810.1	306.096	265.416	228.549	0.120442	2.1497
500	F100D1at28810.0	28810.1	303.424	262.064	224.556	0.123615	2.13627
500	F100D1at28810.0	28810.1	306.256	265.768	228.355	0.122164	2.10827
500	F100D1at28810.0	28810.1	303.392	260.928	223.269	0.124126	2.09745
500	F100D1at28810.0	28810.1	306.984	266.88	229.867	0.120569	2.12588

## Sheet: Figure 5e,f
s_CA	w_ie / h_0	w_ii / h_0	mean gain in Q	std. dev. of gain in Q	mean gain in MI (bits)	std. dev. of gain in MI (bits)
50	2.5	1.5	n.f.	n.f.	n.f.	n.f.
50	2.5	2	n.f.	n.f.	n.f.	n.f.
50	2.5	2.5	0.185009	0.349076	0.169632	0.0320426
50	2.5	3	1.84081	1.30672	0.324075	0.186486
50	2.5	3.5	n.f.	n.f.	n.f.	n.f.
50	2.5	4	n.f.	n.f.	n.f.	n.f.
50	2.5	4.5	n.f.	n.f.	n.f.	n.f.
50	2.5	5	n.f.	n.f.	n.f.	n.f.
50	2.5	5.5	n.f.	n.f.	n.f.	n.f.
50	2.5	6	n.f.	n.f.	n.f.	n.f.
50	2.5	6.5	n.f.	n.f.	n.f.	n.f.
50	3	1.5	n.f.	n.f.	n.f.	n.f.
50	3	2	n.f.	n.f.	n.f.	n.f.
50	3	2.5	n.f.	n.f.	n.f.	n.f.
50	3	3	0.0545732	0.479512	0.0707876	0.0668016
50	3	3.5	0.210284	0.323801	0.0950907	0.0424985
50	3	4	0.0731714	0.460913	0.114778	0.0228116
50	3	4.5	n.f.	n.f.	n.f.	n.f.
50	3	5	n.f.	n.f.	n.f.	n.f.
50	3	5.5	n.f.	n.f.	n.f.	n.f.
50	3	6	n.f.	n.f.	n.f.	n.f.
50	3	6.5	n.f.	n.f.	n.f.	n.f.
50	3.5	1.5	n.f.	n.f.	n.f.	n.f.
50	3.5	2	n.f.	n.f.	n.f.	n.f.
50	3.5	2.5	n.f.	n.f.	n.f.	n.f.
50	3.5	3	n.f.	n.f.	n.f.	n.f.
50	3.5	3.5	n.f.	n.f.	n.f.	n.f.
50	3.5	4	0.166583	0.367502	0.0816319	0.0559572
50	3.5	4.5	0.332556	0.201528	0.0734427	0.0641465
50	3.5	5	-0.118889	0.652974	-0.0104081	0.147997
50	3.5	5.5	n.f.	n.f.	n.f.	n.f.
50	3.5	6	n.f.	n.f.	n.f.	n.f.
50	3.5	6.5	n.f.	n.f.	n.f.	n.f.
50	4	1.5	n.f.	n.f.	n.f.	n.f.
50	4	2	n.f.	n.f.	n.f.	n.f.
50	4	2.5	n.f.	n.f.	n.f.	n.f.
50	4	3	n.f.	n.f.	n.f.	n.f.
50	4	3.5	n.f.	n.f.	n.f.	n.f.
50	4	4	n.f.	n.f.	n.f.	n.f.
50	4	4.5	n.f.	n.f.	n.f.	n.f.
50	4	5	0.311202	0.222883	0.0820204	0.0555688
50	4	5.5	0.991911	0.457827	0.161457	0.0238675
50	4	6	-0.125357	0.659442	-0.00979112	0.14738
50	4	6.5	n.f.	n.f.	n.f.	n.f.
50	4.5	1.5	n.f.	n.f.	n.f.	n.f.
50	4.5	2	n.f.	n.f.	n.f.	n.f.
50	4.5	2.5	n.f.	n.f.	n.f.	n.f.
50	4.5	3	n.f.	n.f.	n.f.	n.f.
50	4.5	3.5	n.f.	n.f.	n.f.	n.f.
50	4.5	4	n.f.	n.f.	n.f.	n.f.
50	4.5	4.5	n.f.	n.f.	n.f.	n.f.
50	4.5	5	n.f.	n.f.	n.f.	n.f.
50	4.5	5.5	n.f.	n.f.	n.f.	n.f.
50	4.5	6	0.23501	0.299074	0.0856883	0.0519009
50	4.5	6.5	1.47382	0.939738	0.254878	0.117289
50	5	1.5	n.f.	n.f.	n.f.	n.f.
50	5	2	n.f.	n.f.	n.f.	n.f.
50	5	2.5	n.f.	n.f.	n.f.	n.f.
50	5	3	n.f.	n.f.	n.f.	n.f.
50	5	3.5	n.f.	n.f.	n.f.	n.f.
50	5	4	n.f.	n.f.	n.f.	n.f.
50	5	4.5	n.f.	n.f.	n.f.	n.f.
50	5	5	n.f.	n.f.	n.f.	n.f.
50	5	5.5	n.f.	n.f.	n.f.	n.f.
50	5	6	n.f.	n.f.	n.f.	n.f.
50	5	6.5	n.f.	n.f.	n.f.	n.f.
50	5.5	1.5	n.f.	n.f.	n.f.	n.f.
50	5.5	2	n.f.	n.f.	n.f.	n.f.
50	5.5	2.5	n.f.	n.f.	n.f.	n.f.
50	5.5	3	n.f.	n.f.	n.f.	n.f.
50	5.5	3.5	n.f.	n.f.	n.f.	n.f.
50	5.5	4	n.f.	n.f.	n.f.	n.f.
50	5.5	4.5	n.f.	n.f.	n.f.	n.f.
50	5.5	5	n.f.	n.f.	n.f.	n.f.
50	5.5	5.5	n.f.	n.f.	n.f.	n.f.
50	5.5	6	n.f.	n.f.	n.f.	n.f.
50	5.5	6.5	n.f.	n.f.	n.f.	n.f.
100	2.5	1.5	n.f.	n.f.	n.f.	n.f.
100	2.5	2	1.24577	0.266716	0.233527	0.024894
100	2.5	2.5	n.f.	n.f.	n.f.	n.f.
100	2.5	3	n.f.	n.f.	n.f.	n.f.
100	2.5	3.5	n.f.	n.f.	n.f.	n.f.
100	2.5	4	n.f.	n.f.	n.f.	n.f.
100	2.5	4.5	n.f.	n.f.	n.f.	n.f.
100	2.5	5	n.f.	n.f.	n.f.	n.f.
100	2.5	5.5	n.f.	n.f.	n.f.	n.f.
100	2.5	6	n.f.	n.f.	n.f.	n.f.
100	2.5	6.5	n.f.	n.f.	n.f.	n.f.
100	3	1.5	n.f.	n.f.	n.f.	n.f.
100	3	2	n.f.	n.f.	n.f.	n.f.
100	3	2.5	n.f.	n.f.	n.f.	n.f.
100	3	3	n.f.	n.f.	n.f.	n.f.
100	3	3.5	2.89524	1.38276	0.388441	0.179808
100	3	4	n.f.	n.f.	n.f.	n.f.
100	3	4.5	n.f.	n.f.	n.f.	n.f.
100	3	5	n.f.	n.f.	n.f.	n.f.
100	3	5.5	n.f.	n.f.	n.f.	n.f.
100	3	6	n.f.	n.f.	n.f.	n.f.
100	3	6.5	n.f.	n.f.	n.f.	n.f.
100	3.5	1.5	n.f.	n.f.	n.f.	n.f.
100	3.5	2	n.f.	n.f.	n.f.	n.f.
100	3.5	2.5	n.f.	n.f.	n.f.	n.f.
100	3.5	3	n.f.	n.f.	n.f.	n.f.
100	3.5	3.5	n.f.	n.f.	n.f.	n.f.
100	3.5	4	n.f.	n.f.	n.f.	n.f.
100	3.5	4.5	n.f.	n.f.	n.f.	n.f.
100	3.5	5	n.f.	n.f.	n.f.	n.f.
100	3.5	5.5	n.f.	n.f.	n.f.	n.f.
100	3.5	6	n.f.	n.f.	n.f.	n.f.
100	3.5	6.5	n.f.	n.f.	n.f.	n.f.
100	4	1.5	n.f.	n.f.	n.f.	n.f.
100	4	2	n.f.	n.f.	n.f.	n.f.
100	4	2.5	n.f.	n.f.	n.f.	n.f.
100	4	3	n.f.	n.f.	n.f.	n.f.
100	4	3.5	n.f.	n.f.	n.f.	n.f.
100	4	4	n.f.	n.f.	n.f.	n.f.
100	4	4.5	n.f.	n.f.	n.f.	n.f.
100	4	5	n.f.	n.f.	n.f.	n.f.
100	4	5.5	1.15926	0.35323	0.00393105	0.204702
100	4	6	n.f.	n.f.	n.f.	n.f.
100	4	6.5	n.f.	n.f.	n.f.	n.f.
100	4.5	1.5	n.f.	n.f.	n.f.	n.f.
100	4.5	2	n.f.	n.f.	n.f.	n.f.
100	4.5	2.5	n.f.	n.f.	n.f.	n.f.
100	4.5	3	n.f.	n.f.	n.f.	n.f.
100	4.5	3.5	n.f.	n.f.	n.f.	n.f.
100	4.5	4	n.f.	n.f.	n.f.	n.f.
100	4.5	4.5	n.f.	n.f.	n.f.	n.f.
100	4.5	5	n.f.	n.f.	n.f.	n.f.
100	4.5	5.5	n.f.	n.f.	n.f.	n.f.
100	4.5	6	n.f.	n.f.	n.f.	n.f.
100	4.5	6.5	0.749674	0.762812	-0.0220776	0.230711
100	5	1.5	n.f.	n.f.	n.f.	n.f.
100	5	2	n.f.	n.f.	n.f.	n.f.
100	5	2.5	n.f.	n.f.	n.f.	n.f.
100	5	3	n.f.	n.f.	n.f.	n.f.
100	5	3.5	n.f.	n.f.	n.f.	n.f.
100	5	4	n.f.	n.f.	n.f.	n.f.
100	5	4.5	n.f.	n.f.	n.f.	n.f.
100	5	5	n.f.	n.f.	n.f.	n.f.
100	5	5.5	n.f.	n.f.	n.f.	n.f.
100	5	6	n.f.	n.f.	n.f.	n.f.
100	5	6.5	n.f.	n.f.	n.f.	n.f.
100	5.5	1.5	n.f.	n.f.	n.f.	n.f.
100	5.5	2	n.f.	n.f.	n.f.	n.f.
100	5.5	2.5	n.f.	n.f.	n.f.	n.f.
100	5.5	3	n.f.	n.f.	n.f.	n.f.
100	5.5	3.5	n.f.	n.f.	n.f.	n.f.
100	5.5	4	n.f.	n.f.	n.f.	n.f.
100	5.5	4.5	n.f.	n.f.	n.f.	n.f.
100	5.5	5	n.f.	n.f.	n.f.	n.f.
100	5.5	5.5	n.f.	n.f.	n.f.	n.f.
100	5.5	6	n.f.	n.f.	n.f.	n.f.
100	5.5	6.5	n.f.	n.f.	n.f.	n.f.
150	2.5	1.5	n.f.	n.f.	n.f.	n.f.
150	2.5	2	n.f.	n.f.	n.f.	n.f.
150	2.5	2.5	n.f.	n.f.	n.f.	n.f.
150	2.5	3	n.f.	n.f.	n.f.	n.f.
150	2.5	3.5	n.f.	n.f.	n.f.	n.f.
150	2.5	4	n.f.	n.f.	n.f.	n.f.
150	2.5	4.5	n.f.	n.f.	n.f.	n.f.
150	2.5	5	n.f.	n.f.	n.f.	n.f.
150	2.5	5.5	n.f.	n.f.	n.f.	n.f.
150	2.5	6	n.f.	n.f.	n.f.	n.f.
150	2.5	6.5	n.f.	n.f.	n.f.	n.f.
150	3	1.5	n.f.	n.f.	n.f.	n.f.
150	3	2	n.f.	n.f.	n.f.	n.f.
150	3	2.5	0.465973	0.319844	0.196376	0.003039
150	3	3	0.620313	0.165504	0.164312	0.0351024
150	3	3.5	-0.255404	1.04122	-0.054573	0.253988
150	3	4	n.f.	n.f.	n.f.	n.f.
150	3	4.5	n.f.	n.f.	n.f.	n.f.
150	3	5	n.f.	n.f.	n.f.	n.f.
150	3	5.5	n.f.	n.f.	n.f.	n.f.
150	3	6	n.f.	n.f.	n.f.	n.f.
150	3	6.5	n.f.	n.f.	n.f.	n.f.
150	3.5	1.5	n.f.	n.f.	n.f.	n.f.
150	3.5	2	n.f.	n.f.	n.f.	n.f.
150	3.5	2.5	n.f.	n.f.	n.f.	n.f.
150	3.5	3	n.f.	n.f.	n.f.	n.f.
150	3.5	3.5	0.324058	0.461759	0.122762	0.0766523
150	3.5	4	2.82321	2.0374	0.400825	0.20141
150	3.5	4.5	n.f.	n.f.	n.f.	n.f.
150	3.5	5	n.f.	n.f.	n.f.	n.f.
150	3.5	5.5	n.f.	n.f.	n.f.	n.f.
150	3.5	6	n.f.	n.f.	n.f.	n.f.
150	3.5	6.5	n.f.	n.f.	n.f.	n.f.
150	4	1.5	n.f.	n.f.	n.f.	n.f.
150	4	2	n.f.	n.f.	n.f.	n.f.
150	4	2.5	n.f.	n.f.	n.f.	n.f.
150	4	3	n.f.	n.f.	n.f.	n.f.
150	4	3.5	n.f.	n.f.	n.f.	n.f.
150	4	4	0.0936639	0.692153	0.102825	0.0965896
150	4	4.5	0.183026	0.602791	0.115463	0.0839521
150	4	5	1.32393	0.538113	0.22032	0.0209054
150	4	5.5	n.f.	n.f.	n.f.	n.f.
150	4	6	n.f.	n.f.	n.f.	n.f.
150	4	6.5	n.f.	n.f.	n.f.	n.f.
150	4.5	1.5	n.f.	n.f.	n.f.	n.f.
150	4.5	2	n.f.	n.f.	n.f.	n.f.
150	4.5	2.5	n.f.	n.f.	n.f.	n.f.
150	4.5	3	n.f.	n.f.	n.f.	n.f.
150	4.5	3.5	n.f.	n.f.	n.f.	n.f.
150	4.5	4	n.f.	n.f.	n.f.	n.f.
150	4.5	4.5	n.f.	n.f.	n.f.	n.f.
150	4.5	5	0.190184	0.595633	0.0806163	0.118798
150	4.5	5.5	1.57456	0.788742	0.391233	0.191818
150	4.5	6	0.259251	0.526566	-0.0275337	0.226948
150	4.5	6.5	n.f.	n.f.	n.f.	n.f.
150	5	1.5	n.f.	n.f.	n.f.	n.f.
150	5	2	n.f.	n.f.	n.f.	n.f.
150	5	2.5	n.f.	n.f.	n.f.	n.f.
150	5	3	n.f.	n.f.	n.f.	n.f.
150	5	3.5	n.f.	n.f.	n.f.	n.f.
150	5	4	n.f.	n.f.	n.f.	n.f.
150	5	4.5	n.f.	n.f.	n.f.	n.f.
150	5	5	n.f.	n.f.	n.f.	n.f.
150	5	5.5	n.f.	n.f.	n.f.	n.f.
150	5	6	0.184646	0.601171	0.0910216	0.108393
150	5	6.5	1.48498	0.699164	0.356772	0.157358
150	5.5	1.5	n.f.	n.f.	n.f.	n.f.
150	5.5	2	n.f.	n.f.	n.f.	n.f.
150	5.5	2.5	n.f.	n.f.	n.f.	n.f.
150	5.5	3	n.f.	n.f.	n.f.	n.f.
150	5.5	3.5	n.f.	n.f.	n.f.	n.f.
150	5.5	4	n.f.	n.f.	n.f.	n.f.
150	5.5	4.5	n.f.	n.f.	n.f.	n.f.
150	5.5	5	n.f.	n.f.	n.f.	n.f.
150	5.5	5.5	n.f.	n.f.	n.f.	n.f.
150	5.5	6	n.f.	n.f.	n.f.	n.f.
150	5.5	6.5	n.f.	n.f.	n.f.	n.f.
200	2.5	1.5	n.f.	n.f.	n.f.	n.f.
200	2.5	2	n.f.	n.f.	n.f.	n.f.
200	2.5	2.5	n.f.	n.f.	n.f.	n.f.
200	2.5	3	n.f.	n.f.	n.f.	n.f.
200	2.5	3.5	n.f.	n.f.	n.f.	n.f.
200	2.5	4	n.f.	n.f.	n.f.	n.f.
200	2.5	4.5	n.f.	n.f.	n.f.	n.f.
200	2.5	5	n.f.	n.f.	n.f.	n.f.
200	2.5	5.5	n.f.	n.f.	n.f.	n.f.
200	2.5	6	n.f.	n.f.	n.f.	n.f.
200	2.5	6.5	n.f.	n.f.	n.f.	n.f.
200	3	1.5	0.298435	0.219064	0.231461	0.0660385
200	3	2	0.378471	0.139028	0.185916	0.0204934
200	3	2.5	0.445483	0.0720163	0.160263	0.0051597
200	3	3	0.760373	0.242873	0.148716	0.0167068
200	3	3.5	n.f.	n.f.	n.f.	n.f.
200	3	4	n.f.	n.f.	n.f.	n.f.
200	3	4.5	n.f.	n.f.	n.f.	n.f.
200	3	5	n.f.	n.f.	n.f.	n.f.
200	3	5.5	n.f.	n.f.	n.f.	n.f.
200	3	6	n.f.	n.f.	n.f.	n.f.
200	3	6.5	n.f.	n.f.	n.f.	n.f.
200	3.5	1.5	n.f.	n.f.	n.f.	n.f.
200	3.5	2	n.f.	n.f.	n.f.	n.f.
200	3.5	2.5	0.114433	0.403066	0.119214	0.0462084
200	3.5	3	0.225558	0.291941	0.132096	0.0333259
200	3.5	3.5	0.514351	0.00314785	0.162579	0.00284359
200	3.5	4	0.421676	0.0958234	0.228325	0.062903
200	3.5	4.5	n.f.	n.f.	n.f.	n.f.
200	3.5	5	n.f.	n.f.	n.f.	n.f.
200	3.5	5.5	n.f.	n.f.	n.f.	n.f.
200	3.5	6	n.f.	n.f.	n.f.	n.f.
200	3.5	6.5	n.f.	n.f.	n.f.	n.f.
200	4	1.5	n.f.	n.f.	n.f.	n.f.
200	4	2	n.f.	n.f.	n.f.	n.f.
200	4	2.5	n.f.	n.f.	n.f.	n.f.
200	4	3	n.f.	n.f.	n.f.	n.f.
200	4	3.5	0.209812	0.307687	0.0915323	0.07389
200	4	4	0.283152	0.234347	0.109341	0.0560809
200	4	4.5	2.13041	1.61291	0.357437	0.192015
200	4	5	-0.171778	0.689277	-0.0442375	0.20966
200	4	5.5	n.f.	n.f.	n.f.	n.f.
200	4	6	n.f.	n.f.	n.f.	n.f.
200	4	6.5	n.f.	n.f.	n.f.	n.f.
200	4.5	1.5	n.f.	n.f.	n.f.	n.f.
200	4.5	2	n.f.	n.f.	n.f.	n.f.
200	4.5	2.5	n.f.	n.f.	n.f.	n.f.
200	4.5	3	n.f.	n.f.	n.f.	n.f.
200	4.5	3.5	n.f.	n.f.	n.f.	n.f.
200	4.5	4	-0.0136319	0.531131	0.102228	0.0631948
200	4.5	4.5	0.16147	0.356029	0.0997527	0.0656697
200	4.5	5	0.329772	0.187727	0.100625	0.0647974
200	4.5	5.5	0.971594	0.454095	0.25185	0.0864273
200	4.5	6	n.f.	n.f.	n.f.	n.f.
200	4.5	6.5	n.f.	n.f.	n.f.	n.f.
200	5	1.5	n.f.	n.f.	n.f.	n.f.
200	5	2	n.f.	n.f.	n.f.	n.f.
200	5	2.5	n.f.	n.f.	n.f.	n.f.
200	5	3	n.f.	n.f.	n.f.	n.f.
200	5	3.5	n.f.	n.f.	n.f.	n.f.
200	5	4	n.f.	n.f.	n.f.	n.f.
200	5	4.5	n.f.	n.f.	n.f.	n.f.
200	5	5	0.0845816	0.432918	0.103143	0.0622789
200	5	5.5	0.255809	0.26169	0.102009	0.0634134
200	5	6	1.68731	1.16981	0.319036	0.153614
200	5	6.5	-0.0975299	0.615029	-0.0284756	0.193898
200	5.5	1.5	n.f.	n.f.	n.f.	n.f.
200	5.5	2	n.f.	n.f.	n.f.	n.f.
200	5.5	2.5	n.f.	n.f.	n.f.	n.f.
200	5.5	3	n.f.	n.f.	n.f.	n.f.
200	5.5	3.5	n.f.	n.f.	n.f.	n.f.
200	5.5	4	n.f.	n.f.	n.f.	n.f.
200	5.5	4.5	n.f.	n.f.	n.f.	n.f.
200	5.5	5	n.f.	n.f.	n.f.	n.f.
200	5.5	5.5	0.0190256	0.498474	0.0855003	0.0799221
200	5.5	6	0.165388	0.352111	0.0863623	0.0790601
200	5.5	6.5	0.518552	0.00105313	0.11943	0.0459926
250	2.5	1.5	n.f.	n.f.	n.f.	n.f.
250	2.5	2	n.f.	n.f.	n.f.	n.f.
250	2.5	2.5	n.f.	n.f.	n.f.	n.f.
250	2.5	3	n.f.	n.f.	n.f.	n.f.
250	2.5	3.5	n.f.	n.f.	n.f.	n.f.
250	2.5	4	n.f.	n.f.	n.f.	n.f.
250	2.5	4.5	n.f.	n.f.	n.f.	n.f.
250	2.5	5	n.f.	n.f.	n.f.	n.f.
250	2.5	5.5	n.f.	n.f.	n.f.	n.f.
250	2.5	6	n.f.	n.f.	n.f.	n.f.
250	2.5	6.5	n.f.	n.f.	n.f.	n.f.
250	3	1.5	0.475724	0.291552	0.222459	0.0585762
250	3	2	0.45388	0.313395	0.114591	0.0492916
250	3	2.5	0.594391	0.172885	0.0504558	0.113427
250	3	3	n.f.	n.f.	n.f.	n.f.
250	3	3.5	n.f.	n.f.	n.f.	n.f.
250	3	4	n.f.	n.f.	n.f.	n.f.
250	3	4.5	n.f.	n.f.	n.f.	n.f.
250	3	5	n.f.	n.f.	n.f.	n.f.
250	3	5.5	n.f.	n.f.	n.f.	n.f.
250	3	6	n.f.	n.f.	n.f.	n.f.
250	3	6.5	n.f.	n.f.	n.f.	n.f.
250	3.5	1.5	n.f.	n.f.	n.f.	n.f.
250	3.5	2	n.f.	n.f.	n.f.	n.f.
250	3.5	2.5	0.265475	0.5018	0.189256	0.0253737
250	3.5	3	0.658858	0.108418	0.133575	0.0303072
250	3.5	3.5	2.45947	1.69219	0.273615	0.109733
250	3.5	4	-0.355648	1.12292	-0.0448693	0.208752
250	3.5	4.5	n.f.	n.f.	n.f.	n.f.
250	3.5	5	n.f.	n.f.	n.f.	n.f.
250	3.5	5.5	n.f.	n.f.	n.f.	n.f.
250	3.5	6	n.f.	n.f.	n.f.	n.f.
250	3.5	6.5	n.f.	n.f.	n.f.	n.f.
250	4	1.5	n.f.	n.f.	n.f.	n.f.
250	4	2	n.f.	n.f.	n.f.	n.f.
250	4	2.5	n.f.	n.f.	n.f.	n.f.
250	4	3	n.f.	n.f.	n.f.	n.f.
250	4	3.5	0.44941	0.317866	0.0936142	0.0702683
250	4	4	0.632921	0.134354	0.103724	0.0601587
250	4	4.5	1.3569	0.589622	0.314729	0.150846
250	4	5	n.f.	n.f.	n.f.	n.f.
250	4	5.5	n.f.	n.f.	n.f.	n.f.
250	4	6	n.f.	n.f.	n.f.	n.f.
250	4	6.5	n.f.	n.f.	n.f.	n.f.
250	4.5	1.5	n.f.	n.f.	n.f.	n.f.
250	4.5	2	n.f.	n.f.	n.f.	n.f.
250	4.5	2.5	n.f.	n.f.	n.f.	n.f.
250	4.5	3	n.f.	n.f.	n.f.	n.f.
250	4.5	3.5	n.f.	n.f.	n.f.	n.f.
250	4.5	4	0.254341	0.512934	0.100113	0.0637695
250	4.5	4.5	0.398178	0.369097	0.0853344	0.0785481
250	4.5	5	1.84356	1.07628	0.285124	0.121241
250	4.5	5.5	0.131482	0.635794	-0.016895	0.180778
250	4.5	6	n.f.	n.f.	n.f.	n.f.
250	4.5	6.5	n.f.	n.f.	n.f.	n.f.
250	5	1.5	n.f.	n.f.	n.f.	n.f.
250	5	2	n.f.	n.f.	n.f.	n.f.
250	5	2.5	n.f.	n.f.	n.f.	n.f.
250	5	3	n.f.	n.f.	n.f.	n.f.
250	5	3.5	n.f.	n.f.	n.f.	n.f.
250	5	4	n.f.	n.f.	n.f.	n.f.
250	5	4.5	n.f.	n.f.	n.f.	n.f.
250	5	5	0.2073	0.559976	0.0786953	0.0851872
250	5	5.5	1.11423	0.346957	0.153531	0.0103512
250	5	6	1.03769	0.270411	0.260165	0.0962824
250	5	6.5	n.f.	n.f.	n.f.	n.f.
250	5.5	1.5	n.f.	n.f.	n.f.	n.f.
250	5.5	2	n.f.	n.f.	n.f.	n.f.
250	5.5	2.5	n.f.	n.f.	n.f.	n.f.
250	5.5	3	n.f.	n.f.	n.f.	n.f.
250	5.5	3.5	n.f.	n.f.	n.f.	n.f.
250	5.5	4	n.f.	n.f.	n.f.	n.f.
250	5.5	4.5	n.f.	n.f.	n.f.	n.f.
250	5.5	5	n.f.	n.f.	n.f.	n.f.
250	5.5	5.5	0.182034	0.585241	0.0801911	0.0836914
250	5.5	6	0.400524	0.366752	0.114076	0.0498065
250	5.5	6.5	1.22113	0.453854	0.246966	0.0830832
300	2.5	1.5	n.f.	n.f.	n.f.	n.f.
300	2.5	2	n.f.	n.f.	n.f.	n.f.
300	2.5	2.5	n.f.	n.f.	n.f.	n.f.
300	2.5	3	n.f.	n.f.	n.f.	n.f.
300	2.5	3.5	n.f.	n.f.	n.f.	n.f.
300	2.5	4	n.f.	n.f.	n.f.	n.f.
300	2.5	4.5	n.f.	n.f.	n.f.	n.f.
300	2.5	5	n.f.	n.f.	n.f.	n.f.
300	2.5	5.5	n.f.	n.f.	n.f.	n.f.
300	2.5	6	n.f.	n.f.	n.f.	n.f.
300	2.5	6.5	n.f.	n.f.	n.f.	n.f.
300	3	1.5	n.f.	n.f.	n.f.	n.f.
300	3	2	n.f.	n.f.	n.f.	n.f.
300	3	2.5	n.f.	n.f.	n.f.	n.f.
300	3	3	n.f.	n.f.	n.f.	n.f.
300	3	3.5	n.f.	n.f.	n.f.	n.f.
300	3	4	n.f.	n.f.	n.f.	n.f.
300	3	4.5	n.f.	n.f.	n.f.	n.f.
300	3	5	n.f.	n.f.	n.f.	n.f.
300	3	5.5	n.f.	n.f.	n.f.	n.f.
300	3	6	n.f.	n.f.	n.f.	n.f.
300	3	6.5	n.f.	n.f.	n.f.	n.f.
300	3.5	1.5	n.f.	n.f.	n.f.	n.f.
300	3.5	2	0.306072	0.536287	0.19547	0.0460109
300	3.5	2.5	0.499093	0.343266	0.137573	0.0118862
300	3.5	3	0.754786	0.0875728	0.135739	0.0137203
300	3.5	3.5	1.05004	0.207685	0.17327	0.0238104
300	3.5	4	n.f.	n.f.	n.f.	n.f.
300	3.5	4.5	n.f.	n.f.	n.f.	n.f.
300	3.5	5	n.f.	n.f.	n.f.	n.f.
300	3.5	5.5	n.f.	n.f.	n.f.	n.f.
300	3.5	6	n.f.	n.f.	n.f.	n.f.
300	3.5	6.5	n.f.	n.f.	n.f.	n.f.
300	4	1.5	n.f.	n.f.	n.f.	n.f.
300	4	2	n.f.	n.f.	n.f.	n.f.
300	4	2.5	n.f.	n.f.	n.f.	n.f.
300	4	3	n.f.	n.f.	n.f.	n.f.
300	4	3.5	0.569275	0.273084	0.102405	0.0470542
300	4	4	2.12966	1.28731	0.215859	0.0664
300	4	4.5	0.196281	0.646078	0.0890032	0.060456
300	4	5	n.f.	n.f.	n.f.	n.f.
300	4	5.5	n.f.	n.f.	n.f.	n.f.
300	4	6	n.f.	n.f.	n.f.	n.f.
300	4	6.5	n.f.	n.f.	n.f.	n.f.
300	4.5	1.5	n.f.	n.f.	n.f.	n.f.
300	4.5	2	n.f.	n.f.	n.f.	n.f.
300	4.5	2.5	n.f.	n.f.	n.f.	n.f.
300	4.5	3	n.f.	n.f.	n.f.	n.f.
300	4.5	3.5	n.f.	n.f.	n.f.	n.f.
300	4.5	4	0.431363	0.410995	0.064341	0.0851182
300	4.5	4.5	0.810476	0.0318823	0.109428	0.0400312
300	4.5	5	1.67653	0.834174	0.271504	0.122045
300	4.5	5.5	n.f.	n.f.	n.f.	n.f.
300	4.5	6	n.f.	n.f.	n.f.	n.f.
300	4.5	6.5	n.f.	n.f.	n.f.	n.f.
300	5	1.5	n.f.	n.f.	n.f.	n.f.
300	5	2	n.f.	n.f.	n.f.	n.f.
300	5	2.5	n.f.	n.f.	n.f.	n.f.
300	5	3	n.f.	n.f.	n.f.	n.f.
300	5	3.5	n.f.	n.f.	n.f.	n.f.
300	5	4	n.f.	n.f.	n.f.	n.f.
300	5	4.5	n.f.	n.f.	n.f.	n.f.
300	5	5	0.512205	0.330153	0.0913876	0.0580716
300	5	5.5	2.0043	1.16195	0.286859	0.1374
300	5	6	0.439492	0.402867	0.0549686	0.0944906
300	5	6.5	n.f.	n.f.	n.f.	n.f.
300	5.5	1.5	n.f.	n.f.	n.f.	n.f.
300	5.5	2	n.f.	n.f.	n.f.	n.f.
300	5.5	2.5	n.f.	n.f.	n.f.	n.f.
300	5.5	3	n.f.	n.f.	n.f.	n.f.
300	5.5	3.5	n.f.	n.f.	n.f.	n.f.
300	5.5	4	n.f.	n.f.	n.f.	n.f.
300	5.5	4.5	n.f.	n.f.	n.f.	n.f.
300	5.5	5	n.f.	n.f.	n.f.	n.f.
300	5.5	5.5	n.f.	n.f.	n.f.	n.f.
300	5.5	6	0.546295	0.296064	0.0813863	0.0680729
300	5.5	6.5	1.39399	0.55163	0.261053	0.111594
350	2.5	1.5	n.f.	n.f.	n.f.	n.f.
350	2.5	2	n.f.	n.f.	n.f.	n.f.
350	2.5	2.5	n.f.	n.f.	n.f.	n.f.
350	2.5	3	n.f.	n.f.	n.f.	n.f.
350	2.5	3.5	n.f.	n.f.	n.f.	n.f.
350	2.5	4	n.f.	n.f.	n.f.	n.f.
350	2.5	4.5	n.f.	n.f.	n.f.	n.f.
350	2.5	5	n.f.	n.f.	n.f.	n.f.
350	2.5	5.5	n.f.	n.f.	n.f.	n.f.
350	2.5	6	n.f.	n.f.	n.f.	n.f.
350	2.5	6.5	n.f.	n.f.	n.f.	n.f.
350	3	1.5	n.f.	n.f.	n.f.	n.f.
350	3	2	n.f.	n.f.	n.f.	n.f.
350	3	2.5	n.f.	n.f.	n.f.	n.f.
350	3	3	n.f.	n.f.	n.f.	n.f.
350	3	3.5	n.f.	n.f.	n.f.	n.f.
350	3	4	n.f.	n.f.	n.f.	n.f.
350	3	4.5	n.f.	n.f.	n.f.	n.f.
350	3	5	n.f.	n.f.	n.f.	n.f.
350	3	5.5	n.f.	n.f.	n.f.	n.f.
350	3	6	n.f.	n.f.	n.f.	n.f.
350	3	6.5	n.f.	n.f.	n.f.	n.f.
350	3.5	1.5	n.f.	n.f.	n.f.	n.f.
350	3.5	2	n.f.	n.f.	n.f.	n.f.
350	3.5	2.5	0.496699	0.539766	0.126569	0.00684448
350	3.5	3	1.10708	0.0706124	0.0920463	0.027678
350	3.5	3.5	0.0941195	0.942345	0.0444568	0.0752675
350	3.5	4	n.f.	n.f.	n.f.	n.f.
350	3.5	4.5	n.f.	n.f.	n.f.	n.f.
350	3.5	5	n.f.	n.f.	n.f.	n.f.
350	3.5	5.5	n.f.	n.f.	n.f.	n.f.
350	3.5	6	n.f.	n.f.	n.f.	n.f.
350	3.5	6.5	n.f.	n.f.	n.f.	n.f.
350	4	1.5	n.f.	n.f.	n.f.	n.f.
350	4	2	n.f.	n.f.	n.f.	n.f.
350	4	2.5	n.f.	n.f.	n.f.	n.f.
350	4	3	n.f.	n.f.	n.f.	n.f.
350	4	3.5	0.85803	0.178434	0.108167	0.0115574
350	4	4	2.34769	1.31123	0.239392	0.119667
350	4	4.5	-0.057422	1.09389	0.00452806	0.115196
350	4	5	n.f.	n.f.	n.f.	n.f.
350	4	5.5	n.f.	n.f.	n.f.	n.f.
350	4	6	n.f.	n.f.	n.f.	n.f.
350	4	6.5	n.f.	n.f.	n.f.	n.f.
350	4.5	1.5	n.f.	n.f.	n.f.	n.f.
350	4.5	2	n.f.	n.f.	n.f.	n.f.
350	4.5	2.5	n.f.	n.f.	n.f.	n.f.
350	4.5	3	n.f.	n.f.	n.f.	n.f.
350	4.5	3.5	n.f.	n.f.	n.f.	n.f.
350	4.5	4	0.66082	0.375644	0.0855673	0.034157
350	4.5	4.5	1.45737	0.42091	0.113985	0.00573917
350	4.5	5	1.26991	0.233441	0.262808	0.143083
350	4.5	5.5	n.f.	n.f.	n.f.	n.f.
350	4.5	6	n.f.	n.f.	n.f.	n.f.
350	4.5	6.5	n.f.	n.f.	n.f.	n.f.
350	5	1.5	n.f.	n.f.	n.f.	n.f.
350	5	2	n.f.	n.f.	n.f.	n.f.
350	5	2.5	n.f.	n.f.	n.f.	n.f.
350	5	3	n.f.	n.f.	n.f.	n.f.
350	5	3.5	n.f.	n.f.	n.f.	n.f.
350	5	4	n.f.	n.f.	n.f.	n.f.
350	5	4.5	n.f.	n.f.	n.f.	n.f.
350	5	5	0.738321	0.298144	0.0824342	0.0372901
350	5	5.5	2.28136	1.2449	0.297471	0.177747
350	5	6	0.431582	0.604882	0.0109165	0.108808
350	5	6.5	n.f.	n.f.	n.f.	n.f.
350	5.5	1.5	n.f.	n.f.	n.f.	n.f.
350	5.5	2	n.f.	n.f.	n.f.	n.f.
350	5.5	2.5	n.f.	n.f.	n.f.	n.f.
350	5.5	3	n.f.	n.f.	n.f.	n.f.
350	5.5	3.5	n.f.	n.f.	n.f.	n.f.
350	5.5	4	n.f.	n.f.	n.f.	n.f.
350	5.5	4.5	n.f.	n.f.	n.f.	n.f.
350	5.5	5	n.f.	n.f.	n.f.	n.f.
350	5.5	5.5	0.294865	0.741599	0.10181	0.0179143
350	5.5	6	1.94165	0.905189	0.245114	0.12539
350	5.5	6.5	1.47775	0.441282	0.239133	0.119409
400	2.5	1.5	n.f.	n.f.	n.f.	n.f.
400	2.5	2	n.f.	n.f.	n.f.	n.f.
400	2.5	2.5	n.f.	n.f.	n.f.	n.f.
400	2.5	3	n.f.	n.f.	n.f.	n.f.
400	2.5	3.5	n.f.	n.f.	n.f.	n.f.
400	2.5	4	n.f.	n.f.	n.f.	n.f.
400	2.5	4.5	n.f.	n.f.	n.f.	n.f.
400	2.5	5	n.f.	n.f.	n.f.	n.f.
400	2.5	5.5	n.f.	n.f.	n.f.	n.f.
400	2.5	6	n.f.	n.f.	n.f.	n.f.
400	2.5	6.5	n.f.	n.f.	n.f.	n.f.
400	3	1.5	n.f.	n.f.	n.f.	n.f.
400	3	2	n.f.	n.f.	n.f.	n.f.
400	3	2.5	n.f.	n.f.	n.f.	n.f.
400	3	3	n.f.	n.f.	n.f.	n.f.
400	3	3.5	n.f.	n.f.	n.f.	n.f.
400	3	4	n.f.	n.f.	n.f.	n.f.
400	3	4.5	n.f.	n.f.	n.f.	n.f.
400	3	5	n.f.	n.f.	n.f.	n.f.
400	3	5.5	n.f.	n.f.	n.f.	n.f.
400	3	6	n.f.	n.f.	n.f.	n.f.
400	3	6.5	n.f.	n.f.	n.f.	n.f.
400	3.5	1.5	0.520255	0.550966	0.145945	0.00849638
400	3.5	2	0.432586	0.638636	0.102259	0.0351891
400	3.5	2.5	0.577782	0.493439	0.0867343	0.0507138
400	3.5	3	1.16628	0.0950573	0.0478312	0.089617
400	3.5	3.5	-0.648074	1.71929	-0.0759452	0.213393
400	3.5	4	n.f.	n.f.	n.f.	n.f.
400	3.5	4.5	n.f.	n.f.	n.f.	n.f.
400	3.5	5	n.f.	n.f.	n.f.	n.f.
400	3.5	5.5	n.f.	n.f.	n.f.	n.f.
400	3.5	6	n.f.	n.f.	n.f.	n.f.
400	3.5	6.5	n.f.	n.f.	n.f.	n.f.
400	4	1.5	n.f.	n.f.	n.f.	n.f.
400	4	2	n.f.	n.f.	n.f.	n.f.
400	4	2.5	n.f.	n.f.	n.f.	n.f.
400	4	3	0.435513	0.635708	0.11357	0.0238779
400	4	3.5	0.764448	0.306773	0.1098	0.0276485
400	4	4	2.13885	1.06763	0.225131	0.087683
400	4	4.5	-0.18463	1.25585	-0.0411967	0.178645
400	4	5	n.f.	n.f.	n.f.	n.f.
400	4	5.5	n.f.	n.f.	n.f.	n.f.
400	4	6	n.f.	n.f.	n.f.	n.f.
400	4	6.5	n.f.	n.f.	n.f.	n.f.
400	4.5	1.5	n.f.	n.f.	n.f.	n.f.
400	4.5	2	n.f.	n.f.	n.f.	n.f.
400	4.5	2.5	n.f.	n.f.	n.f.	n.f.
400	4.5	3	n.f.	n.f.	n.f.	n.f.
400	4.5	3.5	n.f.	n.f.	n.f.	n.f.
400	4.5	4	0.577876	0.493345	0.123168	0.0142804
400	4.5	4.5	3.13313	2.0619	0.24853	0.111081
400	4.5	5	0.965497	0.105724	0.171514	0.0340661
400	4.5	5.5	n.f.	n.f.	n.f.	n.f.
400	4.5	6	n.f.	n.f.	n.f.	n.f.
400	4.5	6.5	n.f.	n.f.	n.f.	n.f.
400	5	1.5	n.f.	n.f.	n.f.	n.f.
400	5	2	n.f.	n.f.	n.f.	n.f.
400	5	2.5	n.f.	n.f.	n.f.	n.f.
400	5	3	n.f.	n.f.	n.f.	n.f.
400	5	3.5	n.f.	n.f.	n.f.	n.f.
400	5	4	n.f.	n.f.	n.f.	n.f.
400	5	4.5	0.480342	0.590879	0.103206	0.0342426
400	5	5	1.15361	0.0823845	0.123139	0.0143088
400	5	5.5	2.65523	1.58401	0.283624	0.146176
400	5	6	0.466443	0.604779	-0.0172086	0.154657
400	5	6.5	n.f.	n.f.	n.f.	n.f.
400	5.5	1.5	n.f.	n.f.	n.f.	n.f.
400	5.5	2	n.f.	n.f.	n.f.	n.f.
400	5.5	2.5	n.f.	n.f.	n.f.	n.f.
400	5.5	3	n.f.	n.f.	n.f.	n.f.
400	5.5	3.5	n.f.	n.f.	n.f.	n.f.
400	5.5	4	n.f.	n.f.	n.f.	n.f.
400	5.5	4.5	n.f.	n.f.	n.f.	n.f.
400	5.5	5	n.f.	n.f.	n.f.	n.f.
400	5.5	5.5	0.659924	0.411297	0.10083	0.036618
400	5.5	6	2.88247	1.81125	0.312535	0.175086
400	5.5	6.5	1.4268	0.355583	0.107045	0.0304036
450	2.5	1.5	n.f.	n.f.	n.f.	n.f.
450	2.5	2	n.f.	n.f.	n.f.	n.f.
450	2.5	2.5	n.f.	n.f.	n.f.	n.f.
450	2.5	3	n.f.	n.f.	n.f.	n.f.
450	2.5	3.5	n.f.	n.f.	n.f.	n.f.
450	2.5	4	n.f.	n.f.	n.f.	n.f.
450	2.5	4.5	n.f.	n.f.	n.f.	n.f.
450	2.5	5	n.f.	n.f.	n.f.	n.f.
450	2.5	5.5	n.f.	n.f.	n.f.	n.f.
450	2.5	6	n.f.	n.f.	n.f.	n.f.
450	2.5	6.5	n.f.	n.f.	n.f.	n.f.
450	3	1.5	n.f.	n.f.	n.f.	n.f.
450	3	2	n.f.	n.f.	n.f.	n.f.
450	3	2.5	n.f.	n.f.	n.f.	n.f.
450	3	3	n.f.	n.f.	n.f.	n.f.
450	3	3.5	n.f.	n.f.	n.f.	n.f.
450	3	4	n.f.	n.f.	n.f.	n.f.
450	3	4.5	n.f.	n.f.	n.f.	n.f.
450	3	5	n.f.	n.f.	n.f.	n.f.
450	3	5.5	n.f.	n.f.	n.f.	n.f.
450	3	6	n.f.	n.f.	n.f.	n.f.
450	3	6.5	n.f.	n.f.	n.f.	n.f.
450	3.5	1.5	0.470142	0.407085	0.0507444	0.0534111
450	3.5	2	0.461897	0.41533	0.0641995	0.0399561
450	3.5	2.5	0.641194	0.236033	0.0541611	0.0499945
450	3.5	3	-0.378691	1.25592	-0.0339104	0.138066
450	3.5	3.5	n.f.	n.f.	n.f.	n.f.
450	3.5	4	n.f.	n.f.	n.f.	n.f.
450	3.5	4.5	n.f.	n.f.	n.f.	n.f.
450	3.5	5	n.f.	n.f.	n.f.	n.f.
450	3.5	5.5	n.f.	n.f.	n.f.	n.f.
450	3.5	6	n.f.	n.f.	n.f.	n.f.
450	3.5	6.5	n.f.	n.f.	n.f.	n.f.
450	4	1.5	n.f.	n.f.	n.f.	n.f.
450	4	2	n.f.	n.f.	n.f.	n.f.
450	4	2.5	0.274484	0.602743	0.130914	0.0267581
450	4	3	0.540405	0.336822	0.115053	0.0108974
450	4	3.5	0.834411	0.0428158	0.0723832	0.0317724
450	4	4	1.01712	0.139888	0.152639	0.0484837
450	4	4.5	n.f.	n.f.	n.f.	n.f.
450	4	5	n.f.	n.f.	n.f.	n.f.
450	4	5.5	n.f.	n.f.	n.f.	n.f.
450	4	6	n.f.	n.f.	n.f.	n.f.
450	4	6.5	n.f.	n.f.	n.f.	n.f.
450	4.5	1.5	n.f.	n.f.	n.f.	n.f.
450	4.5	2	n.f.	n.f.	n.f.	n.f.
450	4.5	2.5	n.f.	n.f.	n.f.	n.f.
450	4.5	3	n.f.	n.f.	n.f.	n.f.
450	4.5	3.5	n.f.	n.f.	n.f.	n.f.
450	4.5	4	0.541064	0.336162	0.101776	0.00237937
450	4.5	4.5	3.67869	2.80146	0.245854	0.141698
450	4.5	5	0.312867	0.56436	0.0538314	0.0503241
450	4.5	5.5	n.f.	n.f.	n.f.	n.f.
450	4.5	6	n.f.	n.f.	n.f.	n.f.
450	4.5	6.5	n.f.	n.f.	n.f.	n.f.
450	5	1.5	n.f.	n.f.	n.f.	n.f.
450	5	2	n.f.	n.f.	n.f.	n.f.
450	5	2.5	n.f.	n.f.	n.f.	n.f.
450	5	3	n.f.	n.f.	n.f.	n.f.
450	5	3.5	n.f.	n.f.	n.f.	n.f.
450	5	4	n.f.	n.f.	n.f.	n.f.
450	5	4.5	0.423007	0.45422	0.0862124	0.0179432
450	5	5	3.25373	2.37651	0.24242	0.138265
450	5	5.5	1.7701	0.892872	0.206252	0.102096
450	5	6	n.f.	n.f.	n.f.	n.f.
450	5	6.5	n.f.	n.f.	n.f.	n.f.
450	5.5	1.5	n.f.	n.f.	n.f.	n.f.
450	5.5	2	n.f.	n.f.	n.f.	n.f.
450	5.5	2.5	n.f.	n.f.	n.f.	n.f.
450	5.5	3	n.f.	n.f.	n.f.	n.f.
450	5.5	3.5	n.f.	n.f.	n.f.	n.f.
450	5.5	4	n.f.	n.f.	n.f.	n.f.
450	5.5	4.5	n.f.	n.f.	n.f.	n.f.
450	5.5	5	0.341512	0.535714	0.0756866	0.028469
450	5.5	5.5	0.955667	0.0784401	0.119743	0.015587
450	5.5	6	3.27455	2.39732	0.253039	0.148883
450	5.5	6.5	0.681952	0.195274	0.023121	0.0810345
500	2.5	1.5	n.f.	n.f.	n.f.	n.f.
500	2.5	2	n.f.	n.f.	n.f.	n.f.
500	2.5	2.5	n.f.	n.f.	n.f.	n.f.
500	2.5	3	n.f.	n.f.	n.f.	n.f.
500	2.5	3.5	n.f.	n.f.	n.f.	n.f.
500	2.5	4	n.f.	n.f.	n.f.	n.f.
500	2.5	4.5	n.f.	n.f.	n.f.	n.f.
500	2.5	5	n.f.	n.f.	n.f.	n.f.
500	2.5	5.5	n.f.	n.f.	n.f.	n.f.
500	2.5	6	n.f.	n.f.	n.f.	n.f.
500	2.5	6.5	n.f.	n.f.	n.f.	n.f.
500	3	1.5	n.f.	n.f.	n.f.	n.f.
500	3	2	n.f.	n.f.	n.f.	n.f.
500	3	2.5	n.f.	n.f.	n.f.	n.f.
500	3	3	n.f.	n.f.	n.f.	n.f.
500	3	3.5	n.f.	n.f.	n.f.	n.f.
500	3	4	n.f.	n.f.	n.f.	n.f.
500	3	4.5	n.f.	n.f.	n.f.	n.f.
500	3	5	n.f.	n.f.	n.f.	n.f.
500	3	5.5	n.f.	n.f.	n.f.	n.f.
500	3	6	n.f.	n.f.	n.f.	n.f.
500	3	6.5	n.f.	n.f.	n.f.	n.f.
500	3.5	1.5	0.464528	0.237083	0.146675	0.0362206
500	3.5	2	0.597563	0.104048	0.140923	0.0304686
500	3.5	2.5	n.f.	n.f.	n.f.	n.f.
500	3.5	3	n.f.	n.f.	n.f.	n.f.
500	3.5	3.5	n.f.	n.f.	n.f.	n.f.
500	3.5	4	n.f.	n.f.	n.f.	n.f.
500	3.5	4.5	n.f.	n.f.	n.f.	n.f.
500	3.5	5	n.f.	n.f.	n.f.	n.f.
500	3.5	5.5	n.f.	n.f.	n.f.	n.f.
500	3.5	6	n.f.	n.f.	n.f.	n.f.
500	3.5	6.5	n.f.	n.f.	n.f.	n.f.
500	4	1.5	n.f.	n.f.	n.f.	n.f.
500	4	2	0.326134	0.375478	0.128549	0.0180946
500	4	2.5	0.4481	0.253511	0.106325	0.00412935
500	4	3	0.687262	0.0143496	0.0857332	0.0247207
500	4	3.5	1.54367	0.842055	0.0486019	0.0618521
500	4	4	0.2172	0.484411	0.0914292	0.0190248
500	4	4.5	n.f.	n.f.	n.f.	n.f.
500	4	5	n.f.	n.f.	n.f.	n.f.
500	4	5.5	n.f.	n.f.	n.f.	n.f.
500	4	6	n.f.	n.f.	n.f.	n.f.
500	4	6.5	n.f.	n.f.	n.f.	n.f.
500	4.5	1.5	n.f.	n.f.	n.f.	n.f.
500	4.5	2	n.f.	n.f.	n.f.	n.f.
500	4.5	2.5	n.f.	n.f.	n.f.	n.f.
500	4.5	3	n.f.	n.f.	n.f.	n.f.
500	4.5	3.5	0.544699	0.156912	0.134917	0.0244633
500	4.5	4	0.854565	0.152953	0.0757169	0.0347371
500	4.5	4.5	1.9539	1.25229	0.230504	0.12005
500	4.5	5	0.0801081	0.621503	0.0256207	0.0848333
500	4.5	5.5	n.f.	n.f.	n.f.	n.f.
500	4.5	6	n.f.	n.f.	n.f.	n.f.
500	4.5	6.5	n.f.	n.f.	n.f.	n.f.
500	5	1.5	n.f.	n.f.	n.f.	n.f.
500	5	2	n.f.	n.f.	n.f.	n.f.
500	5	2.5	n.f.	n.f.	n.f.	n.f.
500	5	3	n.f.	n.f.	n.f.	n.f.
500	5	3.5	n.f.	n.f.	n.f.	n.f.
500	5	4	n.f.	n.f.	n.f.	n.f.
500	5	4.5	0.632579	0.0690324	0.10622	0.00423441
500	5	5	2.93578	2.23417	0.230579	0.120125
500	5	5.5	0.880409	0.178797	0.15544	0.0449857
500	5	6	n.f.	n.f.	n.f.	n.f.
500	5	6.5	n.f.	n.f.	n.f.	n.f.
500	5.5	1.5	n.f.	n.f.	n.f.	n.f.
500	5.5	2	n.f.	n.f.	n.f.	n.f.
500	5.5	2.5	n.f.	n.f.	n.f.	n.f.
500	5.5	3	n.f.	n.f.	n.f.	n.f.
500	5.5	3.5	n.f.	n.f.	n.f.	n.f.
500	5.5	4	n.f.	n.f.	n.f.	n.f.
500	5.5	4.5	n.f.	n.f.	n.f.	n.f.
500	5.5	5	0.525751	0.175861	0.088406	0.022048
500	5.5	5.5	2.37293	1.67132	0.215922	0.105468
500	5.5	6	2.02454	1.32293	0.219719	0.109265
500	5.5	6.5	0.359618	0.341994	-0.0125547	0.123009

## Sheet: Figure 7
plasticity	recall prot.	firing rate readout time	nu_as (Hz)	nu_ans (Hz)	nu_ctrl (Hz)	Q*	MI (bits)
yes	F100D1at20.0	20.1	95.7143	23.8057	16.1296	0.0964522	1.54787
yes	F100D1at20.0	20.1	96.2171	23.5886	15.9872	0.0947448	1.49509
yes	F100D1at20.0	20.1	96.1829	23.7371	15.9968	0.0965298	1.54453
yes	F100D1at20.0	20.1	95.68	23.1314	15.6576	0.0933967	1.48032
yes	F100D1at20.0	20.1	96.0914	22.6514	15.232	0.0917571	1.47186
yes	F100D1at20.0	20.1	95.5657	23.4743	15.9216	0.0948304	1.55597
yes	F100D1at20.0	20.1	95.9657	23.8057	15.832	0.0995051	1.5057
yes	F100D1at20.0	20.1	96.1029	21.4286	14.0512	0.0899113	1.36335
yes	F100D1at20.0	20.1	95.9429	22.6743	15.3552	0.0908214	1.47087
yes	F100D1at20.0	20.1	95.7486	23.6686	15.9536	0.0966849	1.53242
no	F100D1at20.0	20.1	95.4171	22.5371	15.368	0.0895593	1.50997
no	F100D1at20.0	20.1	95.3486	22.1714	15.112	0.0879827	1.50939
no	F100D1at20.0	20.1	95.6229	22.4229	15.1744	0.0901006	1.50406
no	F100D1at20.0	20.1	95.2229	22	14.9072	0.0883115	1.47998
no	F100D1at20.0	20.1	95.7029	21.5086	14.5744	0.0854715	1.47587
no	F100D1at20.0	20.1	95.2343	22.1829	15.096	0.0884329	1.53768
no	F100D1at20.0	20.1	95.1771	22.2743	14.9664	0.0911086	1.52106
no	F100D1at20.0	20.1	95.6343	20.6057	13.5488	0.0859703	1.36844
no	F100D1at20.0	20.1	95.68	21.5657	14.6864	0.0849365	1.45624
no	F100D1at20.0	20.1	95.36	22.16	15.1296	0.0876276	1.495
yes	F100D1at28810.0	28810.1	191.474	118.263	67.7696	0.408176	1.891
yes	F100D1at28810.0	28810.1	197.771	123.44	70.5568	0.415701	1.88362
yes	F100D1at28810.0	28810.1	194.114	121.486	69.1744	0.418692	1.88107
yes	F100D1at28810.0	28810.1	189.897	116.366	66.1312	0.405883	1.83887
yes	F100D1at28810.0	28810.1	188.411	114.183	64.8464	0.399275	1.86299
yes	F100D1at28810.0	28810.1	194.206	120.526	68.76	0.412654	1.93697
yes	F100D1at28810.0	28810.1	193.943	120.651	68.3472	0.416449	1.88475
yes	F100D1at28810.0	28810.1	193.794	118.046	66.4032	0.405386	1.81668
yes	F100D1at28810.0	28810.1	193.051	118.709	67.44	0.408152	1.88289
yes	F100D1at28810.0	28810.1	189.657	116.16	66.2352	0.404505	1.89801
no	F100D1at28810.0	28810.1	95.7714	29.2686	18.3616	0.140899	1.63808
no	F100D1at28810.0	28810.1	95.7257	29.4514	17.9888	0.147454	1.6012
no	F100D1at28810.0	28810.1	95.6114	29.2571	18.1456	0.143438	1.63149
no	F100D1at28810.0	28810.1	95.6914	28.8686	17.8272	0.141803	1.61649
no	F100D1at28810.0	28810.1	95.5086	28.5829	17.5184	0.14187	1.63707
no	F100D1at28810.0	28810.1	95.7486	29.6686	18.176	0.148153	1.66601
no	F100D1at28810.0	28810.1	95.4857	28.9486	17.7584	0.143967	1.6
no	F100D1at28810.0	28810.1	95.5543	27.8171	16.5936	0.142141	1.53318
no	F100D1at28810.0	28810.1	95.44	28.2743	17.4016	0.139325	1.61163
no	F100D1at28810.0	28810.1	95.4514	28.8343	17.944	0.140506	1.61837

## Sheet: Figure 9
time of i.r.s. after learning (min)	recall prot.	firing rate readout time	nu_as (Hz)	nu_ans (Hz)	nu_ctrl (Hz)	Q*	MI (bits)
0.166667	F100D1at20.0	20.1	94.5867	11.04	8.10621	0.031017	0.923807
0.166667	F100D1at20.0	20.1	94.56	10.1067	7.23586	0.0303596	0.860031
0.166667	F100D1at20.0	20.1	94.72	10.72	7.53241	0.0336527	0.907333
0.166667	F100D1at20.0	20.1	94.5867	10.3467	7.63172	0.0287032	0.896452
0.166667	F100D1at20.0	20.1	94.56	10.7733	7.88828	0.0305103	0.901309
0.166667	F100D1at20.0	20.1	94.56	10.4533	7.61931	0.0299706	0.852916
0.166667	F100D1at20.0	20.1	94.6667	10.9333	8.01655	0.0308111	0.89332
0.166667	F100D1at20.0	20.1	94.4267	10.2933	7.63448	0.0281578	0.901916
0.166667	F100D1at20.0	20.1	94.4	10.8267	7.67724	0.0333626	0.877765
0.166667	F100D1at20.0	20.1	94.3467	9.76	7.01379	0.0291076	0.792221
0.166667	F100D1at28810.0	28810.1	94.56	12.56	9.39172	0.0335055	1.01061
0.166667	F100D1at28810.0	28810.1	94.6133	11.8133	8.82483	0.0315865	0.926391
0.166667	F100D1at28810.0	28810.1	94.5867	12.56	8.89517	0.0387457	0.982818
0.166667	F100D1at28810.0	28810.1	94.88	12.4533	9.14345	0.034885	1.00112
0.166667	F100D1at28810.0	28810.1	94.7467	12.88	9.20414	0.0387967	0.993395
0.166667	F100D1at28810.0	28810.1	94.5067	11.9733	8.93655	0.032133	0.949697
0.166667	F100D1at28810.0	28810.1	94.88	12.6133	9.46759	0.033155	0.945685
0.166667	F100D1at28810.0	28810.1	94.7467	12.5067	9.20966	0.0347982	1.01104
0.166667	F100D1at28810.0	28810.1	94.8	12.3467	9.05241	0.0347495	0.978034
0.166667	F100D1at28810.0	28810.1	94.7733	12	8.74897	0.0343033	0.923598
5	F100D1at20.0	20.1	94.6133	10.24	7.59448	0.0279614	0.848533
5	F100D1at20.0	20.1	94.2667	10	7.66345	0.0247866	0.85208
5	F100D1at20.0	20.1	94.64	10.6933	7.80552	0.0305137	0.8354
5	F100D1at20.0	20.1	94.4533	10.7733	7.84	0.0310559	0.901878
5	F100D1at20.0	20.1	94.48	10.3733	7.3531	0.0319669	0.821071
5	F100D1at20.0	20.1	94.5067	10.56	7.99172	0.0271756	0.887305
5	F100D1at20.0	20.1	94.4533	8.98667	6.62069	0.0250492	0.762858
5	F100D1at20.0	20.1	94.56	10.6133	8.18207	0.0257113	0.905168
5	F100D1at20.0	20.1	94.88	11.2	7.99034	0.0338286	0.868097
5	F100D1at20.0	20.1	94.4267	10.4267	8.01103	0.0255821	0.912451
5	F100D1at28810.0	28810.1	94.88	13.8933	9.5931	0.0453228	0.991044
5	F100D1at28810.0	28810.1	94.6133	13.5467	9.83724	0.0392062	0.988119
5	F100D1at28810.0	28810.1	94.6667	13.68	9.82069	0.0407674	1.01439
5	F100D1at28810.0	28810.1	94.9333	13.9733	9.74897	0.0444983	0.967584
5	F100D1at28810.0	28810.1	95.4667	13.9733	9.94759	0.0421691	0.998133
5	F100D1at28810.0	28810.1	94.7733	13.7067	9.56414	0.0437099	0.97154
5	F100D1at28810.0	28810.1	94.9067	14	10	0.0421467	1.03307
5	F100D1at28810.0	28810.1	95.2	13.4933	9.17379	0.0453733	0.934555
5	F100D1at28810.0	28810.1	94.8	13.9467	9.85655	0.0431447	0.990713
5	F100D1at28810.0	28810.1	94.9333	12.8	8.91724	0.0408998	0.970204
10	F100D1at20.0	20.1	94.5867	11.3333	8.19862	0.0331412	0.960755
10	F100D1at20.0	20.1	94.7467	9.81333	7.28966	0.0266361	0.80524
10	F100D1at20.0	20.1	94.5333	10.4267	6.81931	0.0381596	0.82307
10	F100D1at20.0	20.1	94.5867	10.4	7.90069	0.0264235	0.870991
10	F100D1at20.0	20.1	94.56	9.52	7.21655	0.0243596	0.811607
10	F100D1at20.0	20.1	94.7467	10.6933	7.7269	0.0313091	0.864099
10	F100D1at20.0	20.1	94.5867	10.5333	7.78897	0.0290143	0.87228
10	F100D1at20.0	20.1	94.9333	11.2	8.03448	0.0333446	0.89761
10	F100D1at20.0	20.1	94.4533	10.24	7.36828	0.0304036	0.858327
10	F100D1at20.0	20.1	94.56	9.68	6.94621	0.0289107	0.792262
10	F100D1at28810.0	28810.1	94.64	14.1333	9.68828	0.0469681	1.02389
10	F100D1at28810.0	28810.1	95.36	14.16	9.92552	0.0444052	0.972488
10	F100D1at28810.0	28810.1	95.0667	13.8667	10.2497	0.0380471	1.02926
10	F100D1at28810.0	28810.1	94.96	14.1333	10.0841	0.0426411	1.00887
10	F100D1at28810.0	28810.1	95.3333	14.2133	10.0828	0.0433277	1.00637
10	F100D1at28810.0	28810.1	94.9067	13.8933	9.81379	0.0429848	1.00115
10	F100D1at28810.0	28810.1	95.04	13.8667	9.84138	0.0423536	0.997895
10	F100D1at28810.0	28810.1	95.1733	14.08	9.74069	0.0455938	0.953964
10	F100D1at28810.0	28810.1	95.28	14.08	9.76	0.0453401	0.9916
10	F100D1at28810.0	28810.1	95.2267	13.0133	9.19862	0.0400593	0.981138
15	F100D1at20.0	20.1	94.32	10.8	7.99862	0.0297008	0.904638
15	F100D1at20.0	20.1	94.4	10.6933	7.98897	0.028648	0.911427
15	F100D1at20.0	20.1	94.3733	10.24	7.35448	0.0305756	0.87065
15	F100D1at20.0	20.1	94.64	10.6933	7.55586	0.0331516	0.862488
15	F100D1at20.0	20.1	94.6667	10.4533	7.8	0.0280282	0.89925
15	F100D1at20.0	20.1	94.8533	11.1467	7.98483	0.033334	0.8711
15	F100D1at20.0	20.1	94.5067	10.7733	7.73517	0.0321476	0.881757
15	F100D1at20.0	20.1	94.5333	10.6667	7.68414	0.03155	0.898319
15	F100D1at20.0	20.1	94.6933	11.0933	7.55724	0.0373426	0.864784
15	F100D1at20.0	20.1	94.4267	9.14667	6.55586	0.0274372	0.790986
15	F100D1at28810.0	28810.1	94.9867	13.2267	9.21517	0.0422322	0.95657
15	F100D1at28810.0	28810.1	94.64	12.96	9.25241	0.0391757	0.974821
15	F100D1at28810.0	28810.1	94.9867	12.96	9.04966	0.0411673	0.961926
15	F100D1at28810.0	28810.1	95.0133	14.8	10.0897	0.0495756	1.02579
15	F100D1at28810.0	28810.1	94.8267	14.2933	9.9269	0.0460465	1.02223
15	F100D1at28810.0	28810.1	95.12	13.3067	8.87448	0.0465957	0.941602
15	F100D1at28810.0	28810.1	95.12	14.3467	10.1834	0.0437681	1.05455
15	F100D1at28810.0	28810.1	94.8533	13.3867	9.56828	0.0402557	1.00785
15	F100D1at28810.0	28810.1	94.8533	13.6533	9.42759	0.0445503	0.946006
15	F100D1at28810.0	28810.1	94.72	13.28	9.79448	0.0367981	1.00728
20	F100D1at20.0	20.1	94.6933	10.3467	7.8	0.0268938	0.871447
20	F100D1at20.0	20.1	94.64	10.8533	7.89103	0.0313007	0.932842
20	F100D1at20.0	20.1	94.4267	11.1467	8.10483	0.0322138	0.941888
20	F100D1at20.0	20.1	94.5333	9.14667	6.61931	0.0267351	0.78611
20	F100D1at20.0	20.1	94.5067	10.0533	7.21103	0.0300751	0.843159
20	F100D1at20.0	20.1	94.3733	9.70667	6.79172	0.0308874	0.8524
20	F100D1at20.0	20.1	94.4533	10.4	7.68966	0.0286951	0.860479
20	F100D1at20.0	20.1	94.7467	8.64	6.42345	0.0233945	0.781894
20	F100D1at20.0	20.1	94.64	10.3733	8.01793	0.024888	0.878199
20	F100D1at20.0	20.1	94.4	11.04	7.80828	0.0342344	0.892394
20	F100D1at28810.0	28810.1	94.7467	13.2267	9.16138	0.0429069	0.956274
20	F100D1at28810.0	28810.1	95.1467	14.2133	9.93517	0.0449639	1.02189
20	F100D1at28810.0	28810.1	94.8267	14.24	9.48	0.0501969	1.00947
20	F100D1at28810.0	28810.1	95.0667	13.36	9.89379	0.0364608	1.02777
20	F100D1at28810.0	28810.1	94.9333	13.8133	9.94069	0.0407933	1.0068
20	F100D1at28810.0	28810.1	94.8	13.2267	9.42345	0.0401183	0.970549
20	F100D1at28810.0	28810.1	95.2267	14.2933	9.89517	0.0461862	1.00809
20	F100D1at28810.0	28810.1	94.8	12.96	9.61241	0.0353121	0.97554
20	F100D1at28810.0	28810.1	95.0133	13.9467	9.71172	0.0445721	0.962658
20	F100D1at28810.0	28810.1	95.0933	14.24	10.1945	0.0425426	1.00758
25	F100D1at20.0	20.1	94.72	10.64	7.55034	0.0326188	0.86927
25	F100D1at20.0	20.1	94.88	10.9867	7.92828	0.0322343	0.871751
25	F100D1at20.0	20.1	94.6933	10.32	7.54483	0.0293069	0.860775
25	F100D1at20.0	20.1	94.7467	11.0133	7.80552	0.0338568	0.859862
25	F100D1at20.0	20.1	94.5067	10.32	7.66345	0.0281097	0.877617
25	F100D1at20.0	20.1	94.5333	9.86667	6.89655	0.0314187	0.817802
25	F100D1at20.0	20.1	94.4	10.32	7.10483	0.034059	0.82692
25	F100D1at20.0	20.1	94.5067	10.4267	7.63586	0.0295302	0.876715
25	F100D1at20.0	20.1	94.3733	10.48	7.92138	0.0271117	0.910648
25	F100D1at20.0	20.1	94.56	10.8	8.16414	0.027875	0.905094
25	F100D1at28810.0	28810.1	95.1467	13.76	9.25517	0.0473461	0.954858
25	F100D1at28810.0	28810.1	94.96	13.76	9.97655	0.0398425	0.985725
25	F100D1at28810.0	28810.1	94.9333	14.1067	10.1145	0.0420525	1.00996
25	F100D1at28810.0	28810.1	94.7733	13.9733	9.89655	0.0430161	1.00117
25	F100D1at28810.0	28810.1	95.2	14.1333	9.99172	0.0435043	1.02231
25	F100D1at28810.0	28810.1	95.2	14.0267	10.2731	0.0394282	1.00796
25	F100D1at28810.0	28810.1	95.6267	14.5867	10.3103	0.0447189	0.988178
25	F100D1at28810.0	28810.1	94.7733	13.3867	9.77655	0.0380921	1.00543
25	F100D1at28810.0	28810.1	94.8267	13.68	9.23862	0.0468368	0.972947
25	F100D1at28810.0	28810.1	95.28	14.08	9.71172	0.0458467	0.956926
30	F100D1at20.0	20.1	94.6133	10.5867	7.47862	0.03285	0.847978
30	F100D1at20.0	20.1	94.4533	9.30667	6.69103	0.0276923	0.823988
30	F100D1at20.0	20.1	94.5067	10.32	7.90069	0.0255994	0.870201
30	F100D1at20.0	20.1	94.56	11.3867	8.0869	0.034896	0.911704
30	F100D1at20.0	20.1	94.6933	10.8533	8.06345	0.0294623	0.91095
30	F100D1at20.0	20.1	94.2933	10.64	7.93793	0.028656	0.895942
30	F100D1at20.0	20.1	94.64	10.5067	7.83586	0.0282207	0.904136
30	F100D1at20.0	20.1	94.3733	9.94667	7.39862	0.0269996	0.850447
30	F100D1at20.0	20.1	94.5333	10.4267	7.02207	0.0360148	0.831603
30	F100D1at20.0	20.1	94.72	10.8533	8.09103	0.0291628	0.917597
30	F100D1at28810.0	28810.1	95.6	14.4	10.4731	0.0410763	1.04033
30	F100D1at28810.0	28810.1	94.96	13.4133	10.0028	0.0359159	1.01555
30	F100D1at28810.0	28810.1	94.8	14.1067	9.6331	0.0471895	0.957976
30	F100D1at28810.0	28810.1	95.12	14.7733	9.74345	0.0528794	1.02613
30	F100D1at28810.0	28810.1	94.7467	14.4267	9.91586	0.0476091	1.00106
30	F100D1at28810.0	28810.1	95.04	14.8	9.86897	0.0518838	0.986897
30	F100D1at28810.0	28810.1	94.88	12.7467	8.33241	0.0465246	0.905819
30	F100D1at28810.0	28810.1	94.9867	14.3467	9.53793	0.0506254	0.987099
30	F100D1at28810.0	28810.1	94.9333	14.4267	10.2414	0.0440866	1.02348
30	F100D1at28810.0	28810.1	95.0667	14.88	10.2966	0.048213	1.05341
60	F100D1at20.0	20.1	94.4533	10.5333	8.06345	0.0261493	0.900845
60	F100D1at20.0	20.1	94.2933	10.6667	7.68552	0.0316157	0.874568
60	F100D1at20.0	20.1	94.6667	9.49333	6.38345	0.0328509	0.786825
60	F100D1at20.0	20.1	94.5067	10.1867	6.93241	0.0344341	0.826998
60	F100D1at20.0	20.1	94.6667	10.48	7.87862	0.0274794	0.895586
60	F100D1at20.0	20.1	94.4267	10.4	7.11586	0.0347798	0.805477
60	F100D1at20.0	20.1	94.48	10.9067	8.21655	0.0284729	0.913075
60	F100D1at20.0	20.1	94.5333	10.6667	7.96276	0.0286027	0.889973
60	F100D1at20.0	20.1	94.5867	9.54667	6.85103	0.0284991	0.800559
60	F100D1at20.0	20.1	94.4533	10.56	7.51586	0.032229	0.854709
60	F100D1at28810.0	28810.1	95.5467	16.3733	10.7476	0.0588796	1.04161
60	F100D1at28810.0	28810.1	95.4133	15.8667	10.709	0.0540564	1.05088
60	F100D1at28810.0	28810.1	95.2267	14.96	10.2772	0.0491749	0.980621
60	F100D1at28810.0	28810.1	95.2267	14.7467	9.21517	0.0580877	0.949134
60	F100D1at28810.0	28810.1	95.36	14.9067	10.3214	0.048084	0.999449
60	F100D1at28810.0	28810.1	95.28	14.64	9.77241	0.0510872	0.975736
60	F100D1at28810.0	28810.1	95.12	15.7067	10.7241	0.0523815	1.01448
60	F100D1at28810.0	28810.1	96.0267	16.32	10.9297	0.0561338	1.01437
60	F100D1at28810.0	28810.1	95.68	14.9333	10.7241	0.0439924	1.01833
60	F100D1at28810.0	28810.1	95.04	15.28	10.6317	0.0489086	1.04106
120	F100D1at20.0	20.1	94.6933	10.0533	6.90759	0.0332204	0.800653
120	F100D1at20.0	20.1	94.48	9.86667	7.08	0.0294948	0.842065
120	F100D1at20.0	20.1	94.5867	10.7467	7.5131	0.0341862	0.885062
120	F100D1at20.0	20.1	94.5333	10.24	7.47862	0.0292106	0.869192
120	F100D1at20.0	20.1	94.6933	10.1333	7.5269	0.027525	0.858256
120	F100D1at20.0	20.1	94.4267	10.9067	7.96138	0.0311913	0.871489
120	F100D1at20.0	20.1	94.48	9.62667	6.8	0.0299181	0.844472
120	F100D1at20.0	20.1	94.6133	10.3733	7.35724	0.0318781	0.853733
120	F100D1at20.0	20.1	94.5067	10.8	7.97379	0.0299048	0.925196
120	F100D1at20.0	20.1	94.64	10.1867	7.20828	0.0314707	0.824711
120	F100D1at28810.0	28810.1	95.92	17.9733	11.8828	0.0634964	1.05621
120	F100D1at28810.0	28810.1	96.72	17.44	12.2	0.054177	1.12796
120	F100D1at28810.0	28810.1	96.8533	17.9733	11.6152	0.0656473	1.05203
120	F100D1at28810.0	28810.1	96.24	17.7067	11.6841	0.0625782	1.08405
120	F100D1at28810.0	28810.1	96.56	16.8533	10.829	0.0623899	1.00403
120	F100D1at28810.0	28810.1	96.4533	18.72	12.04	0.0692563	1.06167
120	F100D1at28810.0	28810.1	96.32	17.0133	11.4897	0.0573472	1.0807
120	F100D1at28810.0	28810.1	96.4	18	12.1228	0.0609672	1.08216
120	F100D1at28810.0	28810.1	96.24	17.2	11.3503	0.060782	1.04831
120	F100D1at28810.0	28810.1	95.2	17.36	11.4055	0.0625471	1.09159
180	F100D1at20.0	20.1	94.64	10.4267	7.61379	0.0297218	0.861517
180	F100D1at20.0	20.1	94.6933	10.1067	7.31034	0.0295303	0.868594
180	F100D1at20.0	20.1	94.5333	10.2133	7.73241	0.0262439	0.887222
180	F100D1at20.0	20.1	94.4	10.7467	7.90483	0.0301042	0.896056
180	F100D1at20.0	20.1	94.48	10.5867	7.97793	0.0276115	0.91853
180	F100D1at20.0	20.1	94.88	9.6	6.60276	0.0315898	0.807041
180	F100D1at20.0	20.1	94.5867	7.54667	5.63172	0.0202454	0.782203
180	F100D1at20.0	20.1	94.5867	10.6133	7.8331	0.0293935	0.890553
180	F100D1at20.0	20.1	94.5867	10.4	7.97379	0.0256506	0.879188
180	F100D1at20.0	20.1	94.5067	10.3733	7.76828	0.0275648	0.856823
180	F100D1at28810.0	28810.1	96.2133	17.3333	11.8345	0.0571527	1.0877
180	F100D1at28810.0	28810.1	96.2933	17.2267	11.2938	0.0616125	1.02571
180	F100D1at28810.0	28810.1	96.5333	17.84	12.3559	0.0568108	1.07107
180	F100D1at28810.0	28810.1	95.36	17.2267	11.3697	0.06142	1.06511
180	F100D1at28810.0	28810.1	96.0267	17.7333	11.9117	0.0606249	1.03101
180	F100D1at28810.0	28810.1	96.0267	15.4133	10.2814	0.053443	0.991087
180	F100D1at28810.0	28810.1	96.6933	16.9333	11.5255	0.0559275	1.01755
180	F100D1at28810.0	28810.1	96.4	16.32	11.4124	0.0509086	1.02871
180	F100D1at28810.0	28810.1	96.16	17.5467	11.88	0.0589296	1.02237
180	F100D1at28810.0	28810.1	95.6533	17.28	11.9393	0.0558338	1.02649
240	F100D1at20.0	20.1	94.32	10.9067	8.14345	0.0292962	0.934558
240	F100D1at20.0	20.1	94.3733	10.72	7.58759	0.0331917	0.892027
240	F100D1at20.0	20.1	94.72	10.5067	8.06069	0.0258232	0.898687
240	F100D1at20.0	20.1	94.4	10.4	7.93241	0.0261397	0.884671
240	F100D1at20.0	20.1	94.8533	10.2667	7.4469	0.0297277	0.837309
240	F100D1at20.0	20.1	94.6667	10.6933	7.80276	0.0305342	0.900271
240	F100D1at20.0	20.1	94.56	10.6133	7.51586	0.0327567	0.857486
240	F100D1at20.0	20.1	94.48	10.5867	7.96828	0.0277137	0.92703
240	F100D1at20.0	20.1	94.6933	10.4267	7.70897	0.0287	0.859668
240	F100D1at20.0	20.1	94.3467	10.3467	7.20828	0.0332645	0.837313
240	F100D1at28810.0	28810.1	96.2933	17.6	11.9972	0.0581843	1.0618
240	F100D1at28810.0	28810.1	95.68	16.5867	11.4469	0.0537183	1.07952
240	F100D1at28810.0	28810.1	95.5467	14.72	9.85655	0.0509013	0.988898
240	F100D1at28810.0	28810.1	96.1067	17.4133	11.9352	0.0570008	1.05946
240	F100D1at28810.0	28810.1	95.8667	17.2267	11.5959	0.0587358	1.06485
240	F100D1at28810.0	28810.1	96.0267	16.3467	11.4014	0.0514991	1.03344
240	F100D1at28810.0	28810.1	95.1733	14.72	10.0966	0.0485792	1.00429
240	F100D1at28810.0	28810.1	96	16.2133	11.1379	0.0528688	1.02948
240	F100D1at28810.0	28810.1	95.4667	15.4133	10.5517	0.0509247	0.983264
240	F100D1at28810.0	28810.1	96.0267	16.56	10.7531	0.0604717	1.02563
300	F100D1at20.0	20.1	94.5067	10.6133	8.04966	0.027127	0.908554
300	F100D1at20.0	20.1	94.7467	10.7733	7.92	0.0301154	0.884928
300	F100D1at20.0	20.1	94.8267	11.04	8.25103	0.0294112	0.902072
300	F100D1at20.0	20.1	94.48	10.4533	7.63172	0.0298646	0.850911
300	F100D1at20.0	20.1	94.6133	9.70667	7.00276	0.0285785	0.830162
300	F100D1at20.0	20.1	94.5867	10.6133	7.82483	0.029481	0.894535
300	F100D1at20.0	20.1	94.4533	10.6667	7.82207	0.0301164	0.87779
300	F100D1at20.0	20.1	94.6933	10.7467	7.70345	0.0321376	0.821497
300	F100D1at20.0	20.1	94.56	9.94667	6.91862	0.0320225	0.79672
300	F100D1at20.0	20.1	94.5333	10.88	8.00276	0.0304363	0.914339
300	F100D1at28810.0	28810.1	95.4933	14.8533	10.7324	0.043154	0.999193
300	F100D1at28810.0	28810.1	95.44	16.8	11.0634	0.0601064	1.07125
300	F100D1at28810.0	28810.1	95.44	16.2133	10.8469	0.0562284	0.991823
300	F100D1at28810.0	28810.1	95.4133	15.7333	11.1283	0.0482643	1.01734
300	F100D1at28810.0	28810.1	95.84	16.5867	11.4069	0.054046	1.03755
300	F100D1at28810.0	28810.1	95.7067	15.8933	10.9503	0.0516473	1.0403
300	F100D1at28810.0	28810.1	95.2267	15.8133	10.6814	0.053892	1.04383
300	F100D1at28810.0	28810.1	95.7067	16.88	11.1366	0.060011	1.05633
300	F100D1at28810.0	28810.1	95.8667	16.9867	11.6069	0.0561172	1.05712
300	F100D1at28810.0	28810.1	95.7867	16.9067	11.429	0.0571865	1.03968
360	F100D1at20.0	20.1	94.7733	10.64	7.4469	0.033692	0.81454
360	F100D1at20.0	20.1	94.2933	11.0667	7.62345	0.036516	0.878421
360	F100D1at20.0	20.1	94.6133	10.72	7.79586	0.0309062	0.868365
360	F100D1at20.0	20.1	94.5867	10.4	7.71448	0.0283921	0.860306
360	F100D1at20.0	20.1	94.56	9.46667	6.60414	0.0302721	0.790543
360	F100D1at20.0	20.1	94.4267	10.08	7.18621	0.0306459	0.857758
360	F100D1at20.0	20.1	94.4267	10.9333	7.87172	0.0324231	0.873549
360	F100D1at20.0	20.1	94.4	8.96	6.40828	0.027031	0.778284
360	F100D1at20.0	20.1	94.5867	11.52	8.20138	0.0350855	0.912502
360	F100D1at20.0	20.1	94.5067	10.56	8.13241	0.0256869	0.90118
360	F100D1at28810.0	28810.1	95.3333	17.6	11.2372	0.0667422	1.02815
360	F100D1at28810.0	28810.1	95.3333	16.7467	11.4124	0.0559537	1.0785
360	F100D1at28810.0	28810.1	95.7067	16.9067	11.4	0.0575369	1.0494
360	F100D1at28810.0	28810.1	96.4533	16.2133	10.8069	0.0560524	1.03655
360	F100D1at28810.0	28810.1	95.6267	16.0533	10.6759	0.056234	1.00419
360	F100D1at28810.0	28810.1	95.76	16.8533	11.5793	0.0550754	1.06882
360	F100D1at28810.0	28810.1	95.6	17.04	11.7572	0.055259	1.00534
360	F100D1at28810.0	28810.1	95.5467	16.1867	11.2703	0.0514547	0.995223
360	F100D1at28810.0	28810.1	95.4133	16.4267	11.4745	0.0519024	1.06402
360	F100D1at28810.0	28810.1	96.1333	16.4267	11.6234	0.0499641	1.02739
420	F100D1at20.0	20.1	94.6667	10.6667	8.12966	0.0267994	0.878772
420	F100D1at20.0	20.1	94.7467	10.6667	7.42483	0.0342159	0.856048
420	F100D1at20.0	20.1	94.4533	10.8267	7.74345	0.0326428	0.882704
420	F100D1at20.0	20.1	94.8267	10.48	7.86759	0.0275494	0.902013
420	F100D1at20.0	20.1	94.4533	10.56	7.70897	0.0301846	0.864187
420	F100D1at20.0	20.1	94.4533	10.24	6.92276	0.0351204	0.830821
420	F100D1at20.0	20.1	94.5867	10.7733	7.73517	0.0321204	0.879304
420	F100D1at20.0	20.1	94.6667	9.92	6.89793	0.0319233	0.813708
420	F100D1at20.0	20.1	94.5067	10.8267	8.04414	0.0294427	0.912601
420	F100D1at20.0	20.1	94.48	10.2667	7.46345	0.02967	0.844583
420	F100D1at28810.0	28810.1	95.8933	17.0933	11.2814	0.0606085	1.04881
420	F100D1at28810.0	28810.1	96.2933	18.16	12.1131	0.0627966	1.05585
420	F100D1at28810.0	28810.1	95.36	18.08	11.7172	0.0667236	1.04271
420	F100D1at28810.0	28810.1	96.2667	17.6267	11.9752	0.0587067	1.0489
420	F100D1at28810.0	28810.1	96.3467	19.4667	11.5062	0.0826231	1.04691
420	F100D1at28810.0	28810.1	97.12	19.44	13.0083	0.0662245	1.09598
420	F100D1at28810.0	28810.1	96.56	18.56	12.1697	0.06618	1.05309
420	F100D1at28810.0	28810.1	95.84	18.32	11.6166	0.0699442	1.05694
420	F100D1at28810.0	28810.1	96.7467	19.1467	12.4303	0.0694217	1.03687
420	F100D1at28810.0	28810.1	96.7733	20.0533	12.5434	0.0776028	1.0449
