# Supplementary material for: Memory consolidation and improvement by synaptic tagging and capture in recurrent neural networks
Source: Commun Biol. 2021 Mar 3;4:275. doi: 10.1038/s42003-021-01778-y (PMC7977149; doi:10.1038/s42003-021-01778-y)
Supplement: Supplementary file 4 — Supplementary Data 2 [file 42003_2021_1778_MOESM4_ESM.zip]

Archive with 76 entries (65 files):
- Figure 2/
- Figure 2/averaged_SLFS.txt
- Figure 2/averaged_STET.txt
- Figure 2/averaged_WLFS.txt
- Figure 2/averaged_WTET.txt
- Figure 3a/
- Figure 3a/spike_raster-3s.txt
- Figure 3a/spike_raster_10s.txt
- Figure 3a/spike_raster_8h.txt
- Figure 3a/weight_matrix_-3s_averaged.txt
- Figure 3a/weight_matrix_10s_averaged.txt
- Figure 3a/weight_matrix_8h_averaged.txt
- Figure 3e/
- Figure 3e/data_10trials.txt
- Figure 3f/
- Figure 3f/10s-recall/
- Figure 3f/10s-recall/20-04-09_11-47-37_spike_raster.txt
- Figure 3f/10s-recall/20-08-24_16-53-54_spike_raster.txt
- Figure 3f/10s-recall/20-08-24_18-20-28_spike_raster.txt
- Figure 3f/10s-recall/20-08-24_19-48-16_spike_raster.txt
- Figure 3f/10s-recall/20-08-24_21-18-31_spike_raster.txt
- Figure 3f/10s-recall/20-08-24_22-45-45_spike_raster.txt
- Figure 3f/10s-recall/20-08-25_00-13-22_spike_raster.txt
- Figure 3f/10s-recall/20-08-25_01-41-31_spike_raster.txt
- Figure 3f/10s-recall/20-08-25_03-08-01_spike_raster.txt
- Figure 3f/10s-recall/20-08-25_04-34-57_spike_raster.txt
- Figure 3f/8h-recall/
- Figure 3f/8h-recall/20-04-09_13-05-19_spike_raster.txt
- Figure 3f/8h-recall/20-08-24_17-58-59_spike_raster.txt
- Figure 3f/8h-recall/20-08-24_19-26-39_spike_raster.txt
- Figure 3f/8h-recall/20-08-24_20-56-03_spike_raster.txt
- Figure 3f/8h-recall/20-08-24_22-24-15_spike_raster.txt
- Figure 3f/8h-recall/20-08-24_23-51-47_spike_raster.txt
- Figure 3f/8h-recall/20-08-25_01-20-05_spike_raster.txt
- Figure 3f/8h-recall/20-08-25_02-46-34_spike_raster.txt
- Figure 3f/8h-recall/20-08-25_04-13-19_spike_raster.txt
- Figure 3f/8h-recall/20-08-25_05-43-23_spike_raster.txt
- Figure 3f/Control stim/
- Figure 3f/Control stim/20-04-23_16-31-32_spike_raster.txt
- Figure 3f/Control stim/20-04-23_16-50-47_spike_raster.txt
- Figure 3f/Control stim/20-04-23_17-07-54_spike_raster.txt
- Figure 3f/Control stim/20-04-23_17-24-44_spike_raster.txt
- Figure 3f/Control stim/20-04-23_17-41-24_spike_raster.txt
- Figure 3f/Control stim/20-04-23_17-57-52_spike_raster.txt
- Figure 3f/Control stim/20-04-23_18-22-25_spike_raster.txt
- Figure 3f/Control stim/20-04-23_18-39-05_spike_raster.txt
- Figure 3f/Control stim/20-04-23_18-55-45_spike_raster.txt
- Figure 3f/Control stim/20-04-23_19-12-25_spike_raster.txt
- Figure 3f/corr_subpop_10s-recall.txt
- Figure 3f/corr_subpop_8h-recall.txt
- Figure 3f/corr_subpop_Control stim.txt
- Figure 3f/corr_subpop_Standby.txt
- Figure 3f/Standby/
- Figure 3f/Standby/19-12-03_19-40-03_spike_raster.txt
- Figure 3f/Standby/19-12-03_23-19-26_spike_raster.txt
- Figure 3f/Standby/19-12-04_03-23-01_spike_raster.txt
- Figure 3f/Standby/19-12-04_06-12-03_spike_raster.txt
- Figure 3f/Standby/19-12-04_08-29-48_spike_raster.txt
- Figure 3f/Standby/19-12-04_19-57-27_spike_raster.txt
- Figure 3f/Standby/19-12-05_01-45-23_spike_raster.txt
- Figure 3f/Standby/19-12-05_04-57-21_spike_raster.txt
- Figure 3f/Standby/19-12-05_09-14-21_spike_raster.txt
- Figure 3f/Standby/19-12-05_17-50-29_spike_raster.txt
- Figure 6a/
- Figure 6a/10s-recall_CA.txt
- Figure 6b/
- Figure 6b/8h-recall_CA.txt
- Figure 6c/
- Figure 6c/h_dist_after10s-recall.txt
- Figure 6c/h_dist_after8h-recall.txt
- Figure 6c/h_dist_before10s-recall.txt
- Figure 6c/h_dist_before8h-recall.txt
- Figure 6c/z_dist_after10s-recall.txt
- Figure 6c/z_dist_after8h-recall.txt
- Figure 6c/z_dist_before10s-recall.txt
- Figure 6c/z_dist_before8h-recall.txt
