# Supplementary material for: Memory consolidation and improvement by synaptic tagging and capture in recurrent neural networks
Source: Commun Biol. 2021 Mar 3;4:275. doi: 10.1038/s42003-021-01778-y (PMC7977149; doi:10.1038/s42003-021-01778-y)
Supplement: Supplementary file 4 — Supplementary Data 2 [file 42003_2021_1778_MOESM4_ESM.zip › Figure 2/averaged_WLFS.txt]

# Time (s)		Mean(h)/nC		StdDev(h)/nC		Mean(z)		StdDev(z)
0.0		0.42007499999999964		3.3474483693592255e-16		0.0		0.0
0.020000000000000014		0.42007499999999964		3.3474483693592255e-16		0.0		0.0
0.04000000000000003		0.42007499999999964		3.3474483693592255e-16		0.0		0.0
0.0599999999999999		0.42007499999999964		3.3474483693592255e-16		0.0		0.0
0.08000000000000006		0.42007499999999964		3.3474483693592255e-16		0.0		0.0
0.09999999999999981		0.42007499999999964		3.3474483693592255e-16		0.0		0.0
0.1199999999999998		0.42007499999999964		3.3474483693592255e-16		0.0		0.0
0.14000000000000018		0.42007499999999964		3.3474483693592255e-16		0.0		0.0
0.16000000000000011		0.42007499999999964		3.3474483693592255e-16		0.0		0.0
0.17999999999999983		0.42007499999999964		3.3474483693592255e-16		0.0		0.0
0.19999999999999962		0.42007499999999964		3.3474483693592255e-16		0.0		0.0
0.2199999999999999		0.42007499999999964		3.3474483693592255e-16		0.0		0.0
0.2399999999999996		0.42007499999999964		3.3474483693592255e-16		0.0		0.0
0.2600000000000005		0.42007499999999964		3.3474483693592255e-16		0.0		0.0
0.28000000000000036		0.42007499999999964		3.3474483693592255e-16		0.0		0.0
0.3000000000000005		0.42007499999999964		3.3474483693592255e-16		0.0		0.0
0.32000000000000023		0.42007499999999964		3.3474483693592255e-16		0.0		0.0
0.3400000000000001		0.42007499999999964		3.3474483693592255e-16		0.0		0.0
0.35999999999999965		0.42007499999999964		3.3474483693592255e-16		0.0		0.0
0.3800000000000001		0.42007499999999964		3.3474483693592255e-16		0.0		0.0
0.39999999999999925		0.42007499999999964		3.3474483693592255e-16		0.0		0.0
0.420000000000001		0.42007499999999964		3.3474483693592255e-16		0.0		0.0
0.4399999999999998		0.42007499999999964		3.3474483693592255e-16		0.0		0.0
0.4600000000000007		0.42007499999999964		3.3474483693592255e-16		0.0		0.0
0.4799999999999992		0.42007499999999964		3.3474483693592255e-16		0.0		0.0
0.5		0.42007499999999964		3.3474483693592255e-16		0.0		0.0
0.520000000000001		0.42007499999999964		3.3474483693592255e-16		0.0		0.0
0.5399999999999993		0.42007499999999964		3.3474483693592255e-16		0.0		0.0
0.5600000000000007		0.42007499999999964		3.3474483693592255e-16		0.0		0.0
0.5799999999999987		0.42007499999999964		3.3474483693592255e-16		0.0		0.0
0.600000000000001		0.42007499999999964		3.3474483693592255e-16		0.0		0.0
0.6199999999999989		0.42007499999999964		3.3474483693592255e-16		0.0		0.0
0.6400000000000005		0.42007499999999964		3.3474483693592255e-16		0.0		0.0
0.6599999999999983		0.42007499999999964		3.3474483693592255e-16		0.0		0.0
0.6800000000000002		0.42007499999999964		3.3474483693592255e-16		0.0		0.0
0.7000000000000013		0.42007499999999964		3.3474483693592255e-16		0.0		0.0
0.7199999999999993		0.42007499999999964		3.3474483693592255e-16		0.0		0.0
0.7399999999999999		0.42007499999999964		3.3474483693592255e-16		0.0		0.0
0.7600000000000002		0.42007499999999964		3.3474483693592255e-16		0.0		0.0
0.7800000000000008		0.42007499999999964		3.3474483693592255e-16		0.0		0.0
0.7999999999999985		0.42007499999999964		3.3474483693592255e-16		0.0		0.0
0.8199999999999987		0.42007499999999964		3.3474483693592255e-16		0.0		0.0
0.840000000000002		0.42007499999999964		3.3474483693592255e-16		0.0		0.0
0.8599999999999995		0.42007499999999964		3.3474483693592255e-16		0.0		0.0
0.8799999999999996		0.42007499999999964		3.3474483693592255e-16		0.0		0.0
0.9000000000000008		0.42007499999999964		3.3474483693592255e-16		0.0		0.0
0.9200000000000014		0.42007499999999964		3.3474483693592255e-16		0.0		0.0
0.9399999999999987		0.42007499999999964		3.3474483693592255e-16		0.0		0.0
0.9599999999999984		0.42007499999999964		3.3474483693592255e-16		0.0		0.0
0.9800000000000004		0.42007499999999964		3.3474483693592255e-16		0.0		0.0
1.0		0.42007499999999964		3.3474483693592255e-16		0.0		0.0
1.0199999999999994		0.42007499999999964		3.3474483693592255e-16		0.0		0.0
1.040000000000002		0.42007499999999964		3.3474483693592255e-16		0.0		0.0
1.0600000000000014		0.42007499999999964		3.3474483693592255e-16		0.0		0.0
1.0799999999999985		0.42007499999999964		3.3474483693592255e-16		0.0		0.0
1.099999999999998		0.42007499999999964		3.3474483693592255e-16		0.0		0.0
1.1200000000000014		0.42007499999999964		3.3474483693592255e-16		0.0		0.0
1.1400000000000003		0.42007499999999964		3.3474483693592255e-16		0.0		0.0
1.1599999999999975		0.42007499999999964		3.3474483693592255e-16		0.0		0.0
1.180000000000003		0.42007499999999964		3.3474483693592255e-16		0.0		0.0
1.200000000000002		0.42007499999999964		3.3474483693592255e-16		0.0		0.0
1.219999999999999		0.42007499999999964		3.3474483693592255e-16		0.0		0.0
1.2399999999999978		0.42007499999999964		3.3474483693592255e-16		0.0		0.0
1.2600000000000022		0.42007499999999964		3.3474483693592255e-16		0.0		0.0
1.280000000000001		0.42007499999999964		3.3474483693592255e-16		0.0		0.0
1.2999999999999983		0.42007499999999964		3.3474483693592255e-16		0.0		0.0
1.3199999999999965		0.42007499999999964		3.3474483693592255e-16		0.0		0.0
1.3400000000000025		0.42007499999999964		3.3474483693592255e-16		0.0		0.0
1.3600000000000003		0.42007499999999964		3.3474483693592255e-16		0.0		0.0
1.3799999999999981		0.42007499999999964		3.3474483693592255e-16		0.0		0.0
1.4000000000000026		0.42007499999999964		3.3474483693592255e-16		0.0		0.0
1.42		0.42007499999999964		3.3474483693592255e-16		0.0		0.0
1.4399999999999986		0.42007499999999964		3.3474483693592255e-16		0.0		0.0
1.4599999999999986		0.42007499999999964		3.3474483693592255e-16		0.0		0.0
1.4799999999999998		0.42007499999999964		3.3474483693592255e-16		0.0		0.0
1.5		0.42007499999999964		3.3474483693592255e-16		0.0		0.0
1.5200000000000005		0.42007499999999964		3.3474483693592255e-16		0.0		0.0
1.5400000000000011		0.42007499999999964		3.3474483693592255e-16		0.0		0.0
1.5600000000000016		0.42007499999999964		3.3474483693592255e-16		0.0		0.0
1.5800000000000012		0.42007499999999964		3.3474483693592255e-16		0.0		0.0
1.599999999999997		0.42007499999999964		3.3474483693592255e-16		0.0		0.0
1.6200000000000023		0.42007499999999964		3.3474483693592255e-16		0.0		0.0
1.6399999999999975		0.42007499999999964		3.3474483693592255e-16		0.0		0.0
1.6599999999999975		0.42007499999999964		3.3474483693592255e-16		0.0		0.0
1.680000000000004		0.42007499999999964		3.3474483693592255e-16		0.0		0.0
1.6999999999999986		0.42007499999999964		3.3474483693592255e-16		0.0		0.0
1.719999999999999		0.42007499999999964		3.3474483693592255e-16		0.0		0.0
1.7400000000000009		0.42007499999999964		3.3474483693592255e-16		0.0		0.0
1.7599999999999991		0.42007499999999964		3.3474483693592255e-16		0.0		0.0
1.780000000000001		0.42007499999999964		3.3474483693592255e-16		0.0		0.0
1.8000000000000016		0.42007499999999964		3.3474483693592255e-16		0.0		0.0
1.8199999999999958		0.42007499999999964		3.3474483693592255e-16		0.0		0.0
1.8400000000000027		0.42007499999999964		3.3474483693592255e-16		0.0		0.0
1.8600000000000039		0.42007499999999964		3.3474483693592255e-16		0.0		0.0
1.8799999999999975		0.42007499999999964		3.3474483693592255e-16		0.0		0.0
1.9000000000000035		0.42007499999999964		3.3474483693592255e-16		0.0		0.0
1.9199999999999968		0.42007499999999964		3.3474483693592255e-16		0.0		0.0
1.9399999999999984		0.42007499999999964		3.3474483693592255e-16		0.0		0.0
1.9600000000000009		0.42007499999999964		3.3474483693592255e-16		0.0		0.0
1.979999999999997		0.42007499999999964		3.3474483693592255e-16		0.0		0.0
2.0		0.42007499999999964		3.3474483693592255e-16		0.0		0.0
2.0200000000000027		0.42007499999999964		3.3474483693592255e-16		0.0		0.0
2.0399999999999987		0.42007499999999964		3.3474483693592255e-16		0.0		0.0
2.060000000000002		0.42007499999999964		3.3474483693592255e-16		0.0		0.0
2.080000000000004		0.42007499999999964		3.3474483693592255e-16		0.0		0.0
2.099999999999996		0.42007499999999964		3.3474483693592255e-16		0.0		0.0
2.1200000000000028		0.42007499999999964		3.3474483693592255e-16		0.0		0.0
2.139999999999995		0.42007499999999964		3.3474483693592255e-16		0.0		0.0
2.159999999999997		0.42007499999999964		3.3474483693592255e-16		0.0		0.0
2.180000000000005		0.42007499999999964		3.3474483693592255e-16		0.0		0.0
2.199999999999996		0.42007499999999964		3.3474483693592255e-16		0.0		0.0
2.2199999999999993		0.42007499999999964		3.3474483693592255e-16		0.0		0.0
2.240000000000003		0.42007499999999964		3.3474483693592255e-16		0.0		0.0
2.259999999999997		0.42007499999999964		3.3474483693592255e-16		0.0		0.0
2.2800000000000007		0.42007499999999964		3.3474483693592255e-16		0.0		0.0
2.300000000000004		0.42007499999999964		3.3474483693592255e-16		0.0		0.0
2.319999999999995		0.42007499999999964		3.3474483693592255e-16		0.0		0.0
2.340000000000003		0.42007499999999964		3.3474483693592255e-16		0.0		0.0
2.360000000000006		0.42007499999999964		3.3474483693592255e-16		0.0		0.0
2.379999999999997		0.42007499999999964		3.3474483693592255e-16		0.0		0.0
2.400000000000004		0.42007499999999964		3.3474483693592255e-16		0.0		0.0
2.419999999999995		0.42007499999999964		3.3474483693592255e-16		0.0		0.0
2.439999999999998		0.42007499999999964		3.3474483693592255e-16		0.0		0.0
2.460000000000002		0.42007499999999964		3.3474483693592255e-16		0.0		0.0
2.4799999999999955		0.42007499999999964		3.3474483693592255e-16		0.0		0.0
2.5		0.42007499999999964		3.3474483693592255e-16		0.0		0.0
2.5200000000000045		0.42007499999999964		3.3474483693592255e-16		0.0		0.0
2.5399999999999974		0.42007499999999964		3.3474483693592255e-16		0.0		0.0
2.560000000000002		0.42007499999999964		3.3474483693592255e-16		0.0		0.0
2.580000000000006		0.42007499999999964		3.3474483693592255e-16		0.0		0.0
2.5999999999999965		0.42007499999999964		3.3474483693592255e-16		0.0		0.0
2.6200000000000028		0.42007499999999964		3.3474483693592255e-16		0.0		0.0
2.639999999999993		0.42007499999999964		3.3474483693592255e-16		0.0		0.0
2.6599999999999984		0.42007499999999964		3.3474483693592255e-16		0.0		0.0
2.680000000000005		0.42007499999999964		3.3474483693592255e-16		0.0		0.0
2.699999999999995		0.42007499999999964		3.3474483693592255e-16		0.0		0.0
2.7200000000000006		0.42007499999999964		3.3474483693592255e-16		0.0		0.0
2.7400000000000038		0.42007499999999964		3.3474483693592255e-16		0.0		0.0
2.7599999999999962		0.42007499999999964		3.3474483693592255e-16		0.0		0.0
2.779999999999999		0.42007499999999964		3.3474483693592255e-16		0.0		0.0
2.800000000000005		0.42007499999999964		3.3474483693592255e-16		0.0		0.0
2.819999999999995		0.42007499999999964		3.3474483693592255e-16		0.0		0.0
2.84		0.42007499999999964		3.3474483693592255e-16		0.0		0.0
2.8600000000000074		0.42007499999999964		3.3474483693592255e-16		0.0		0.0
2.8799999999999972		0.42007499999999964		3.3474483693592255e-16		0.0		0.0
2.9000000000000004		0.42007499999999964		3.3474483693592255e-16		0.0		0.0
2.9199999999999973		0.42007499999999964		3.3474483693592255e-16		0.0		0.0
2.939999999999998		0.42007499999999964		3.3474483693592255e-16		0.0		0.0
2.9599999999999995		0.42007499999999964		3.3474483693592255e-16		0.0		0.0
2.9799999999999986		0.42007499999999964		3.3474483693592255e-16		0.0		0.0
3.0		0.42007499999999964		3.3474483693592255e-16		0.0		0.0
3.0200000000000014		0.42007499999999964		3.3474483693592255e-16		0.0		0.0
3.040000000000001		0.42007499999999964		3.3474483693592255e-16		0.0		0.0
3.060000000000002		0.42007499999999964		3.3474483693592255e-16		0.0		0.0
3.0800000000000023		0.42007499999999964		3.3474483693592255e-16		0.0		0.0
3.1000000000000005		0.42007499999999964		3.3474483693592255e-16		0.0		0.0
3.120000000000003		0.42007499999999964		3.3474483693592255e-16		0.0		0.0
3.139999999999992		0.42007499999999964		3.3474483693592255e-16		0.0		0.0
3.1600000000000024		0.42007499999999964		3.3474483693592255e-16		0.0		0.0
3.180000000000005		0.42007499999999964		3.3474483693592255e-16		0.0		0.0
3.199999999999994		0.42007499999999964		3.3474483693592255e-16		0.0		0.0
3.220000000000005		0.42007499999999964		3.3474483693592255e-16		0.0		0.0
3.2400000000000047		0.42007499999999964		3.3474483693592255e-16		0.0		0.0
3.2599999999999953		0.42007499999999964		3.3474483693592255e-16		0.0		0.0
3.279999999999995		0.42007499999999964		3.3474483693592255e-16		0.0		0.0
3.300000000000006		0.42007499999999964		3.3474483693592255e-16		0.0		0.0
3.319999999999995		0.42007499999999964		3.3474483693592255e-16		0.0		0.0
3.339999999999996		0.42007499999999964		3.3474483693592255e-16		0.0		0.0
3.360000000000008		0.42007499999999964		3.3474483693592255e-16		0.0		0.0
3.379999999999997		0.42007499999999964		3.3474483693592255e-16		0.0		0.0
3.3999999999999972		0.42007499999999964		3.3474483693592255e-16		0.0		0.0
3.42		0.42007499999999964		3.3474483693592255e-16		0.0		0.0
3.439999999999998		0.42007499999999964		3.3474483693592255e-16		0.0		0.0
3.4599999999999964		0.42007499999999964		3.3474483693592255e-16		0.0		0.0
3.4800000000000018		0.42007499999999964		3.3474483693592255e-16		0.0		0.0
3.5		0.42007499999999964		3.3474483693592255e-16		0.0		0.0
3.5199999999999982		0.42007499999999964		3.3474483693592255e-16		0.0		0.0
3.540000000000004		0.42007499999999964		3.3474483693592255e-16		0.0		0.0
3.560000000000002		0.42007499999999964		3.3474483693592255e-16		0.0		0.0
3.5799999999999996		0.42007499999999964		3.3474483693592255e-16		0.0		0.0
3.600000000000003		0.42007499999999964		3.3474483693592255e-16		0.0		0.0
3.620000000000003		0.42007499999999964		3.3474483693592255e-16		0.0		0.0
3.6399999999999917		0.42007499999999964		3.3474483693592255e-16		0.0		0.0
3.6600000000000055		0.42007499999999964		3.3474483693592255e-16		0.0		0.0
3.6800000000000055		0.42007499999999964		3.3474483693592255e-16		0.0		0.0
3.699999999999993		0.42007499999999964		3.3474483693592255e-16		0.0		0.0
3.7200000000000077		0.42007499999999964		3.3474483693592255e-16		0.0		0.0
3.740000000000005		0.42007499999999964		3.3474483693592255e-16		0.0		0.0
3.759999999999995		0.42007499999999964		3.3474483693592255e-16		0.0		0.0
3.7799999999999914		0.42007499999999964		3.3474483693592255e-16		0.0		0.0
3.800000000000007		0.42007499999999964		3.3474483693592255e-16		0.0		0.0
3.8199999999999945		0.42007499999999964		3.3474483693592255e-16		0.0		0.0
3.8399999999999936		0.42007499999999964		3.3474483693592255e-16		0.0		0.0
3.860000000000009		0.42007499999999964		3.3474483693592255e-16		0.0		0.0
3.879999999999997		0.42007499999999964		3.3474483693592255e-16		0.0		0.0
3.899999999999995		0.42007499999999964		3.3474483693592255e-16		0.0		0.0
3.9200000000000017		0.42007499999999964		3.3474483693592255e-16		0.0		0.0
3.939999999999998		0.42007499999999964		3.3474483693592255e-16		0.0		0.0
3.959999999999994		0.42007499999999964		3.3474483693592255e-16		0.0		0.0
3.9800000000000035		0.42007499999999964		3.3474483693592255e-16		0.0		0.0
4.0		0.42007499999999964		3.3474483693592255e-16		0.0		0.0
4.019999999999995		0.42007499999999964		3.3474483693592255e-16		0.0		0.0
4.040000000000005		0.42007499999999964		3.3474483693592255e-16		0.0		0.0
4.060000000000001		0.42007499999999964		3.3474483693592255e-16		0.0		0.0
4.079999999999997		0.42007499999999964		3.3474483693592255e-16		0.0		0.0
4.100000000000006		0.42007499999999964		3.3474483693592255e-16		0.0		0.0
4.120000000000004		0.42007499999999964		3.3474483693592255e-16		0.0		0.0
4.139999999999991		0.42007499999999964		3.3474483693592255e-16		0.0		0.0
4.160000000000008		0.42007499999999964		3.3474483693592255e-16		0.0		0.0
4.180000000000006		0.42007499999999964		3.3474483693592255e-16		0.0		0.0
4.199999999999992		0.42007499999999964		3.3474483693592255e-16		0.0		0.0
4.22000000000001		0.42007499999999964		3.3474483693592255e-16		0.0		0.0
4.2400000000000055		0.42007499999999964		3.3474483693592255e-16		0.0		0.0
4.2599999999999945		0.42007499999999964		3.3474483693592255e-16		0.0		0.0
4.27999999999999		0.42007499999999964		3.3474483693592255e-16		0.0		0.0
4.300000000000008		0.42007499999999964		3.3474483693592255e-16		0.0		0.0
4.319999999999994		0.42007499999999964		3.3474483693592255e-16		0.0		0.0
4.339999999999992		0.42007499999999964		3.3474483693592255e-16		0.0		0.0
4.36000000000001		0.42007499999999964		3.3474483693592255e-16		0.0		0.0
4.379999999999996		0.42007499999999964		3.3474483693592255e-16		0.0		0.0
4.399999999999992		0.42007499999999964		3.3474483693592255e-16		0.0		0.0
4.4200000000000035		0.42007499999999964		3.3474483693592255e-16		0.0		0.0
4.439999999999999		0.42007499999999964		3.3474483693592255e-16		0.0		0.0
4.459999999999993		0.42007499999999964		3.3474483693592255e-16		0.0		0.0
4.480000000000006		0.42007499999999964		3.3474483693592255e-16		0.0		0.0
4.5		0.42007499999999964		3.3474483693592255e-16		0.0		0.0
4.519999999999994		0.42007499999999964		3.3474483693592255e-16		0.0		0.0
4.540000000000007		0.42007499999999964		3.3474483693592255e-16		0.0		0.0
4.560000000000001		0.42007499999999964		3.3474483693592255e-16		0.0		0.0
4.579999999999996		0.42007499999999964		3.3474483693592255e-16		0.0		0.0
4.600000000000008		0.42007499999999964		3.3474483693592255e-16		0.0		0.0
4.620000000000004		0.42007499999999964		3.3474483693592255e-16		0.0		0.0
4.63999999999999		0.42007499999999964		3.3474483693592255e-16		0.0		0.0
4.66000000000001		0.42007499999999964		3.3474483693592255e-16		0.0		0.0
4.680000000000006		0.42007499999999964		3.3474483693592255e-16		0.0		0.0
4.699999999999992		0.42007499999999964		3.3474483693592255e-16		0.0		0.0
4.720000000000012		0.42007499999999964		3.3474483693592255e-16		0.0		0.0
4.7400000000000055		0.42007499999999964		3.3474483693592255e-16		0.0		0.0
4.759999999999994		0.42007499999999964		3.3474483693592255e-16		0.0		0.0
4.779999999999988		0.42007499999999964		3.3474483693592255e-16		0.0		0.0
4.800000000000008		0.42007499999999964		3.3474483693592255e-16		0.0		0.0
4.819999999999994		0.42007499999999964		3.3474483693592255e-16		0.0		0.0
4.83999999999999		0.42007499999999964		3.3474483693592255e-16		0.0		0.0
4.86000000000001		0.42007499999999964		3.3474483693592255e-16		0.0		0.0
4.879999999999996		0.42007499999999964		3.3474483693592255e-16		0.0		0.0
4.8999999999999915		0.42007499999999964		3.3474483693592255e-16		0.0		0.0
4.920000000000004		0.42007499999999964		3.3474483693592255e-16		0.0		0.0
4.939999999999999		0.42007499999999964		3.3474483693592255e-16		0.0		0.0
4.959999999999991		0.42007499999999964		3.3474483693592255e-16		0.0		0.0
4.980000000000007		0.42007499999999964		3.3474483693592255e-16		0.0		0.0
5.0		0.42007499999999964		3.3474483693592255e-16		0.0		0.0
5.0199999999999925		0.42007499999999964		3.3474483693592255e-16		0.0		0.0
5.040000000000009		0.42007499999999964		3.3474483693592255e-16		0.0		0.0
5.060000000000001		0.42007499999999964		3.3474483693592255e-16		0.0		0.0
5.079999999999995		0.42007499999999964		3.3474483693592255e-16		0.0		0.0
5.100000000000009		0.42007499999999964		3.3474483693592255e-16		0.0		0.0
5.120000000000004		0.42007499999999964		3.3474483693592255e-16		0.0		0.0
5.13999999999999		0.42007499999999964		3.3474483693592255e-16		0.0		0.0
5.160000000000012		0.42007499999999964		3.3474483693592255e-16		0.0		0.0
5.180000000000004		0.42007499999999964		3.3474483693592255e-16		0.0		0.0
5.199999999999993		0.42007499999999964		3.3474483693592255e-16		0.0		0.0
5.220000000000014		0.42007499999999964		3.3474483693592255e-16		0.0		0.0
5.2400000000000055		0.42007499999999964		3.3474483693592255e-16		0.0		0.0
5.2599999999999945		0.42007499999999964		3.3474483693592255e-16		0.0		0.0
5.279999999999986		0.42007499999999964		3.3474483693592255e-16		0.0		0.0
5.300000000000006		0.42007499999999964		3.3474483693592255e-16		0.0		0.0
5.319999999999997		0.42007499999999964		3.3474483693592255e-16		0.0		0.0
5.339999999999991		0.42007499999999964		3.3474483693592255e-16		0.0		0.0
5.36000000000001		0.42007499999999964		3.3474483693592255e-16		0.0		0.0
5.379999999999996		0.42007499999999964		3.3474483693592255e-16		0.0		0.0
5.39999999999999		0.42007499999999964		3.3474483693592255e-16		0.0		0.0
5.420000000000003		0.42007499999999964		3.3474483693592255e-16		0.0		0.0
5.440000000000001		0.42007499999999964		3.3474483693592255e-16		0.0		0.0
5.459999999999995		0.42007499999999964		3.3474483693592255e-16		0.0		0.0
5.4800000000000075		0.42007499999999964		3.3474483693592255e-16		0.0		0.0
5.5		0.42007499999999964		3.3474483693592255e-16		0.0		0.0
5.5199999999999925		0.42007499999999964		3.3474483693592255e-16		0.0		0.0
5.540000000000005		0.42007499999999964		3.3474483693592255e-16		0.0		0.0
5.559999999999998		0.42007499999999964		3.3474483693592255e-16		0.0		0.0
5.579999999999999		0.42007499999999964		3.3474483693592255e-16		0.0		0.0
5.60000000000001		0.42007499999999964		3.3474483693592255e-16		0.0		0.0
5.620000000000004		0.42007499999999964		3.3474483693592255e-16		0.0		0.0
5.63999999999999		0.42007499999999964		3.3474483693592255e-16		0.0		0.0
5.660000000000007		0.42007499999999964		3.3474483693592255e-16		0.0		0.0
5.68		0.42007499999999964		3.3474483693592255e-16		0.0		0.0
5.6999999999999975		0.42007499999999964		3.3474483693592255e-16		0.0		0.0
5.720000000000015		0.42007499999999964		3.3474483693592255e-16		0.0		0.0
5.7400000000000055		0.42007499999999964		3.3474483693592255e-16		0.0		0.0
5.7599999999999945		0.42007499999999964		3.3474483693592255e-16		0.0		0.0
5.779999999999985		0.42007499999999964		3.3474483693592255e-16		0.0		0.0
5.800000000000001		0.42007499999999964		3.3474483693592255e-16		0.0		0.0
5.820000000000001		0.42007499999999964		3.3474483693592255e-16		0.0		0.0
5.8399999999999945		0.42007499999999964		3.3474483693592255e-16		0.0		0.0
5.86000000000001		0.42007499999999964		3.3474483693592255e-16		0.0		0.0
5.879999999999996		0.42007499999999964		3.3474483693592255e-16		0.0		0.0
5.899999999999989		0.42007499999999964		3.3474483693592255e-16		0.0		0.0
5.919999999999999		0.42007499999999964		3.3474483693592255e-16		0.0		0.0
5.940000000000006		0.42007499999999964		3.3474483693592255e-16		0.0		0.0
5.959999999999997		0.42007499999999964		3.3474483693592255e-16		0.0		0.0
5.980000000000009		0.42007499999999964		3.3474483693592255e-16		0.0		0.0
6.0		0.42007499999999964		3.3474483693592255e-16		0.0		0.0
6.019999999999991		0.42007499999999964		3.3474483693592255e-16		0.0		0.0
6.040000000000003		0.42007499999999964		3.3474483693592255e-16		0.0		0.0
6.059999999999993		0.42007499999999964		3.3474483693592255e-16		0.0		0.0
6.080000000000002		0.42007499999999964		3.3474483693592255e-16		0.0		0.0
6.100000000000011		0.42007499999999964		3.3474483693592255e-16		0.0		0.0
6.120000000000004		0.42007499999999964		3.3474483693592255e-16		0.0		0.0
6.13999999999999		0.42007499999999964		3.3474483693592255e-16		0.0		0.0
6.160000000000005		0.42007499999999964		3.3474483693592255e-16		0.0		0.0
6.179999999999995		0.42007499999999964		3.3474483693592255e-16		0.0		0.0
6.200000000000001		0.42007499999999964		3.3474483693592255e-16		0.0		0.0
6.220000000000016		0.42007499999999964		3.3474483693592255e-16		0.0		0.0
6.240000000000006		0.42007499999999964		3.3474483693592255e-16		0.0		0.0
6.259999999999994		0.42007499999999964		3.3474483693592255e-16		0.0		0.0
6.279999999999984		0.42007499999999964		3.3474483693592255e-16		0.0		0.0
6.299999999999998		0.42007499999999964		3.3474483693592255e-16		0.0		0.0
6.320000000000005		0.42007499999999964		3.3474483693592255e-16		0.0		0.0
6.339999999999998		0.42007499999999964		3.3474483693592255e-16		0.0		0.0
6.36000000000001		0.42007499999999964		3.3474483693592255e-16		0.0		0.0
6.379999999999996		0.42007499999999964		3.3474483693592255e-16		0.0		0.0
6.399999999999988		0.42007499999999964		3.3474483693592255e-16		0.0		0.0
6.4199999999999955		0.42007499999999964		3.3474483693592255e-16		0.0		0.0
6.44000000000001		0.42007499999999964		3.3474483693592255e-16		0.0		0.0
6.46		0.42007499999999964		3.3474483693592255e-16		0.0		0.0
6.480000000000009		0.42007499999999964		3.3474483693592255e-16		0.0		0.0
6.5		0.42007499999999964		3.3474483693592255e-16		0.0		0.0
6.519999999999991		0.42007499999999964		3.3474483693592255e-16		0.0		0.0
6.539999999999999		0.42007499999999964		3.3474483693592255e-16		0.0		0.0
6.55999999999999		0.42007499999999964		3.3474483693592255e-16		0.0		0.0
6.580000000000005		0.42007499999999964		3.3474483693592255e-16		0.0		0.0
6.600000000000012		0.42007499999999964		3.3474483693592255e-16		0.0		0.0
6.620000000000004		0.42007499999999964		3.3474483693592255e-16		0.0		0.0
6.63999999999999		0.42007499999999964		3.3474483693592255e-16		0.0		0.0
6.660000000000001		0.42007499999999964		3.3474483693592255e-16		0.0		0.0
6.679999999999992		0.42007499999999964		3.3474483693592255e-16		0.0		0.0
6.700000000000005		0.42007499999999964		3.3474483693592255e-16		0.0		0.0
6.720000000000016		0.42007499999999964		3.3474483693592255e-16		0.0		0.0
6.740000000000006		0.42007499999999964		3.3474483693592255e-16		0.0		0.0
6.759999999999994		0.42007499999999964		3.3474483693592255e-16		0.0		0.0
6.779999999999983		0.42007499999999964		3.3474483693592255e-16		0.0		0.0
6.7999999999999945		0.42007499999999964		3.3474483693592255e-16		0.0		0.0
6.820000000000008		0.42007499999999964		3.3474483693592255e-16		0.0		0.0
6.84		0.42007499999999964		3.3474483693592255e-16		0.0		0.0
6.86000000000001		0.42007499999999964		3.3474483693592255e-16		0.0		0.0
6.879999999999996		0.42007499999999964		3.3474483693592255e-16		0.0		0.0
6.899999999999988		0.42007499999999964		3.3474483693592255e-16		0.0		0.0
6.919999999999993		0.42007499999999964		3.3474483693592255e-16		0.0		0.0
6.940000000000014		0.42007499999999964		3.3474483693592255e-16		0.0		0.0
6.9600000000000035		0.42007499999999964		3.3474483693592255e-16		0.0		0.0
6.98000000000001		0.42007499999999964		3.3474483693592255e-16		0.0		0.0
7.0		0.42007499999999964		3.3474483693592255e-16		0.0		0.0
7.01999999999999		0.42007499999999964		3.3474483693592255e-16		0.0		0.0
7.0399999999999965		0.42007499999999964		3.3474483693592255e-16		0.0		0.0
7.059999999999986		0.42007499999999964		3.3474483693592255e-16		0.0		0.0
7.080000000000008		0.42007499999999964		3.3474483693592255e-16		0.0		0.0
7.100000000000012		0.42007499999999964		3.3474483693592255e-16		0.0		0.0
7.120000000000004		0.42007499999999964		3.3474483693592255e-16		0.0		0.0
7.139999999999989		0.42007499999999964		3.3474483693592255e-16		0.0		0.0
7.159999999999999		0.42007499999999964		3.3474483693592255e-16		0.0		0.0
7.17999999999999		0.42007499999999964		3.3474483693592255e-16		0.0		0.0
7.200000000000006		0.42007499999999964		3.3474483693592255e-16		0.0		0.0
7.220000000000017		0.42007499999999964		3.3474483693592255e-16		0.0		0.0
7.240000000000006		0.42007499999999964		3.3474483693592255e-16		0.0		0.0
7.259999999999994		0.42007499999999964		3.3474483693592255e-16		0.0		0.0
7.279999999999983		0.42007499999999964		3.3474483693592255e-16		0.0		0.0
7.299999999999992		0.42007499999999964		3.3474483693592255e-16		0.0		0.0
7.320000000000011		0.42007499999999964		3.3474483693592255e-16		0.0		0.0
7.3400000000000025		0.42007499999999964		3.3474483693592255e-16		0.0		0.0
7.360000000000011		0.42007499999999964		3.3474483693592255e-16		0.0		0.0
7.379999999999996		0.42007499999999964		3.3474483693592255e-16		0.0		0.0
7.399999999999986		0.42007499999999964		3.3474483693592255e-16		0.0		0.0
7.419999999999991		0.42007499999999964		3.3474483693592255e-16		0.0		0.0
7.4400000000000155		0.42007499999999964		3.3474483693592255e-16		0.0		0.0
7.460000000000005		0.42007499999999964		3.3474483693592255e-16		0.0		0.0
7.48000000000001		0.42007499999999964		3.3474483693592255e-16		0.0		0.0
7.5		0.42007499999999964		3.3474483693592255e-16		0.0		0.0
7.51999999999999		0.42007499999999964		3.3474483693592255e-16		0.0		0.0
7.539999999999995		0.42007499999999964		3.3474483693592255e-16		0.0		0.0
7.559999999999983		0.42007499999999964		3.3474483693592255e-16		0.0		0.0
7.58000000000001		0.42007499999999964		3.3474483693592255e-16		0.0		0.0
7.600000000000014		0.42007499999999964		3.3474483693592255e-16		0.0		0.0
7.620000000000004		0.42007499999999964		3.3474483693592255e-16		0.0		0.0
7.639999999999989		0.42007499999999964		3.3474483693592255e-16		0.0		0.0
7.659999999999997		0.42007499999999964		3.3474483693592255e-16		0.0		0.0
7.679999999999987		0.42007499999999964		3.3474483693592255e-16		0.0		0.0
7.70000000000001		0.42007499999999964		3.3474483693592255e-16		0.0		0.0
7.720000000000018		0.42007499999999964		3.3474483693592255e-16		0.0		0.0
7.740000000000006		0.42007499999999964		3.3474483693592255e-16		0.0		0.0
7.759999999999994		0.42007499999999964		3.3474483693592255e-16		0.0		0.0
7.779999999999982		0.42007499999999964		3.3474483693592255e-16		0.0		0.0
7.79999999999999		0.42007499999999964		3.3474483693592255e-16		0.0		0.0
7.820000000000014		0.42007499999999964		3.3474483693592255e-16		0.0		0.0
7.840000000000003		0.42007499999999964		3.3474483693592255e-16		0.0		0.0
7.860000000000011		0.42007499999999964		3.3474483693592255e-16		0.0		0.0
7.879999999999996		0.42007499999999964		3.3474483693592255e-16		0.0		0.0
7.899999999999986		0.42007499999999964		3.3474483693592255e-16		0.0		0.0
7.919999999999988		0.42007499999999964		3.3474483693592255e-16		0.0		0.0
7.940000000000018		0.42007499999999964		3.3474483693592255e-16		0.0		0.0
7.960000000000007		0.42007499999999964		3.3474483693592255e-16		0.0		0.0
7.980000000000011		0.42007499999999964		3.3474483693592255e-16		0.0		0.0
8.0		0.42007499999999964		3.3474483693592255e-16		0.0		0.0
8.019999999999989		0.42007499999999964		3.3474483693592255e-16		0.0		0.0
8.03999999999999		0.42007499999999964		3.3474483693592255e-16		0.0		0.0
8.059999999999981		0.42007499999999964		3.3474483693592255e-16		0.0		0.0
8.08000000000001		0.42007499999999964		3.3474483693592255e-16		0.0		0.0
8.100000000000014		0.42007499999999964		3.3474483693592255e-16		0.0		0.0
8.120000000000003		0.42007499999999964		3.3474483693592255e-16		0.0		0.0
8.139999999999988		0.42007499999999964		3.3474483693592255e-16		0.0		0.0
8.159999999999995		0.42007499999999964		3.3474483693592255e-16		0.0		0.0
8.179999999999986		0.42007499999999964		3.3474483693592255e-16		0.0		0.0
8.200000000000012		0.42007499999999964		3.3474483693592255e-16		0.0		0.0
8.220000000000018		0.42007499999999964		3.3474483693592255e-16		0.0		0.0
8.240000000000007		0.42007499999999964		3.3474483693592255e-16		0.0		0.0
8.259999999999993		0.42007499999999964		3.3474483693592255e-16		0.0		0.0
8.279999999999982		0.42007499999999964		3.3474483693592255e-16		0.0		0.0
8.299999999999988		0.42007499999999964		3.3474483693592255e-16		0.0		0.0
8.320000000000016		0.42007499999999964		3.3474483693592255e-16		0.0		0.0
8.340000000000005		0.42007499999999964		3.3474483693592255e-16		0.0		0.0
8.360000000000012		0.42007499999999964		3.3474483693592255e-16		0.0		0.0
8.379999999999997		0.42007499999999964		3.3474483693592255e-16		0.0		0.0
8.399999999999984		0.42007499999999964		3.3474483693592255e-16		0.0		0.0
8.419999999999986		0.42007499999999964		3.3474483693592255e-16		0.0		0.0
8.44000000000002		0.42007499999999964		3.3474483693592255e-16		0.0		0.0
8.46000000000001		0.42007499999999964		3.3474483693592255e-16		0.0		0.0
8.480000000000011		0.42007499999999964		3.3474483693592255e-16		0.0		0.0
8.5		0.42007499999999964		3.3474483693592255e-16		0.0		0.0
8.519999999999989		0.42007499999999964		3.3474483693592255e-16		0.0		0.0
8.53999999999999		0.42007499999999964		3.3474483693592255e-16		0.0		0.0
8.55999999999998		0.42007499999999964		3.3474483693592255e-16		0.0		0.0
8.580000000000014		0.42007499999999964		3.3474483693592255e-16		0.0		0.0
8.600000000000016		0.42007499999999964		3.3474483693592255e-16		0.0		0.0
8.620000000000003		0.42007499999999964		3.3474483693592255e-16		0.0		0.0
8.639999999999988		0.42007499999999964		3.3474483693592255e-16		0.0		0.0
8.659999999999995		0.42007499999999964		3.3474483693592255e-16		0.0		0.0
8.679999999999984		0.42007499999999964		3.3474483693592255e-16		0.0		0.0
8.700000000000015		0.42007499999999964		3.3474483693592255e-16		0.0		0.0
8.72000000000002		0.42007499999999964		3.3474483693592255e-16		0.0		0.0
8.740000000000007		0.42007499999999964		3.3474483693592255e-16		0.0		0.0
8.759999999999993		0.42007499999999964		3.3474483693592255e-16		0.0		0.0
8.77999999999998		0.42007499999999964		3.3474483693592255e-16		0.0		0.0
8.799999999999985		0.42007499999999964		3.3474483693592255e-16		0.0		0.0
8.820000000000016		0.42007499999999964		3.3474483693592255e-16		0.0		0.0
8.840000000000007		0.42007499999999964		3.3474483693592255e-16		0.0		0.0
8.860000000000012		0.42007499999999964		3.3474483693592255e-16		0.0		0.0
8.879999999999997		0.42007499999999964		3.3474483693592255e-16		0.0		0.0
8.899999999999984		0.42007499999999964		3.3474483693592255e-16		0.0		0.0
8.919999999999986		0.42007499999999964		3.3474483693592255e-16		0.0		0.0
8.940000000000023		0.42007499999999964		3.3474483693592255e-16		0.0		0.0
8.960000000000012		0.42007499999999964		3.3474483693592255e-16		0.0		0.0
8.980000000000011		0.42007499999999964		3.3474483693592255e-16		0.0		0.0
9.0		0.42007499999999964		3.3474483693592255e-16		0.0		0.0
9.019999999999989		0.42007499999999964		3.3474483693592255e-16		0.0		0.0
9.039999999999988		0.42007499999999964		3.3474483693592255e-16		0.0		0.0
9.059999999999977		0.42007499999999964		3.3474483693592255e-16		0.0		0.0
9.080000000000014		0.42007499999999964		3.3474483693592255e-16		0.0		0.0
9.100000000000016		0.42007499999999964		3.3474483693592255e-16		0.0		0.0
9.120000000000003		0.42007499999999964		3.3474483693592255e-16		0.0		0.0
9.139999999999988		0.42007499999999964		3.3474483693592255e-16		0.0		0.0
9.159999999999991		0.42007499999999964		3.3474483693592255e-16		0.0		0.0
9.17999999999998		0.42007499999999964		3.3474483693592255e-16		0.0		0.0
9.200000000000015		0.42007499999999964		3.3474483693592255e-16		0.0		0.0
9.22000000000002		0.42007499999999964		3.3474483693592255e-16		0.0		0.0
9.240000000000007		0.42007499999999964		3.3474483693592255e-16		0.0		0.0
9.259999999999993		0.42007499999999964		3.3474483693592255e-16		0.0		0.0
9.27999999999998		0.42007499999999964		3.3474483693592255e-16		0.0		0.0
9.299999999999985		0.42007499999999964		3.3474483693592255e-16		0.0		0.0
9.32000000000002		0.42007499999999964		3.3474483693592255e-16		0.0		0.0
9.340000000000009		0.42007499999999964		3.3474483693592255e-16		0.0		0.0
9.360000000000012		0.42007499999999964		3.3474483693592255e-16		0.0		0.0
9.379999999999997		0.42007499999999964		3.3474483693592255e-16		0.0		0.0
9.399999999999984		0.42007499999999964		3.3474483693592255e-16		0.0		0.0
9.419999999999984		0.42007499999999964		3.3474483693592255e-16		0.0		0.0
9.440000000000024		0.42007499999999964		3.3474483693592255e-16		0.0		0.0
9.460000000000013		0.42007499999999964		3.3474483693592255e-16		0.0		0.0
9.480000000000011		0.42007499999999964		3.3474483693592255e-16		0.0		0.0
9.5		0.42007499999999964		3.3474483693592255e-16		0.0		0.0
9.519999999999987		0.42007499999999964		3.3474483693592255e-16		0.0		0.0
9.539999999999987		0.42007499999999964		3.3474483693592255e-16		0.0		0.0
9.559999999999976		0.42007499999999964		3.3474483693592255e-16		0.0		0.0
9.580000000000016		0.42007499999999964		3.3474483693592255e-16		0.0		0.0
9.600000000000016		0.42007499999999964		3.3474483693592255e-16		0.0		0.0
9.620000000000003		0.42007499999999964		3.3474483693592255e-16		0.0		0.0
9.639999999999988		0.42007499999999964		3.3474483693592255e-16		0.0		0.0
9.659999999999991		0.42007499999999964		3.3474483693592255e-16		0.0		0.0
9.67999999999998		0.42007499999999964		3.3474483693592255e-16		0.0		0.0
9.700000000000017		0.42007499999999964		3.3474483693592255e-16		0.0		0.0
9.72000000000002		0.42007499999999964		3.3474483693592255e-16		0.0		0.0
9.740000000000007		0.42007499999999964		3.3474483693592255e-16		0.0		0.0
9.759999999999993		0.42007499999999964		3.3474483693592255e-16		0.0		0.0
9.77999999999998		0.42007499999999964		3.3474483693592255e-16		0.0		0.0
9.799999999999983		0.42007499999999964		3.3474483693592255e-16		0.0		0.0
9.82000000000002		0.42007499999999964		3.3474483693592255e-16		0.0		0.0
9.840000000000009		0.42007499999999964		3.3474483693592255e-16		0.0		0.0
9.860000000000012		0.42007499999999964		3.3474483693592255e-16		0.0		0.0
9.879999999999997		0.42007499999999964		3.3474483693592255e-16		0.0		0.0
9.899999999999984		0.42007499999999964		3.3474483693592255e-16		0.0		0.0
9.919999999999982		0.42007499999999964		3.3474483693592255e-16		0.0		0.0
9.940000000000026		0.42007499999999964		3.3474483693592255e-16		0.0		0.0
9.960000000000013		0.42007499999999964		3.3474483693592255e-16		0.0		0.0
9.980000000000013		0.42007499999999964		3.3474483693592255e-16		0.0		0.0
10.0		0.42007499999999964		3.3474483693592255e-16		0.0		0.0
10.019999999999987		0.42007499999999964		3.3474483693592255e-16		0.0		0.0
10.039999999999985		0.42007499999999964		3.3474483693592255e-16		0.0		0.0
10.059999999999974		0.42007499999999964		3.3474483693592255e-16		0.0		0.0
10.080000000000018		0.42007499999999964		3.3474483693592255e-16		0.0		0.0
10.100000000000016		0.42007499999999964		3.3474483693592255e-16		0.0		0.0
10.120000000000003		0.42007499999999964		3.3474483693592255e-16		0.0		0.0
10.139999999999988		0.42007499999999964		3.3474483693592255e-16		0.0		0.0
10.15999999999999		0.42007499999999964		3.3474483693592255e-16		0.0		0.0
10.179999999999978		0.42007499999999964		3.3474483693592255e-16		0.0		0.0
10.200000000000019		0.42007499999999964		3.3474483693592255e-16		0.0		0.0
10.22000000000002		0.42007499999999964		3.3474483693592255e-16		0.0		0.0
10.240000000000007		0.42007499999999964		3.3474483693592255e-16		0.0		0.0
10.259999999999993		0.42007499999999964		3.3474483693592255e-16		0.0		0.0
10.27999999999998		0.42007499999999964		3.3474483693592255e-16		0.0		0.0
10.299999999999981		0.42007499999999964		3.3474483693592255e-16		0.0		0.0
10.320000000000023		0.42007499999999964		3.3474483693592255e-16		0.0		0.0
10.340000000000009		0.42007499999999964		3.3474483693592255e-16		0.0		0.0
10.360000000000008		0.42007499999999964		3.3474483693592255e-16		0.0		0.0
10.379999999999997		0.42007499999999964		3.3474483693592255e-16		0.0		0.0
10.399999999999986		0.42007499999999964		3.3474483693592255e-16		0.0		0.0
10.419999999999984		0.42007499999999964		3.3474483693592255e-16		0.0		0.0
10.440000000000028		0.42007499999999964		3.3474483693592255e-16		0.0		0.0
10.460000000000013		0.42007499999999964		3.3474483693592255e-16		0.0		0.0
10.480000000000011		0.42007499999999964		3.3474483693592255e-16		0.0		0.0
10.5		0.42007499999999964		3.3474483693592255e-16		0.0		0.0
10.519999999999989		0.42007499999999964		3.3474483693592255e-16		0.0		0.0
10.539999999999987		0.42007499999999964		3.3474483693592255e-16		0.0		0.0
10.559999999999972		0.42007499999999964		3.3474483693592255e-16		0.0		0.0
10.580000000000014		0.42007499999999964		3.3474483693592255e-16		0.0		0.0
10.600000000000012		0.42007499999999964		3.3474483693592255e-16		0.0		0.0
10.62		0.42007499999999964		3.3474483693592255e-16		0.0		0.0
10.639999999999993		0.42007499999999964		3.3474483693592255e-16		0.0		0.0
10.659999999999993		0.42007499999999964		3.3474483693592255e-16		0.0		0.0
10.679999999999982		0.42007499999999964		3.3474483693592255e-16		0.0		0.0
10.70000000000002		0.42007499999999964		3.3474483693592255e-16		0.0		0.0
10.72000000000002		0.42007499999999964		3.3474483693592255e-16		0.0		0.0
10.740000000000007		0.42007499999999964		3.3474483693592255e-16		0.0		0.0
10.759999999999993		0.42007499999999964		3.3474483693592255e-16		0.0		0.0
10.77999999999998		0.42007499999999964		3.3474483693592255e-16		0.0		0.0
10.79999999999998		0.42007499999999964		3.3474483693592255e-16		0.0		0.0
10.820000000000018		0.42007499999999964		3.3474483693592255e-16		0.0		0.0
10.840000000000005		0.42007499999999964		3.3474483693592255e-16		0.0		0.0
10.860000000000005		0.42007499999999964		3.3474483693592255e-16		0.0		0.0
10.880000000000003		0.42007499999999964		3.3474483693592255e-16		0.0		0.0
10.899999999999991		0.42007499999999964		3.3474483693592255e-16		0.0		0.0
10.91999999999999		0.42007499999999964		3.3474483693592255e-16		0.0		0.0
10.940000000000028		0.42007499999999964		3.3474483693592255e-16		0.0		0.0
10.960000000000015		0.42007499999999964		3.3474483693592255e-16		0.0		0.0
10.980000000000011		0.42007499999999964		3.3474483693592255e-16		0.0		0.0
11.0		0.42007499999999964		3.3474483693592255e-16		0.0		0.0
11.019999999999989		0.42007499999999964		3.3474483693592255e-16		0.0		0.0
11.039999999999985		0.42007499999999964		3.3474483693592255e-16		0.0		0.0
11.059999999999972		0.42007499999999964		3.3474483693592255e-16		0.0		0.0
11.08000000000001		0.42007499999999964		3.3474483693592255e-16		0.0		0.0
11.100000000000007		0.42007499999999964		3.3474483693592255e-16		0.0		0.0
11.119999999999996		0.42007499999999964		3.3474483693592255e-16		0.0		0.0
11.139999999999997		0.42007499999999964		3.3474483693592255e-16		0.0		0.0
11.159999999999998		0.42007499999999964		3.3474483693592255e-16		0.0		0.0
11.179999999999984		0.42007499999999964		3.3474483693592255e-16		0.0		0.0
11.20000000000002		0.42007499999999964		3.3474483693592255e-16		0.0		0.0
11.22000000000002		0.42007499999999964		3.3474483693592255e-16		0.0		0.0
11.240000000000007		0.42007499999999964		3.3474483693592255e-16		0.0		0.0
11.259999999999993		0.42007499999999964		3.3474483693592255e-16		0.0		0.0
11.27999999999998		0.42007499999999964		3.3474483693592255e-16		0.0		0.0
11.29999999999998		0.42007499999999964		3.3474483693592255e-16		0.0		0.0
11.320000000000014		0.42007499999999964		3.3474483693592255e-16		0.0		0.0
11.340000000000002		0.42007499999999964		3.3474483693592255e-16		0.0		0.0
11.36		0.42007499999999964		3.3474483693592255e-16		0.0		0.0
11.38000000000001		0.42007499999999964		3.3474483693592255e-16		0.0		0.0
11.399999999999995		0.42007499999999964		3.3474483693592255e-16		0.0		0.0
11.419999999999991		0.42007499999999964		3.3474483693592255e-16		0.0		0.0
11.44000000000003		0.42007499999999964		3.3474483693592255e-16		0.0		0.0
11.460000000000015		0.42007499999999964		3.3474483693592255e-16		0.0		0.0
11.480000000000011		0.42007499999999964		3.3474483693592255e-16		0.0		0.0
11.5		0.42007499999999964		3.3474483693592255e-16		0.0		0.0
11.519999999999989		0.42007499999999964		3.3474483693592255e-16		0.0		0.0
11.539999999999985		0.42007499999999964		3.3474483693592255e-16		0.0		0.0
11.55999999999997		0.42007499999999964		3.3474483693592255e-16		0.0		0.0
11.580000000000007		0.42007499999999964		3.3474483693592255e-16		0.0		0.0
11.600000000000001		0.42007499999999964		3.3474483693592255e-16		0.0		0.0
11.61999999999999		0.42007499999999964		3.3474483693592255e-16		0.0		0.0
11.640000000000002		0.42007499999999964		3.3474483693592255e-16		0.0		0.0
11.660000000000002		0.42007499999999964		3.3474483693592255e-16		0.0		0.0
11.679999999999989		0.42007499999999964		3.3474483693592255e-16		0.0		0.0
11.700000000000022		0.42007499999999964		3.3474483693592255e-16		0.0		0.0
11.72000000000002		0.42007499999999964		3.3474483693592255e-16		0.0		0.0
11.740000000000007		0.42007499999999964		3.3474483693592255e-16		0.0		0.0
11.759999999999993		0.42007499999999964		3.3474483693592255e-16		0.0		0.0
11.77999999999998		0.42007499999999964		3.3474483693592255e-16		0.0		0.0
11.799999999999978		0.42007499999999964		3.3474483693592255e-16		0.0		0.0
11.820000000000011		0.42007499999999964		3.3474483693592255e-16		0.0		0.0
11.839999999999998		0.42007499999999964		3.3474483693592255e-16		0.0		0.0
11.859999999999996		0.42007499999999964		3.3474483693592255e-16		0.0		0.0
11.880000000000011		0.42007499999999964		3.3474483693592255e-16		0.0		0.0
11.899999999999999		0.42007499999999964		3.3474483693592255e-16		0.0		0.0
11.919999999999995		0.42007499999999964		3.3474483693592255e-16		0.0		0.0
11.94000000000003		0.42007499999999964		3.3474483693592255e-16		0.0		0.0
11.960000000000019		0.42007499999999964		3.3474483693592255e-16		0.0		0.0
11.980000000000013		0.42007499999999964		3.3474483693592255e-16		0.0		0.0
12.0		0.42007499999999964		3.3474483693592255e-16		0.0		0.0
12.019999999999987		0.42007499999999964		3.3474483693592255e-16		0.0		0.0
12.039999999999981		0.42007499999999964		3.3474483693592255e-16		0.0		0.0
12.05999999999997		0.42007499999999964		3.3474483693592255e-16		0.0		0.0
12.080000000000005		0.42007499999999964		3.3474483693592255e-16		0.0		0.0
12.1		0.42007499999999964		3.3474483693592255e-16		0.0		0.0
12.119999999999987		0.42007499999999964		3.3474483693592255e-16		0.0		0.0
12.140000000000008		0.42007499999999964		3.3474483693592255e-16		0.0		0.0
12.160000000000004		0.42007499999999964		3.3474483693592255e-16		0.0		0.0
12.17999999999999		0.42007499999999964		3.3474483693592255e-16		0.0		0.0
12.200000000000022		0.42007499999999964		3.3474483693592255e-16		0.0		0.0
12.22000000000002		0.42007499999999964		3.3474483693592255e-16		0.0		0.0
12.240000000000007		0.42007499999999964		3.3474483693592255e-16		0.0		0.0
12.259999999999993		0.42007499999999964		3.3474483693592255e-16		0.0		0.0
12.27999999999998		0.42007499999999964		3.3474483693592255e-16		0.0		0.0
12.299999999999978		0.42007499999999964		3.3474483693592255e-16		0.0		0.0
12.32000000000001		0.42007499999999964		3.3474483693592255e-16		0.0		0.0
12.339999999999993		0.42007499999999964		3.3474483693592255e-16		0.0		0.0
12.35999999999999		0.42007499999999964		3.3474483693592255e-16		0.0		0.0
12.380000000000017		0.42007499999999964		3.3474483693592255e-16		0.0		0.0
12.400000000000002		0.42007499999999964		3.3474483693592255e-16		0.0		0.0
12.419999999999998		0.42007499999999964		3.3474483693592255e-16		0.0		0.0
12.440000000000031		0.42007499999999964		3.3474483693592255e-16		0.0		0.0
12.460000000000019		0.42007499999999964		3.3474483693592255e-16		0.0		0.0
12.480000000000013		0.42007499999999964		3.3474483693592255e-16		0.0		0.0
12.5		0.42007499999999964		3.3474483693592255e-16		0.0		0.0
12.519999999999987		0.42007499999999964		3.3474483693592255e-16		0.0		0.0
12.539999999999981		0.42007499999999964		3.3474483693592255e-16		0.0		0.0
12.559999999999969		0.42007499999999964		3.3474483693592255e-16		0.0		0.0
12.580000000000002		0.42007499999999964		3.3474483693592255e-16		0.0		0.0
12.599999999999996		0.42007499999999964		3.3474483693592255e-16		0.0		0.0
12.619999999999981		0.42007499999999964		3.3474483693592255e-16		0.0		0.0
12.64000000000001		0.42007499999999964		3.3474483693592255e-16		0.0		0.0
12.660000000000007		0.42007499999999964		3.3474483693592255e-16		0.0		0.0
12.679999999999996		0.42007499999999964		3.3474483693592255e-16		0.0		0.0
12.700000000000022		0.42007499999999964		3.3474483693592255e-16		0.0		0.0
12.72000000000002		0.42007499999999964		3.3474483693592255e-16		0.0		0.0
12.740000000000007		0.42007499999999964		3.3474483693592255e-16		0.0		0.0
12.759999999999993		0.42007499999999964		3.3474483693592255e-16		0.0		0.0
12.77999999999998		0.42007499999999964		3.3474483693592255e-16		0.0		0.0
12.799999999999976		0.42007499999999964		3.3474483693592255e-16		0.0		0.0
12.820000000000004		0.42007499999999964		3.3474483693592255e-16		0.0		0.0
12.839999999999991		0.42007499999999964		3.3474483693592255e-16		0.0		0.0
12.859999999999989		0.42007499999999964		3.3474483693592255e-16		0.0		0.0
12.88000000000002		0.42007499999999964		3.3474483693592255e-16		0.0		0.0
12.900000000000007		0.42007499999999964		3.3474483693592255e-16		0.0		0.0
12.92		0.42007499999999964		3.3474483693592255e-16		0.0		0.0
12.940000000000031		0.42007499999999964		3.3474483693592255e-16		0.0		0.0
12.960000000000019		0.42007499999999964		3.3474483693592255e-16		0.0		0.0
12.980000000000013		0.42007499999999964		3.3474483693592255e-16		0.0		0.0
13.0		0.42007499999999964		3.3474483693592255e-16		0.0		0.0
13.019999999999987		0.42007499999999964		3.3474483693592255e-16		0.0		0.0
13.039999999999981		0.42007499999999964		3.3474483693592255e-16		0.0		0.0
13.059999999999969		0.42007499999999964		3.3474483693592255e-16		0.0		0.0
13.079999999999998		0.42007499999999964		3.3474483693592255e-16		0.0		0.0
13.099999999999993		0.42007499999999964		3.3474483693592255e-16		0.0		0.0
13.11999999999998		0.42007499999999964		3.3474483693592255e-16		0.0		0.0
13.140000000000013		0.42007499999999964		3.3474483693592255e-16		0.0		0.0
13.16000000000001		0.42007499999999964		3.3474483693592255e-16		0.0		0.0
13.179999999999998		0.42007499999999964		3.3474483693592255e-16		0.0		0.0
13.200000000000024		0.42007499999999964		3.3474483693592255e-16		0.0		0.0
13.22000000000002		0.42007499999999964		3.3474483693592255e-16		0.0		0.0
13.240000000000007		0.42007499999999964		3.3474483693592255e-16		0.0		0.0
13.259999999999993		0.42007499999999964		3.3474483693592255e-16		0.0		0.0
13.27999999999998		0.42007499999999964		3.3474483693592255e-16		0.0		0.0
13.299999999999976		0.42007499999999964		3.3474483693592255e-16		0.0		0.0
13.320000000000002		0.42007499999999964		3.3474483693592255e-16		0.0		0.0
13.33999999999999		0.42007499999999964		3.3474483693592255e-16		0.0		0.0
13.359999999999983		0.42007499999999964		3.3474483693592255e-16		0.0		0.0
13.380000000000022		0.42007499999999964		3.3474483693592255e-16		0.0		0.0
13.40000000000001		0.42007499999999964		3.3474483693592255e-16		0.0		0.0
13.420000000000002		0.42007499999999964		3.3474483693592255e-16		0.0		0.0
13.440000000000031		0.42007499999999964		3.3474483693592255e-16		0.0		0.0
13.460000000000019		0.42007499999999964		3.3474483693592255e-16		0.0		0.0
13.480000000000013		0.42007499999999964		3.3474483693592255e-16		0.0		0.0
13.5		0.42007499999999964		3.3474483693592255e-16		0.0		0.0
13.519999999999987		0.42007499999999964		3.3474483693592255e-16		0.0		0.0
13.53999999999998		0.42007499999999964		3.3474483693592255e-16		0.0		0.0
13.559999999999967		0.42007499999999964		3.3474483693592255e-16		0.0		0.0
13.579999999999995		0.42007499999999964		3.3474483693592255e-16		0.0		0.0
13.599999999999989		0.42007499999999964		3.3474483693592255e-16		0.0		0.0
13.619999999999974		0.42007499999999964		3.3474483693592255e-16		0.0		0.0
13.640000000000017		0.42007499999999964		3.3474483693592255e-16		0.0		0.0
13.660000000000014		0.42007499999999964		3.3474483693592255e-16		0.0		0.0
13.68		0.42007499999999964		3.3474483693592255e-16		0.0		0.0
13.700000000000024		0.42007499999999964		3.3474483693592255e-16		0.0		0.0
13.72000000000002		0.42007499999999964		3.3474483693592255e-16		0.0		0.0
13.740000000000007		0.42007499999999964		3.3474483693592255e-16		0.0		0.0
13.759999999999993		0.42007499999999964		3.3474483693592255e-16		0.0		0.0
13.77999999999998		0.42007499999999964		3.3474483693592255e-16		0.0		0.0
13.799999999999976		0.42007499999999964		3.3474483693592255e-16		0.0		0.0
13.82		0.42007499999999964		3.3474483693592255e-16		0.0		0.0
13.839999999999986		0.42007499999999964		3.3474483693592255e-16		0.0		0.0
13.859999999999982		0.42007499999999964		3.3474483693592255e-16		0.0		0.0
13.880000000000027		0.42007499999999964		3.3474483693592255e-16		0.0		0.0
13.900000000000013		0.42007499999999964		3.3474483693592255e-16		0.0		0.0
13.920000000000007		0.42007499999999964		3.3474483693592255e-16		0.0		0.0
13.940000000000033		0.42007499999999964		3.3474483693592255e-16		0.0		0.0
13.96000000000002		0.42007499999999964		3.3474483693592255e-16		0.0		0.0
13.980000000000013		0.42007499999999964		3.3474483693592255e-16		0.0		0.0
14.0		0.42007499999999964		3.3474483693592255e-16		0.0		0.0
14.019999999999987		0.42007499999999964		3.3474483693592255e-16		0.0		0.0
14.03999999999998		0.42007499999999964		3.3474483693592255e-16		0.0		0.0
14.059999999999967		0.42007499999999964		3.3474483693592255e-16		0.0		0.0
14.079999999999993		0.42007499999999964		3.3474483693592255e-16		0.0		0.0
14.099999999999987		0.42007499999999964		3.3474483693592255e-16		0.0		0.0
14.119999999999973		0.42007499999999964		3.3474483693592255e-16		0.0		0.0
14.14000000000002		0.42007499999999964		3.3474483693592255e-16		0.0		0.0
14.160000000000016		0.42007499999999964		3.3474483693592255e-16		0.0		0.0
14.180000000000001		0.42007499999999964		3.3474483693592255e-16		0.0		0.0
14.200000000000024		0.42007499999999964		3.3474483693592255e-16		0.0		0.0
14.22000000000002		0.42007499999999964		3.3474483693592255e-16		0.0		0.0
14.240000000000007		0.42007499999999964		3.3474483693592255e-16		0.0		0.0
14.259999999999993		0.42007499999999964		3.3474483693592255e-16		0.0		0.0
14.279999999999978		0.42007499999999964		3.3474483693592255e-16		0.0		0.0
14.299999999999976		0.42007499999999964		3.3474483693592255e-16		0.0		0.0
14.319999999999999		0.42007499999999964		3.3474483693592255e-16		0.0		0.0
14.339999999999984		0.42007499999999964		3.3474483693592255e-16		0.0		0.0
14.35999999999998		0.42007499999999964		3.3474483693592255e-16		0.0		0.0
14.38000000000003		0.42007499999999964		3.3474483693592255e-16		0.0		0.0
14.400000000000013		0.42007499999999964		3.3474483693592255e-16		0.0		0.0
14.420000000000007		0.42007499999999964		3.3474483693592255e-16		0.0		0.0
14.440000000000033		0.42007499999999964		3.3474483693592255e-16		0.0		0.0
14.46000000000002		0.42007499999999964		3.3474483693592255e-16		0.0		0.0
14.480000000000013		0.42007499999999964		3.3474483693592255e-16		0.0		0.0
14.5		0.42007499999999964		3.3474483693592255e-16		0.0		0.0
14.519999999999987		0.42007499999999964		3.3474483693592255e-16		0.0		0.0
14.53999999999998		0.42007499999999964		3.3474483693592255e-16		0.0		0.0
14.559999999999967		0.42007499999999964		3.3474483693592255e-16		0.0		0.0
14.579999999999991		0.42007499999999964		3.3474483693592255e-16		0.0		0.0
14.599999999999984		0.42007499999999964		3.3474483693592255e-16		0.0		0.0
14.61999999999997		0.42007499999999964		3.3474483693592255e-16		0.0		0.0
14.640000000000022		0.42007499999999964		3.3474483693592255e-16		0.0		0.0
14.660000000000018		0.42007499999999964		3.3474483693592255e-16		0.0		0.0
14.680000000000005		0.42007499999999964		3.3474483693592255e-16		0.0		0.0
14.700000000000028		0.42007499999999964		3.3474483693592255e-16		0.0		0.0
14.720000000000022		0.42007499999999964		3.3474483693592255e-16		0.0		0.0
14.740000000000007		0.42007499999999964		3.3474483693592255e-16		0.0		0.0
14.759999999999993		0.42007499999999964		3.3474483693592255e-16		0.0		0.0
14.779999999999978		0.42007499999999964		3.3474483693592255e-16		0.0		0.0
14.799999999999972		0.42007499999999964		3.3474483693592255e-16		0.0		0.0
14.819999999999995		0.42007499999999964		3.3474483693592255e-16		0.0		0.0
14.839999999999982		0.42007499999999964		3.3474483693592255e-16		0.0		0.0
14.859999999999978		0.42007499999999964		3.3474483693592255e-16		0.0		0.0
14.880000000000031		0.42007499999999964		3.3474483693592255e-16		0.0		0.0
14.900000000000018		0.42007499999999964		3.3474483693592255e-16		0.0		0.0
14.92000000000001		0.42007499999999964		3.3474483693592255e-16		0.0		0.0
14.940000000000033		0.42007499999999964		3.3474483693592255e-16		0.0		0.0
14.96000000000002		0.42007499999999964		3.3474483693592255e-16		0.0		0.0
14.980000000000013		0.42007499999999964		3.3474483693592255e-16		0.0		0.0
15.0		0.42007499999999964		3.3474483693592255e-16		0.0		0.0
15.019999999999987		0.42007499999999964		3.3474483693592255e-16		0.0		0.0
15.03999999999998		0.42007499999999964		3.3474483693592255e-16		0.0		0.0
15.059999999999963		0.42007499999999964		3.3474483693592255e-16		0.0		0.0
15.07999999999999		0.42007499999999964		3.3474483693592255e-16		0.0		0.0
15.099999999999982		0.42007499999999964		3.3474483693592255e-16		0.0		0.0
15.119999999999965		0.42007499999999964		3.3474483693592255e-16		0.0		0.0
15.140000000000025		0.42007499999999964		3.3474483693592255e-16		0.0		0.0
15.16000000000002		0.42007499999999964		3.3474483693592255e-16		0.0		0.0
15.180000000000005		0.42007499999999964		3.3474483693592255e-16		0.0		0.0
15.200000000000028		0.42007499999999964		3.3474483693592255e-16		0.0		0.0
15.220000000000022		0.42007499999999964		3.3474483693592255e-16		0.0		0.0
15.240000000000007		0.42007499999999964		3.3474483693592255e-16		0.0		0.0
15.259999999999993		0.42007499999999964		3.3474483693592255e-16		0.0		0.0
15.279999999999978		0.42007499999999964		3.3474483693592255e-16		0.0		0.0
15.299999999999972		0.42007499999999964		3.3474483693592255e-16		0.0		0.0
15.319999999999993		0.42007499999999964		3.3474483693592255e-16		0.0		0.0
15.33999999999998		0.42007499999999964		3.3474483693592255e-16		0.0		0.0
15.359999999999975		0.42007499999999964		3.3474483693592255e-16		0.0		0.0
15.380000000000035		0.42007499999999964		3.3474483693592255e-16		0.0		0.0
15.40000000000002		0.42007499999999964		3.3474483693592255e-16		0.0		0.0
15.420000000000014		0.42007499999999964		3.3474483693592255e-16		0.0		0.0
15.440000000000037		0.42007499999999964		3.3474483693592255e-16		0.0		0.0
15.46000000000002		0.42007499999999964		3.3474483693592255e-16		0.0		0.0
15.480000000000013		0.42007499999999964		3.3474483693592255e-16		0.0		0.0
15.5		0.42007499999999964		3.3474483693592255e-16		0.0		0.0
15.519999999999987		0.42007499999999964		3.3474483693592255e-16		0.0		0.0
15.539999999999978		0.42007499999999964		3.3474483693592255e-16		0.0		0.0
15.559999999999963		0.42007499999999964		3.3474483693592255e-16		0.0		0.0
15.579999999999986		0.42007499999999964		3.3474483693592255e-16		0.0		0.0
15.59999999999998		0.42007499999999964		3.3474483693592255e-16		0.0		0.0
15.619999999999964		0.42007499999999964		3.3474483693592255e-16		0.0		0.0
15.640000000000027		0.42007499999999964		3.3474483693592255e-16		0.0		0.0
15.66000000000002		0.42007499999999964		3.3474483693592255e-16		0.0		0.0
15.680000000000007		0.42007499999999964		3.3474483693592255e-16		0.0		0.0
15.700000000000028		0.42007499999999964		3.3474483693592255e-16		0.0		0.0
15.720000000000022		0.42007499999999964		3.3474483693592255e-16		0.0		0.0
15.740000000000007		0.42007499999999964		3.3474483693592255e-16		0.0		0.0
15.759999999999993		0.42007499999999964		3.3474483693592255e-16		0.0		0.0
15.779999999999978		0.42007499999999964		3.3474483693592255e-16		0.0		0.0
15.799999999999972		0.42007499999999964		3.3474483693592255e-16		0.0		0.0
15.819999999999991		0.42007499999999964		3.3474483693592255e-16		0.0		0.0
15.839999999999977		0.42007499999999964		3.3474483693592255e-16		0.0		0.0
15.859999999999973		0.42007499999999964		3.3474483693592255e-16		0.0		0.0
15.880000000000036		0.42007499999999964		3.3474483693592255e-16		0.0		0.0
15.900000000000023		0.42007499999999964		3.3474483693592255e-16		0.0		0.0
15.920000000000014		0.42007499999999964		3.3474483693592255e-16		0.0		0.0
15.940000000000037		0.42007499999999964		3.3474483693592255e-16		0.0		0.0
15.960000000000022		0.42007499999999964		3.3474483693592255e-16		0.0		0.0
15.980000000000013		0.42007499999999964		3.3474483693592255e-16		0.0		0.0
16.0		0.42007499999999964		3.3474483693592255e-16		0.0		0.0
16.019999999999985		0.42007499999999964		3.3474483693592255e-16		0.0		0.0
16.039999999999978		0.42007499999999964		3.3474483693592255e-16		0.0		0.0
16.059999999999963		0.42007499999999964		3.3474483693592255e-16		0.0		0.0
16.07999999999998		0.42007499999999964		3.3474483693592255e-16		0.0		0.0
16.099999999999977		0.42007499999999964		3.3474483693592255e-16		0.0		0.0
16.119999999999962		0.42007499999999964		3.3474483693592255e-16		0.0		0.0
16.14000000000003		0.42007499999999964		3.3474483693592255e-16		0.0		0.0
16.16000000000002		0.42007499999999964		3.3474483693592255e-16		0.0		0.0
16.18000000000001		0.42007499999999964		3.3474483693592255e-16		0.0		0.0
16.200000000000028		0.42007499999999964		3.3474483693592255e-16		0.0		0.0
16.220000000000024		0.42007499999999964		3.3474483693592255e-16		0.0		0.0
16.240000000000006		0.42007499999999964		3.3474483693592255e-16		0.0		0.0
16.259999999999994		0.42007499999999964		3.3474483693592255e-16		0.0		0.0
16.279999999999976		0.42007499999999964		3.3474483693592255e-16		0.0		0.0
16.299999999999972		0.42007499999999964		3.3474483693592255e-16		0.0		0.0
16.31999999999999		0.42007499999999964		3.3474483693592255e-16		0.0		0.0
16.339999999999975		0.42007499999999964		3.3474483693592255e-16		0.0		0.0
16.35999999999997		0.42007499999999964		3.3474483693592255e-16		0.0		0.0
16.380000000000038		0.42007499999999964		3.3474483693592255e-16		0.0		0.0
16.400000000000023		0.42007499999999964		3.3474483693592255e-16		0.0		0.0
16.42000000000002		0.42007499999999964		3.3474483693592255e-16		0.0		0.0
16.440000000000037		0.42007499999999964		3.3474483693592255e-16		0.0		0.0
16.460000000000022		0.42007499999999964		3.3474483693592255e-16		0.0		0.0
16.480000000000015		0.42007499999999964		3.3474483693592255e-16		0.0		0.0
16.5		0.42007499999999964		3.3474483693592255e-16		0.0		0.0
16.519999999999985		0.42007499999999964		3.3474483693592255e-16		0.0		0.0
16.539999999999978		0.42007499999999964		3.3474483693592255e-16		0.0		0.0
16.559999999999963		0.42007499999999964		3.3474483693592255e-16		0.0		0.0
16.57999999999998		0.42007499999999964		3.3474483693592255e-16		0.0		0.0
16.599999999999977		0.42007499999999964		3.3474483693592255e-16		0.0		0.0
16.61999999999996		0.42007499999999964		3.3474483693592255e-16		0.0		0.0
16.640000000000033		0.42007499999999964		3.3474483693592255e-16		0.0		0.0
16.660000000000025		0.42007499999999964		3.3474483693592255e-16		0.0		0.0
16.68000000000001		0.42007499999999964		3.3474483693592255e-16		0.0		0.0
16.70000000000003		0.42007499999999964		3.3474483693592255e-16		0.0		0.0
16.720000000000024		0.42007499999999964		3.3474483693592255e-16		0.0		0.0
16.740000000000006		0.42007499999999964		3.3474483693592255e-16		0.0		0.0
16.759999999999994		0.42007499999999964		3.3474483693592255e-16		0.0		0.0
16.779999999999976		0.42007499999999964		3.3474483693592255e-16		0.0		0.0
16.79999999999997		0.42007499999999964		3.3474483693592255e-16		0.0		0.0
16.81999999999999		0.42007499999999964		3.3474483693592255e-16		0.0		0.0
16.83999999999997		0.42007499999999964		3.3474483693592255e-16		0.0		0.0
16.859999999999967		0.42007499999999964		3.3474483693592255e-16		0.0		0.0
16.88000000000004		0.42007499999999964		3.3474483693592255e-16		0.0		0.0
16.900000000000027		0.42007499999999964		3.3474483693592255e-16		0.0		0.0
16.92000000000002		0.42007499999999964		3.3474483693592255e-16		0.0		0.0
16.940000000000037		0.42007499999999964		3.3474483693592255e-16		0.0		0.0
16.960000000000022		0.42007499999999964		3.3474483693592255e-16		0.0		0.0
16.980000000000015		0.42007499999999964		3.3474483693592255e-16		0.0		0.0
17.0		0.42007499999999964		3.3474483693592255e-16		0.0		0.0
17.019999999999985		0.42007499999999964		3.3474483693592255e-16		0.0		0.0
17.039999999999978		0.42007499999999964		3.3474483693592255e-16		0.0		0.0
17.059999999999963		0.42007499999999964		3.3474483693592255e-16		0.0		0.0
17.07999999999998		0.42007499999999964		3.3474483693592255e-16		0.0		0.0
17.099999999999973		0.42007499999999964		3.3474483693592255e-16		0.0		0.0
17.11999999999996		0.42007499999999964		3.3474483693592255e-16		0.0		0.0
17.140000000000033		0.42007499999999964		3.3474483693592255e-16		0.0		0.0
17.16000000000003		0.42007499999999964		3.3474483693592255e-16		0.0		0.0
17.18000000000001		0.42007499999999964		3.3474483693592255e-16		0.0		0.0
17.20000000000003		0.42007499999999964		3.3474483693592255e-16		0.0		0.0
17.220000000000024		0.42007499999999964		3.3474483693592255e-16		0.0		0.0
17.240000000000006		0.42007499999999964		3.3474483693592255e-16		0.0		0.0
17.259999999999994		0.42007499999999964		3.3474483693592255e-16		0.0		0.0
17.279999999999976		0.42007499999999964		3.3474483693592255e-16		0.0		0.0
17.29999999999997		0.42007499999999964		3.3474483693592255e-16		0.0		0.0
17.31999999999999		0.42007499999999964		3.3474483693592255e-16		0.0		0.0
17.33999999999997		0.42007499999999964		3.3474483693592255e-16		0.0		0.0
17.359999999999967		0.42007499999999964		3.3474483693592255e-16		0.0		0.0
17.38000000000004		0.42007499999999964		3.3474483693592255e-16		0.0		0.0
17.40000000000003		0.42007499999999964		3.3474483693592255e-16		0.0		0.0
17.420000000000023		0.42007499999999964		3.3474483693592255e-16		0.0		0.0
17.44000000000004		0.42007499999999964		3.3474483693592255e-16		0.0		0.0
17.460000000000022		0.42007499999999964		3.3474483693592255e-16		0.0		0.0
17.480000000000015		0.42007499999999964		3.3474483693592255e-16		0.0		0.0
17.5		0.42007499999999964		3.3474483693592255e-16		0.0		0.0
17.519999999999985		0.42007499999999964		3.3474483693592255e-16		0.0		0.0
17.539999999999978		0.42007499999999964		3.3474483693592255e-16		0.0		0.0
17.55999999999996		0.42007499999999964		3.3474483693592255e-16		0.0		0.0
17.579999999999977		0.42007499999999964		3.3474483693592255e-16		0.0		0.0
17.59999999999997		0.42007499999999964		3.3474483693592255e-16		0.0		0.0
17.61999999999996		0.42007499999999964		3.3474483693592255e-16		0.0		0.0
17.640000000000033		0.42007499999999964		3.3474483693592255e-16		0.0		0.0
17.66000000000003		0.42007499999999964		3.3474483693592255e-16		0.0		0.0
17.680000000000014		0.42007499999999964		3.3474483693592255e-16		0.0		0.0
17.70000000000003		0.42007499999999964		3.3474483693592255e-16		0.0		0.0
17.720000000000024		0.42007499999999964		3.3474483693592255e-16		0.0		0.0
17.740000000000006		0.42007499999999964		3.3474483693592255e-16		0.0		0.0
17.759999999999994		0.42007499999999964		3.3474483693592255e-16		0.0		0.0
17.779999999999976		0.42007499999999964		3.3474483693592255e-16		0.0		0.0
17.79999999999997		0.42007499999999964		3.3474483693592255e-16		0.0		0.0
17.819999999999986		0.42007499999999964		3.3474483693592255e-16		0.0		0.0
17.83999999999997		0.42007499999999964		3.3474483693592255e-16		0.0		0.0
17.859999999999964		0.42007499999999964		3.3474483693592255e-16		0.0		0.0
17.880000000000045		0.42007499999999964		3.3474483693592255e-16		0.0		0.0
17.90000000000003		0.42007499999999964		3.3474483693592255e-16		0.0		0.0
17.920000000000023		0.42007499999999964		3.3474483693592255e-16		0.0		0.0
17.94000000000004		0.42007499999999964		3.3474483693592255e-16		0.0		0.0
17.960000000000022		0.42007499999999964		3.3474483693592255e-16		0.0		0.0
17.980000000000015		0.42007499999999964		3.3474483693592255e-16		0.0		0.0
18.0		0.42007499999999964		3.3474483693592255e-16		0.0		0.0
18.019999999999985		0.42007499999999964		3.3474483693592255e-16		0.0		0.0
18.039999999999978		0.42007499999999964		3.3474483693592255e-16		0.0		0.0
18.05999999999996		0.42007499999999964		3.3474483693592255e-16		0.0		0.0
18.079999999999977		0.42007499999999964		3.3474483693592255e-16		0.0		0.0
18.09999999999997		0.42007499999999964		3.3474483693592255e-16		0.0		0.0
18.119999999999955		0.42007499999999964		3.3474483693592255e-16		0.0		0.0
18.140000000000036		0.42007499999999964		3.3474483693592255e-16		0.0		0.0
18.16000000000003		0.42007499999999964		3.3474483693592255e-16		0.0		0.0
18.180000000000017		0.42007499999999964		3.3474483693592255e-16		0.0		0.0
18.20000000000003		0.42007499999999964		3.3474483693592255e-16		0.0		0.0
18.220000000000024		0.42007499999999964		3.3474483693592255e-16		0.0		0.0
18.240000000000006		0.42007499999999964		3.3474483693592255e-16		0.0		0.0
18.259999999999994		0.42007499999999964		3.3474483693592255e-16		0.0		0.0
18.279999999999976		0.42007499999999964		3.3474483693592255e-16		0.0		0.0
18.29999999999997		0.42007499999999964		3.3474483693592255e-16		0.0		0.0
18.319999999999983		0.42007499999999964		3.3474483693592255e-16		0.0		0.0
18.339999999999968		0.42007499999999964		3.3474483693592255e-16		0.0		0.0
18.35999999999996		0.42007499999999964		3.3474483693592255e-16		0.0		0.0
18.38000000000005		0.42007499999999964		3.3474483693592255e-16		0.0		0.0
18.40000000000003		0.42007499999999964		3.3474483693592255e-16		0.0		0.0
18.420000000000027		0.42007499999999964		3.3474483693592255e-16		0.0		0.0
18.44000000000004		0.42007499999999964		3.3474483693592255e-16		0.0		0.0
18.460000000000022		0.42007499999999964		3.3474483693592255e-16		0.0		0.0
18.480000000000015		0.42007499999999964		3.3474483693592255e-16		0.0		0.0
18.5		0.42007499999999964		3.3474483693592255e-16		0.0		0.0
18.519999999999985		0.42007499999999964		3.3474483693592255e-16		0.0		0.0
18.539999999999978		0.42007499999999964		3.3474483693592255e-16		0.0		0.0
18.55999999999996		0.42007499999999964		3.3474483693592255e-16		0.0		0.0
18.579999999999973		0.42007499999999964		3.3474483693592255e-16		0.0		0.0
18.59999999999997		0.42007499999999964		3.3474483693592255e-16		0.0		0.0
18.61999999999995		0.42007499999999964		3.3474483693592255e-16		0.0		0.0
18.64000000000004		0.42007499999999964		3.3474483693592255e-16		0.0		0.0
18.660000000000032		0.42007499999999964		3.3474483693592255e-16		0.0		0.0
18.680000000000017		0.42007499999999964		3.3474483693592255e-16		0.0		0.0
18.70000000000003		0.42007499999999964		3.3474483693592255e-16		0.0		0.0
18.720000000000024		0.42007499999999964		3.3474483693592255e-16		0.0		0.0
18.740000000000006		0.42007499999999964		3.3474483693592255e-16		0.0		0.0
18.759999999999994		0.42007499999999964		3.3474483693592255e-16		0.0		0.0
18.779999999999976		0.42007499999999964		3.3474483693592255e-16		0.0		0.0
18.79999999999997		0.42007499999999964		3.3474483693592255e-16		0.0		0.0
18.819999999999983		0.42007499999999964		3.3474483693592255e-16		0.0		0.0
18.839999999999968		0.42007499999999964		3.3474483693592255e-16		0.0		0.0
18.85999999999996		0.42007499999999964		3.3474483693592255e-16		0.0		0.0
18.88000000000005		0.42007499999999964		3.3474483693592255e-16		0.0		0.0
18.90000000000003		0.42007499999999964		3.3474483693592255e-16		0.0		0.0
18.920000000000027		0.42007499999999964		3.3474483693592255e-16		0.0		0.0
18.94000000000004		0.42007499999999964		3.3474483693592255e-16		0.0		0.0
18.960000000000022		0.42007499999999964		3.3474483693592255e-16		0.0		0.0
18.980000000000015		0.42007499999999964		3.3474483693592255e-16		0.0		0.0
19.0		0.42007499999999964		3.3474483693592255e-16		0.0		0.0
19.019999999999985		0.42007499999999964		3.3474483693592255e-16		0.0		0.0
19.039999999999974		0.42007499999999964		3.3474483693592255e-16		0.0		0.0
19.05999999999996		0.42007499999999964		3.3474483693592255e-16		0.0		0.0
19.079999999999973		0.42007499999999964		3.3474483693592255e-16		0.0		0.0
19.099999999999966		0.42007499999999964		3.3474483693592255e-16		0.0		0.0
19.11999999999995		0.42007499999999964		3.3474483693592255e-16		0.0		0.0
19.14000000000004		0.42007499999999964		3.3474483693592255e-16		0.0		0.0
19.160000000000032		0.42007499999999964		3.3474483693592255e-16		0.0		0.0
19.180000000000017		0.42007499999999964		3.3474483693592255e-16		0.0		0.0
19.20000000000003		0.42007499999999964		3.3474483693592255e-16		0.0		0.0
19.220000000000024		0.42007499999999964		3.3474483693592255e-16		0.0		0.0
19.240000000000006		0.42007499999999964		3.3474483693592255e-16		0.0		0.0
19.259999999999994		0.42007499999999964		3.3474483693592255e-16		0.0		0.0
19.279999999999976		0.42007499999999964		3.3474483693592255e-16		0.0		0.0
19.29999999999997		0.42007499999999964		3.3474483693592255e-16		0.0		0.0
19.319999999999983		0.42007499999999964		3.3474483693592255e-16		0.0		0.0
19.339999999999964		0.42007499999999964		3.3474483693592255e-16		0.0		0.0
19.35999999999996		0.42007499999999964		3.3474483693592255e-16		0.0		0.0
19.38000000000005		0.42007499999999964		3.3474483693592255e-16		0.0		0.0
19.400000000000034		0.42007499999999964		3.3474483693592255e-16		0.0		0.0
19.420000000000027		0.42007499999999964		3.3474483693592255e-16		0.0		0.0
19.44000000000004		0.42007499999999964		3.3474483693592255e-16		0.0		0.0
19.460000000000026		0.42007499999999964		3.3474483693592255e-16		0.0		0.0
19.480000000000015		0.42007499999999964		3.3474483693592255e-16		0.0		0.0
19.5		0.42007499999999964		3.3474483693592255e-16		0.0		0.0
19.519999999999985		0.42007499999999964		3.3474483693592255e-16		0.0		0.0
19.539999999999974		0.42007499999999964		3.3474483693592255e-16		0.0		0.0
19.55999999999996		0.42007499999999964		3.3474483693592255e-16		0.0		0.0
19.579999999999973		0.42007499999999964		3.3474483693592255e-16		0.0		0.0
19.599999999999966		0.42007499999999964		3.3474483693592255e-16		0.0		0.0
19.61999999999995		0.42007499999999964		3.3474483693592255e-16		0.0		0.0
19.64000000000004		0.42007499999999964		3.3474483693592255e-16		0.0		0.0
19.660000000000036		0.42007499999999964		3.3474483693592255e-16		0.0		0.0
19.680000000000017		0.42007499999999964		3.3474483693592255e-16		0.0		0.0
19.70000000000003		0.42007499999999964		3.3474483693592255e-16		0.0		0.0
19.720000000000024		0.42007499999999964		3.3474483693592255e-16		0.0		0.0
19.740000000000006		0.42007499999999964		3.3474483693592255e-16		0.0		0.0
19.759999999999994		0.42007499999999964		3.3474483693592255e-16		0.0		0.0
19.779999999999976		0.42007499999999964		3.3474483693592255e-16		0.0		0.0
19.79999999999997		0.42007499999999964		3.3474483693592255e-16		0.0		0.0
19.819999999999983		0.42007499999999964		3.3474483693592255e-16		0.0		0.0
19.839999999999964		0.42007499999999964		3.3474483693592255e-16		0.0		0.0
19.859999999999957		0.42007499999999964		3.3474483693592255e-16		0.0		0.0
19.880000000000052		0.42007499999999964		3.3474483693592255e-16		0.0		0.0
19.900000000000038		0.42007499999999964		3.3474483693592255e-16		0.0		0.0
19.920000000000027		0.42007499999999964		3.3474483693592255e-16		0.0		0.0
19.94000000000004		0.42007499999999964		3.3474483693592255e-16		0.0		0.0
19.960000000000026		0.42007499999999964		3.3474483693592255e-16		0.0		0.0
19.980000000000015		0.42007499999999964		3.3474483693592255e-16		0.0		0.0
20.0		0.42007499999999964		3.3474483693592255e-16		0.0		0.0
20.019999999999985		0.42007499999999964		3.3474483693592255e-16		0.0		0.0
20.039999999999974		0.42007499999999964		3.3474483693592255e-16		0.0		0.0
20.05999999999996		0.42007499999999964		3.3474483693592255e-16		0.0		0.0
20.07999999999997		0.42007499999999964		3.3474483693592255e-16		0.0		0.0
20.099999999999962		0.42007499999999964		3.3474483693592255e-16		0.0		0.0
20.119999999999948		0.42007499999999964		3.3474483693592255e-16		0.0		0.0
20.140000000000043		0.42007499999999964		3.3474483693592255e-16		0.0		0.0
20.160000000000036		0.42007499999999964		3.3474483693592255e-16		0.0		0.0
20.18000000000002		0.42007499999999964		3.3474483693592255e-16		0.0		0.0
20.20000000000003		0.42007499999999964		3.3474483693592255e-16		0.0		0.0
20.220000000000024		0.42007499999999964		3.3474483693592255e-16		0.0		0.0
20.240000000000006		0.42007499999999964		3.3474483693592255e-16		0.0		0.0
20.259999999999994		0.42007499999999964		3.3474483693592255e-16		0.0		0.0
20.279999999999976		0.42007499999999964		3.3474483693592255e-16		0.0		0.0
20.29999999999997		0.42007499999999964		3.3474483693592255e-16		0.0		0.0
20.31999999999998		0.42007499999999964		3.3474483693592255e-16		0.0		0.0
20.339999999999964		0.42007499999999964		3.3474483693592255e-16		0.0		0.0
20.359999999999957		0.42007499999999964		3.3474483693592255e-16		0.0		0.0
20.380000000000052		0.42007499999999964		3.3474483693592255e-16		0.0		0.0
20.400000000000038		0.42007499999999964		3.3474483693592255e-16		0.0		0.0
20.42000000000003		0.42007499999999964		3.3474483693592255e-16		0.0		0.0
20.44000000000004		0.42007499999999964		3.3474483693592255e-16		0.0		0.0
20.460000000000026		0.42007499999999964		3.3474483693592255e-16		0.0		0.0
20.480000000000015		0.42007499999999964		3.3474483693592255e-16		0.0		0.0
20.5		0.42007499999999964		3.3474483693592255e-16		0.0		0.0
20.519999999999985		0.42007499999999964		3.3474483693592255e-16		0.0		0.0
20.539999999999978		0.42007499999999964		3.3474483693592255e-16		0.0		0.0
20.55999999999996		0.42007499999999964		3.3474483693592255e-16		0.0		0.0
20.579999999999973		0.42007499999999964		3.3474483693592255e-16		0.0		0.0
20.599999999999962		0.42007499999999964		3.3474483693592255e-16		0.0		0.0
20.619999999999944		0.42007499999999964		3.3474483693592255e-16		0.0		0.0
20.640000000000047		0.42007499999999964		3.3474483693592255e-16		0.0		0.0
20.660000000000036		0.42007499999999964		3.3474483693592255e-16		0.0		0.0
20.680000000000017		0.42007499999999964		3.3474483693592255e-16		0.0		0.0
20.700000000000028		0.42007499999999964		3.3474483693592255e-16		0.0		0.0
20.720000000000017		0.42007499999999964		3.3474483693592255e-16		0.0		0.0
20.740000000000006		0.42007499999999964		3.3474483693592255e-16		0.0		0.0
20.759999999999994		0.42007499999999964		3.3474483693592255e-16		0.0		0.0
20.779999999999983		0.42007499999999964		3.3474483693592255e-16		0.0		0.0
20.799999999999972		0.42007499999999964		3.3474483693592255e-16		0.0		0.0
20.819999999999983		0.42007499999999964		3.3474483693592255e-16		0.0		0.0
20.839999999999968		0.42007499999999964		3.3474483693592255e-16		0.0		0.0
20.85999999999996		0.42007499999999964		3.3474483693592255e-16		0.0		0.0
20.880000000000056		0.42007499999999964		3.3474483693592255e-16		0.0		0.0
20.900000000000038		0.42007499999999964		3.3474483693592255e-16		0.0		0.0
20.920000000000027		0.42007499999999964		3.3474483693592255e-16		0.0		0.0
20.94000000000004		0.42007499999999964		3.3474483693592255e-16		0.0		0.0
20.960000000000022		0.42007499999999964		3.3474483693592255e-16		0.0		0.0
20.980000000000015		0.42007499999999964		3.3474483693592255e-16		0.0		0.0
21.0		0.42007499999999964		3.3474483693592255e-16		0.0		0.0
21.019999999999985		0.42007499999999964		3.3474483693592255e-16		0.0		0.0
21.039999999999978		0.42007499999999964		3.3474483693592255e-16		0.0		0.0
21.05999999999996		0.42007499999999964		3.3474483693592255e-16		0.0		0.0
21.079999999999973		0.42007499999999964		3.3474483693592255e-16		0.0		0.0
21.099999999999962		0.42007499999999964		3.3474483693592255e-16		0.0		0.0
21.119999999999944		0.42007499999999964		3.3474483693592255e-16		0.0		0.0
21.140000000000036		0.42007499999999964		3.3474483693592255e-16		0.0		0.0
21.16000000000003		0.42007499999999964		3.3474483693592255e-16		0.0		0.0
21.180000000000014		0.42007499999999964		3.3474483693592255e-16		0.0		0.0
21.200000000000024		0.42007499999999964		3.3474483693592255e-16		0.0		0.0
21.220000000000013		0.42007499999999964		3.3474483693592255e-16		0.0		0.0
21.24		0.42007499999999964		3.3474483693592255e-16		0.0		0.0
21.26		0.42007499999999964		3.3474483693592255e-16		0.0		0.0
21.279999999999987		0.42007499999999964		3.3474483693592255e-16		0.0		0.0
21.299999999999976		0.42007499999999964		3.3474483693592255e-16		0.0		0.0
21.319999999999986		0.42007499999999964		3.3474483693592255e-16		0.0		0.0
21.33999999999997		0.42007499999999964		3.3474483693592255e-16		0.0		0.0
21.359999999999964		0.42007499999999964		3.3474483693592255e-16		0.0		0.0
21.380000000000056		0.42007499999999964		3.3474483693592255e-16		0.0		0.0
21.40000000000004		0.42007499999999964		3.3474483693592255e-16		0.0		0.0
21.42000000000003		0.42007499999999964		3.3474483693592255e-16		0.0		0.0
21.44000000000004		0.42007499999999964		3.3474483693592255e-16		0.0		0.0
21.460000000000022		0.42007499999999964		3.3474483693592255e-16		0.0		0.0
21.480000000000015		0.42007499999999964		3.3474483693592255e-16		0.0		0.0
21.5		0.42007499999999964		3.3474483693592255e-16		0.0		0.0
21.519999999999985		0.42007499999999964		3.3474483693592255e-16		0.0		0.0
21.539999999999978		0.42007499999999964		3.3474483693592255e-16		0.0		0.0
21.55999999999996		0.42007499999999964		3.3474483693592255e-16		0.0		0.0
21.57999999999997		0.42007499999999964		3.3474483693592255e-16		0.0		0.0
21.59999999999996		0.42007499999999964		3.3474483693592255e-16		0.0		0.0
21.619999999999944		0.42007499999999964		3.3474483693592255e-16		0.0		0.0
21.640000000000036		0.42007499999999964		3.3474483693592255e-16		0.0		0.0
21.66000000000003		0.42007499999999964		3.3474483693592255e-16		0.0		0.0
21.68000000000001		0.42007499999999964		3.3474483693592255e-16		0.0		0.0
21.700000000000017		0.42007499999999964		3.3474483693592255e-16		0.0		0.0
21.72000000000001		0.42007499999999964		3.3474483693592255e-16		0.0		0.0
21.739999999999995		0.42007499999999964		3.3474483693592255e-16		0.0		0.0
21.760000000000005		0.42007499999999964		3.3474483693592255e-16		0.0		0.0
21.77999999999999		0.42007499999999964		3.3474483693592255e-16		0.0		0.0
21.799999999999983		0.42007499999999964		3.3474483693592255e-16		0.0		0.0
21.81999999999999		0.42007499999999964		3.3474483693592255e-16		0.0		0.0
21.83999999999998		0.42007499999999964		3.3474483693592255e-16		0.0		0.0
21.859999999999967		0.42007499999999964		3.3474483693592255e-16		0.0		0.0
21.880000000000056		0.42007499999999964		3.3474483693592255e-16		0.0		0.0
21.90000000000004		0.42007499999999964		3.3474483693592255e-16		0.0		0.0
21.92000000000003		0.42007499999999964		3.3474483693592255e-16		0.0		0.0
21.94000000000004		0.42007499999999964		3.3474483693592255e-16		0.0		0.0
21.960000000000022		0.42007499999999964		3.3474483693592255e-16		0.0		0.0
21.980000000000015		0.42007499999999964		3.3474483693592255e-16		0.0		0.0
22.0		0.42007499999999964		3.3474483693592255e-16		0.0		0.0
22.019999999999985		0.42007499999999964		3.3474483693592255e-16		0.0		0.0
22.039999999999978		0.42007499999999964		3.3474483693592255e-16		0.0		0.0
22.05999999999996		0.42007499999999964		3.3474483693592255e-16		0.0		0.0
22.07999999999997		0.42007499999999964		3.3474483693592255e-16		0.0		0.0
22.09999999999996		0.42007499999999964		3.3474483693592255e-16		0.0		0.0
22.119999999999944		0.42007499999999964		3.3474483693592255e-16		0.0		0.0
22.140000000000033		0.42007499999999964		3.3474483693592255e-16		0.0		0.0
22.16000000000002		0.42007499999999964		3.3474483693592255e-16		0.0		0.0
22.180000000000003		0.42007499999999964		3.3474483693592255e-16		0.0		0.0
22.200000000000014		0.42007499999999964		3.3474483693592255e-16		0.0		0.0
22.220000000000006		0.42007499999999964		3.3474483693592255e-16		0.0		0.0
22.23999999999999		0.42007499999999964		3.3474483693592255e-16		0.0		0.0
22.26000000000001		0.42007499999999964		3.3474483693592255e-16		0.0		0.0
22.279999999999994		0.42007499999999964		3.3474483693592255e-16		0.0		0.0
22.299999999999986		0.42007499999999964		3.3474483693592255e-16		0.0		0.0
22.319999999999997		0.42007499999999964		3.3474483693592255e-16		0.0		0.0
22.33999999999998		0.42007499999999964		3.3474483693592255e-16		0.0		0.0
22.359999999999967		0.42007499999999964		3.3474483693592255e-16		0.0		0.0
22.38000000000006		0.42007499999999964		3.3474483693592255e-16		0.0		0.0
22.40000000000004		0.42007499999999964		3.3474483693592255e-16		0.0		0.0
22.42000000000003		0.42007499999999964		3.3474483693592255e-16		0.0		0.0
22.44000000000004		0.42007499999999964		3.3474483693592255e-16		0.0		0.0
22.460000000000022		0.42007499999999964		3.3474483693592255e-16		0.0		0.0
22.480000000000015		0.42007499999999964		3.3474483693592255e-16		0.0		0.0
22.5		0.42007499999999964		3.3474483693592255e-16		0.0		0.0
22.519999999999985		0.42007499999999964		3.3474483693592255e-16		0.0		0.0
22.539999999999978		0.42007499999999964		3.3474483693592255e-16		0.0		0.0
22.55999999999996		0.42007499999999964		3.3474483693592255e-16		0.0		0.0
22.57999999999997		0.42007499999999964		3.3474483693592255e-16		0.0		0.0
22.59999999999996		0.42007499999999964		3.3474483693592255e-16		0.0		0.0
22.61999999999994		0.42007499999999964		3.3474483693592255e-16		0.0		0.0
22.64000000000003		0.42007499999999964		3.3474483693592255e-16		0.0		0.0
22.660000000000018		0.42007499999999964		3.3474483693592255e-16		0.0		0.0
22.680000000000003		0.42007499999999964		3.3474483693592255e-16		0.0		0.0
22.70000000000001		0.42007499999999964		3.3474483693592255e-16		0.0		0.0
22.72		0.42007499999999964		3.3474483693592255e-16		0.0		0.0
22.739999999999988		0.42007499999999964		3.3474483693592255e-16		0.0		0.0
22.76000000000002		0.42007499999999964		3.3474483693592255e-16		0.0		0.0
22.78		0.42007499999999964		3.3474483693592255e-16		0.0		0.0
22.79999999999999		0.42007499999999964		3.3474483693592255e-16		0.0		0.0
22.82		0.42007499999999964		3.3474483693592255e-16		0.0		0.0
22.839999999999982		0.42007499999999964		3.3474483693592255e-16		0.0		0.0
22.85999999999997		0.42007499999999964		3.3474483693592255e-16		0.0		0.0
22.88000000000006		0.42007499999999964		3.3474483693592255e-16		0.0		0.0
22.90000000000004		0.42007499999999964		3.3474483693592255e-16		0.0		0.0
22.92000000000003		0.42007499999999964		3.3474483693592255e-16		0.0		0.0
22.94000000000004		0.42007499999999964		3.3474483693592255e-16		0.0		0.0
22.960000000000022		0.42007499999999964		3.3474483693592255e-16		0.0		0.0
22.980000000000015		0.42007499999999964		3.3474483693592255e-16		0.0		0.0
23.0		0.42007499999999964		3.3474483693592255e-16		0.0		0.0
23.019999999999985		0.42007499999999964		3.3474483693592255e-16		0.0		0.0
23.039999999999978		0.42007499999999964		3.3474483693592255e-16		0.0		0.0
23.05999999999996		0.42007499999999964		3.3474483693592255e-16		0.0		0.0
23.07999999999997		0.42007499999999964		3.3474483693592255e-16		0.0		0.0
23.09999999999996		0.42007499999999964		3.3474483693592255e-16		0.0		0.0
23.11999999999994		0.42007499999999964		3.3474483693592255e-16		0.0		0.0
23.140000000000022		0.42007499999999964		3.3474483693592255e-16		0.0		0.0
23.160000000000014		0.42007499999999964		3.3474483693592255e-16		0.0		0.0
23.18		0.42007499999999964		3.3474483693592255e-16		0.0		0.0
23.200000000000003		0.42007499999999964		3.3474483693592255e-16		0.0		0.0
23.219999999999995		0.42007499999999964		3.3474483693592255e-16		0.0		0.0
23.23999999999998		0.42007499999999964		3.3474483693592255e-16		0.0		0.0
23.26000000000002		0.42007499999999964		3.3474483693592255e-16		0.0		0.0
23.280000000000005		0.42007499999999964		3.3474483693592255e-16		0.0		0.0
23.299999999999997		0.42007499999999964		3.3474483693592255e-16		0.0		0.0
23.320000000000004		0.42007499999999964		3.3474483693592255e-16		0.0		0.0
23.339999999999986		0.42007499999999964		3.3474483693592255e-16		0.0		0.0
23.359999999999978		0.42007499999999964		3.3474483693592255e-16		0.0		0.0
23.38000000000006		0.42007499999999964		3.3474483693592255e-16		0.0		0.0
23.400000000000045		0.42007499999999964		3.3474483693592255e-16		0.0		0.0
23.42000000000003		0.42007499999999964		3.3474483693592255e-16		0.0		0.0
23.44000000000004		0.42007499999999964		3.3474483693592255e-16		0.0		0.0
23.460000000000026		0.42007499999999964		3.3474483693592255e-16		0.0		0.0
23.480000000000015		0.42007499999999964		3.3474483693592255e-16		0.0		0.0
23.5		0.42007499999999964		3.3474483693592255e-16		0.0		0.0
23.519999999999985		0.42007499999999964		3.3474483693592255e-16		0.0		0.0
23.539999999999974		0.42007499999999964		3.3474483693592255e-16		0.0		0.0
23.55999999999996		0.42007499999999964		3.3474483693592255e-16		0.0		0.0
23.57999999999997		0.42007499999999964		3.3474483693592255e-16		0.0		0.0
23.599999999999955		0.42007499999999964		3.3474483693592255e-16		0.0		0.0
23.61999999999994		0.42007499999999964		3.3474483693592255e-16		0.0		0.0
23.640000000000022		0.42007499999999964		3.3474483693592255e-16		0.0		0.0
23.66000000000001		0.42007499999999964		3.3474483693592255e-16		0.0		0.0
23.679999999999996		0.42007499999999964		3.3474483693592255e-16		0.0		0.0
23.700000000000003		0.42007499999999964		3.3474483693592255e-16		0.0		0.0
23.71999999999999		0.42007499999999964		3.3474483693592255e-16		0.0		0.0
23.739999999999977		0.42007499999999964		3.3474483693592255e-16		0.0		0.0
23.760000000000023		0.42007499999999964		3.3474483693592255e-16		0.0		0.0
23.78000000000001		0.42007499999999964		3.3474483693592255e-16		0.0		0.0
23.799999999999997		0.42007499999999964		3.3474483693592255e-16		0.0		0.0
23.820000000000004		0.42007499999999964		3.3474483693592255e-16		0.0		0.0
23.83999999999999		0.42007499999999964		3.3474483693592255e-16		0.0		0.0
23.85999999999998		0.42007499999999964		3.3474483693592255e-16		0.0		0.0
23.88000000000006		0.42007499999999964		3.3474483693592255e-16		0.0		0.0
23.900000000000045		0.42007499999999964		3.3474483693592255e-16		0.0		0.0
23.920000000000037		0.42007499999999964		3.3474483693592255e-16		0.0		0.0
23.94000000000004		0.42007499999999964		3.3474483693592255e-16		0.0		0.0
23.960000000000026		0.42007499999999964		3.3474483693592255e-16		0.0		0.0
23.980000000000015		0.42007499999999964		3.3474483693592255e-16		0.0		0.0
24.0		0.42007499999999964		3.3474483693592255e-16		0.0		0.0
24.019999999999985		0.42007499999999964		3.3474483693592255e-16		0.0		0.0
24.039999999999974		0.42007499999999964		3.3474483693592255e-16		0.0		0.0
24.05999999999996		0.42007499999999964		3.3474483693592255e-16		0.0		0.0
24.079999999999963		0.42007499999999964		3.3474483693592255e-16		0.0		0.0
24.099999999999955		0.42007499999999964		3.3474483693592255e-16		0.0		0.0
24.11999999999994		0.42007499999999964		3.3474483693592255e-16		0.0		0.0
24.14000000000002		0.42007499999999964		3.3474483693592255e-16		0.0		0.0
24.16000000000001		0.42007499999999964		3.3474483693592255e-16		0.0		0.0
24.179999999999993		0.42007499999999964		3.3474483693592255e-16		0.0		0.0
24.2		0.42007499999999964		3.3474483693592255e-16		0.0		0.0
24.219999999999985		0.42007499999999964		3.3474483693592255e-16		0.0		0.0
24.239999999999974		0.42007499999999964		3.3474483693592255e-16		0.0		0.0
24.260000000000026		0.42007499999999964		3.3474483693592255e-16		0.0		0.0
24.280000000000015		0.42007499999999964		3.3474483693592255e-16		0.0		0.0
24.3		0.42007499999999964		3.3474483693592255e-16		0.0		0.0
24.320000000000007		0.42007499999999964		3.3474483693592255e-16		0.0		0.0
24.33999999999999		0.42007499999999964		3.3474483693592255e-16		0.0		0.0
24.35999999999998		0.42007499999999964		3.3474483693592255e-16		0.0		0.0
24.38000000000006		0.42007499999999964		3.3474483693592255e-16		0.0		0.0
24.400000000000045		0.42007499999999964		3.3474483693592255e-16		0.0		0.0
24.420000000000037		0.42007499999999964		3.3474483693592255e-16		0.0		0.0
24.44000000000004		0.42007499999999964		3.3474483693592255e-16		0.0		0.0
24.460000000000026		0.42007499999999964		3.3474483693592255e-16		0.0		0.0
24.480000000000015		0.42007499999999964		3.3474483693592255e-16		0.0		0.0
24.5		0.42007499999999964		3.3474483693592255e-16		0.0		0.0
24.519999999999985		0.42007499999999964		3.3474483693592255e-16		0.0		0.0
24.539999999999974		0.42007499999999964		3.3474483693592255e-16		0.0		0.0
24.55999999999996		0.42007499999999964		3.3474483693592255e-16		0.0		0.0
24.579999999999963		0.42007499999999964		3.3474483693592255e-16		0.0		0.0
24.599999999999955		0.42007499999999964		3.3474483693592255e-16		0.0		0.0
24.619999999999937		0.42007499999999964		3.3474483693592255e-16		0.0		0.0
24.64000000000002		0.42007499999999964		3.3474483693592255e-16		0.0		0.0
24.660000000000004		0.42007499999999964		3.3474483693592255e-16		0.0		0.0
24.679999999999986		0.42007499999999964		3.3474483693592255e-16		0.0		0.0
24.699999999999996		0.42007499999999964		3.3474483693592255e-16		0.0		0.0
24.71999999999998		0.42007499999999964		3.3474483693592255e-16		0.0		0.0
24.739999999999966		0.42007499999999964		3.3474483693592255e-16		0.0		0.0
24.760000000000034		0.42007499999999964		3.3474483693592255e-16		0.0		0.0
24.78000000000002		0.42007499999999964		3.3474483693592255e-16		0.0		0.0
24.800000000000004		0.42007499999999964		3.3474483693592255e-16		0.0		0.0
24.820000000000014		0.42007499999999964		3.3474483693592255e-16		0.0		0.0
24.839999999999996		0.42007499999999964		3.3474483693592255e-16		0.0		0.0
24.859999999999985		0.42007499999999964		3.3474483693592255e-16		0.0		0.0
24.880000000000063		0.42007499999999964		3.3474483693592255e-16		0.0		0.0
24.900000000000045		0.42007499999999964		3.3474483693592255e-16		0.0		0.0
24.920000000000037		0.42007499999999964		3.3474483693592255e-16		0.0		0.0
24.94000000000004		0.42007499999999964		3.3474483693592255e-16		0.0		0.0
24.960000000000026		0.42007499999999964		3.3474483693592255e-16		0.0		0.0
24.980000000000015		0.42007499999999964		3.3474483693592255e-16		0.0		0.0
25.0		0.42007499999999964		3.3474483693592255e-16		0.0		0.0
25.019999999999985		0.42007499999999964		3.3474483693592255e-16		0.0		0.0
25.039999999999974		0.42007499999999964		3.3474483693592255e-16		0.0		0.0
25.05999999999996		0.42007499999999964		3.3474483693592255e-16		0.0		0.0
25.079999999999963		0.42007499999999964		3.3474483693592255e-16		0.0		0.0
25.099999999999955		0.42007499999999964		3.3474483693592255e-16		0.0		0.0
25.119999999999937		0.42007499999999964		3.3474483693592255e-16		0.0		0.0
25.140000000000015		0.42007499999999964		3.3474483693592255e-16		0.0		0.0
25.160000000000004		0.42007499999999964		3.3474483693592255e-16		0.0		0.0
25.179999999999986		0.42007499999999964		3.3474483693592255e-16		0.0		0.0
25.199999999999992		0.42007499999999964		3.3474483693592255e-16		0.0		0.0
25.21999999999998		0.42007499999999964		3.3474483693592255e-16		0.0		0.0
25.239999999999963		0.42007499999999964		3.3474483693592255e-16		0.0		0.0
25.260000000000037		0.42007499999999964		3.3474483693592255e-16		0.0		0.0
25.28000000000002		0.42007499999999964		3.3474483693592255e-16		0.0		0.0
25.300000000000008		0.42007499999999964		3.3474483693592255e-16		0.0		0.0
25.320000000000014		0.42007499999999964		3.3474483693592255e-16		0.0		0.0
25.34		0.42007499999999964		3.3474483693592255e-16		0.0		0.0
25.359999999999992		0.42007499999999964		3.3474483693592255e-16		0.0		0.0
25.380000000000063		0.42007499999999964		3.3474483693592255e-16		0.0		0.0
25.400000000000045		0.42007499999999964		3.3474483693592255e-16		0.0		0.0
25.420000000000037		0.42007499999999964		3.3474483693592255e-16		0.0		0.0
25.44000000000004		0.42007499999999964		3.3474483693592255e-16		0.0		0.0
25.460000000000026		0.42007499999999964		3.3474483693592255e-16		0.0		0.0
25.480000000000015		0.42007499999999964		3.3474483693592255e-16		0.0		0.0
25.5		0.42007499999999964		3.3474483693592255e-16		0.0		0.0
25.519999999999985		0.42007499999999964		3.3474483693592255e-16		0.0		0.0
25.539999999999974		0.42007499999999964		3.3474483693592255e-16		0.0		0.0
25.55999999999996		0.42007499999999964		3.3474483693592255e-16		0.0		0.0
25.579999999999963		0.42007499999999964		3.3474483693592255e-16		0.0		0.0
25.59999999999995		0.42007499999999964		3.3474483693592255e-16		0.0		0.0
25.619999999999937		0.42007499999999964		3.3474483693592255e-16		0.0		0.0
25.640000000000008		0.42007499999999964		3.3474483693592255e-16		0.0		0.0
25.66		0.42007499999999964		3.3474483693592255e-16		0.0		0.0
25.679999999999982		0.42007499999999964		3.3474483693592255e-16		0.0		0.0
25.699999999999985		0.42007499999999964		3.3474483693592255e-16		0.0		0.0
25.719999999999978		0.42007499999999964		3.3474483693592255e-16		0.0		0.0
25.73999999999996		0.42007499999999964		3.3474483693592255e-16		0.0		0.0
25.76000000000004		0.42007499999999964		3.3474483693592255e-16		0.0		0.0
25.780000000000022		0.42007499999999964		3.3474483693592255e-16		0.0		0.0
25.800000000000015		0.42007499999999964		3.3474483693592255e-16		0.0		0.0
25.820000000000018		0.42007499999999964		3.3474483693592255e-16		0.0		0.0
25.84		0.42007499999999964		3.3474483693592255e-16		0.0		0.0
25.859999999999992		0.42007499999999964		3.3474483693592255e-16		0.0		0.0
25.880000000000063		0.42007499999999964		3.3474483693592255e-16		0.0		0.0
25.900000000000045		0.42007499999999964		3.3474483693592255e-16		0.0		0.0
25.920000000000037		0.42007499999999964		3.3474483693592255e-16		0.0		0.0
25.94000000000004		0.42007499999999964		3.3474483693592255e-16		0.0		0.0
25.960000000000026		0.42007499999999964		3.3474483693592255e-16		0.0		0.0
25.980000000000015		0.42007499999999964		3.3474483693592255e-16		0.0		0.0
26.0		0.42007499999999964		3.3474483693592255e-16		0.0		0.0
26.019999999999985		0.42007499999999964		3.3474483693592255e-16		0.0		0.0
26.039999999999974		0.42007499999999964		3.3474483693592255e-16		0.0		0.0
26.05999999999996		0.42007499999999964		3.3474483693592255e-16		0.0		0.0
26.079999999999963		0.42007499999999964		3.3474483693592255e-16		0.0		0.0
26.099999999999955		0.42007499999999964		3.3474483693592255e-16		0.0		0.0
26.119999999999937		0.42007499999999964		3.3474483693592255e-16		0.0		0.0
26.140000000000008		0.42007499999999964		3.3474483693592255e-16		0.0		0.0
26.159999999999997		0.42007499999999964		3.3474483693592255e-16		0.0		0.0
26.179999999999982		0.42007499999999964		3.3474483693592255e-16		0.0		0.0
26.199999999999985		0.42007499999999964		3.3474483693592255e-16		0.0		0.0
26.219999999999974		0.42007499999999964		3.3474483693592255e-16		0.0		0.0
26.23999999999996		0.42007499999999964		3.3474483693592255e-16		0.0		0.0
26.260000000000044		0.42007499999999964		3.3474483693592255e-16		0.0		0.0
26.280000000000026		0.42007499999999964		3.3474483693592255e-16		0.0		0.0
26.30000000000002		0.42007499999999964		3.3474483693592255e-16		0.0		0.0
26.32000000000002		0.42007499999999964		3.3474483693592255e-16		0.0		0.0
26.340000000000003		0.42007499999999964		3.3474483693592255e-16		0.0		0.0
26.359999999999996		0.42007499999999964		3.3474483693592255e-16		0.0		0.0
26.380000000000063		0.42007499999999964		3.3474483693592255e-16		0.0		0.0
26.40000000000005		0.42007499999999964		3.3474483693592255e-16		0.0		0.0
26.420000000000037		0.42007499999999964		3.3474483693592255e-16		0.0		0.0
26.44000000000004		0.42007499999999964		3.3474483693592255e-16		0.0		0.0
26.460000000000026		0.42007499999999964		3.3474483693592255e-16		0.0		0.0
26.480000000000015		0.42007499999999964		3.3474483693592255e-16		0.0		0.0
26.5		0.42007499999999964		3.3474483693592255e-16		0.0		0.0
26.519999999999985		0.42007499999999964		3.3474483693592255e-16		0.0		0.0
26.539999999999974		0.42007499999999964		3.3474483693592255e-16		0.0		0.0
26.55999999999996		0.42007499999999964		3.3474483693592255e-16		0.0		0.0
26.579999999999963		0.42007499999999964		3.3474483693592255e-16		0.0		0.0
26.59999999999995		0.42007499999999964		3.3474483693592255e-16		0.0		0.0
26.619999999999937		0.42007499999999964		3.3474483693592255e-16		0.0		0.0
26.640000000000004		0.42007499999999964		3.3474483693592255e-16		0.0		0.0
26.659999999999997		0.42007499999999964		3.3474483693592255e-16		0.0		0.0
26.67999999999998		0.42007499999999964		3.3474483693592255e-16		0.0		0.0
26.69999999999998		0.42007499999999964		3.3474483693592255e-16		0.0		0.0
26.719999999999967		0.42007499999999964		3.3474483693592255e-16		0.0		0.0
26.739999999999956		0.42007499999999964		3.3474483693592255e-16		0.0		0.0
26.760000000000044		0.42007499999999964		3.3474483693592255e-16		0.0		0.0
26.780000000000033		0.42007499999999964		3.3474483693592255e-16		0.0		0.0
26.80000000000002		0.42007499999999964		3.3474483693592255e-16		0.0		0.0
26.82000000000002		0.42007499999999964		3.3474483693592255e-16		0.0		0.0
26.840000000000003		0.42007499999999964		3.3474483693592255e-16		0.0		0.0
26.859999999999996		0.42007499999999964		3.3474483693592255e-16		0.0		0.0
26.880000000000063		0.42007499999999964		3.3474483693592255e-16		0.0		0.0
26.90000000000005		0.42007499999999964		3.3474483693592255e-16		0.0		0.0
26.920000000000037		0.42007499999999964		3.3474483693592255e-16		0.0		0.0
26.94000000000004		0.42007499999999964		3.3474483693592255e-16		0.0		0.0
26.960000000000026		0.42007499999999964		3.3474483693592255e-16		0.0		0.0
26.980000000000015		0.42007499999999964		3.3474483693592255e-16		0.0		0.0
27.0		0.42007499999999964		3.3474483693592255e-16		0.0		0.0
27.019999999999985		0.42007499999999964		3.3474483693592255e-16		0.0		0.0
27.039999999999974		0.42007499999999964		3.3474483693592255e-16		0.0		0.0
27.05999999999996		0.42007499999999964		3.3474483693592255e-16		0.0		0.0
27.07999999999996		0.42007499999999964		3.3474483693592255e-16		0.0		0.0
27.09999999999995		0.42007499999999964		3.3474483693592255e-16		0.0		0.0
27.119999999999933		0.42007499999999964		3.3474483693592255e-16		0.0		0.0
27.140000000000004		0.42007499999999964		3.3474483693592255e-16		0.0		0.0
27.15999999999999		0.42007499999999964		3.3474483693592255e-16		0.0		0.0
27.17999999999998		0.42007499999999964		3.3474483693592255e-16		0.0		0.0
27.199999999999978		0.42007499999999964		3.3474483693592255e-16		0.0		0.0
27.219999999999967		0.42007499999999964		3.3474483693592255e-16		0.0		0.0
27.23999999999995		0.42007499999999964		3.3474483693592255e-16		0.0		0.0
27.26000000000005		0.42007499999999964		3.3474483693592255e-16		0.0		0.0
27.280000000000033		0.42007499999999964		3.3474483693592255e-16		0.0		0.0
27.300000000000022		0.42007499999999964		3.3474483693592255e-16		0.0		0.0
27.32000000000003		0.42007499999999964		3.3474483693592255e-16		0.0		0.0
27.34000000000001		0.42007499999999964		3.3474483693592255e-16		0.0		0.0
27.36		0.42007499999999964		3.3474483693592255e-16		0.0		0.0
27.380000000000067		0.42007499999999964		3.3474483693592255e-16		0.0		0.0
27.40000000000005		0.42007499999999964		3.3474483693592255e-16		0.0		0.0
27.42000000000004		0.42007499999999964		3.3474483693592255e-16		0.0		0.0
27.44000000000004		0.42007499999999964		3.3474483693592255e-16		0.0		0.0
27.460000000000026		0.42007499999999964		3.3474483693592255e-16		0.0		0.0
27.480000000000015		0.42007499999999964		3.3474483693592255e-16		0.0		0.0
27.5		0.42007499999999964		3.3474483693592255e-16		0.0		0.0
27.519999999999985		0.42007499999999964		3.3474483693592255e-16		0.0		0.0
27.539999999999974		0.42007499999999964		3.3474483693592255e-16		0.0		0.0
27.55999999999996		0.42007499999999964		3.3474483693592255e-16		0.0		0.0
27.57999999999996		0.42007499999999964		3.3474483693592255e-16		0.0		0.0
27.59999999999995		0.42007499999999964		3.3474483693592255e-16		0.0		0.0
27.619999999999933		0.42007499999999964		3.3474483693592255e-16		0.0		0.0
27.64		0.42007499999999964		3.3474483693592255e-16		0.0		0.0
27.65999999999999		0.42007499999999964		3.3474483693592255e-16		0.0		0.0
27.67999999999997		0.42007499999999964		3.3474483693592255e-16		0.0		0.0
27.699999999999974		0.42007499999999964		3.3474483693592255e-16		0.0		0.0
27.719999999999963		0.42007499999999964		3.3474483693592255e-16		0.0		0.0
27.739999999999945		0.42007499999999964		3.3474483693592255e-16		0.0		0.0
27.760000000000055		0.42007499999999964		3.3474483693592255e-16		0.0		0.0
27.780000000000037		0.42007499999999964		3.3474483693592255e-16		0.0		0.0
27.800000000000026		0.42007499999999964		3.3474483693592255e-16		0.0		0.0
27.82000000000003		0.42007499999999964		3.3474483693592255e-16		0.0		0.0
27.840000000000014		0.42007499999999964		3.3474483693592255e-16		0.0		0.0
27.86		0.42007499999999964		3.3474483693592255e-16		0.0		0.0
27.880000000000067		0.42007499999999964		3.3474483693592255e-16		0.0		0.0
27.90000000000005		0.42007499999999964		3.3474483693592255e-16		0.0		0.0
27.92000000000004		0.42007499999999964		3.3474483693592255e-16		0.0		0.0
27.94000000000004		0.42007499999999964		3.3474483693592255e-16		0.0		0.0
27.960000000000026		0.42007499999999964		3.3474483693592255e-16		0.0		0.0
27.980000000000015		0.42007499999999964		3.3474483693592255e-16		0.0		0.0
28.0		0.42007499999999964		3.3474483693592255e-16		0.0		0.0
28.019999999999985		0.42007499999999964		3.3474483693592255e-16		0.0		0.0
28.039999999999974		0.42007499999999964		3.3474483693592255e-16		0.0		0.0
28.05999999999996		0.42007499999999964		3.3474483693592255e-16		0.0		0.0
28.07999999999996		0.42007499999999964		3.3474483693592255e-16		0.0		0.0
28.09999999999995		0.42007499999999964		3.3474483693592255e-16		0.0		0.0
28.119999999999933		0.42007499999999964		3.3474483693592255e-16		0.0		0.0
28.139999999999997		0.42007499999999964		3.3474483693592255e-16		0.0		0.0
28.159999999999986		0.42007499999999964		3.3474483693592255e-16		0.0		0.0
28.179999999999968		0.42007499999999964		3.3474483693592255e-16		0.0		0.0
28.199999999999974		0.42007499999999964		3.3474483693592255e-16		0.0		0.0
28.21999999999996		0.42007499999999964		3.3474483693592255e-16		0.0		0.0
28.239999999999945		0.42007499999999964		3.3474483693592255e-16		0.0		0.0
28.260000000000055		0.42007499999999964		3.3474483693592255e-16		0.0		0.0
28.28000000000004		0.42007499999999964		3.3474483693592255e-16		0.0		0.0
28.300000000000026		0.42007499999999964		3.3474483693592255e-16		0.0		0.0
28.320000000000032		0.42007499999999964		3.3474483693592255e-16		0.0		0.0
28.340000000000014		0.42007499999999964		3.3474483693592255e-16		0.0		0.0
28.360000000000003		0.42007499999999964		3.3474483693592255e-16		0.0		0.0
28.380000000000067		0.42007499999999964		3.3474483693592255e-16		0.0		0.0
28.40000000000005		0.42007499999999964		3.3474483693592255e-16		0.0		0.0
28.42000000000004		0.42007499999999964		3.3474483693592255e-16		0.0		0.0
28.44000000000004		0.42007499999999964		3.3474483693592255e-16		0.0		0.0
28.460000000000026		0.42007499999999964		3.3474483693592255e-16		0.0		0.0
28.480000000000015		0.42007499999999964		3.3474483693592255e-16		0.0		0.0
28.5		0.42007499999999964		3.3474483693592255e-16		0.0		0.0
28.519999999999985		0.42007499999999964		3.3474483693592255e-16		0.0		0.0
28.539999999999974		0.42007499999999964		3.3474483693592255e-16		0.0		0.0
28.559999999999956		0.42007499999999964		3.3474483693592255e-16		0.0		0.0
28.57999999999996		0.42007499999999964		3.3474483693592255e-16		0.0		0.0
28.59999999999995		0.42007499999999964		3.3474483693592255e-16		0.0		0.0
28.619999999999933		0.42007499999999964		3.3474483693592255e-16		0.0		0.0
28.639999999999997		0.42007499999999964		3.3474483693592255e-16		0.0		0.0
28.659999999999986		0.42007499999999964		3.3474483693592255e-16		0.0		0.0
28.679999999999968		0.42007499999999964		3.3474483693592255e-16		0.0		0.0
28.699999999999974		0.42007499999999964		3.3474483693592255e-16		0.0		0.0
28.71999999999996		0.42007499999999964		3.3474483693592255e-16		0.0		0.0
28.73999999999994		0.42007499999999964		3.3474483693592255e-16		0.0		0.0
28.76000000000006		0.42007499999999964		3.3474483693592255e-16		0.0		0.0
28.78000000000004		0.42007499999999964		3.3474483693592255e-16		0.0		0.0
28.800000000000026		0.42007499999999964		3.3474483693592255e-16		0.0		0.0
28.820000000000032		0.42007499999999964		3.3474483693592255e-16		0.0		0.0
28.840000000000014		0.42007499999999964		3.3474483693592255e-16		0.0		0.0
28.860000000000003		0.42007499999999964		3.3474483693592255e-16		0.0		0.0
28.880000000000067		0.42007499999999964		3.3474483693592255e-16		0.0		0.0
28.90000000000005		0.42007499999999964		3.3474483693592255e-16		0.0		0.0
28.92000000000004		0.42007499999999964		3.3474483693592255e-16		0.0		0.0
28.940000000000044		0.42007499999999964		3.3474483693592255e-16		0.0		0.0
28.960000000000026		0.42007499999999964		3.3474483693592255e-16		0.0		0.0
28.980000000000015		0.42007499999999964		3.3474483693592255e-16		0.0		0.0
29.0		0.42007499999999964		3.3474483693592255e-16		0.0		0.0
29.019999999999985		0.42007499999999964		3.3474483693592255e-16		0.0		0.0
29.039999999999974		0.42007499999999964		3.3474483693592255e-16		0.0		0.0
29.059999999999956		0.42007499999999964		3.3474483693592255e-16		0.0		0.0
29.07999999999996		0.42007499999999964		3.3474483693592255e-16		0.0		0.0
29.09999999999995		0.42007499999999964		3.3474483693592255e-16		0.0		0.0
29.119999999999933		0.42007499999999964		3.3474483693592255e-16		0.0		0.0
29.139999999999997		0.42007499999999964		3.3474483693592255e-16		0.0		0.0
29.159999999999982		0.42007499999999964		3.3474483693592255e-16		0.0		0.0
29.179999999999964		0.42007499999999964		3.3474483693592255e-16		0.0		0.0
29.199999999999967		0.42007499999999964		3.3474483693592255e-16		0.0		0.0
29.21999999999996		0.42007499999999964		3.3474483693592255e-16		0.0		0.0
29.23999999999994		0.42007499999999964		3.3474483693592255e-16		0.0		0.0
29.260000000000062		0.42007499999999964		3.3474483693592255e-16		0.0		0.0
29.280000000000044		0.42007499999999964		3.3474483693592255e-16		0.0		0.0
29.300000000000033		0.42007499999999964		3.3474483693592255e-16		0.0		0.0
29.320000000000036		0.42007499999999964		3.3474483693592255e-16		0.0		0.0
29.340000000000018		0.42007499999999964		3.3474483693592255e-16		0.0		0.0
29.36000000000001		0.42007499999999964		3.3474483693592255e-16		0.0		0.0
29.380000000000067		0.42007499999999964		3.3474483693592255e-16		0.0		0.0
29.400000000000055		0.42007499999999964		3.3474483693592255e-16		0.0		0.0
29.42000000000004		0.42007499999999964		3.3474483693592255e-16		0.0		0.0
29.440000000000044		0.42007499999999964		3.3474483693592255e-16		0.0		0.0
29.460000000000026		0.42007499999999964		3.3474483693592255e-16		0.0		0.0
29.480000000000015		0.42007499999999964		3.3474483693592255e-16		0.0		0.0
29.5		0.42007499999999964		3.3474483693592255e-16		0.0		0.0
29.519999999999985		0.42007499999999964		3.3474483693592255e-16		0.0		0.0
29.539999999999974		0.42007499999999964		3.3474483693592255e-16		0.0		0.0
29.559999999999956		0.42007499999999964		3.3474483693592255e-16		0.0		0.0
29.57999999999996		0.42007499999999964		3.3474483693592255e-16		0.0		0.0
29.599999999999945		0.42007499999999964		3.3474483693592255e-16		0.0		0.0
29.619999999999933		0.42007499999999964		3.3474483693592255e-16		0.0		0.0
29.63999999999999		0.42007499999999964		3.3474483693592255e-16		0.0		0.0
29.659999999999982		0.42007499999999964		3.3474483693592255e-16		0.0		0.0
29.679999999999964		0.42007499999999964		3.3474483693592255e-16		0.0		0.0
29.699999999999964		0.42007499999999964		3.3474483693592255e-16		0.0		0.0
29.719999999999956		0.42007499999999964		3.3474483693592255e-16		0.0		0.0
29.739999999999938		0.42007499999999964		3.3474483693592255e-16		0.0		0.0
29.760000000000062		0.42007499999999964		3.3474483693592255e-16		0.0		0.0
29.780000000000044		0.42007499999999964		3.3474483693592255e-16		0.0		0.0
29.800000000000036		0.42007499999999964		3.3474483693592255e-16		0.0		0.0
29.820000000000036		0.42007499999999964		3.3474483693592255e-16		0.0		0.0
29.84000000000002		0.42007499999999964		3.3474483693592255e-16		0.0		0.0
29.86000000000001		0.42007499999999964		3.3474483693592255e-16		0.0		0.0
29.880000000000067		0.42007499999999964		3.3474483693592255e-16		0.0		0.0
29.900000000000055		0.42007499999999964		3.3474483693592255e-16		0.0		0.0
29.92000000000004		0.42007499999999964		3.3474483693592255e-16		0.0		0.0
29.940000000000044		0.42007499999999964		3.3474483693592255e-16		0.0		0.0
29.960000000000026		0.42007499999999964		3.3474483693592255e-16		0.0		0.0
29.980000000000015		0.42007499999999964		3.3474483693592255e-16		0.0		0.0
30.0		0.42007499999999964		3.3474483693592255e-16		0.0		0.0
30.019999999999985		0.42007499999999964		3.3474483693592255e-16		0.0		0.0
30.039999999999974		0.42007499999999964		3.3474483693592255e-16		0.0		0.0
30.059999999999956		0.42007499999999964		3.3474483693592255e-16		0.0		0.0
30.07999999999996		0.42007499999999964		3.3474483693592255e-16		0.0		0.0
30.099999999999945		0.42007499999999964		3.3474483693592255e-16		0.0		0.0
30.119999999999926		0.42007499999999964		3.3474483693592255e-16		0.0		0.0
30.13999999999999		0.42007499999999964		3.3474483693592255e-16		0.0		0.0
30.15999999999998		0.42007499999999964		3.3474483693592255e-16		0.0		0.0
30.17999999999996		0.42007499999999964		3.3474483693592255e-16		0.0		0.0
30.199999999999964		0.42007499999999964		3.3474483693592255e-16		0.0		0.0
30.21999999999995		0.42007499999999964		3.3474483693592255e-16		0.0		0.0
30.23999999999993		0.42007499999999964		3.3474483693592255e-16		0.0		0.0
30.26000000000007		0.42007499999999964		3.3474483693592255e-16		0.0		0.0
30.28000000000005		0.42007499999999964		3.3474483693592255e-16		0.0		0.0
30.300000000000036		0.42007499999999964		3.3474483693592255e-16		0.0		0.0
30.32000000000004		0.42007499999999964		3.3474483693592255e-16		0.0		0.0
30.34000000000002		0.42007499999999964		3.3474483693592255e-16		0.0		0.0
30.36000000000001		0.42007499999999964		3.3474483693592255e-16		0.0		0.0
30.380000000000074		0.42007499999999964		3.3474483693592255e-16		0.0		0.0
30.400000000000055		0.42007499999999964		3.3474483693592255e-16		0.0		0.0
30.42000000000004		0.42007499999999964		3.3474483693592255e-16		0.0		0.0
30.440000000000044		0.42007499999999964		3.3474483693592255e-16		0.0		0.0
30.460000000000026		0.42007499999999964		3.3474483693592255e-16		0.0		0.0
30.480000000000015		0.42007499999999964		3.3474483693592255e-16		0.0		0.0
30.5		0.42007499999999964		3.3474483693592255e-16		0.0		0.0
30.519999999999985		0.42007499999999964		3.3474483693592255e-16		0.0		0.0
30.539999999999974		0.42007499999999964		3.3474483693592255e-16		0.0		0.0
30.559999999999956		0.42007499999999964		3.3474483693592255e-16		0.0		0.0
30.57999999999996		0.42007499999999964		3.3474483693592255e-16		0.0		0.0
30.599999999999945		0.42007499999999964		3.3474483693592255e-16		0.0		0.0
30.619999999999926		0.42007499999999964		3.3474483693592255e-16		0.0		0.0
30.639999999999986		0.42007499999999964		3.3474483693592255e-16		0.0		0.0
30.65999999999997		0.42007499999999964		3.3474483693592255e-16		0.0		0.0
30.67999999999996		0.42007499999999964		3.3474483693592255e-16		0.0		0.0
30.69999999999996		0.42007499999999964		3.3474483693592255e-16		0.0		0.0
30.71999999999995		0.42007499999999964		3.3474483693592255e-16		0.0		0.0
30.73999999999993		0.42007499999999964		3.3474483693592255e-16		0.0		0.0
30.76000000000007		0.42007499999999964		3.3474483693592255e-16		0.0		0.0
30.78000000000005		0.42007499999999964		3.3474483693592255e-16		0.0		0.0
30.80000000000004		0.42007499999999964		3.3474483693592255e-16		0.0		0.0
30.82000000000004		0.42007499999999964		3.3474483693592255e-16		0.0		0.0
30.84000000000003		0.42007499999999964		3.3474483693592255e-16		0.0		0.0
30.860000000000014		0.42007499999999964		3.3474483693592255e-16		0.0		0.0
30.880000000000074		0.42007499999999964		3.3474483693592255e-16		0.0		0.0
30.900000000000055		0.42007499999999964		3.3474483693592255e-16		0.0		0.0
30.92000000000004		0.42007499999999964		3.3474483693592255e-16		0.0		0.0
30.940000000000044		0.42007499999999964		3.3474483693592255e-16		0.0		0.0
30.960000000000026		0.42007499999999964		3.3474483693592255e-16		0.0		0.0
30.980000000000015		0.42007499999999964		3.3474483693592255e-16		0.0		0.0
31.0		0.42007499999999964		3.3474483693592255e-16		0.0		0.0
31.019999999999985		0.42007499999999964		3.3474483693592255e-16		0.0		0.0
31.039999999999974		0.42007499999999964		3.3474483693592255e-16		0.0		0.0
31.059999999999956		0.42007499999999964		3.3474483693592255e-16		0.0		0.0
31.079999999999956		0.42007499999999964		3.3474483693592255e-16		0.0		0.0
31.099999999999945		0.42007499999999964		3.3474483693592255e-16		0.0		0.0
31.119999999999926		0.42007499999999964		3.3474483693592255e-16		0.0		0.0
31.139999999999986		0.42007499999999964		3.3474483693592255e-16		0.0		0.0
31.15999999999997		0.42007499999999964		3.3474483693592255e-16		0.0		0.0
31.17999999999996		0.42007499999999964		3.3474483693592255e-16		0.0		0.0
31.19999999999996		0.42007499999999964		3.3474483693592255e-16		0.0		0.0
31.219999999999946		0.42007499999999964		3.3474483693592255e-16		0.0		0.0
31.239999999999927		0.42007499999999964		3.3474483693592255e-16		0.0		0.0
31.260000000000073		0.42007499999999964		3.3474483693592255e-16		0.0		0.0
31.280000000000054		0.42007499999999964		3.3474483693592255e-16		0.0		0.0
31.30000000000004		0.42007499999999964		3.3474483693592255e-16		0.0		0.0
31.32000000000004		0.42007499999999964		3.3474483693592255e-16		0.0		0.0
31.34000000000003		0.42007499999999964		3.3474483693592255e-16		0.0		0.0
31.360000000000014		0.42007499999999964		3.3474483693592255e-16		0.0		0.0
31.380000000000074		0.42007499999999964		3.3474483693592255e-16		0.0		0.0
31.400000000000055		0.42007499999999964		3.3474483693592255e-16		0.0		0.0
31.420000000000044		0.42007499999999964		3.3474483693592255e-16		0.0		0.0
31.440000000000044		0.42007499999999964		3.3474483693592255e-16		0.0		0.0
31.460000000000026		0.42007499999999964		3.3474483693592255e-16		0.0		0.0
31.480000000000015		0.42007499999999964		3.3474483693592255e-16		0.0		0.0
31.5		0.42007499999999964		3.3474483693592255e-16		0.0		0.0
31.519999999999985		0.42007499999999964		3.3474483693592255e-16		0.0		0.0
31.539999999999974		0.42007499999999964		3.3474483693592255e-16		0.0		0.0
31.559999999999956		0.42007499999999964		3.3474483693592255e-16		0.0		0.0
31.579999999999956		0.42007499999999964		3.3474483693592255e-16		0.0		0.0
31.599999999999945		0.42007499999999964		3.3474483693592255e-16		0.0		0.0
31.619999999999926		0.42007499999999964		3.3474483693592255e-16		0.0		0.0
31.639999999999983		0.42007499999999964		3.3474483693592255e-16		0.0		0.0
31.65999999999997		0.42007499999999964		3.3474483693592255e-16		0.0		0.0
31.679999999999954		0.42007499999999964		3.3474483693592255e-16		0.0		0.0
31.699999999999953		0.42007499999999964		3.3474483693592255e-16		0.0		0.0
31.719999999999946		0.42007499999999964		3.3474483693592255e-16		0.0		0.0
31.739999999999927		0.42007499999999964		3.3474483693592255e-16		0.0		0.0
31.760000000000073		0.42007499999999964		3.3474483693592255e-16		0.0		0.0
31.780000000000054		0.42007499999999964		3.3474483693592255e-16		0.0		0.0
31.800000000000047		0.42007499999999964		3.3474483693592255e-16		0.0		0.0
31.820000000000046		0.42007499999999964		3.3474483693592255e-16		0.0		0.0
31.84000000000003		0.42007499999999964		3.3474483693592255e-16		0.0		0.0
31.860000000000017		0.42007499999999964		3.3474483693592255e-16		0.0		0.0
31.880000000000074		0.42007499999999964		3.3474483693592255e-16		0.0		0.0
31.900000000000055		0.42007499999999964		3.3474483693592255e-16		0.0		0.0
31.920000000000044		0.42007499999999964		3.3474483693592255e-16		0.0		0.0
31.940000000000044		0.42007499999999964		3.3474483693592255e-16		0.0		0.0
31.960000000000026		0.42007499999999964		3.3474483693592255e-16		0.0		0.0
31.980000000000015		0.42007499999999964		3.3474483693592255e-16		0.0		0.0
32.0		0.42007499999999964		3.3474483693592255e-16		0.0		0.0
32.01999999999999		0.42007499999999964		3.3474483693592255e-16		0.0		0.0
32.03999999999997		0.42007499999999964		3.3474483693592255e-16		0.0		0.0
32.05999999999995		0.42007499999999964		3.3474483693592255e-16		0.0		0.0
32.079999999999956		0.42007499999999964		3.3474483693592255e-16		0.0		0.0
32.099999999999945		0.42007499999999964		3.3474483693592255e-16		0.0		0.0
32.119999999999926		0.42007499999999964		3.3474483693592255e-16		0.0		0.0
32.13999999999998		0.42007499999999964		3.3474483693592255e-16		0.0		0.0
32.15999999999996		0.42007499999999964		3.3474483693592255e-16		0.0		0.0
32.17999999999996		0.42007499999999964		3.3474483693592255e-16		0.0		0.0
32.19999999999995		0.42007499999999964		3.3474483693592255e-16		0.0		0.0
32.21999999999994		0.42007499999999964		3.3474483693592255e-16		0.0		0.0
32.239999999999924		0.42007499999999964		3.3474483693592255e-16		0.0		0.0
32.260000000000076		0.42007499999999964		3.3474483693592255e-16		0.0		0.0
32.28000000000006		0.42007499999999964		3.3474483693592255e-16		0.0		0.0
32.30000000000005		0.42007499999999964		3.3474483693592255e-16		0.0		0.0
32.32000000000004		0.42007499999999964		3.3474483693592255e-16		0.0		0.0
32.34000000000004		0.42007499999999964		3.3474483693592255e-16		0.0		0.0
32.36000000000002		0.42007499999999964		3.3474483693592255e-16		0.0		0.0
32.380000000000074		0.42007499999999964		3.3474483693592255e-16		0.0		0.0
32.400000000000055		0.42007499999999964		3.3474483693592255e-16		0.0		0.0
32.420000000000044		0.42007499999999964		3.3474483693592255e-16		0.0		0.0
32.44000000000005		0.42007499999999964		3.3474483693592255e-16		0.0		0.0
32.46000000000003		0.42007499999999964		3.3474483693592255e-16		0.0		0.0
32.48000000000001		0.42007499999999964		3.3474483693592255e-16		0.0		0.0
32.5		0.42007499999999964		3.3474483693592255e-16		0.0		0.0
32.51999999999999		0.42007499999999964		3.3474483693592255e-16		0.0		0.0
32.53999999999997		0.42007499999999964		3.3474483693592255e-16		0.0		0.0
32.55999999999995		0.42007499999999964		3.3474483693592255e-16		0.0		0.0
32.579999999999956		0.42007499999999964		3.3474483693592255e-16		0.0		0.0
32.599999999999945		0.42007499999999964		3.3474483693592255e-16		0.0		0.0
32.619999999999926		0.42007499999999964		3.3474483693592255e-16		0.0		0.0
32.63999999999998		0.42007499999999964		3.3474483693592255e-16		0.0		0.0
32.65999999999996		0.42007499999999964		3.3474483693592255e-16		0.0		0.0
32.67999999999995		0.42007499999999964		3.3474483693592255e-16		0.0		0.0
32.69999999999995		0.42007499999999964		3.3474483693592255e-16		0.0		0.0
32.71999999999994		0.42007499999999964		3.3474483693592255e-16		0.0		0.0
32.739999999999924		0.42007499999999964		3.3474483693592255e-16		0.0		0.0
32.760000000000076		0.42007499999999964		3.3474483693592255e-16		0.0		0.0
32.78000000000006		0.42007499999999964		3.3474483693592255e-16		0.0		0.0
32.80000000000005		0.42007499999999964		3.3474483693592255e-16		0.0		0.0
32.82000000000005		0.42007499999999964		3.3474483693592255e-16		0.0		0.0
32.84000000000004		0.42007499999999964		3.3474483693592255e-16		0.0		0.0
32.86000000000002		0.42007499999999964		3.3474483693592255e-16		0.0		0.0
32.880000000000074		0.42007499999999964		3.3474483693592255e-16		0.0		0.0
32.900000000000055		0.42007499999999964		3.3474483693592255e-16		0.0		0.0
32.920000000000044		0.42007499999999964		3.3474483693592255e-16		0.0		0.0
32.94000000000005		0.42007499999999964		3.3474483693592255e-16		0.0		0.0
32.96000000000003		0.42007499999999964		3.3474483693592255e-16		0.0		0.0
32.98000000000001		0.42007499999999964		3.3474483693592255e-16		0.0		0.0
33.0		0.42007499999999964		3.3474483693592255e-16		0.0		0.0
33.01999999999999		0.42007499999999964		3.3474483693592255e-16		0.0		0.0
33.03999999999997		0.42007499999999964		3.3474483693592255e-16		0.0		0.0
33.05999999999995		0.42007499999999964		3.3474483693592255e-16		0.0		0.0
33.079999999999956		0.42007499999999964		3.3474483693592255e-16		0.0		0.0
33.09999999999994		0.42007499999999964		3.3474483693592255e-16		0.0		0.0
33.119999999999926		0.42007499999999964		3.3474483693592255e-16		0.0		0.0
33.13999999999998		0.42007499999999964		3.3474483693592255e-16		0.0		0.0
33.15999999999996		0.42007499999999964		3.3474483693592255e-16		0.0		0.0
33.17999999999995		0.42007499999999964		3.3474483693592255e-16		0.0		0.0
33.19999999999995		0.42007499999999964		3.3474483693592255e-16		0.0		0.0
33.219999999999935		0.42007499999999964		3.3474483693592255e-16		0.0		0.0
33.23999999999992		0.42007499999999964		3.3474483693592255e-16		0.0		0.0
33.26000000000008		0.42007499999999964		3.3474483693592255e-16		0.0		0.0
33.280000000000065		0.42007499999999964		3.3474483693592255e-16		0.0		0.0
33.30000000000005		0.42007499999999964		3.3474483693592255e-16		0.0		0.0
33.32000000000005		0.42007499999999964		3.3474483693592255e-16		0.0		0.0
33.34000000000004		0.42007499999999964		3.3474483693592255e-16		0.0		0.0
33.36000000000002		0.42007499999999964		3.3474483693592255e-16		0.0		0.0
33.380000000000074		0.42007499999999964		3.3474483693592255e-16		0.0		0.0
33.40000000000006		0.42007499999999964		3.3474483693592255e-16		0.0		0.0
33.420000000000044		0.42007499999999964		3.3474483693592255e-16		0.0		0.0
33.44000000000005		0.42007499999999964		3.3474483693592255e-16		0.0		0.0
33.46000000000003		0.42007499999999964		3.3474483693592255e-16		0.0		0.0
33.48000000000001		0.42007499999999964		3.3474483693592255e-16		0.0		0.0
33.5		0.42007499999999964		3.3474483693592255e-16		0.0		0.0
33.51999999999999		0.42007499999999964		3.3474483693592255e-16		0.0		0.0
33.53999999999997		0.42007499999999964		3.3474483693592255e-16		0.0		0.0
33.55999999999995		0.42007499999999964		3.3474483693592255e-16		0.0		0.0
33.579999999999956		0.42007499999999964		3.3474483693592255e-16		0.0		0.0
33.59999999999994		0.42007499999999964		3.3474483693592255e-16		0.0		0.0
33.619999999999926		0.42007499999999964		3.3474483693592255e-16		0.0		0.0
33.63999999999998		0.42007499999999964		3.3474483693592255e-16		0.0		0.0
33.65999999999996		0.42007499999999964		3.3474483693592255e-16		0.0		0.0
33.67999999999994		0.42007499999999964		3.3474483693592255e-16		0.0		0.0
33.699999999999946		0.42007499999999964		3.3474483693592255e-16		0.0		0.0
33.719999999999935		0.42007499999999964		3.3474483693592255e-16		0.0		0.0
33.73999999999992		0.42007499999999964		3.3474483693592255e-16		0.0		0.0
33.76000000000008		0.42007499999999964		3.3474483693592255e-16		0.0		0.0
33.780000000000065		0.42007499999999964		3.3474483693592255e-16		0.0		0.0
33.800000000000054		0.42007499999999964		3.3474483693592255e-16		0.0		0.0
33.82000000000006		0.42007499999999964		3.3474483693592255e-16		0.0		0.0
33.84000000000004		0.42007499999999964		3.3474483693592255e-16		0.0		0.0
33.86000000000002		0.42007499999999964		3.3474483693592255e-16		0.0		0.0
33.880000000000074		0.42007499999999964		3.3474483693592255e-16		0.0		0.0
33.90000000000006		0.42007499999999964		3.3474483693592255e-16		0.0		0.0
33.920000000000044		0.42007499999999964		3.3474483693592255e-16		0.0		0.0
33.94000000000005		0.42007499999999964		3.3474483693592255e-16		0.0		0.0
33.96000000000003		0.42007499999999964		3.3474483693592255e-16		0.0		0.0
33.98000000000001		0.42007499999999964		3.3474483693592255e-16		0.0		0.0
34.0		0.42007499999999964		3.3474483693592255e-16		0.0		0.0
34.01999999999999		0.42007499999999964		3.3474483693592255e-16		0.0		0.0
34.03999999999997		0.42007499999999964		3.3474483693592255e-16		0.0		0.0
34.05999999999995		0.42007499999999964		3.3474483693592255e-16		0.0		0.0
34.079999999999956		0.42007499999999964		3.3474483693592255e-16		0.0		0.0
34.09999999999994		0.42007499999999964		3.3474483693592255e-16		0.0		0.0
34.119999999999926		0.42007499999999964		3.3474483693592255e-16		0.0		0.0
34.13999999999998		0.42007499999999964		3.3474483693592255e-16		0.0		0.0
34.15999999999996		0.42007499999999964		3.3474483693592255e-16		0.0		0.0
34.17999999999994		0.42007499999999964		3.3474483693592255e-16		0.0		0.0
34.199999999999946		0.42007499999999964		3.3474483693592255e-16		0.0		0.0
34.219999999999935		0.42007499999999964		3.3474483693592255e-16		0.0		0.0
34.23999999999992		0.42007499999999964		3.3474483693592255e-16		0.0		0.0
34.26000000000008		0.42007499999999964		3.3474483693592255e-16		0.0		0.0
34.280000000000065		0.42007499999999964		3.3474483693592255e-16		0.0		0.0
34.300000000000054		0.42007499999999964		3.3474483693592255e-16		0.0		0.0
34.32000000000006		0.42007499999999964		3.3474483693592255e-16		0.0		0.0
34.34000000000004		0.42007499999999964		3.3474483693592255e-16		0.0		0.0
34.36000000000002		0.42007499999999964		3.3474483693592255e-16		0.0		0.0
34.38000000000008		0.42007499999999964		3.3474483693592255e-16		0.0		0.0
34.40000000000006		0.42007499999999964		3.3474483693592255e-16		0.0		0.0
34.420000000000044		0.42007499999999964		3.3474483693592255e-16		0.0		0.0
34.44000000000005		0.42007499999999964		3.3474483693592255e-16		0.0		0.0
34.46000000000003		0.42007499999999964		3.3474483693592255e-16		0.0		0.0
34.48000000000001		0.42007499999999964		3.3474483693592255e-16		0.0		0.0
34.5		0.42007499999999964		3.3474483693592255e-16		0.0		0.0
34.51999999999999		0.42007499999999964		3.3474483693592255e-16		0.0		0.0
34.53999999999997		0.42007499999999964		3.3474483693592255e-16		0.0		0.0
34.55999999999995		0.42007499999999964		3.3474483693592255e-16		0.0		0.0
34.579999999999956		0.42007499999999964		3.3474483693592255e-16		0.0		0.0
34.59999999999994		0.42007499999999964		3.3474483693592255e-16		0.0		0.0
34.61999999999992		0.42007499999999964		3.3474483693592255e-16		0.0		0.0
34.63999999999998		0.42007499999999964		3.3474483693592255e-16		0.0		0.0
34.65999999999996		0.42007499999999964		3.3474483693592255e-16		0.0		0.0
34.67999999999994		0.42007499999999964		3.3474483693592255e-16		0.0		0.0
34.699999999999946		0.42007499999999964		3.3474483693592255e-16		0.0		0.0
34.719999999999935		0.42007499999999964		3.3474483693592255e-16		0.0		0.0
34.73999999999992		0.42007499999999964		3.3474483693592255e-16		0.0		0.0
34.76000000000008		0.42007499999999964		3.3474483693592255e-16		0.0		0.0
34.780000000000065		0.42007499999999964		3.3474483693592255e-16		0.0		0.0
34.80000000000006		0.42007499999999964		3.3474483693592255e-16		0.0		0.0
34.82000000000006		0.42007499999999964		3.3474483693592255e-16		0.0		0.0
34.840000000000046		0.42007499999999964		3.3474483693592255e-16		0.0		0.0
34.86000000000003		0.42007499999999964		3.3474483693592255e-16		0.0		0.0
34.88000000000008		0.42007499999999964		3.3474483693592255e-16		0.0		0.0
34.90000000000006		0.42007499999999964		3.3474483693592255e-16		0.0		0.0
34.920000000000044		0.42007499999999964		3.3474483693592255e-16		0.0		0.0
34.94000000000005		0.42007499999999964		3.3474483693592255e-16		0.0		0.0
34.96000000000003		0.42007499999999964		3.3474483693592255e-16		0.0		0.0
34.98000000000001		0.42007499999999964		3.3474483693592255e-16		0.0		0.0
35.0		0.42007499999999964		3.3474483693592255e-16		0.0		0.0
35.01999999999999		0.42007499999999964		3.3474483693592255e-16		0.0		0.0
35.03999999999997		0.42007499999999964		3.3474483693592255e-16		0.0		0.0
35.05999999999995		0.42007499999999964		3.3474483693592255e-16		0.0		0.0
35.079999999999956		0.42007499999999964		3.3474483693592255e-16		0.0		0.0
35.09999999999994		0.42007499999999964		3.3474483693592255e-16		0.0		0.0
35.11999999999992		0.42007499999999964		3.3474483693592255e-16		0.0		0.0
35.13999999999997		0.42007499999999964		3.3474483693592255e-16		0.0		0.0
35.159999999999954		0.42007499999999964		3.3474483693592255e-16		0.0		0.0
35.17999999999994		0.42007499999999964		3.3474483693592255e-16		0.0		0.0
35.19999999999994		0.42007499999999964		3.3474483693592255e-16		0.0		0.0
35.219999999999935		0.42007499999999964		3.3474483693592255e-16		0.0		0.0
35.23999999999992		0.42007499999999964		3.3474483693592255e-16		0.0		0.0
35.26000000000008		0.42007499999999964		3.3474483693592255e-16		0.0		0.0
35.280000000000065		0.42007499999999964		3.3474483693592255e-16		0.0		0.0
35.30000000000006		0.42007499999999964		3.3474483693592255e-16		0.0		0.0
35.32000000000006		0.42007499999999964		3.3474483693592255e-16		0.0		0.0
35.340000000000046		0.42007499999999964		3.3474483693592255e-16		0.0		0.0
35.36000000000003		0.42007499999999964		3.3474483693592255e-16		0.0		0.0
35.38000000000008		0.42007499999999964		3.3474483693592255e-16		0.0		0.0
35.40000000000006		0.42007499999999964		3.3474483693592255e-16		0.0		0.0
35.420000000000044		0.42007499999999964		3.3474483693592255e-16		0.0		0.0
35.44000000000005		0.42007499999999964		3.3474483693592255e-16		0.0		0.0
35.46000000000003		0.42007499999999964		3.3474483693592255e-16		0.0		0.0
35.48000000000001		0.42007499999999964		3.3474483693592255e-16		0.0		0.0
35.5		0.42007499999999964		3.3474483693592255e-16		0.0		0.0
35.51999999999999		0.42007499999999964		3.3474483693592255e-16		0.0		0.0
35.53999999999997		0.42007499999999964		3.3474483693592255e-16		0.0		0.0
35.55999999999995		0.42007499999999964		3.3474483693592255e-16		0.0		0.0
35.579999999999956		0.42007499999999964		3.3474483693592255e-16		0.0		0.0
35.59999999999994		0.42007499999999964		3.3474483693592255e-16		0.0		0.0
35.61999999999992		0.42007499999999964		3.3474483693592255e-16		0.0		0.0
35.63999999999997		0.42007499999999964		3.3474483693592255e-16		0.0		0.0
35.659999999999954		0.42007499999999964		3.3474483693592255e-16		0.0		0.0
35.67999999999994		0.42007499999999964		3.3474483693592255e-16		0.0		0.0
35.69999999999994		0.42007499999999964		3.3474483693592255e-16		0.0		0.0
35.71999999999993		0.42007499999999964		3.3474483693592255e-16		0.0		0.0
35.73999999999991		0.42007499999999964		3.3474483693592255e-16		0.0		0.0
35.76000000000009		0.42007499999999964		3.3474483693592255e-16		0.0		0.0
35.78000000000007		0.42007499999999964		3.3474483693592255e-16		0.0		0.0
35.80000000000006		0.42007499999999964		3.3474483693592255e-16		0.0		0.0
35.82000000000006		0.42007499999999964		3.3474483693592255e-16		0.0		0.0
35.840000000000046		0.42007499999999964		3.3474483693592255e-16		0.0		0.0
35.86000000000003		0.42007499999999964		3.3474483693592255e-16		0.0		0.0
35.88000000000008		0.42007499999999964		3.3474483693592255e-16		0.0		0.0
35.90000000000006		0.42007499999999964		3.3474483693592255e-16		0.0		0.0
35.920000000000044		0.42007499999999964		3.3474483693592255e-16		0.0		0.0
35.94000000000005		0.42007499999999964		3.3474483693592255e-16		0.0		0.0
35.96000000000003		0.42007499999999964		3.3474483693592255e-16		0.0		0.0
35.98000000000001		0.42007499999999964		3.3474483693592255e-16		0.0		0.0
36.0		0.42007499999999964		3.3474483693592255e-16		0.0		0.0
36.01999999999999		0.42007499999999964		3.3474483693592255e-16		0.0		0.0
36.03999999999997		0.42007499999999964		3.3474483693592255e-16		0.0		0.0
36.05999999999995		0.42007499999999964		3.3474483693592255e-16		0.0		0.0
36.079999999999956		0.42007499999999964		3.3474483693592255e-16		0.0		0.0
36.09999999999994		0.42007499999999964		3.3474483693592255e-16		0.0		0.0
36.11999999999992		0.42007499999999964		3.3474483693592255e-16		0.0		0.0
36.139999999999965		0.42007499999999964		3.3474483693592255e-16		0.0		0.0
36.159999999999954		0.42007499999999964		3.3474483693592255e-16		0.0		0.0
36.17999999999994		0.42007499999999964		3.3474483693592255e-16		0.0		0.0
36.19999999999994		0.42007499999999964		3.3474483693592255e-16		0.0		0.0
36.21999999999993		0.42007499999999964		3.3474483693592255e-16		0.0		0.0
36.23999999999991		0.42007499999999964		3.3474483693592255e-16		0.0		0.0
36.26000000000009		0.42007499999999964		3.3474483693592255e-16		0.0		0.0
36.28000000000007		0.42007499999999964		3.3474483693592255e-16		0.0		0.0
36.30000000000006		0.42007499999999964		3.3474483693592255e-16		0.0		0.0
36.32000000000006		0.42007499999999964		3.3474483693592255e-16		0.0		0.0
36.340000000000046		0.42007499999999964		3.3474483693592255e-16		0.0		0.0
36.360000000000035		0.42007499999999964		3.3474483693592255e-16		0.0		0.0
36.38000000000008		0.42007499999999964		3.3474483693592255e-16		0.0		0.0
36.40000000000006		0.42007499999999964		3.3474483693592255e-16		0.0		0.0
36.420000000000044		0.42007499999999964		3.3474483693592255e-16		0.0		0.0
36.44000000000005		0.42007499999999964		3.3474483693592255e-16		0.0		0.0
36.46000000000003		0.42007499999999964		3.3474483693592255e-16		0.0		0.0
36.48000000000001		0.42007499999999964		3.3474483693592255e-16		0.0		0.0
36.5		0.42007499999999964		3.3474483693592255e-16		0.0		0.0
36.51999999999999		0.42007499999999964		3.3474483693592255e-16		0.0		0.0
36.53999999999997		0.42007499999999964		3.3474483693592255e-16		0.0		0.0
36.55999999999995		0.42007499999999964		3.3474483693592255e-16		0.0		0.0
36.579999999999956		0.42007499999999964		3.3474483693592255e-16		0.0		0.0
36.59999999999994		0.42007499999999964		3.3474483693592255e-16		0.0		0.0
36.61999999999992		0.42007499999999964		3.3474483693592255e-16		0.0		0.0
36.639999999999965		0.42007499999999964		3.3474483693592255e-16		0.0		0.0
36.65999999999995		0.42007499999999964		3.3474483693592255e-16		0.0		0.0
36.679999999999936		0.42007499999999964		3.3474483693592255e-16		0.0		0.0
36.69999999999994		0.42007499999999964		3.3474483693592255e-16		0.0		0.0
36.71999999999992		0.42007499999999964		3.3474483693592255e-16		0.0		0.0
36.7399999999999		0.42007499999999964		3.3474483693592255e-16		0.0		0.0
36.7600000000001		0.42007499999999964		3.3474483693592255e-16		0.0		0.0
36.78000000000008		0.42007499999999964		3.3474483693592255e-16		0.0		0.0
36.80000000000006		0.42007499999999964		3.3474483693592255e-16		0.0		0.0
36.820000000000064		0.42007499999999964		3.3474483693592255e-16		0.0		0.0
36.84000000000005		0.42007499999999964		3.3474483693592255e-16		0.0		0.0
36.860000000000035		0.42007499999999964		3.3474483693592255e-16		0.0		0.0
36.88000000000008		0.42007499999999964		3.3474483693592255e-16		0.0		0.0
36.90000000000006		0.42007499999999964		3.3474483693592255e-16		0.0		0.0
36.920000000000044		0.42007499999999964		3.3474483693592255e-16		0.0		0.0
36.94000000000005		0.42007499999999964		3.3474483693592255e-16		0.0		0.0
36.96000000000003		0.42007499999999964		3.3474483693592255e-16		0.0		0.0
36.98000000000001		0.42007499999999964		3.3474483693592255e-16		0.0		0.0
37.0		0.42007499999999964		3.3474483693592255e-16		0.0		0.0
37.01999999999999		0.42007499999999964		3.3474483693592255e-16		0.0		0.0
37.03999999999997		0.42007499999999964		3.3474483693592255e-16		0.0		0.0
37.05999999999995		0.42007499999999964		3.3474483693592255e-16		0.0		0.0
37.079999999999956		0.42007499999999964		3.3474483693592255e-16		0.0		0.0
37.09999999999994		0.42007499999999964		3.3474483693592255e-16		0.0		0.0
37.11999999999992		0.42007499999999964		3.3474483693592255e-16		0.0		0.0
37.139999999999965		0.42007499999999964		3.3474483693592255e-16		0.0		0.0
37.15999999999995		0.42007499999999964		3.3474483693592255e-16		0.0		0.0
37.179999999999936		0.42007499999999964		3.3474483693592255e-16		0.0		0.0
37.19999999999994		0.42007499999999964		3.3474483693592255e-16		0.0		0.0
37.21999999999992		0.42007499999999964		3.3474483693592255e-16		0.0		0.0
37.2399999999999		0.42007499999999964		3.3474483693592255e-16		0.0		0.0
37.2600000000001		0.42007499999999964		3.3474483693592255e-16		0.0		0.0
37.28000000000008		0.42007499999999964		3.3474483693592255e-16		0.0		0.0
37.30000000000006		0.42007499999999964		3.3474483693592255e-16		0.0		0.0
37.320000000000064		0.42007499999999964		3.3474483693592255e-16		0.0		0.0
37.34000000000005		0.42007499999999964		3.3474483693592255e-16		0.0		0.0
37.360000000000035		0.42007499999999964		3.3474483693592255e-16		0.0		0.0
37.38000000000008		0.42007499999999964		3.3474483693592255e-16		0.0		0.0
37.40000000000006		0.42007499999999964		3.3474483693592255e-16		0.0		0.0
37.420000000000044		0.42007499999999964		3.3474483693592255e-16		0.0		0.0
37.44000000000005		0.42007499999999964		3.3474483693592255e-16		0.0		0.0
37.46000000000003		0.42007499999999964		3.3474483693592255e-16		0.0		0.0
37.48000000000001		0.42007499999999964		3.3474483693592255e-16		0.0		0.0
37.5		0.42007499999999964		3.3474483693592255e-16		0.0		0.0
37.51999999999999		0.42007499999999964		3.3474483693592255e-16		0.0		0.0
37.53999999999997		0.42007499999999964		3.3474483693592255e-16		0.0		0.0
37.55999999999995		0.42007499999999964		3.3474483693592255e-16		0.0		0.0
37.579999999999956		0.42007499999999964		3.3474483693592255e-16		0.0		0.0
37.59999999999994		0.42007499999999964		3.3474483693592255e-16		0.0		0.0
37.61999999999992		0.42007499999999964		3.3474483693592255e-16		0.0		0.0
37.639999999999965		0.42007499999999964		3.3474483693592255e-16		0.0		0.0
37.65999999999995		0.42007499999999964		3.3474483693592255e-16		0.0		0.0
37.679999999999936		0.42007499999999964		3.3474483693592255e-16		0.0		0.0
37.69999999999994		0.42007499999999964		3.3474483693592255e-16		0.0		0.0
37.71999999999992		0.42007499999999964		3.3474483693592255e-16		0.0		0.0
37.7399999999999		0.42007499999999964		3.3474483693592255e-16		0.0		0.0
37.7600000000001		0.42007499999999964		3.3474483693592255e-16		0.0		0.0
37.78000000000008		0.42007499999999964		3.3474483693592255e-16		0.0		0.0
37.80000000000006		0.42007499999999964		3.3474483693592255e-16		0.0		0.0
37.820000000000064		0.42007499999999964		3.3474483693592255e-16		0.0		0.0
37.84000000000005		0.42007499999999964		3.3474483693592255e-16		0.0		0.0
37.860000000000035		0.42007499999999964		3.3474483693592255e-16		0.0		0.0
37.88000000000008		0.42007499999999964		3.3474483693592255e-16		0.0		0.0
37.90000000000006		0.42007499999999964		3.3474483693592255e-16		0.0		0.0
37.920000000000044		0.42007499999999964		3.3474483693592255e-16		0.0		0.0
37.94000000000005		0.42007499999999964		3.3474483693592255e-16		0.0		0.0
37.96000000000003		0.42007499999999964		3.3474483693592255e-16		0.0		0.0
37.98000000000001		0.42007499999999964		3.3474483693592255e-16		0.0		0.0
38.0		0.42007499999999964		3.3474483693592255e-16		0.0		0.0
38.01999999999999		0.42007499999999964		3.3474483693592255e-16		0.0		0.0
38.03999999999997		0.42007499999999964		3.3474483693592255e-16		0.0		0.0
38.05999999999995		0.42007499999999964		3.3474483693592255e-16		0.0		0.0
38.07999999999995		0.42007499999999964		3.3474483693592255e-16		0.0		0.0
38.09999999999994		0.42007499999999964		3.3474483693592255e-16		0.0		0.0
38.11999999999992		0.42007499999999964		3.3474483693592255e-16		0.0		0.0
38.139999999999965		0.42007499999999964		3.3474483693592255e-16		0.0		0.0
38.15999999999995		0.42007499999999964		3.3474483693592255e-16		0.0		0.0
38.179999999999936		0.42007499999999964		3.3474483693592255e-16		0.0		0.0
38.19999999999993		0.42007499999999964		3.3474483693592255e-16		0.0		0.0
38.21999999999992		0.42007499999999964		3.3474483693592255e-16		0.0		0.0
38.2399999999999		0.42007499999999964		3.3474483693592255e-16		0.0		0.0
38.2600000000001		0.42007499999999964		3.3474483693592255e-16		0.0		0.0
38.28000000000008		0.42007499999999964		3.3474483693592255e-16		0.0		0.0
38.30000000000007		0.42007499999999964		3.3474483693592255e-16		0.0		0.0
38.320000000000064		0.42007499999999964		3.3474483693592255e-16		0.0		0.0
38.34000000000005		0.42007499999999964		3.3474483693592255e-16		0.0		0.0
38.360000000000035		0.42007499999999964		3.3474483693592255e-16		0.0		0.0
38.38000000000008		0.42007499999999964		3.3474483693592255e-16		0.0		0.0
38.40000000000006		0.42007499999999964		3.3474483693592255e-16		0.0		0.0
38.42000000000005		0.42007499999999964		3.3474483693592255e-16		0.0		0.0
38.44000000000005		0.42007499999999964		3.3474483693592255e-16		0.0		0.0
38.46000000000003		0.42007499999999964		3.3474483693592255e-16		0.0		0.0
38.48000000000001		0.42007499999999964		3.3474483693592255e-16		0.0		0.0
38.5		0.42007499999999964		3.3474483693592255e-16		0.0		0.0
38.51999999999999		0.42007499999999964		3.3474483693592255e-16		0.0		0.0
38.53999999999997		0.42007499999999964		3.3474483693592255e-16		0.0		0.0
38.55999999999995		0.42007499999999964		3.3474483693592255e-16		0.0		0.0
38.57999999999995		0.42007499999999964		3.3474483693592255e-16		0.0		0.0
38.59999999999994		0.42007499999999964		3.3474483693592255e-16		0.0		0.0
38.61999999999992		0.42007499999999964		3.3474483693592255e-16		0.0		0.0
38.639999999999965		0.42007499999999964		3.3474483693592255e-16		0.0		0.0
38.65999999999995		0.42007499999999964		3.3474483693592255e-16		0.0		0.0
38.67999999999993		0.42007499999999964		3.3474483693592255e-16		0.0		0.0
38.69999999999993		0.42007499999999964		3.3474483693592255e-16		0.0		0.0
38.71999999999992		0.42007499999999964		3.3474483693592255e-16		0.0		0.0
38.7399999999999		0.42007499999999964		3.3474483693592255e-16		0.0		0.0
38.7600000000001		0.42007499999999964		3.3474483693592255e-16		0.0		0.0
38.78000000000008		0.42007499999999964		3.3474483693592255e-16		0.0		0.0
38.80000000000007		0.42007499999999964		3.3474483693592255e-16		0.0		0.0
38.82000000000007		0.42007499999999964		3.3474483693592255e-16		0.0		0.0
38.84000000000005		0.42007499999999964		3.3474483693592255e-16		0.0		0.0
38.860000000000035		0.42007499999999964		3.3474483693592255e-16		0.0		0.0
38.88000000000008		0.42007499999999964		3.3474483693592255e-16		0.0		0.0
38.90000000000006		0.42007499999999964		3.3474483693592255e-16		0.0		0.0
38.92000000000005		0.42007499999999964		3.3474483693592255e-16		0.0		0.0
38.94000000000005		0.42007499999999964		3.3474483693592255e-16		0.0		0.0
38.96000000000003		0.42007499999999964		3.3474483693592255e-16		0.0		0.0
38.98000000000001		0.42007499999999964		3.3474483693592255e-16		0.0		0.0
39.0		0.42007499999999964		3.3474483693592255e-16		0.0		0.0
39.01999999999999		0.42007499999999964		3.3474483693592255e-16		0.0		0.0
39.03999999999997		0.42007499999999964		3.3474483693592255e-16		0.0		0.0
39.05999999999995		0.42007499999999964		3.3474483693592255e-16		0.0		0.0
39.07999999999995		0.42007499999999964		3.3474483693592255e-16		0.0		0.0
39.09999999999994		0.42007499999999964		3.3474483693592255e-16		0.0		0.0
39.11999999999992		0.42007499999999964		3.3474483693592255e-16		0.0		0.0
39.139999999999965		0.42007499999999964		3.3474483693592255e-16		0.0		0.0
39.15999999999995		0.42007499999999964		3.3474483693592255e-16		0.0		0.0
39.17999999999993		0.42007499999999964		3.3474483693592255e-16		0.0		0.0
39.19999999999993		0.42007499999999964		3.3474483693592255e-16		0.0		0.0
39.21999999999992		0.42007499999999964		3.3474483693592255e-16		0.0		0.0
39.2399999999999		0.42007499999999964		3.3474483693592255e-16		0.0		0.0
39.2600000000001		0.42007499999999964		3.3474483693592255e-16		0.0		0.0
39.28000000000008		0.42007499999999964		3.3474483693592255e-16		0.0		0.0
39.30000000000007		0.42007499999999964		3.3474483693592255e-16		0.0		0.0
39.32000000000007		0.42007499999999964		3.3474483693592255e-16		0.0		0.0
39.34000000000005		0.42007499999999964		3.3474483693592255e-16		0.0		0.0
39.360000000000035		0.42007499999999964		3.3474483693592255e-16		0.0		0.0
39.38000000000008		0.42007499999999964		3.3474483693592255e-16		0.0		0.0
39.40000000000006		0.42007499999999964		3.3474483693592255e-16		0.0		0.0
39.42000000000005		0.42007499999999964		3.3474483693592255e-16		0.0		0.0
39.44000000000005		0.42007499999999964		3.3474483693592255e-16		0.0		0.0
39.46000000000003		0.42007499999999964		3.3474483693592255e-16		0.0		0.0
39.48000000000001		0.42007499999999964		3.3474483693592255e-16		0.0		0.0
39.5		0.42007499999999964		3.3474483693592255e-16		0.0		0.0
39.51999999999999		0.42007499999999964		3.3474483693592255e-16		0.0		0.0
39.53999999999997		0.42007499999999964		3.3474483693592255e-16		0.0		0.0
39.55999999999995		0.42007499999999964		3.3474483693592255e-16		0.0		0.0
39.57999999999995		0.42007499999999964		3.3474483693592255e-16		0.0		0.0
39.59999999999994		0.42007499999999964		3.3474483693592255e-16		0.0		0.0
39.61999999999992		0.42007499999999964		3.3474483693592255e-16		0.0		0.0
39.639999999999965		0.42007499999999964		3.3474483693592255e-16		0.0		0.0
39.65999999999995		0.42007499999999964		3.3474483693592255e-16		0.0		0.0
39.67999999999993		0.42007499999999964		3.3474483693592255e-16		0.0		0.0
39.699999999999925		0.42007499999999964		3.3474483693592255e-16		0.0		0.0
39.719999999999914		0.42007499999999964		3.3474483693592255e-16		0.0		0.0
39.739999999999895		0.42007499999999964		3.3474483693592255e-16		0.0		0.0
39.760000000000105		0.42007499999999964		3.3474483693592255e-16		0.0		0.0
39.780000000000086		0.42007499999999964		3.3474483693592255e-16		0.0		0.0
39.800000000000075		0.42007499999999964		3.3474483693592255e-16		0.0		0.0
39.82000000000007		0.42007499999999964		3.3474483693592255e-16		0.0		0.0
39.84000000000005		0.42007499999999964		3.3474483693592255e-16		0.0		0.0
39.860000000000035		0.42007499999999964		3.3474483693592255e-16		0.0		0.0
39.88000000000008		0.42007499999999964		3.3474483693592255e-16		0.0		0.0
39.90000000000006		0.42007499999999964		3.3474483693592255e-16		0.0		0.0
39.92000000000005		0.42007499999999964		3.3474483693592255e-16		0.0		0.0
39.94000000000005		0.42007499999999964		3.3474483693592255e-16		0.0		0.0
39.96000000000003		0.42007499999999964		3.3474483693592255e-16		0.0		0.0
[truncated: 224,001 more rows]
