# Supplementary material for: Memory consolidation and improvement by synaptic tagging and capture in recurrent neural networks
Source: Commun Biol. 2021 Mar 3;4:275. doi: 10.1038/s42003-021-01778-y (PMC7977149; doi:10.1038/s42003-021-01778-y)
Supplement: Supplementary file 4 — Supplementary Data 2 [file 42003_2021_1778_MOESM4_ESM.zip › Figure 3a/spike_raster-3s.txt]

# Time (s)		Neuron number
0.0162		893
0.0162		1135
0.017		1298
0.0214		389
0.0222		1147
0.0234		462
0.0234		636
0.024		1237
0.0258		1080
0.026		1882
0.0266		1530
0.0276		672
0.0276		825
0.0278		1919
0.028		185
0.0288		1722
0.0296		1854
0.0298		1708
0.0298		1940
0.0298		1997
0.03		1678
0.0302		677
0.0306		1621
0.031		1985
0.0312		1741
0.0314		1736
0.0316		1914
0.032		1943
0.0322		1952
0.0324		595
0.0324		1606
0.0326		1966
0.033		1785
0.033		1978
0.0334		1938
0.0336		1590
0.0336		1717
0.0344		893
0.0352		1454
0.0354		1861
0.038		892
0.0388		759
0.039		546
0.0392		1866
0.04		1858
0.0408		1728
0.0422		1722
0.0486		1678
0.0542		1506
0.0686		1884
0.0764		1385
0.0768		37
0.0768		1233
0.079		1976
0.081		979
0.0814		1822
0.0826		956
0.083		1757
0.084		1680
0.0848		393
0.0856		1031
0.0876		62
0.0886		1636
0.0904		1399
0.0906		1547
0.091		1610
0.0916		806
0.0926		1413
0.0934		637
0.0934		1870
0.0942		295
0.0944		1691
0.0944		1735
0.0962		1557
0.0966		1778
0.0968		1945
0.0972		1799
0.0976		1953
0.0984		1759
0.0988		1655
0.1		968
0.1008		1826
0.1012		757
0.1026		490
0.1046		1618
0.1062		534
0.1072		1670
0.1114		1463
0.1118		1762
0.113		1622
0.1138		1321
0.1146		1617
0.1146		1704
0.1172		840
0.1186		1655
0.1194		1251
0.1196		1872
0.121		1176
0.1216		251
0.1266		920
0.1278		378
0.1288		1630
0.129		1658
0.1296		847
0.1302		1233
0.1302		1953
0.1306		377
0.133		1863
0.134		1659
0.1346		690
0.135		322
0.1362		1921
0.137		1220
0.1386		1609
0.1404		218
0.144		1626
0.1448		1563
0.1456		396
0.148		728
0.149		1714
0.1498		1680
0.15		1863
0.1528		1017
0.153		820
0.1546		577
0.1548		103
0.1548		619
0.1558		280
0.1566		1106
0.1582		355
0.159		847
0.159		877
0.159		1964
0.1594		1928
0.1596		1673
0.1596		1714
0.1598		1739
0.1598		1863
0.1602		255
0.1604		1920
0.161		1482
0.1614		1087
0.1618		1781
0.1618		1972
0.1622		1726
0.1624		1653
0.1624		1916
0.1626		617
0.163		1718
0.1632		856
0.1636		1941
0.1638		188
0.1652		1904
0.1668		1983
0.1672		1925
0.1676		1986
0.1678		1159
0.171		1765
0.1712		1742
0.1722		745
0.1724		1664
0.1764		795
0.1814		1855
0.1844		1297
0.1844		1890
0.1884		1842
0.1902		161
0.1904		1748
0.1912		1891
0.1928		382
0.1974		1185
0.2004		1732
0.205		1053
0.2068		1848
0.2082		464
0.209		320
0.2092		1975
0.212		1235
0.2128		161
0.2134		349
0.2142		1817
0.2166		792
0.2176		444
0.2178		49
0.2182		1515
0.2216		1565
0.2218		330
0.222		817
0.2224		1965
0.223		118
0.223		1185
0.223		1690
0.2248		327
0.2248		1955
0.225		1899
0.2252		883
0.2258		1654
0.2258		1840
0.226		1476
0.226		1807
0.2266		1934
0.2268		1661
0.227		407
0.227		1719
0.2272		1534
0.229		1936
0.2294		1940
0.2302		1734
0.2326		1676
0.2332		498
0.2354		746
0.2354		1943
0.2364		1608
0.2366		1666
0.2368		1509
0.237		172
0.2376		685
0.2376		1715
0.238		179
0.2398		1763
0.24		1724
0.2412		1610
0.2422		1320
0.2424		1627
0.2428		340
0.2434		1450
0.244		798
0.2446		1870
0.247		1100
0.2474		1877
0.2482		1815
0.25		1685
0.25		1698
0.252		1822
0.2628		1880
0.276		1741
0.278		1228
0.2782		845
0.2812		633
0.2824		1305
0.2844		1842
0.2846		971
0.2852		1962
0.2866		1376
0.2866		1656
0.2876		1746
0.2894		1391
0.2894		1711
0.2896		1640
0.2896		1866
0.2902		1863
0.2904		1626
0.2924		1242
0.2938		1103
0.297		1611
0.298		1530
0.2984		1153
0.3002		1637
0.3016		232
0.3028		1807
0.3054		1667
0.3066		1726
0.3076		1969
0.3092		1910
0.31		1185
0.3128		1374
0.3154		1530
0.3196		1785
0.3208		1829
0.3232		1628
0.3246		658
0.328		920
0.3292		219
0.3292		270
0.3336		1860
0.3342		1018
0.3388		1368
0.3402		1630
0.3402		1903
0.3404		1191
0.3406		1813
0.3408		549
0.3446		1731
0.3448		487
0.3458		1626
0.346		774
0.3468		1453
0.3478		751
0.348		267
0.3508		1742
0.3512		208
0.3514		1938
0.3518		486
0.3526		771
0.3534		1142
0.3536		1756
0.3544		634
0.3548		1786
0.3552		1859
0.3562		547
0.3562		1671
0.3572		1647
0.3574		1989
0.3576		1809
0.3582		1788
0.3596		1003
0.3614		41
0.3618		1613
0.3618		1923
0.3622		420
0.3638		843
0.3652		1844
0.3654		1892
0.3672		275
0.369		1011
0.3702		1247
0.372		1276
0.3726		1968
0.3752		1389
0.3758		1648
0.3764		1497
0.3768		1531
0.38		1253
0.3804		652
0.3804		1879
0.3808		1221
0.3812		1334
0.384		1649
0.3844		1258
0.3846		1770
0.385		1847
0.3852		1875
0.3854		916
0.3856		1742
0.3858		843
0.3862		922
0.3862		1815
0.387		1752
0.3874		374
0.3874		1218
0.3874		1913
0.388		1043
0.3886		107
0.3892		1954
0.3916		301
0.3922		1707
0.3924		921
0.393		1948
0.3942		792
0.3944		1751
0.3946		767
0.3952		1941
0.3958		1830
0.3962		1449
0.3966		41
0.3982		1363
0.3998		120
0.4002		334
0.4006		1823
0.4006		1862
0.4014		1691
0.4018		1553
0.4022		1787
0.4024		1948
0.4042		1825
0.4044		1063
0.4048		1853
0.4062		1716
0.4066		1877
0.4072		783
0.4076		389
0.4082		692
0.409		1747
0.4114		296
0.4134		1969
0.418		1875
0.4216		710
0.4246		411
0.428		1981
0.429		1696
0.4358		1731
0.4444		1837
0.4502		50
0.4592		540
0.4626		1101
0.464		1120
0.4648		1721
0.467		1773
0.468		1956
0.4684		1733
0.4686		870
0.4702		0
0.4722		768
0.4734		1391
0.4752		1643
0.4762		1523
0.4768		847
0.4774		1999
0.478		1538
0.4814		1821
0.4818		1691
0.482		1646
0.4828		1053
0.4844		1907
0.4846		1831
0.4848		38
0.4874		1690
0.5036		880
0.5038		1944
0.5076		66
0.5118		284
0.5136		12
0.5142		48
0.515		992
0.5158		1340
0.516		545
0.5176		874
0.5192		1649
0.52		466
0.5202		1326
0.5202		1904
0.5204		1602
0.5204		1736
0.5214		1634
0.5218		1744
0.5218		1823
0.5222		1067
0.5228		1808
0.5236		1805
0.524		1671
0.524		1710
0.525		1973
0.5252		139
0.5254		1694
0.5258		1318
0.5258		1699
0.5274		565
0.5276		1684
0.5348		168
0.5358		1730
0.542		1714
0.5454		1770
0.5456		971
0.5456		1530
0.5466		1245
0.5508		166
0.5512		359
0.5518		1250
0.552		1992
0.5528		1677
0.553		722
0.5544		1428
0.555		1237
0.5566		1620
0.5568		1889
0.557		290
0.5574		1629
0.558		1616
0.5606		859
0.5616		1901
0.562		863
0.5626		1913
0.5628		1677
0.5634		17
0.5654		1239
0.566		1910
0.569		73
0.5694		362
0.5698		1942
0.5712		1862
0.5728		1711
0.5748		1694
0.5762		1729
0.5764		0
0.582		1859
0.5834		1542
0.5836		94
0.5842		719
0.586		1267
0.5874		273
0.59		1605
0.5906		862
0.5908		584
0.5952		1181
0.596		1676
0.5966		512
0.5968		150
0.5968		1831
0.598		690
0.598		1558
0.5994		1958
0.6002		993
0.6002		1704
0.6002		1805
0.6004		743
0.6026		1966
0.603		1649
0.6046		1635
0.605		942
0.605		1737
0.605		1992
0.6052		1895
0.6056		1655
0.6084		1825
0.6114		1591
0.6114		1886
0.6158		1635
0.62		1655
0.6364		362
0.6376		941
0.6428		864
0.646		23
0.6464		1585
0.647		1283
0.6472		32
0.6482		1734
0.6504		748
0.6508		55
0.6514		1859
0.6518		1682
0.652		1508
0.6522		933
0.6522		1489
0.6524		1612
0.6526		165
0.6528		504
0.653		883
0.653		1969
0.6536		1905
0.6538		690
0.6542		938
0.6546		1771
0.6554		255
0.6562		875
0.6562		1059
0.6562		1316
0.6564		1333
0.6564		1900
0.6568		1906
0.657		1403
0.6574		1210
0.6576		1400
0.6576		1783
0.6576		1995
0.6578		982
0.658		1781
0.658		1835
0.6584		1831
0.6586		1718
0.6592		1518
0.6594		1554
0.6596		1452
0.6596		1843
0.6596		1886
0.6598		1813
0.6598		1987
0.6602		1677
0.6604		1822
0.6606		1756
0.6606		1978
0.6608		1412
0.661		1661
0.661		1723
0.661		1767
0.6614		414
0.6616		40
0.6616		1976
0.6618		1828
0.6622		800
0.6628		199
0.6628		1837
0.6638		795
0.6638		1905
0.6648		1879
0.6658		1841
0.6658		1907
0.6662		1998
0.6808		1432
0.6822		61
0.6876		1937
0.6886		1543
0.7		810
0.7052		820
0.7072		554
0.708		344
0.7082		1626
0.713		1095
0.7134		1716
0.7148		1615
0.7158		716
0.7158		1610
0.7194		1546
0.7194		1625
0.7206		930
0.7208		1787
0.7218		1905
0.7226		385
0.7232		1651
0.7236		1005
0.7238		1831
0.725		494
0.7256		290
0.7258		924
0.7272		1508
0.7274		1753
0.728		1693
0.7282		1949
0.7298		1985
0.7302		1647
0.7304		1044
0.7312		1037
0.7338		58
0.7346		886
0.7362		1091
0.7374		1675
0.739		369
0.74		1255
0.7434		1606
0.7446		1108
0.745		1031
0.7458		1826
0.7464		1752
0.749		1681
0.7502		905
0.7506		187
0.7518		1922
0.753		1983
0.7568		1293
0.76		1919
0.7718		1539
0.7736		1448
0.7738		920
0.7774		278
0.78		1797
0.7802		1827
0.781		473
0.7812		1072
0.7814		1768
0.782		1826
0.782		1900
0.7824		302
0.7834		1718
0.7836		1791
0.7836		1837
0.7838		1030
0.7876		1483
0.788		219
0.7886		1381
0.7894		1127
0.7904		1749
0.7916		1006
0.7922		216
0.7924		1601
0.794		1902
0.7944		1739
0.7948		1656
0.7948		1820
0.795		1709
0.7952		1999
0.7964		1677
0.7964		1742
0.7968		1783
0.797		1670
0.7974		61
0.7974		1841
0.8002		1076
0.8052		1786
0.8084		1188
0.8088		613
0.8156		102
0.8192		217
0.8252		549
0.8254		1106
0.83		258
0.8326		1531
0.8328		1718
0.8332		1403
0.8334		1612
0.8338		1869
0.8348		213
0.8364		1594
0.837		1030
0.8374		1806
0.8376		1859
0.839		1941
0.8392		1856
0.8412		732
0.8412		1222
0.8416		896
0.8416		1687
0.8422		1841
0.8426		1755
0.8446		1753
0.8446		1929
0.8454		1643
0.8466		1758
0.8478		1677
0.8484		1350
0.8538		1877
0.8546		1911
0.855		497
0.8606		1981
0.8662		1462
0.8688		1699
0.8758		344
0.8782		1989
0.8802		649
0.8812		1406
0.8826		1913
0.8868		1993
0.8874		1865
0.8894		1874
0.8898		1501
0.8934		610
0.8948		1879
0.8958		1699
0.9094		1818
0.9116		338
0.9146		66
0.9166		1753
0.9184		385
0.922		629
0.9238		15
0.925		693
0.9258		1037
0.926		1090
0.9276		808
0.928		1725
0.9288		1435
0.9292		771
0.9298		1256
0.93		1994
0.9306		139
0.9316		680
0.932		1807
0.9322		1981
0.9324		1259
0.9328		741
0.933		141
0.933		1191
0.9334		1379
0.9338		566
0.934		554
0.934		1751
0.9342		1729
0.9344		285
0.9348		1821
0.935		971
0.935		1759
0.935		1872
0.9352		1878
0.9356		1732
0.9358		512
0.9358		1628
0.936		1746
0.9364		1644
0.9366		636
0.9366		1645
0.937		989
0.9372		1965
0.9374		60
0.9374		702
0.9376		1805
0.9378		608
0.938		1690
0.9382		1613
0.9382		1651
0.9382		1772
0.9382		1993
0.9384		1705
0.9386		999
0.9388		1103
0.939		1806
0.9394		1626
0.9394		1741
0.9396		183
0.9404		1810
0.9406		1610
0.9406		1737
0.9406		1870
0.9408		932
0.9416		139
0.942		196
0.9426		448
0.9426		1900
0.9454		1838
0.9458		186
0.9462		1356
0.9462		1757
0.9462		1981
0.9464		1670
0.9466		317
0.9472		1751
0.9474		1812
0.9478		1642
0.9498		1497
0.9672		171
0.9718		644
0.9748		1289
0.9752		443
0.9788		1863
0.9806		1551
0.9818		1467
0.983		452
0.9836		1543
0.985		1738
0.9858		908
0.9858		1379
0.9866		1643
0.9882		1864
0.9884		1653
0.9884		1862
0.9888		1751
0.9892		1808
0.9896		1793
0.9898		366
0.9898		790
0.9898		1962
0.99		26
0.9906		1642
0.9908		860
0.9932		1467
0.9934		1909
0.9936		1200
0.9936		1870
0.9946		1662
0.9952		5
0.9952		1158
0.9956		1878
0.9962		17
0.9966		1970
0.9974		1609
0.9978		1274
0.9982		1083
1		1613
1		1856
1.0002		1686
1.0014		285
1.0018		1382
1.002		24
1.0024		1867
1.0026		1538
1.0038		1882
1.0058		1865
1.0072		600
1.008		1172
1.0084		623
1.0084		1645
1.0084		1755
1.0094		1785
1.0108		1581
1.0138		1746
1.0144		1328
1.0152		1613
1.0172		1679
1.0182		436
1.0188		1776
1.02		1798
1.0222		1827
1.0224		1304
1.0246		453
1.0272		1568
1.0314		493
1.0322		1713
1.035		1630
1.0366		1867
1.037		1699
1.0372		1728
1.0386		1735
1.0392		1889
1.0396		1980
1.0414		157
1.0464		398
1.0498		731
1.0502		1825
1.0528		1911
1.0536		48
1.057		1169
1.059		936
1.0598		1454
1.0624		1895
1.0652		1729
1.0654		641
1.0666		581
1.0672		1668
1.0686		1973
1.0712		1709
1.074		355
1.0752		123
1.0766		1966
1.0782		357
1.079		24
1.0794		1443
1.0806		1282
1.082		50
1.083		1682
1.0834		567
1.084		1746
1.0844		1759
1.0846		1608
1.0864		1674
1.0866		513
1.0876		742
1.088		898
1.0902		1755
1.0912		1461
1.092		1911
1.0936		1982
1.0952		1602
1.096		1216
1.0962		1742
1.0964		1539
1.0966		723
1.097		1247
1.0974		1668
1.0982		549
1.0986		1714
1.0994		1095
1.1		1799
1.1002		1664
1.1004		1676
1.1004		1796
1.1008		893
1.101		1618
1.102		996
1.1028		1896
1.103		1847
1.1036		1833
1.1068		1670
1.1088		1659
1.1098		1771
1.1142		847
1.118		393
1.119		1212
1.1216		742
1.125		1461
1.1294		1208
1.13		1775
1.1308		1324
1.1314		190
1.133		1581
1.1348		1742
1.1362		342
1.1382		1978
1.139		619
1.1396		1880
1.14		1827
1.1402		567
1.1408		105
1.1412		1733
1.1414		1767
1.143		1687
1.1444		139
1.1444		1707
1.1444		1777
1.1446		1150
1.1448		1893
1.1452		219
1.1458		1658
1.1458		1772
1.146		1712
1.1464		1884
1.1466		359
1.1472		1857
1.1484		1702
1.1508		1102
1.151		1853
1.1522		573
1.1576		503
1.1578		516
1.159		553
1.1612		1605
1.1636		1126
1.1648		1885
1.165		1707
1.1656		243
1.1702		1768
1.1706		325
1.171		1756
1.172		1908
1.1734		1465
1.1742		1720
1.176		1760
1.1788		1891
1.182		327
1.187		71
1.1884		406
1.1888		1648
1.1916		962
1.1926		1920
1.1934		997
1.1938		326
1.1956		355
1.1996		1600
1.2008		1794
1.201		1871
1.2056		616
1.206		1856
1.2074		1350
1.2102		1830
1.213		200
1.2142		1815
1.2144		706
1.2146		81
1.2168		1937
1.217		1544
1.2174		1724
1.2192		108
1.2196		171
1.2232		401
1.2238		1869
1.2242		407
1.2244		1647
1.2246		1184
1.2248		1846
1.2252		1654
1.2252		1899
1.2254		1598
1.2264		795
1.2268		116
1.2274		1862
1.2276		1736
1.2278		312
1.2286		1778
1.2292		1993
1.23		1927
1.2306		1291
1.231		1700
1.232		1294
1.232		1816
1.2326		730
1.2328		1683
1.2334		1674
1.235		638
1.2362		1691
1.2376		219
1.2378		1621
1.2392		1830
1.2412		626
1.2424		767
1.2432		1151
1.2466		1813
1.247		289
1.2478		1553
1.2478		1761
1.2494		1339
1.2508		1823
1.253		970
1.2534		1637
1.255		740
1.2558		1912
1.2572		1786
1.2576		489
1.2582		1670
1.2594		1938
1.2618		1893
1.2632		1115
1.2644		1414
1.2668		1416
1.27		1673
1.2702		1638
1.273		967
1.2768		89
1.2782		1292
1.283		1710
1.284		1721
1.2854		1850
1.2858		1645
1.2862		1432
1.2884		760
1.293		1732
1.2948		1201
1.2976		333
1.2996		1212
1.3042		402
1.3048		1170
1.3052		267
1.3056		1965
1.3058		1644
1.3066		1732
1.3078		871
1.3082		727
1.3108		637
1.3108		1866
1.3126		1769
1.3128		1916
1.3132		101
1.3132		1826
1.3132		1903
1.3134		111
1.3144		1648
1.3162		1651
1.3162		1791
1.3172		1748
1.3184		537
1.3204		529
1.321		932
1.3218		707
1.3228		64
1.3248		201
1.325		1881
1.3252		940
1.3262		1885
1.3264		1846
1.328		1738
1.3284		507
1.3284		1092
1.3286		1864
1.3288		1889
1.3304		1761
1.332		933
1.332		1745
1.3322		192
1.3346		92
1.336		1953
1.34		1308
1.3416		911
1.3418		1903
1.3426		1910
1.344		1710
1.352		1898
1.3608		1080
1.3632		86
1.3648		1415
1.367		1098
1.3688		1856
1.3694		1849
1.37		1048
1.3702		1670
1.3706		1631
1.3712		1125
1.372		1830
1.3726		1061
1.3728		1228
1.375		970
1.3758		12
1.3764		664
1.3764		1637
1.3766		1502
1.3784		101
1.3796		1775
1.3798		1870
1.38		1965
1.3804		1889
1.3808		803
1.3812		1496
1.3814		1797
1.3816		1498
1.3826		1726
1.3858		1710
1.386		715
1.3862		1301
1.3876		1901
1.3878		1167
1.3884		1611
1.389		992
1.3896		1604
1.3898		1312
1.3904		1783
1.3904		1798
1.393		1966
1.3932		1705
1.3936		139
1.3946		1690
1.3954		373
1.3958		1903
1.3984		1667
1.3992		1958
1.4022		1992
1.4026		1815
1.4176		1179
1.418		1316
1.4246		1760
1.4316		1715
1.4406		471
1.4438		1559
1.4464		647
1.4512		388
1.4524		301
1.453		121
1.4536		520
1.454		1989
1.4546		348
1.4574		1034
1.4578		351
1.4578		1790
1.4586		1949
1.4588		511
1.459		765
1.459		1961
1.4592		1665
1.4592		1708
1.4596		342
1.4596		1926
1.4604		1658
1.4606		1622
1.4606		1906
1.461		1048
1.4614		220
1.4614		1871
1.4618		1031
1.4618		1542
1.4618		1667
1.4624		1832
1.463		1785
1.4636		1062
1.4636		1834
1.464		912
1.4648		1767
1.4658		1842
1.466		1828
1.4662		1639
1.4662		1722
1.467		1371
1.4674		1989
1.4676		1995
1.4678		1483
1.4682		1954
1.469		1827
1.4694		1619
1.4696		1685
1.4702		1741
1.4716		1047
1.4716		1408
1.472		667
1.4724		366
1.4736		790
1.4738		641
1.474		1686
1.4756		1306
1.4758		1710
1.477		1697
1.4776		1983
1.4782		327
1.4832		1807
1.4856		1229
1.486		1169
1.4864		1348
1.4898		881
1.4924		589
1.494		1742
1.4962		427
1.4984		1923
1.4988		451
1.499		7
1.5012		386
1.5028		743
1.5044		1755
1.5048		683
1.5052		1792
1.5056		108
1.5058		343
1.5058		879
1.5062		1729
1.5068		741
1.5086		1135
1.5086		1772
1.5086		1808
1.5088		1454
1.5088		1985
1.509		179
1.5092		1831
1.51		1936
1.5102		1986
1.5112		1660
1.5124		1929
1.514		1948
1.5144		78
1.5148		1636
1.5178		320
1.5188		1039
1.5196		903
1.5202		1218
1.523		1731
1.5236		496
1.5246		257
1.527		1717
1.5284		1820
1.5288		183
1.529		954
1.529		1660
1.5318		1767
1.5324		1061
1.533		1949
1.5336		1540
1.5352		1730
1.5354		1888
1.5356		1969
1.5362		1775
1.5368		1933
1.537		915
1.5378		1220
1.539		1756
1.5392		1370
1.5406		1093
1.5416		786
1.5424		1803
1.5436		1722
1.5448		1602
1.5462		1119
1.5466		684
1.5478		1694
1.5518		1829
1.552		17
1.5528		117
1.553		124
1.5568		1336
1.5576		159
1.5578		1592
1.559		1045
1.5596		1950
1.5604		263
1.5604		1837
1.5614		1193
1.5618		1603
1.5622		40
1.5632		1817
1.564		1803
1.5648		1999
1.565		1684
1.5654		216
1.5654		1132
1.5662		1854
1.5664		13
1.5668		1699
1.567		1975
1.5684		1768
1.5686		378
1.5694		734
1.571		1798
1.5712		1928
1.5716		1985
1.572		1858
1.5726		929
1.5732		1638
1.5752		1955
1.577		1759
1.5774		1885
1.578		1768
1.5782		1854
1.5848		26
1.5852		1599
1.5882		1923
1.5942		1950
1.5944		933
1.6042		1925
1.6044		1986
1.6048		393
1.6082		883
1.612		1066
1.6122		23
1.6126		1470
1.6148		1533
1.6172		969
1.6172		1842
1.6176		1763
1.6186		1899
1.6188		1310
1.6194		1738
1.6206		537
1.6212		1460
1.6218		1988
1.6232		804
1.6232		1827
1.6236		1959
1.6242		1920
1.6248		1765
1.6258		1661
1.626		1729
1.626		1830
1.626		1890
1.6272		727
1.6282		1831
1.6302		1734
1.6312		1936
1.6328		1542
1.6336		1633
1.6342		1253
1.6348		1572
1.6378		1152
1.6378		1950
1.6386		1724
1.6454		931
1.6478		1634
1.653		1372
1.6564		425
1.6586		647
1.6626		53
1.6642		1691
1.6666		1651
1.667		13
1.6672		1868
1.6676		325
1.6686		437
1.6692		1087
1.6698		1862
1.6704		85
1.6716		986
1.6718		937
1.6718		1063
1.6726		742
1.6734		835
1.6742		1821
1.6744		1694
1.6748		1302
1.675		327
1.6752		1924
1.6758		1826
1.6758		1903
1.676		901
1.6762		1164
1.6762		1761
1.6766		1617
1.6768		1320
1.6768		1975
1.677		425
1.6776		1569
1.6778		1663
1.6782		1753
1.6784		400
1.6784		1612
1.6784		1841
1.6784		1962
1.6786		1831
1.679		283
1.679		1125
1.679		1871
1.6792		1696
1.6798		1642
1.6798		1649
1.6804		1691
1.6812		1672
1.6814		805
1.6818		1512
1.682		1811
1.6824		401
1.6826		1974
1.6836		1896
1.6844		422
1.6864		1909
1.6866		411
1.688		1606
1.6892		1669
1.69		1240
1.693		1693
1.6944		1696
1.7064		1929
1.7216		383
1.7276		228
1.7342		1618
1.7346		1074
1.7352		270
1.7364		1616
1.7368		224
1.7376		655
1.7384		309
1.7408		998
1.7412		852
1.7416		1643
1.742		1346
1.7422		1847
1.7424		1206
1.7428		1873
1.7432		1720
1.7434		1586
1.7444		1670
1.7456		1835
1.746		649
1.746		1615
1.7462		57
1.7464		1470
1.7464		1908
1.747		1860
1.7472		1968
1.7476		697
1.7482		187
1.7494		1980
1.7496		1305
1.75		693
1.75		1091
1.7512		1060
1.7516		33
1.7518		1214
1.7522		1794
1.7522		1858
1.7524		1912
1.7542		896
1.7544		218
1.755		753
1.7552		1187
1.7554		1810
1.7558		1916
1.756		1724
1.7564		101
1.7564		1231
1.7568		959
1.757		1702
1.7574		1920
1.7578		1617
1.7582		894
1.7582		1541
1.7584		1614
1.7586		1956
1.7598		1290
1.76		1953
1.7602		1733
1.7608		524
1.761		1895
1.7616		1638
1.7624		1610
1.7644		1912
1.7674		1291
1.7748		1052
1.7758		106
1.7796		220
1.7804		839
1.7804		1860
1.7812		1730
1.7818		1888
1.7848		1539
1.7852		1602
1.7866		1659
1.7882		1652
1.7894		1318
1.7898		1545
1.7924		1665
1.7934		1786
1.7938		1610
1.7948		1980
1.8006		1904
1.8054		538
1.8082		1108
1.8102		1545
1.8138		1924
1.8228		305
1.8246		1758
1.8252		1501
1.828		817
1.8282		1826
1.83		1951
1.8304		1246
1.8328		833
1.8332		998
1.8332		1828
1.8346		1599
1.8352		1840
1.8352		1933
1.8358		248
1.8364		1910
1.8366		1936
1.8368		1426
1.837		1383
1.8376		1860
1.8382		1988
1.8396		1937
1.8398		1833
1.841		590
1.8412		1610
1.8426		762
1.844		1882
1.8448		1129
1.845		407
1.8498		610
1.8502		1639
1.8506		1753
1.8518		1967
1.8544		933
1.8546		323
1.8558		969
1.8598		1018
1.8622		1619
1.8636		1977
1.8642		1593
1.8648		366
1.8696		1602
1.8698		1883
1.8712		810
1.8712		1849
1.8726		1051
1.8772		1650
1.8808		1902
1.8828		1935
1.884		1566
1.8852		1366
1.8944		474
1.9002		923
1.9006		1127
1.9016		1789
1.9022		977
1.9036		1270
1.9052		671
1.9072		1806
1.9074		566
1.908		1049
1.9086		1176
1.9086		1658
1.9094		1269
1.9094		1714
1.9098		1957
1.9104		1981
1.9116		338
1.9116		1400
1.9116		1979
1.912		1896
1.9126		412
1.9128		540
1.9146		685
1.915		1737
1.9156		1029
1.9168		1988
1.9202		1582
1.922		1886
1.9234		1683
1.9234		1766
1.924		1928
1.9244		106
1.9258		1907
1.9266		39
1.9266		924
1.9296		536
1.9314		928
1.9346		387
1.9346		1419
1.9378		1985
1.9416		46
1.942		274
1.9422		1183
1.9432		1919
1.9452		982
1.9456		1688
1.9468		1221
1.9476		736
1.9478		1626
1.9502		1824
1.9508		1646
1.9512		1029
1.9512		1918
1.9516		364
1.9544		1798
1.9546		1092
1.9546		1639
1.9556		744
1.956		1812
1.9568		1923
1.957		1914
1.9576		1799
1.9588		1717
1.9592		1751
1.9624		1
1.9624		1831
1.9628		288
1.9632		11
1.9638		1013
1.9656		1978
1.9674		1839
1.9686		139
1.9702		1817
1.9704		699
1.9704		1728
1.9724		1943
1.9732		1596
1.9754		900
1.976		943
1.9772		886
1.9782		1735
1.9792		881
1.9794		1907
1.98		1957
1.9802		558
1.9806		112
1.981		1642
1.9822		1926
1.9838		1896
1.9842		1758
1.9854		466
1.9856		1838
1.9862		1743
1.9868		1856
1.987		1875
1.9896		1893
1.9922		1742
1.9976		1505
1.9994		1751
2.0058		6
2.0112		301
2.014		1610
2.0164		768
2.0178		1685
2.0202		1620
2.0232		409
2.0236		1480
2.0254		1597
2.0264		481
2.027		1787
2.0274		737
2.0286		732
2.0306		1898
2.0316		839
2.032		1995
2.0326		439
2.0328		1768
2.0334		250
2.0338		1980
2.0346		49
2.0348		1831
2.0354		921
2.0358		1120
2.0368		606
2.037		1062
2.0372		1626
2.0374		1844
2.0376		1814
2.0378		1656
2.0388		1876
2.039		1669
2.0392		1900
2.0404		1865
2.0404		1967
2.0404		1992
2.0408		1870
2.0428		474
2.0458		1154
2.0472		324
2.0474		975
2.0498		1519
2.0498		1745
2.0502		1923
2.0548		1698
2.055		210
2.0556		1443
2.057		1891
2.06		1687
2.0624		668
2.0632		1638
2.0638		1919
2.0652		1763
2.0672		1847
2.0702		1633
2.0778		1072
2.0802		1859
2.082		988
2.0842		1390
2.0842		1655
2.0844		1946
2.088		1094
2.0918		1372
2.0918		1875
2.092		295
2.094		1020
2.094		1937
2.0942		150
2.0948		1039
2.0964		1762
2.0966		1810
2.098		632
2.0994		309
2.101		1840
2.1018		1345
2.104		1648
2.1042		1353
2.1056		1200
2.1066		1734
2.1072		814
2.108		1591
2.1084		333
2.1084		1894
2.1086		98
2.1086		683
2.1104		1023
2.1108		136
2.1112		1677
2.1118		1732
2.1118		1741
2.1118		1998
2.112		1738
2.1122		604
2.1124		1760
2.1132		1161
2.1138		1660
2.1138		1689
2.1142		1336
2.1142		1881
2.1144		1811
2.1146		1697
2.1146		1927
2.1148		1827
2.1152		13
2.1152		1434
2.1156		1603
2.1156		1790
2.1166		1936
2.1166		1960
2.1168		642
2.1174		1821
2.1176		1844
2.1192		1852
2.1278		469
2.132		1902
2.1374		1702
2.156		878
2.162		524
2.1668		745
2.168		831
2.1686		1784
2.1692		1186
2.1694		231
2.171		299
2.1716		1748
2.172		966
2.1726		1808
2.1728		619
2.1728		1974
2.1736		114
2.1736		951
2.1738		580
2.174		1769
2.175		1698
2.175		1819
2.1754		522
2.1754		1864
2.1758		825
2.176		1688
2.1768		929
2.1768		1669
2.177		1902
2.177		1903
2.1772		1693
2.1784		103
2.1786		380
2.179		1694
2.18		1623
2.181		1896
2.182		416
2.1822		1907
2.1824		563
2.1838		1926
2.1848		1661
2.1864		1920
2.1874		523
2.1878		1777
2.1882		99
2.1888		61
2.1926		1792
2.1942		1720
2.1958		1701
2.2042		1896
2.2088		998
2.2094		462
2.2176		846
2.2186		729
2.2222		1350
2.227		588
2.2274		1536
2.2304		1997
2.232		1862
2.2322		1789
2.2322		1831
2.2324		471
2.2328		1189
2.2338		1698
2.2344		1708
2.2354		1196
2.2358		1519
2.2362		279
2.2376		1913
2.2384		230
2.2384		1125
2.2392		702
2.2394		55
2.2398		1861
2.242		1943
2.2422		687
2.2426		1610
2.2434		740
2.2436		1727
2.244		1927
2.2446		159
2.2448		1814
2.2454		1705
2.2458		993
2.2462		301
2.2468		170
2.2476		1678
2.2476		1722
2.2476		1763
2.2476		1806
2.2488		341
2.2502		1769
2.2504		1984
2.2514		944
2.2528		1803
2.2542		1129
2.2554		395
2.257		1736
2.2614		1639
2.2622		1697
2.2696		53
2.2704		810
2.2738		1312
2.279		1877
2.2826		357
2.2846		558
2.287		1633
2.2906		370
2.2906		1855
2.2918		1108
2.292		1489
2.2922		47
2.293		763
2.2958		1666
2.296		1685
2.2962		772
2.2968		1774
2.297		1820
2.297		1833
2.2974		1865
2.2978		78
2.298		1835
2.2986		1669
2.299		1834
2.2996		1050
2.2998		965
2.3008		1809
2.3028		1780
2.3032		738
2.304		1751
2.3042		223
2.305		1915
2.305		1954
2.3062		998
2.307		279
2.3076		1414
2.308		1869
2.3126		1819
2.315		1919
2.3202		128
2.3218		1703
2.322		850
2.324		233
2.3262		1526
2.3278		614
2.328		1314
2.329		1944
2.33		1602
2.331		1274
2.3316		1793
2.3322		1645
2.3336		1652
2.3348		650
2.338		593
2.3384		300
2.3392		276
2.341		1628
2.3434		1714
2.3442		1432
2.3452		1637
2.3456		689
2.3462		1633
2.3506		1884
2.3514		1608
2.3524		899
2.3532		1748
2.3544		212
2.3572		903
2.3586		1757
2.3598		1754
2.3628		315
2.363		1297
2.3652		879
2.3662		1384
2.3664		1816
2.3702		642
2.3714		1026
2.3746		1864
2.375		1937
2.3756		953
2.376		1798
2.3762		1833
2.3762		1847
2.3782		1967
2.381		433
2.3822		1116
2.3908		483
2.3938		1764
2.394		1841
2.3972		1698
2.398		413
2.3984		0
2.4018		1466
2.4032		1787
2.4066		241
2.407		1873
2.4086		1823
2.4088		683
2.4092		1442
2.4148		1344
2.4164		652
2.4166		950
2.4182		1689
[truncated: 13,072 more rows]
