# Supplementary material for: Memory consolidation and improvement by synaptic tagging and capture in recurrent neural networks
Source: Commun Biol. 2021 Mar 3;4:275. doi: 10.1038/s42003-021-01778-y (PMC7977149; doi:10.1038/s42003-021-01778-y)
Supplement: Supplementary file 4 — Supplementary Data 2 [file 42003_2021_1778_MOESM4_ESM.zip › Figure 3a/weight_matrix_-3s_averaged.txt]

0.000000		0.000000		0.000000		0.000000		0.000000		0.000000		0.000000		0.000000		0.000000		0.000000		0.000000		0.000000		0.420075		0.000000		0.420075		0.000000		0.000000		0.000000		0.420075		0.000000		0.000000		0.420075		0.000000		0.000000		0.000000
0.000000		0.000000		0.420075		0.000000		0.000000		0.000000		0.000000		0.000000		0.000000		0.000000		0.000000		0.000000		0.000000		0.000000		0.000000		0.000000		0.000000		0.420075		0.420075		0.420075		0.000000		0.000000		0.000000		0.000000		0.000000
0.000000		0.000000		0.000000		0.000000		0.420075		0.000000		0.000000		0.000000		0.000000		0.000000		0.000000		0.000000		0.420075		0.420075		0.420075		0.000000		0.000000		0.000000		0.000000		0.000000		0.000000		0.000000		0.000000		0.000000		0.000000
0.000000		0.000000		0.000000		0.000000		0.000000		0.000000		0.000000		0.000000		0.000000		0.000000		0.000000		0.000000		0.000000		0.000000		0.000000		0.000000		0.000000		0.000000		0.000000		0.000000		0.000000		0.000000		0.000000		0.000000		0.000000
0.000000		0.000000		0.000000		0.000000		0.000000		0.000000		0.000000		0.420075		0.000000		0.000000		0.000000		0.000000		0.000000		0.000000		0.000000		0.000000		0.000000		0.000000		0.000000		0.000000		0.000000		0.000000		0.000000		0.000000		0.000000
0.000000		0.000000		0.000000		0.000000		0.000000		0.000000		0.000000		0.000000		0.000000		0.000000		0.000000		0.000000		0.000000		0.000000		0.000000		0.420075		0.000000		0.000000		0.000000		0.420075		0.000000		0.000000		0.000000		0.000000		0.000000
0.000000		0.000000		0.000000		0.420075		0.000000		0.000000		0.000000		0.420075		0.000000		0.000000		0.000000		0.420075		0.000000		0.000000		0.000000		0.000000		0.420075		0.000000		0.000000		0.000000		0.000000		0.000000		0.000000		0.000000		0.000000
0.000000		0.000000		0.000000		0.000000		0.000000		0.000000		0.000000		0.000000		0.420075		0.000000		0.000000		0.000000		0.000000		0.000000		0.000000		0.000000		0.000000		0.000000		0.000000		0.000000		0.420075		0.000000		0.000000		0.000000		0.000000
0.000000		0.000000		0.000000		0.000000		0.000000		0.000000		0.000000		0.000000		0.000000		0.000000		0.000000		0.420075		0.000000		0.000000		0.000000		0.000000		0.000000		0.000000		0.000000		0.000000		0.000000		0.000000		0.000000		0.420075		0.000000
0.000000		0.000000		0.000000		0.000000		0.000000		0.000000		0.000000		0.420075		0.000000		0.000000		0.000000		0.420075		0.000000		0.000000		0.000000		0.000000		0.000000		0.000000		0.000000		0.000000		0.000000		0.000000		0.000000		0.000000		0.000000
0.000000		0.420075		0.000000		0.000000		0.000000		0.000000		0.000000		0.000000		0.000000		0.000000		0.000000		0.000000		0.420075		0.000000		0.000000		0.000000		0.000000		0.000000		0.000000		0.420075		0.000000		0.000000		0.420075		0.000000		0.000000
0.000000		0.000000		0.000000		0.000000		0.000000		0.000000		0.000000		0.000000		0.000000		0.000000		0.000000		0.000000		0.000000		0.000000		0.000000		0.000000		0.000000		0.000000		0.000000		0.420075		0.000000		0.000000		0.000000		0.000000		0.000000
0.000000		0.000000		0.000000		0.000000		0.000000		0.000000		0.000000		0.000000		0.000000		0.000000		0.000000		0.000000		0.000000		0.000000		0.000000		0.000000		0.000000		0.000000		0.000000		0.000000		0.000000		0.000000		0.000000		0.000000		0.000000
0.000000		0.000000		0.000000		0.000000		0.420075		0.000000		0.000000		0.000000		0.000000		0.000000		0.000000		0.420075		0.420075		0.000000		0.000000		0.000000		0.000000		0.000000		0.000000		0.000000		0.000000		0.000000		0.000000		0.000000		0.000000
0.000000		0.000000		0.000000		0.000000		0.420075		0.000000		0.000000		0.000000		0.000000		0.000000		0.000000		0.000000		0.000000		0.420075		0.000000		0.000000		0.000000		0.000000		0.000000		0.000000		0.000000		0.000000		0.000000		0.000000		0.000000
0.000000		0.000000		0.000000		0.000000		0.000000		0.000000		0.000000		0.000000		0.000000		0.000000		0.000000		0.420075		0.000000		0.000000		0.000000		0.000000		0.000000		0.000000		0.000000		0.000000		0.000000		0.000000		0.000000		0.000000		0.000000
0.000000		0.000000		0.000000		0.000000		0.000000		0.000000		0.000000		0.000000		0.000000		0.000000		0.000000		0.000000		0.000000		0.000000		0.000000		0.000000		0.000000		0.000000		0.420075		0.000000		0.000000		0.000000		0.000000		0.000000		0.000000
0.000000		0.000000		0.000000		0.000000		0.000000		0.000000		0.000000		0.000000		0.420075		0.000000		0.000000		0.000000		0.000000		0.000000		0.000000		0.000000		0.420075		0.000000		0.000000		0.000000		0.420075		0.000000		0.000000		0.000000		0.000000
0.000000		0.000000		0.000000		0.000000		0.000000		0.000000		0.000000		0.000000		0.000000		0.000000		0.000000		0.000000		0.000000		0.000000		0.000000		0.420075		0.000000		0.420075		0.000000		0.000000		0.000000		0.000000		0.000000		0.000000		0.000000
0.000000		0.000000		0.000000		0.000000		0.000000		0.420075		0.000000		0.000000		0.420075		0.000000		0.000000		0.000000		0.000000		0.000000		0.000000		0.000000		0.000000		0.000000		0.000000		0.000000		0.000000		0.000000		0.420075		0.000000		0.420075
0.000000		0.000000		0.000000		0.000000		0.000000		0.420075		0.000000		0.000000		0.000000		0.000000		0.000000		0.000000		0.000000		0.000000		0.000000		0.000000		0.420075		0.420075		0.420075		0.000000		0.000000		0.000000		0.000000		0.000000		0.000000
0.000000		0.000000		0.000000		0.000000		0.000000		0.000000		0.000000		0.000000		0.420075		0.420075		0.000000		0.000000		0.000000		0.000000		0.000000		0.000000		0.000000		0.000000		0.420075		0.420075		0.000000		0.000000		0.420075		0.000000		0.420075
0.000000		0.000000		0.000000		0.000000		0.000000		0.000000		0.000000		0.000000		0.000000		0.000000		0.000000		0.000000		0.000000		0.000000		0.000000		0.000000		0.000000		0.000000		0.420075		0.000000		0.420075		0.000000		0.000000		0.000000		0.000000
0.000000		0.000000		0.000000		0.000000		0.000000		0.000000		0.000000		0.000000		0.000000		0.000000		0.000000		0.420075		0.000000		0.000000		0.000000		0.000000		0.000000		0.000000		0.000000		0.000000		0.000000		0.000000		0.000000		0.000000		0.000000
0.000000		0.000000		0.000000		0.000000		0.000000		0.000000		0.000000		0.000000		0.000000		0.000000		0.000000		0.000000		0.000000		0.000000		0.000000		0.000000		0.000000		0.000000		0.000000		0.000000		0.000000		0.000000		0.000000		0.000000		0.000000
0.000000		0.000000		0.000000		0.420075		0.000000		0.000000		0.000000		0.000000		0.420075		0.000000		0.000000		0.000000		0.000000		0.000000		0.000000		0.000000		0.000000		0.000000		0.000000		0.000000		0.000000		0.420075		0.420075		0.000000		0.000000
0.000000		0.000000		0.000000		0.000000		0.000000		0.420075		0.000000		0.000000		0.000000		0.000000		0.000000		0.000000		0.000000		0.420075		0.000000		0.000000		0.000000		0.000000		0.000000		0.420075		0.000000		0.000000		0.420075		0.000000		0.000000
0.420075		0.000000		0.000000		0.000000		0.000000		0.000000		0.000000		0.000000		0.000000		0.000000		0.000000		0.000000		0.000000		0.000000		0.000000		0.000000		0.000000		0.000000		0.000000		0.000000		0.000000		0.000000		0.000000		0.000000		0.420075
0.000000		0.000000		0.000000		0.000000		0.000000		0.000000		0.000000		0.000000		0.000000		0.000000		0.000000		0.000000		0.420075		0.000000		0.000000		0.000000		0.000000		0.000000		0.000000		0.000000		0.000000		0.000000		0.000000		0.000000		0.000000
0.000000		0.000000		0.420075		0.420075		0.000000		0.000000		0.000000		0.000000		0.000000		0.000000		0.000000		0.000000		0.000000		0.420075		0.420075		0.000000		0.000000		0.000000		0.000000		0.000000		0.000000		0.420075		0.000000		0.000000		0.000000
0.000000		0.000000		0.000000		0.000000		0.000000		0.000000		0.000000		0.000000		0.000000		0.000000		0.000000		0.000000		0.000000		0.000000		0.000000		0.000000		0.000000		0.000000		0.000000		0.000000		0.000000		0.000000		0.000000		0.000000		0.000000
0.000000		0.000000		0.000000		0.000000		0.000000		0.000000		0.000000		0.000000		0.000000		0.000000		0.000000		0.000000		0.000000		0.000000		0.420075		0.420075		0.000000		0.000000		0.000000		0.000000		0.000000		0.000000		0.000000		0.000000		0.000000
0.000000		0.420075		0.000000		0.000000		0.000000		0.420075		0.000000		0.000000		0.420075		0.000000		0.000000		0.420075		0.000000		0.000000		0.000000		0.000000		0.000000		0.000000		0.000000		0.000000		0.000000		0.000000		0.000000		0.000000		0.000000
0.420075		0.000000		0.420075		0.000000		0.000000		0.000000		0.000000		0.420075		0.000000		0.000000		0.000000		0.000000		0.000000		0.000000		0.000000		0.000000		0.000000		0.420075		0.000000		0.000000		0.000000		0.000000		0.000000		0.000000		0.000000
0.000000		0.000000		0.000000		0.000000		0.000000		0.000000		0.000000		0.420075		0.420075		0.000000		0.000000		0.000000		0.000000		0.000000		0.420075		0.000000		0.000000		0.000000		0.000000		0.000000		0.000000		0.000000		0.000000		0.000000		0.000000
0.000000		0.000000		0.000000		0.000000		0.420075		0.000000		0.000000		0.000000		0.000000		0.420075		0.000000		0.000000		0.000000		0.000000		0.420075		0.000000		0.000000		0.000000		0.000000		0.000000		0.420075		0.000000		0.000000		0.000000		0.000000
0.000000		0.000000		0.000000		0.000000		0.000000		0.000000		0.000000		0.000000		0.000000		0.420075		0.000000		0.000000		0.000000		0.000000		0.000000		0.000000		0.000000		0.000000		0.000000		0.000000		0.000000		0.000000		0.000000		0.000000		0.000000
0.000000		0.420075		0.000000		0.000000		0.000000		0.000000		0.000000		0.000000		0.420075		0.000000		0.000000		0.000000		0.000000		0.000000		0.000000		0.000000		0.000000		0.000000		0.000000		0.000000		0.000000		0.000000		0.000000		0.000000		0.420075
0.000000		0.000000		0.000000		0.420075		0.000000		0.000000		0.000000		0.000000		0.000000		0.000000		0.000000		0.420075		0.420075		0.000000		0.000000		0.000000		0.000000		0.420075		0.420075		0.000000		0.000000		0.000000		0.000000		0.000000		0.000000
0.000000		0.000000		0.000000		0.000000		0.000000		0.000000		0.000000		0.000000		0.000000		0.000000		0.000000		0.000000		0.000000		0.000000		0.000000		0.000000		0.000000		0.000000		0.000000		0.000000		0.000000		0.000000		0.000000		0.000000		0.000000
0.000000		0.000000		0.000000		0.000000		0.420075		0.000000		0.000000		0.000000		0.000000		0.000000		0.000000		0.000000		0.000000		0.000000		0.420075		0.000000		0.000000		0.420075		0.000000		0.000000		0.420075		0.000000		0.000000		0.000000		0.000000
0.000000		0.000000		0.000000		0.000000		0.000000		0.000000		0.000000		0.000000		0.000000		0.000000		0.000000		0.000000		0.000000		0.420075		0.000000		0.420075		0.000000		0.000000		0.000000		0.000000		0.000000		0.420075		0.420075		0.420075		0.000000
0.000000		0.000000		0.000000		0.000000		0.000000		0.000000		0.000000		0.000000		0.000000		0.000000		0.000000		0.000000		0.000000		0.000000		0.000000		0.000000		0.000000		0.000000		0.000000		0.000000		0.000000		0.000000		0.420075		0.000000		0.000000
0.420075		0.000000		0.420075		0.000000		0.000000		0.000000		0.000000		0.000000		0.000000		0.000000		0.000000		0.000000		0.000000		0.000000		0.000000		0.000000		0.000000		0.000000		0.000000		0.000000		0.000000		0.000000		0.420075		0.420075		0.000000
0.000000		0.000000		0.000000		0.000000		0.000000		0.000000		0.000000		0.000000		0.000000		0.000000		0.000000		0.000000		0.000000		0.000000		0.000000		0.000000		0.000000		0.420075		0.000000		0.000000		0.000000		0.000000		0.000000		0.000000		0.000000
0.000000		0.000000		0.000000		0.000000		0.000000		0.000000		0.000000		0.000000		0.000000		0.000000		0.000000		0.000000		0.000000		0.000000		0.420075		0.420075		0.000000		0.000000		0.000000		0.000000		0.000000		0.000000		0.000000		0.000000		0.000000
0.000000		0.000000		0.000000		0.000000		0.000000		0.000000		0.000000		0.000000		0.000000		0.000000		0.420075		0.000000		0.000000		0.000000		0.420075		0.000000		0.000000		0.000000		0.000000		0.000000		0.000000		0.000000		0.000000		0.000000		0.000000
0.420075		0.000000		0.000000		0.000000		0.000000		0.000000		0.000000		0.000000		0.000000		0.000000		0.000000		0.000000		0.000000		0.000000		0.000000		0.000000		0.000000		0.000000		0.000000		0.000000		0.420075		0.000000		0.000000		0.000000		0.000000
0.000000		0.000000		0.000000		0.000000		0.000000		0.000000		0.000000		0.420075		0.000000		0.000000		0.000000		0.000000		0.000000		0.000000		0.000000		0.000000		0.000000		0.000000		0.000000		0.000000		0.000000		0.420075		0.000000		0.000000		0.000000
0.000000		0.000000		0.420075		0.000000		0.000000		0.000000		0.000000		0.000000		0.000000		0.420075		0.000000		0.000000		0.000000		0.000000		0.000000		0.000000		0.000000		0.000000		0.000000		0.000000		0.000000		0.000000		0.000000		0.000000		0.000000
0.000000		0.000000		0.000000		0.000000		0.000000		0.000000		0.000000		0.000000		0.000000		0.000000		0.000000		0.000000		0.000000		0.000000		0.000000		0.000000		0.000000		0.000000		0.000000		0.000000		0.000000		0.000000		0.420075		0.000000		0.000000
0.000000		0.000000		0.000000		0.000000		0.000000		0.000000		0.000000		0.000000		0.000000		0.000000		0.000000		0.000000		0.000000		0.000000		0.000000		0.000000		0.000000		0.000000		0.420075		0.000000		0.000000		0.000000		0.000000		0.000000		0.000000
0.000000		0.000000		0.000000		0.000000		0.000000		0.000000		0.000000		0.000000		0.000000		0.000000		0.000000		0.000000		0.000000		0.000000		0.000000		0.000000		0.000000		0.000000		0.000000		0.000000		0.000000		0.420075		0.000000		0.420075		0.000000
0.420075		0.000000		0.000000		0.000000		0.000000		0.000000		0.000000		0.000000		0.000000		0.000000		0.000000		0.000000		0.000000		0.000000		0.000000		0.000000		0.000000		0.000000		0.000000		0.000000		0.000000		0.000000		0.000000		0.420075		0.000000
0.000000		0.000000		0.000000		0.000000		0.000000		0.000000		0.420075		0.000000		0.420075		0.000000		0.000000		0.000000		0.000000		0.000000		0.000000		0.000000		0.000000		0.000000		0.000000		0.000000		0.000000		0.420075		0.000000		0.000000		0.000000
0.000000		0.000000		0.000000		0.000000		0.420075		0.000000		0.000000		0.000000		0.000000		0.000000		0.420075		0.000000		0.000000		0.000000		0.000000		0.000000		0.000000		0.000000		0.000000		0.000000		0.000000		0.000000		0.000000		0.000000		0.000000
0.000000		0.000000		0.000000		0.000000		0.000000		0.000000		0.000000		0.000000		0.000000		0.000000		0.000000		0.000000		0.000000		0.000000		0.000000		0.000000		0.000000		0.000000		0.000000		0.000000		0.000000		0.000000		0.000000		0.000000		0.000000
0.000000		0.000000		0.000000		0.000000		0.000000		0.000000		0.000000		0.000000		0.000000		0.000000		0.000000		0.000000		0.000000		0.420075		0.000000		0.000000		0.000000		0.000000		0.000000		0.000000		0.000000		0.000000		0.000000		0.000000		0.000000
0.420075		0.000000		0.000000		0.000000		0.000000		0.000000		0.000000		0.000000		0.000000		0.000000		0.000000		0.000000		0.000000		0.000000		0.000000		0.000000		0.000000		0.000000		0.000000		0.000000		0.000000		0.000000		0.000000		0.000000		0.000000
0.000000		0.000000		0.000000		0.000000		0.000000		0.000000		0.000000		0.000000		0.000000		0.000000		0.000000		0.000000		0.000000		0.000000		0.420075		0.000000		0.000000		0.000000		0.000000		0.420075		0.000000		0.000000		0.000000		0.000000		0.000000
0.000000		0.000000		0.000000		0.000000		0.000000		0.000000		0.000000		0.000000		0.000000		0.000000		0.000000		0.000000		0.000000		0.000000		0.000000		0.420075		0.000000		0.420075		0.000000		0.000000		0.000000		0.000000		0.000000		0.000000		0.000000
0.000000		0.000000		0.420075		0.000000		0.000000		0.000000		0.000000		0.420075		0.000000		0.000000		0.000000		0.000000		0.000000		0.000000		0.000000		0.000000		0.000000		0.000000		0.000000		0.000000		0.000000		0.000000		0.000000		0.000000		0.000000
0.000000		0.000000		0.000000		0.000000		0.000000		0.000000		0.000000		0.000000		0.000000		0.000000		0.000000		0.000000		0.000000		0.000000		0.420075		0.000000		0.000000		0.000000		0.000000		0.000000		0.000000		0.000000		0.000000		0.000000		0.000000
0.000000		0.000000		0.000000		0.000000		0.000000		0.000000		0.000000		0.000000		0.000000		0.000000		0.000000		0.000000		0.000000		0.000000		0.420075		0.000000		0.000000		0.000000		0.000000		0.000000		0.000000		0.000000		0.000000		0.000000		0.000000
0.000000		0.000000		0.000000		0.000000		0.000000		0.000000		0.000000		0.000000		0.000000		0.000000		0.000000		0.000000		0.000000		0.000000		0.000000		0.000000		0.000000		0.000000		0.000000		0.000000		0.000000		0.420075		0.000000		0.000000		0.000000
0.000000		0.420075		0.420075		0.000000		0.000000		0.000000		0.000000		0.000000		0.000000		0.000000		0.000000		0.000000		0.000000		0.000000		0.000000		0.000000		0.000000		0.000000		0.000000		0.000000		0.000000		0.000000		0.000000		0.000000		0.000000
0.000000		0.420075		0.000000		0.000000		0.000000		0.000000		0.000000		0.000000		0.000000		0.000000		0.000000		0.420075		0.000000		0.000000		0.000000		0.000000		0.000000		0.000000		0.000000		0.000000		0.420075		0.000000		0.000000		0.000000		0.000000
0.000000		0.000000		0.000000		0.000000		0.420075		0.000000		0.000000		0.000000		0.000000		0.000000		0.000000		0.420075		0.000000		0.000000		0.000000		0.000000		0.000000		0.000000		0.000000		0.000000		0.000000		0.000000		0.000000		0.000000		0.000000
0.000000		0.000000		0.000000		0.000000		0.000000		0.000000		0.000000		0.000000		0.000000		0.000000		0.000000		0.000000		0.000000		0.000000		0.000000		0.000000		0.000000		0.000000		0.000000		0.420075		0.000000		0.420075		0.000000		0.000000		0.000000
0.000000		0.000000		0.000000		0.000000		0.000000		0.000000		0.000000		0.000000		0.000000		0.000000		0.420075		0.000000		0.000000		0.000000		0.000000		0.000000		0.000000		0.000000		0.000000		0.000000		0.000000		0.000000		0.000000		0.000000		0.000000
0.420075		0.000000		0.000000		0.000000		0.000000		0.000000		0.000000		0.000000		0.000000		0.000000		0.420075		0.000000		0.000000		0.000000		0.000000		0.000000		0.000000		0.000000		0.000000		0.000000		0.000000		0.420075		0.000000		0.000000		0.000000
0.000000		0.000000		0.000000		0.000000		0.000000		0.000000		0.000000		0.000000		0.000000		0.000000		0.000000		0.000000		0.000000		0.000000		0.000000		0.000000		0.000000		0.000000		0.000000		0.000000		0.000000		0.000000		0.000000		0.000000		0.420075
0.000000		0.420075		0.000000		0.000000		0.000000		0.000000		0.000000		0.000000		0.000000		0.000000		0.000000		0.000000		0.000000		0.000000		0.000000		0.000000		0.000000		0.000000		0.000000		0.000000		0.000000		0.000000		0.000000		0.000000		0.000000
0.000000		0.420075		0.000000		0.000000		0.000000		0.000000		0.000000		0.000000		0.000000		0.000000		0.000000		0.000000		0.000000		0.000000		0.420075		0.000000		0.000000		0.000000		0.000000		0.000000		0.000000		0.000000		0.420075		0.000000		0.000000
0.000000		0.000000		0.000000		0.420075		0.000000		0.420075		0.000000		0.000000		0.000000		0.000000		0.420075		0.000000		0.000000		0.000000		0.000000		0.000000		0.000000		0.000000		0.000000		0.000000		0.000000		0.000000		0.420075		0.000000		0.000000
0.000000		0.000000		0.000000		0.000000		0.000000		0.000000		0.000000		0.000000		0.420075		0.000000		0.420075		0.000000		0.000000		0.000000		0.000000		0.000000		0.420075		0.000000		0.000000		0.000000		0.000000		0.000000		0.000000		0.000000		0.000000
0.000000		0.420075		0.000000		0.000000		0.420075		0.420075		0.000000		0.000000		0.000000		0.000000		0.000000		0.000000		0.000000		0.000000		0.000000		0.000000		0.000000		0.420075		0.420075		0.000000		0.420075		0.000000		0.000000		0.000000		0.000000
0.000000		0.000000		0.000000		0.000000		0.000000		0.000000		0.000000		0.000000		0.000000		0.000000		0.000000		0.000000		0.000000		0.000000		0.420075		0.420075		0.000000		0.420075		0.000000		0.000000		0.420075		0.000000		0.000000		0.420075		0.000000
0.000000		0.420075		0.000000		0.000000		0.000000		0.000000		0.000000		0.000000		0.000000		0.000000		0.000000		0.000000		0.000000		0.000000		0.420075		0.000000		0.000000		0.420075		0.000000		0.000000		0.420075		0.000000		0.000000		0.000000		0.000000
0.000000		0.000000		0.000000		0.000000		0.000000		0.000000		0.000000		0.000000		0.000000		0.420075		0.000000		0.000000		0.000000		0.000000		0.000000		0.000000		0.000000		0.000000		0.000000		0.000000		0.000000		0.000000		0.000000		0.000000		0.000000
0.000000		0.000000		0.000000		0.000000		0.000000		0.000000		0.000000		0.000000		0.000000		0.000000		0.000000		0.000000		0.420075		0.000000		0.000000		0.000000		0.000000		0.000000		0.000000		0.000000		0.000000		0.000000		0.000000		0.000000		0.000000
0.000000		0.000000		0.420075		0.000000		0.000000		0.000000		0.000000		0.000000		0.000000		0.000000		0.000000		0.420075		0.000000		0.000000		0.000000		0.000000		0.000000		0.000000		0.000000		0.000000		0.420075		0.000000		0.000000		0.000000		0.000000
0.000000		0.000000		0.420075		0.000000		0.420075		0.000000		0.000000		0.000000		0.000000		0.000000		0.000000		0.000000		0.000000		0.000000		0.000000		0.000000		0.000000		0.000000		0.420075		0.000000		0.000000		0.000000		0.000000		0.000000		0.000000
0.000000		0.000000		0.000000		0.000000		0.420075		0.000000		0.000000		0.000000		0.000000		0.000000		0.000000		0.000000		0.000000		0.000000		0.000000		0.000000		0.000000		0.000000		0.000000		0.000000		0.000000		0.000000		0.000000		0.000000		0.000000
0.000000		0.000000		0.000000		0.000000		0.000000		0.000000		0.000000		0.000000		0.420075		0.000000		0.000000		0.000000		0.000000		0.000000		0.000000		0.000000		0.000000		0.000000		0.000000		0.000000		0.000000		0.000000		0.000000		0.000000		0.000000
0.000000		0.000000		0.000000		0.000000		0.000000		0.420075		0.000000		0.000000		0.000000		0.000000		0.000000		0.000000		0.000000		0.000000		0.000000		0.000000		0.420075		0.420075		0.000000		0.420075		0.000000		0.000000		0.000000		0.000000		0.000000
0.420075		0.000000		0.420075		0.000000		0.420075		0.000000		0.000000		0.000000		0.000000		0.000000		0.000000		0.000000		0.420075		0.000000		0.000000		0.000000		0.000000		0.000000		0.000000		0.000000		0.000000		0.000000		0.000000		0.000000		0.000000
0.000000		0.000000		0.000000		0.000000		0.000000		0.000000		0.000000		0.000000		0.000000		0.000000		0.000000		0.000000		0.000000		0.000000		0.000000		0.000000		0.000000		0.000000		0.000000		0.000000		0.000000		0.000000		0.000000		0.000000		0.000000
0.000000		0.000000		0.000000		0.000000		0.000000		0.420075		0.000000		0.000000		0.000000		0.000000		0.000000		0.000000		0.000000		0.420075		0.420075		0.000000		0.000000		0.000000		0.000000		0.000000		0.000000		0.000000		0.000000		0.000000		0.000000
0.000000		0.000000		0.000000		0.000000		0.000000		0.000000		0.000000		0.420075		0.420075		0.000000		0.000000		0.000000		0.420075		0.000000		0.000000		0.000000		0.420075		0.000000		0.000000		0.000000		0.000000		0.420075		0.000000		0.000000		0.000000
0.000000		0.000000		0.000000		0.000000		0.000000		0.420075		0.000000		0.000000		0.000000		0.000000		0.000000		0.000000		0.000000		0.000000		0.000000		0.420075		0.000000		0.000000		0.000000		0.420075		0.000000		0.000000		0.000000		0.000000		0.000000
0.420075		0.000000		0.000000		0.000000		0.000000		0.000000		0.000000		0.000000		0.000000		0.000000		0.000000		0.000000		0.000000		0.420075		0.000000		0.420075		0.000000		0.000000		0.000000		0.000000		0.000000		0.000000		0.000000		0.000000		0.000000
0.000000		0.000000		0.000000		0.000000		0.420075		0.000000		0.000000		0.000000		0.000000		0.000000		0.000000		0.000000		0.000000		0.000000		0.000000		0.000000		0.000000		0.000000		0.000000		0.420075		0.000000		0.000000		0.000000		0.000000		0.000000
0.000000		0.420075		0.000000		0.420075		0.000000		0.000000		0.000000		0.000000		0.000000		0.000000		0.000000		0.000000		0.000000		0.000000		0.420075		0.000000		0.000000		0.000000		0.000000		0.000000		0.000000		0.000000		0.000000		0.000000		0.000000
0.000000		0.000000		0.000000		0.000000		0.000000		0.000000		0.000000		0.000000		0.000000		0.000000		0.000000		0.000000		0.000000		0.000000		0.000000		0.420075		0.000000		0.000000		0.000000		0.000000		0.000000		0.000000		0.420075		0.000000		0.000000
0.000000		0.000000		0.000000		0.000000		0.000000		0.420075		0.000000		0.000000		0.000000		0.000000		0.420075		0.000000		0.000000		0.000000		0.000000		0.000000		0.000000		0.000000		0.000000		0.420075		0.000000		0.000000		0.000000		0.000000		0.000000
0.000000		0.000000		0.000000		0.000000		0.000000		0.000000		0.000000		0.000000		0.000000		0.000000		0.000000		0.000000		0.000000		0.000000		0.000000		0.000000		0.000000		0.000000		0.000000		0.000000		0.000000		0.000000		0.000000		0.000000		0.000000
0.000000		0.000000		0.000000		0.000000		0.000000		0.000000		0.000000		0.000000		0.000000		0.420075		0.000000		0.000000		0.000000		0.420075		0.000000		0.000000		0.000000		0.000000		0.000000		0.000000		0.000000		0.000000		0.000000		0.000000		0.000000
0.000000		0.000000		0.000000		0.000000		0.420075		0.000000		0.000000		0.000000		0.000000		0.000000		0.000000		0.000000		0.000000		0.420075		0.000000		0.420075		0.000000		0.420075		0.000000		0.420075		0.000000		0.000000		0.000000		0.000000		0.000000
0.000000		0.000000		0.000000		0.000000		0.000000		0.000000		0.000000		0.420075		0.000000		0.000000		0.000000		0.000000		0.000000		0.000000		0.000000		0.000000		0.000000		0.000000		0.000000		0.000000		0.000000		0.000000		0.000000		0.000000		0.000000
0.000000		0.000000		0.000000		0.000000		0.000000		0.000000		0.000000		0.000000		0.000000		0.000000		0.000000		0.000000		0.420075		0.000000		0.000000		0.000000		0.000000		0.000000		0.000000		0.000000		0.000000		0.000000		0.000000		0.000000		0.000000
0.000000		0.000000		0.000000		0.000000		0.000000		0.420075		0.000000		0.000000		0.000000		0.000000		0.000000		0.000000		0.000000		0.000000		0.000000		0.000000		0.000000		0.000000		0.000000		0.000000		0.000000		0.000000		0.000000		0.000000		0.000000
0.000000		0.000000		0.000000		0.000000		0.000000		0.000000		0.000000		0.000000		0.000000		0.000000		0.420075		0.000000		0.000000		0.000000		0.000000		0.000000		0.000000		0.000000		0.000000		0.000000		0.000000		0.000000		0.000000		0.000000		0.000000
0.000000		0.000000		0.000000		0.420075		0.000000		0.000000		0.000000		0.000000		0.420075		0.000000		0.000000		0.000000		0.420075		0.000000		0.000000		0.420075		0.000000		0.000000		0.000000		0.000000		0.000000		0.420075		0.000000		0.000000		0.000000
0.000000		0.000000		0.000000		0.000000		0.000000		0.420075		0.420075		0.000000		0.000000		0.000000		0.420075		0.420075		0.000000		0.000000		0.420075		0.000000		0.000000		0.000000		0.000000		0.420075		0.000000		0.000000		0.000000		0.000000		0.420075
0.420075		0.000000		0.000000		0.000000		0.000000		0.000000		0.000000		0.000000		0.000000		0.000000		0.000000		0.000000		0.000000		0.000000		0.420075		0.000000		0.000000		0.000000		0.000000		0.000000		0.000000		0.000000		0.000000		0.000000		0.000000
0.000000		0.000000		0.000000		0.000000		0.420075		0.000000		0.000000		0.000000		0.000000		0.000000		0.420075		0.000000		0.000000		0.000000		0.000000		0.000000		0.000000		0.420075		0.000000		0.000000		0.420075		0.000000		0.000000		0.000000		0.000000
0.000000		0.000000		0.420075		0.000000		0.000000		0.000000		0.000000		0.000000		0.000000		0.000000		0.000000		0.000000		0.000000		0.000000		0.000000		0.000000		0.000000		0.000000		0.000000		0.000000		0.000000		0.000000		0.420075		0.000000		0.000000
0.000000		0.000000		0.000000		0.000000		0.420075		0.000000		0.000000		0.000000		0.000000		0.000000		0.000000		0.000000		0.420075		0.000000		0.000000		0.000000		0.000000		0.000000		0.000000		0.000000		0.000000		0.000000		0.000000		0.000000		0.000000
0.000000		0.420075		0.000000		0.000000		0.000000		0.000000		0.000000		0.000000		0.000000		0.000000		0.000000		0.000000		0.000000		0.000000		0.000000		0.000000		0.000000		0.000000		0.000000		0.000000		0.000000		0.000000		0.000000		0.000000		0.000000
0.000000		0.000000		0.000000		0.420075		0.000000		0.000000		0.000000		0.000000		0.000000		0.000000		0.000000		0.000000		0.000000		0.000000		0.000000		0.000000		0.000000		0.000000		0.000000		0.000000		0.420075		0.000000		0.000000		0.000000		0.000000
0.000000		0.000000		0.000000		0.000000		0.000000		0.000000		0.000000		0.000000		0.000000		0.420075		0.000000		0.000000		0.000000		0.000000		0.000000		0.000000		0.420075		0.000000		0.420075		0.000000		0.000000		0.420075		0.000000		0.000000		0.000000
0.000000		0.000000		0.000000		0.000000		0.000000		0.000000		0.000000		0.000000		0.000000		0.000000		0.420075		0.000000		0.000000		0.000000		0.000000		0.000000		0.000000		0.000000		0.000000		0.000000		0.000000		0.000000		0.000000		0.000000		0.000000
0.000000		0.000000		0.420075		0.000000		0.000000		0.000000		0.000000		0.000000		0.000000		0.000000		0.420075		0.000000		0.000000		0.000000		0.420075		0.420075		0.000000		0.000000		0.420075		0.000000		0.000000		0.000000		0.000000		0.000000		0.000000
0.000000		0.000000		0.000000		0.000000		0.000000		0.000000		0.000000		0.000000		0.420075		0.000000		0.420075		0.000000		0.000000		0.000000		0.000000		0.000000		0.000000		0.000000		0.000000		0.000000		0.420075		0.000000		0.000000		0.000000		0.000000
0.000000		0.000000		0.000000		0.000000		0.420075		0.000000		0.000000		0.000000		0.000000		0.000000		0.000000		0.000000		0.000000		0.000000		0.420075		0.000000		0.420075		0.000000		0.000000		0.000000		0.000000		0.000000		0.420075		0.000000		0.000000
0.000000		0.000000		0.000000		0.000000		0.000000		0.000000		0.000000		0.000000		0.000000		0.000000		0.000000		0.000000		0.000000		0.000000		0.000000		0.000000		0.000000		0.000000		0.000000		0.000000		0.000000		0.000000		0.000000		0.000000		0.000000
0.000000		0.000000		0.000000		0.420075		0.000000		0.000000		0.000000		0.000000		0.000000		0.000000		0.000000		0.000000		0.000000		0.000000		0.000000		0.000000		0.000000		0.000000		0.420075		0.000000		0.000000		0.000000		0.000000		0.000000		0.000000
0.000000		0.420075		0.000000		0.000000		0.000000		0.000000		0.000000		0.000000		0.000000		0.000000		0.000000		0.000000		0.000000		0.000000		0.420075		0.000000		0.420075		0.000000		0.000000		0.000000		0.000000		0.000000		0.000000		0.000000		0.000000
0.000000		0.000000		0.000000		0.000000		0.000000		0.000000		0.420075		0.000000		0.000000		0.000000		0.000000		0.420075		0.000000		0.000000		0.000000		0.000000		0.000000		0.000000		0.000000		0.000000		0.000000		0.000000		0.000000		0.000000		0.000000
0.420075		0.000000		0.000000		0.000000		0.000000		0.000000		0.000000		0.000000		0.000000		0.000000		0.000000		0.000000		0.000000		0.000000		0.000000		0.000000		0.000000		0.000000		0.000000		0.000000		0.420075		0.000000		0.000000		0.000000		0.000000
0.000000		0.000000		0.000000		0.000000		0.000000		0.000000		0.000000		0.000000		0.000000		0.000000		0.000000		0.000000		0.000000		0.420075		0.000000		0.420075		0.000000		0.000000		0.000000		0.000000		0.000000		0.000000		0.000000		0.000000		0.000000
0.000000		0.000000		0.000000		0.000000		0.000000		0.000000		0.420075		0.000000		0.000000		0.000000		0.420075		0.000000		0.000000		0.000000		0.000000		0.000000		0.000000		0.000000		0.000000		0.000000		0.420075		0.000000		0.000000		0.000000		0.000000
0.000000		0.420075		0.000000		0.000000		0.000000		0.000000		0.000000		0.000000		0.000000		0.000000		0.420075		0.000000		0.000000		0.000000		0.000000		0.000000		0.000000		0.000000		0.000000		0.000000		0.000000		0.000000		0.000000		0.000000		0.420075
0.000000		0.000000		0.000000		0.000000		0.000000		0.420075		0.420075		0.000000		0.000000		0.000000		0.000000		0.000000		0.000000		0.000000		0.000000		0.000000		0.000000		0.000000		0.000000		0.000000		0.000000		0.000000		0.000000		0.000000		0.420075
0.000000		0.420075		0.000000		0.000000		0.000000		0.000000		0.000000		0.000000		0.420075		0.000000		0.000000		0.000000		0.000000		0.000000		0.000000		0.000000		0.000000		0.000000		0.000000		0.000000		0.000000		0.000000		0.000000		0.000000		0.000000
0.000000		0.000000		0.000000		0.000000		0.000000		0.000000		0.000000		0.000000		0.000000		0.000000		0.000000		0.000000		0.000000		0.000000		0.000000		0.000000		0.420075		0.000000		0.000000		0.000000		0.000000		0.000000		0.000000		0.000000		0.000000
0.000000		0.000000		0.000000		0.000000		0.000000		0.000000		0.000000		0.000000		0.000000		0.000000		0.000000		0.000000		0.000000		0.000000		0.000000		0.000000		0.000000		0.000000		0.000000		0.000000		0.000000		0.000000		0.000000		0.000000		0.000000
0.000000		0.000000		0.000000		0.000000		0.000000		0.000000		0.000000		0.000000		0.000000		0.000000		0.000000		0.000000		0.000000		0.000000		0.000000		0.000000		0.000000		0.000000		0.000000		0.000000		0.000000		0.000000		0.000000		0.000000		0.000000
0.000000		0.000000		0.420075		0.000000		0.000000		0.000000		0.000000		0.000000		0.000000		0.000000		0.000000		0.000000		0.000000		0.000000		0.000000		0.000000		0.000000		0.420075		0.000000		0.000000		0.000000		0.000000		0.420075		0.000000		0.000000
0.000000		0.000000		0.000000		0.000000		0.420075		0.000000		0.420075		0.000000		0.000000		0.000000		0.000000		0.000000		0.000000		0.000000		0.000000		0.420075		0.000000		0.000000		0.000000		0.000000		0.000000		0.000000		0.000000		0.420075		0.000000
0.000000		0.000000		0.000000		0.000000		0.000000		0.000000		0.000000		0.000000		0.000000		0.000000		0.000000		0.000000		0.420075		0.000000		0.000000		0.000000		0.420075		0.420075		0.000000		0.000000		0.000000		0.000000		0.000000		0.000000		0.000000
0.000000		0.000000		0.000000		0.000000		0.000000		0.000000		0.000000		0.000000		0.000000		0.420075		0.000000		0.000000		0.000000		0.000000		0.000000		0.000000		0.000000		0.000000		0.420075		0.000000		0.000000		0.000000		0.000000		0.000000		0.000000
0.000000		0.000000		0.420075		0.000000		0.000000		0.000000		0.000000		0.000000		0.000000		0.420075		0.000000		0.420075		0.000000		0.000000		0.000000		0.000000		0.000000		0.420075		0.000000		0.000000		0.000000		0.000000		0.000000		0.000000		0.000000
0.000000		0.000000		0.000000		0.000000		0.000000		0.000000		0.000000		0.000000		0.000000		0.000000		0.000000		0.420075		0.000000		0.000000		0.000000		0.000000		0.000000		0.420075		0.420075		0.000000		0.000000		0.000000		0.000000		0.000000		0.000000
0.000000		0.000000		0.420075		0.000000		0.000000		0.000000		0.420075		0.000000		0.000000		0.000000		0.420075		0.000000		0.000000		0.000000		0.000000		0.000000		0.000000		0.000000		0.000000		0.000000		0.000000		0.000000		0.000000		0.000000		0.000000
0.000000		0.000000		0.420075		0.000000		0.000000		0.000000		0.000000		0.000000		0.000000		0.000000		0.000000		0.000000		0.420075		0.000000		0.000000		0.000000		0.000000		0.000000		0.000000		0.000000		0.000000		0.000000		0.000000		0.000000		0.000000
0.420075		0.000000		0.000000		0.000000		0.420075		0.000000		0.000000		0.000000		0.000000		0.000000		0.000000		0.000000		0.000000		0.000000		0.000000		0.000000		0.420075		0.000000		0.000000		0.420075		0.000000		0.000000		0.000000		0.000000		0.000000
0.000000		0.000000		0.000000		0.000000		0.000000		0.000000		0.000000		0.000000		0.000000		0.000000		0.420075		0.000000		0.000000		0.000000		0.000000		0.000000		0.000000		0.000000		0.000000		0.000000		0.000000		0.000000		0.000000		0.000000		0.000000
0.000000		0.000000		0.000000		0.000000		0.000000		0.000000		0.000000		0.000000		0.000000		0.420075		0.420075		0.000000		0.000000		0.420075		0.000000		0.000000		0.000000		0.000000		0.000000		0.000000		0.000000		0.000000		0.420075		0.000000		0.420075
0.000000		0.000000		0.000000		0.000000		0.000000		0.420075		0.420075		0.000000		0.000000		0.000000		0.000000		0.000000		0.000000		0.000000		0.420075		0.000000		0.000000		0.000000		0.000000		0.000000		0.000000		0.000000		0.000000		0.000000		0.420075
0.000000		0.000000		0.420075		0.420075		0.000000		0.420075		0.000000		0.000000		0.000000		0.000000		0.000000		0.420075		0.000000		0.000000		0.000000		0.000000		0.000000		0.000000		0.420075		0.000000		0.000000		0.000000		0.000000		0.000000		0.420075
0.420075		0.420075		0.000000		0.000000		0.000000		0.000000		0.000000		0.000000		0.420075		0.000000		0.000000		0.000000		0.000000		0.000000		0.000000		0.000000		0.000000		0.000000		0.000000		0.000000		0.000000		0.000000		0.000000		0.000000		0.000000
0.420075		0.000000		0.000000		0.000000		0.000000		0.000000		0.000000		0.000000		0.000000		0.000000		0.420075		0.000000		0.420075		0.000000		0.000000		0.000000		0.000000		0.000000		0.000000		0.000000		0.000000		0.000000		0.000000		0.000000		0.000000
0.000000		0.000000		0.000000		0.000000		0.000000		0.000000		0.000000		0.000000		0.000000		0.000000		0.000000		0.000000		0.000000		0.000000		0.000000		0.000000		0.000000		0.000000		0.000000		0.000000		0.000000		0.000000		0.000000		0.000000		0.420075
0.000000		0.000000		0.000000		0.000000		0.000000		0.000000		0.000000		0.000000		0.000000		0.000000		0.000000		0.000000		0.000000		0.000000		0.000000		0.000000		0.000000		0.420075		0.000000		0.000000		0.000000		0.000000		0.000000		0.000000		0.000000
0.000000		0.000000		0.000000		0.420075		0.000000		0.000000		0.000000		0.000000		0.000000		0.000000		0.000000		0.000000		0.000000		0.000000		0.000000		0.000000		0.000000		0.000000		0.000000		0.000000		0.420075		0.000000		0.000000		0.000000		0.000000
0.000000		0.000000		0.000000		0.000000		0.000000		0.000000		0.000000		0.420075		0.000000		0.000000		0.000000		0.000000		0.000000		0.000000		0.000000		0.000000		0.000000		0.000000		0.000000		0.000000		0.000000		0.000000		0.000000		0.420075		0.000000
0.000000		0.000000		0.000000		0.000000		0.000000		0.000000		0.000000		0.000000		0.000000		0.000000		0.000000		0.000000		0.000000		0.000000		0.000000		0.000000		0.000000		0.000000		0.000000		0.000000		0.000000		0.000000		0.000000		0.000000		0.000000
0.000000		0.000000		0.000000		0.000000		0.000000		0.000000		0.000000		0.000000		0.000000		0.000000		0.420075		0.000000		0.000000		0.000000		0.000000		0.000000		0.000000		0.420075		0.000000		0.000000		0.000000		0.000000		0.000000		0.000000		0.420075
0.000000		0.000000		0.000000		0.000000		0.000000		0.000000		0.000000		0.000000		0.000000		0.000000		0.420075		0.000000		0.000000		0.000000		0.000000		0.000000		0.000000		0.000000		0.000000		0.000000		0.000000		0.000000		0.000000		0.000000		0.000000
0.000000		0.000000		0.000000		0.000000		0.000000		0.000000		0.420075		0.000000		0.000000		0.000000		0.000000		0.420075		0.000000		0.000000		0.000000		0.000000		0.000000		0.000000		0.000000		0.000000		0.000000		0.000000		0.000000		0.000000		0.000000
0.000000		0.420075		0.000000		0.000000		0.000000		0.000000		0.000000		0.000000		0.000000		0.000000		0.000000		0.000000		0.000000		0.420075		0.420075		0.000000		0.420075		0.000000		0.000000		0.000000		0.000000		0.000000		0.000000		0.420075		0.000000
0.000000		0.000000		0.000000		0.000000		0.000000		0.000000		0.000000		0.000000		0.000000		0.000000		0.000000		0.000000		0.000000		0.000000		0.420075		0.000000		0.000000		0.000000		0.000000		0.000000		0.420075		0.000000		0.000000		0.000000		0.000000
0.000000		0.000000		0.000000		0.000000		0.420075		0.000000		0.000000		0.000000		0.000000		0.000000		0.000000		0.000000		0.420075		0.000000		0.000000		0.000000		0.000000		0.420075		0.000000		0.000000		0.000000		0.000000		0.000000		0.000000		0.000000
0.000000		0.000000		0.000000		0.000000		0.000000		0.000000		0.000000		0.000000		0.420075		0.000000		0.000000		0.000000		0.000000		0.000000		0.000000		0.000000		0.000000		0.000000		0.000000		0.000000		0.000000		0.000000		0.000000		0.000000		0.000000
0.000000		0.000000		0.000000		0.000000		0.000000		0.000000		0.000000		0.000000		0.000000		0.000000		0.000000		0.000000		0.000000		0.000000		0.000000		0.000000		0.000000		0.000000		0.000000		0.000000		0.000000		0.000000		0.000000		0.000000		0.000000
0.000000		0.000000		0.000000		0.000000		0.000000		0.420075		0.000000		0.000000		0.420075		0.000000		0.000000		0.000000		0.000000		0.000000		0.000000		0.000000		0.000000		0.000000		0.000000		0.000000		0.000000		0.000000		0.000000		0.000000		0.000000
0.000000		0.000000		0.000000		0.000000		0.000000		0.000000		0.000000		0.000000		0.000000		0.000000		0.420075		0.000000		0.420075		0.000000		0.000000		0.000000		0.000000		0.000000		0.000000		0.420075		0.000000		0.000000		0.000000		0.000000		0.420075
0.000000		0.000000		0.420075		0.000000		0.000000		0.420075		0.000000		0.000000		0.000000		0.000000		0.000000		0.000000		0.000000		0.000000		0.000000		0.420075		0.000000		0.000000		0.000000		0.420075		0.000000		0.000000		0.000000		0.000000		0.000000
0.000000		0.000000		0.000000		0.000000		0.000000		0.420075		0.000000		0.000000		0.000000		0.000000		0.420075		0.000000		0.420075		0.420075		0.000000		0.000000		0.000000		0.000000		0.000000		0.000000		0.000000		0.000000		0.000000		0.000000		0.000000
0.000000		0.000000		0.000000		0.000000		0.000000		0.000000		0.000000		0.000000		0.000000		0.000000		0.000000		0.000000		0.000000		0.000000		0.000000		0.000000		0.000000		0.420075		0.000000		0.000000		0.000000		0.000000		0.000000		0.000000		0.000000
0.000000		0.000000		0.000000		0.000000		0.000000		0.000000		0.000000		0.000000		0.000000		0.420075		0.420075		0.420075		0.000000		0.000000		0.000000		0.000000		0.000000		0.420075		0.000000		0.000000		0.000000		0.000000		0.000000		0.420075		0.000000
0.000000		0.000000		0.420075		0.000000		0.420075		0.000000		0.000000		0.000000		0.000000		0.000000		0.000000		0.000000		0.000000		0.000000		0.000000		0.000000		0.000000		0.000000		0.000000		0.000000		0.000000		0.000000		0.000000		0.000000		0.000000
0.000000		0.000000		0.000000		0.000000		0.000000		0.000000		0.000000		0.000000		0.000000		0.000000		0.000000		0.000000		0.000000		0.000000		0.000000		0.000000		0.000000		0.000000		0.000000		0.000000		0.000000		0.000000		0.000000		0.000000		0.000000
0.000000		0.420075		0.000000		0.000000		0.000000		0.000000		0.000000		0.000000		0.000000		0.000000		0.000000		0.000000		0.000000		0.000000		0.000000		0.420075		0.420075		0.000000		0.000000		0.420075		0.000000		0.000000		0.000000		0.000000		0.000000
0.000000		0.420075		0.000000		0.000000		0.000000		0.000000		0.000000		0.000000		0.000000		0.000000		0.000000		0.000000		0.000000		0.000000		0.000000		0.000000		0.000000		0.000000		0.000000		0.000000		0.000000		0.000000		0.000000		0.000000		0.000000
0.000000		0.000000		0.000000		0.000000		0.000000		0.000000		0.000000		0.000000		0.000000		0.000000		0.000000		0.000000		0.000000		0.000000		0.000000		0.000000		0.420075		0.420075		0.000000		0.420075		0.000000		0.000000		0.000000		0.420075		0.000000
0.000000		0.000000		0.000000		0.000000		0.000000		0.000000		0.000000		0.000000		0.000000		0.000000		0.000000		0.000000		0.000000		0.000000		0.000000		0.000000		0.000000		0.000000		0.000000		0.000000		0.000000		0.000000		0.000000		0.000000		0.000000
0.000000		0.420075		0.000000		0.000000		0.000000		0.000000		0.000000		0.000000		0.420075		0.000000		0.000000		0.000000		0.000000		0.420075		0.000000		0.000000		0.000000		0.000000		0.000000		0.000000		0.000000		0.000000		0.000000		0.000000		0.000000
0.000000		0.000000		0.000000		0.000000		0.000000		0.000000		0.000000		0.000000		0.000000		0.000000		0.420075		0.000000		0.000000		0.000000		0.000000		0.000000		0.000000		0.000000		0.000000		0.000000		0.000000		0.000000		0.000000		0.420075		0.000000
0.000000		0.000000		0.000000		0.000000		0.000000		0.000000		0.000000		0.000000		0.000000		0.000000		0.000000		0.420075		0.000000		0.000000		0.000000		0.000000		0.000000		0.420075		0.000000		0.000000		0.000000		0.000000		0.420075		0.000000		0.000000
0.000000		0.000000		0.000000		0.000000		0.000000		0.000000		0.000000		0.000000		0.000000		0.420075		0.000000		0.420075		0.000000		0.000000		0.000000		0.000000		0.000000		0.000000		0.000000		0.000000		0.000000		0.000000		0.000000		0.000000		0.420075
0.420075		0.420075		0.000000		0.000000		0.000000		0.000000		0.000000		0.000000		0.000000		0.000000		0.000000		0.000000		0.000000		0.000000		0.420075		0.420075		0.000000		0.000000		0.000000		0.000000		0.000000		0.000000		0.000000		0.000000		0.000000
0.000000		0.000000		0.000000		0.000000		0.000000		0.000000		0.000000		0.000000		0.000000		0.000000		0.000000		0.000000		0.000000		0.000000		0.000000		0.000000		0.000000		0.420075		0.000000		0.000000		0.000000		0.420075		0.000000		0.000000		0.000000
0.000000		0.000000		0.420075		0.000000		0.000000		0.000000		0.000000		0.000000		0.000000		0.000000		0.000000		0.000000		0.000000		0.000000		0.420075		0.000000		0.000000		0.000000		0.000000		0.000000		0.420075		0.000000		0.420075		0.000000		0.000000
0.420075		0.000000		0.000000		0.000000		0.000000		0.000000		0.000000		0.000000		0.000000		0.000000		0.000000		0.000000		0.420075		0.000000		0.000000		0.000000		0.420075		0.000000		0.000000		0.000000		0.000000		0.000000		0.000000		0.000000		0.000000
0.000000		0.000000		0.000000		0.000000		0.000000		0.000000		0.000000		0.000000		0.000000		0.000000		0.000000		0.000000		0.000000		0.000000		0.000000		0.420075		0.000000		0.000000		0.000000		0.000000		0.000000		0.000000		0.000000		0.000000		0.000000
0.000000		0.420075		0.000000		0.000000		0.000000		0.000000		0.000000		0.000000		0.000000		0.420075		0.000000		0.000000		0.000000		0.000000		0.000000		0.000000		0.000000		0.000000		0.000000		0.000000		0.000000		0.000000		0.420075		0.000000		0.000000
0.420075		0.000000		0.000000		0.000000		0.000000		0.000000		0.000000		0.420075		0.000000		0.000000		0.000000		0.000000		0.000000		0.000000		0.000000		0.000000		0.420075		0.000000		0.000000		0.000000		0.000000		0.000000		0.000000		0.000000		0.000000
0.000000		0.000000		0.000000		0.000000		0.000000		0.000000		0.000000		0.420075		0.420075		0.000000		0.000000		0.000000		0.000000		0.000000		0.000000		0.000000		0.000000		0.000000		0.000000		0.000000		0.000000		0.000000		0.000000		0.420075		0.420075
0.000000		0.000000		0.000000		0.000000		0.000000		0.000000		0.000000		0.000000		0.000000		0.000000		0.000000		0.000000		0.000000		0.000000		0.000000		0.000000		0.000000		0.000000		0.000000		0.000000		0.000000		0.420083		0.000000		0.000000		0.000000
0.000000		0.000000		0.420075		0.000000		0.000000		0.000000		0.000000		0.420075		0.000000		0.000000		0.000000		0.000000		0.000000		0.000000		0.000000		0.000000		0.000000		0.000000		0.000000		0.000000		0.000000		0.420075		0.000000		0.000000		0.000000
0.000000		0.000000		0.000000		0.420075		0.000000		0.000000		0.000000		0.000000		0.000000		0.420075		0.000000		0.000000		0.420075		0.000000		0.000000		0.000000		0.000000		0.000000		0.000000		0.000000		0.000000		0.000000		0.000000		0.000000		0.000000
0.000000		0.000000		0.420075		0.000000		0.000000		0.000000		0.000000		0.420075		0.000000		0.000000		0.000000		0.000000		0.000000		0.000000		0.000000		0.000000		0.420075		0.000000		0.000000		0.000000		0.000000		0.000000		0.000000		0.000000		0.000000
0.000000		0.000000		0.000000		0.000000		0.000000		0.000000		0.000000		0.000000		0.000000		0.000000		0.000000		0.000000		0.000000		0.000000		0.000000		0.000000		0.000000		0.420075		0.000000		0.000000		0.000000		0.000000		0.000000		0.000000		0.420075
0.000000		0.000000		0.000000		0.000000		0.420075		0.000000		0.000000		0.000000		0.000000		0.000000		0.420075		0.420075		0.000000		0.000000		0.000000		0.000000		0.000000		0.000000		0.000000		0.420075		0.000000		0.000000		0.000000		0.000000		0.000000
0.000000		0.000000		0.000000		0.420075		0.000000		0.000000		0.000000		0.000000		0.000000		0.000000		0.000000		0.420075		0.000000		0.000000		0.000000		0.000000		0.420075		0.000000		0.000000		0.000000		0.000000		0.000000		0.000000		0.000000		0.000000
0.000000		0.000000		0.000000		0.420075		0.000000		0.000000		0.000000		0.000000		0.000000		0.000000		0.420075		0.000000		0.000000		0.420075		0.000000		0.000000		0.000000		0.000000		0.420075		0.000000		0.000000		0.000000		0.000000		0.000000		0.000000
0.420040		0.000000		0.000000		0.000000		0.420058		0.000000		0.000000		0.000000		0.000000		0.000000		0.000000		0.000000		0.000000		0.000000		0.000000		0.000000		0.000000		0.000000		0.000000		0.000000		0.000000		0.000000		0.000000		0.000000		0.000000
0.000000		0.000000		0.000000		0.000000		0.000000		0.000000		0.000000		0.000000		0.420075		0.000000		0.000000		0.000000		0.000000		0.000000		0.000000		0.000000		0.000000		0.000000		0.000000		0.000000		0.000000		0.000000		0.000000		0.000000		0.000000
0.000000		0.000000		0.000000		0.000000		0.000000		0.000000		0.000000		0.000000		0.000000		0.000000		0.000000		0.000000		0.000000		0.000000		0.420075		0.000000		0.000000		0.000000		0.000000		0.000000		0.000000		0.000000		0.000000		0.000000		0.000000
0.000000		0.000000		0.000000		0.000000		0.000000		0.420075		0.000000		0.000000		0.000000		0.000000		0.000000		0.000000		0.000000		0.000000		0.000000		0.420075		0.000000		0.000000		0.000000		0.000000		0.000000		0.000000		0.000000		0.000000		0.000000
0.000000		0.000000		0.000000		0.000000		0.000000		0.000000		0.000000		0.000000		0.000000		0.000000		0.000000		0.000000		0.000000		0.000000		0.000000		0.000000		0.000000		0.000000		0.000000		0.000000		0.000000		0.000000		0.000000		0.000000		0.000000
0.000000		0.000000		0.000000		0.000000		0.000000		0.000000		0.000000		0.000000		0.000000		0.000000		0.420075		0.000000		0.000000		0.420075		0.420075		0.000000		0.000000		0.000000		0.000000		0.420075		0.420075		0.000000		0.000000		0.000000		0.000000
0.000000		0.000000		0.000000		0.000000		0.000000		0.420075		0.000000		0.000000		0.000000		0.000000		0.000000		0.000000		0.000000		0.000000		0.000000		0.000000		0.000000		0.000000		0.000000		0.000000		0.000000		0.000000		0.420075		0.000000		0.000000
0.000000		0.000000		0.000000		0.000000		0.000000		0.000000		0.000000		0.420075		0.000000		0.000000		0.000000		0.000000		0.000000		0.000000		0.000000		0.000000		0.000000		0.000000		0.000000		0.000000		0.000000		0.000000		0.420075		0.000000		0.000000
0.000000		0.000000		0.000000		0.000000		0.000000		0.000000		0.000000		0.000000		0.420075		0.000000		0.000000		0.000000		0.000000		0.000000		0.000000		0.000000		0.000000		0.000000		0.000000		0.420075		0.000000		0.000000		0.000000		0.420075		0.000000
0.000000		0.000000		0.420075		0.000000		0.000000		0.000000		0.000000		0.000000		0.000000		0.000000		0.000000		0.000000		0.000000		0.000000		0.000000		0.000000		0.000000		0.000000		0.000000		0.000000		0.420075		0.000000		0.000000		0.000000		0.000000
0.000000		0.000000		0.000000		0.420075		0.000000		0.000000		0.000000		0.000000		0.000000		0.420075		0.000000		0.000000		0.000000		0.000000		0.000000		0.420075		0.000000		0.000000		0.000000		0.000000		0.420075		0.000000		0.000000		0.000000		0.000000
0.000000		0.000000		0.000000		0.000000		0.000000		0.000000		0.000000		0.420075		0.000000		0.000000		0.000000		0.420075		0.000000		0.000000		0.000000		0.000000		0.000000		0.000000		0.000000		0.000000		0.000000		0.000000		0.000000		0.000000		0.420075
0.000000		0.000000		0.000000		0.000000		0.000000		0.000000		0.000000		0.000000		0.000000		0.000000		0.000000		0.000000		0.000000		0.000000		0.000000		0.000000		0.000000		0.000000		0.420075		0.420075		0.000000		0.000000		0.000000		0.000000		0.000000
0.000000		0.000000		0.000000		0.000000		0.420075		0.000000		0.000000		0.000000		0.000000		0.000000		0.420075		0.000000		0.000000		0.000000		0.000000		0.000000		0.000000		0.000000		0.000000		0.000000		0.000000		0.000000		0.000000		0.000000		0.420075
0.420075		0.000000		0.000000		0.000000		0.000000		0.000000		0.000000		0.000000		0.420075		0.000000		0.420075		0.420075		0.000000		0.000000		0.000000		0.000000		0.000000		0.000000		0.420075		0.000000		0.000000		0.000000		0.000000		0.000000		0.000000
0.000000		0.000000		0.000000		0.000000		0.000000		0.000000		0.000000		0.000000		0.000000		0.000000		0.000000		0.000000		0.000000		0.000000		0.000000		0.000000		0.000000		0.000000		0.000000		0.420075		0.000000		0.000000		0.000000		0.000000		0.000000
0.000000		0.000000		0.000000		0.000000		0.000000		0.000000		0.000000		0.000000		0.000000		0.000000		0.000000		0.000000		0.420075		0.000000		0.420075		0.000000		0.420075		0.000000		0.000000		0.000000		0.000000		0.000000		0.420075		0.000000		0.000000
0.000000		0.000000		0.000000		0.420075		0.000000		0.000000		0.420075		0.000000		0.000000		0.000000		0.000000		0.420075		0.000000		0.000000		0.000000		0.000000		0.000000		0.000000		0.000000		0.420075		0.000000		0.000000		0.000000		0.000000		0.000000
0.000000		0.000000		0.000000		0.000000		0.420075		0.000000		0.000000		0.420075		0.000000		0.000000		0.000000		0.000000		0.420075		0.420075		0.000000		0.000000		0.000000		0.000000		0.420075		0.000000		0.000000		0.000000		0.000000		0.000000		0.000000
0.000000		0.000000		0.000000		0.000000		0.000000		0.000000		0.000000		0.000000		0.000000		0.000000		0.420075		0.000000		0.000000		0.000000		0.000000		0.000000		0.000000		0.000000		0.000000		0.000000		0.000000		0.000000		0.000000		0.000000		0.000000
0.000000		0.420075		0.000000		0.000000		0.000000		0.000000		0.000000		0.000000		0.000000		0.000000		0.000000		0.000000		0.000000		0.000000		0.000000		0.000000		0.000000		0.420075		0.000000		0.000000		0.000000		0.420075		0.000000		0.000000		0.000000
0.000000		0.420075		0.000000		0.000000		0.420075		0.000000		0.000000		0.000000		0.000000		0.420075		0.000000		0.000000		0.000000		0.000000		0.000000		0.000000		0.000000		0.000000		0.000000		0.000000		0.000000		0.000000		0.000000		0.420075		0.000000
0.000000		0.000000		0.000000		0.000000		0.000000		0.000000		0.000000		0.000000		0.000000		0.000000		0.000000		0.000000		0.420075		0.420075		0.000000		0.000000		0.000000		0.000000		0.000000		0.000000		0.000000		0.420075		0.000000		0.000000		0.000000
0.000000		0.000000		0.000000		0.000000		0.000000		0.000000		0.000000		0.420075		0.000000		0.000000		0.000000		0.000000		0.000000		0.000000		0.420075		0.000000		0.000000		0.000000		0.000000		0.000000		0.000000		0.000000		0.000000		0.000000		0.000000
0.000000		0.420075		0.000000		0.420075		0.420075		0.000000		0.000000		0.000000		0.000000		0.000000		0.000000		0.000000		0.000000		0.420075		0.000000		0.000000		0.420075		0.000000		0.000000		0.000000		0.000000		0.000000		0.000000		0.000000		0.420075
0.000000		0.000000		0.000000		0.420075		0.420075		0.000000		0.000000		0.000000		0.000000		0.000000		0.000000		0.000000		0.000000		0.000000		0.000000		0.000000		0.000000		0.000000		0.000000		0.000000		0.000000		0.000000		0.000000		0.000000		0.000000
0.000000		0.000000		0.000000		0.000000		0.000000		0.000000		0.000000		0.000000		0.000000		0.000000		0.000000		0.000000		0.000000		0.000000		0.000000		0.000000		0.000000		0.000000		0.420075		0.000000		0.000000		0.000000		0.000000		0.000000		0.420075
0.000000		0.000000		0.000000		0.000000		0.000000		0.000000		0.420075		0.000000		0.420075		0.000000		0.000000		0.000000		0.000000		0.000000		0.000000		0.000000		0.000000		0.000000		0.000000		0.000000		0.000000		0.000000		0.000000		0.420075		0.000000
0.000000		0.000000		0.000000		0.000000		0.000000		0.420075		0.000000		0.000000		0.420075		0.000000		0.000000		0.000000		0.000000		0.000000		0.000000		0.000000		0.000000		0.000000		0.000000		0.420075		0.000000		0.000000		0.000000		0.000000		0.000000
0.000000		0.000000		0.420075		0.000000		0.000000		0.000000		0.000000		0.000000		0.000000		0.000000		0.000000		0.000000		0.000000		0.000000		0.000000		0.420075		0.000000		0.000000		0.000000		0.000000		0.420075		0.000000		0.000000		0.000000		0.000000
0.000000		0.000000		0.000000		0.420075		0.420075		0.000000		0.000000		0.000000		0.000000		0.000000		0.000000		0.000000		0.000000		0.000000		0.000000		0.420075		0.000000		0.000000		0.000000		0.000000		0.000000		0.420075		0.000000		0.000000		0.000000
0.000000		0.000000		0.000000		0.420075		0.420075		0.000000		0.000000		0.000000		0.000000		0.000000		0.000000		0.000000		0.000000		0.000000		0.000000		0.000000		0.000000		0.420075		0.000000		0.000000		0.000000		0.000000		0.000000		0.000000		0.000000
0.000000		0.000000		0.000000		0.000000		0.000000		0.000000		0.000000		0.000000		0.000000		0.000000		0.000000		0.000000		0.000000		0.000000		0.000000		0.000000		0.000000		0.000000		0.000000		0.000000		0.000000		0.000000		0.000000		0.000000		0.000000
0.000000		0.000000		0.000000		0.000000		0.000000		0.000000		0.000000		0.000000		0.000000		0.000000		0.420075		0.000000		0.420075		0.000000		0.000000		0.000000		0.000000		0.000000		0.000000		0.000000		0.000000		0.420075		0.000000		0.000000		0.000000
0.000000		0.000000		0.000000		0.000000		0.000000		0.000000		0.420075		0.000000		0.000000		0.000000		0.000000		0.420075		0.000000		0.000000		0.000000		0.420075		0.000000		0.000000		0.000000		0.000000		0.000000		0.000000		0.000000		0.000000		0.000000
0.000000		0.000000		0.000000		0.000000		0.000000		0.000000		0.000000		0.000000		0.000000		0.000000		0.000000		0.000000		0.000000		0.000000		0.000000		0.000000		0.000000		0.000000		0.000000		0.000000		0.420075		0.000000		0.000000		0.000000		0.000000
0.000000		0.000000		0.000000		0.000000		0.000000		0.000000		0.000000		0.420075		0.420075		0.000000		0.000000		0.000000		0.420075		0.000000		0.000000		0.000000		0.000000		0.000000		0.000000		0.000000		0.000000		0.420075		0.000000		0.000000		0.000000
0.000000		0.000000		0.000000		0.000000		0.000000		0.420075		0.000000		0.000000		0.000000		0.000000		0.000000		0.000000		0.000000		0.000000		0.000000		0.420075		0.000000		0.000000		0.000000		0.000000		0.000000		0.000000		0.000000		0.000000		0.000000
0.000000		0.000000		0.000000		0.000000		0.000000		0.000000		0.000000		0.000000		0.000000		0.000000		0.000000		0.000000		0.000000		0.000000		0.000000		0.000000		0.000000		0.000000		0.000000		0.000000		0.000000		0.000000		0.000000		0.000000		0.000000
0.000000		0.000000		0.000000		0.000000		0.000000		0.000000		0.000000		0.000000		0.000000		0.000000		0.000000		0.000000		0.000000		0.000000		0.000000		0.000000		0.000000		0.000000		0.000000		0.000000		0.420075		0.000000		0.420075		0.000000		0.000000
0.420075		0.000000		0.000000		0.000000		0.000000		0.000000		0.000000		0.000000		0.000000		0.000000		0.000000		0.000000		0.000000		0.000000		0.420075		0.000000		0.420075		0.000000		0.000000		0.000000		0.000000		0.000000		0.000000		0.420075		0.000000
0.000000		0.000000		0.420075		0.000000		0.000000		0.000000		0.000000		0.000000		0.000000		0.000000		0.000000		0.000000		0.000000		0.000000		0.000000		0.000000		0.000000		0.000000		0.000000		0.000000		0.000000		0.420075		0.000000		0.420075		0.000000
0.000000		0.000000		0.000000		0.000000		0.000000		0.000000		0.000000		0.000000		0.000000		0.000000		0.000000		0.000000		0.000000		0.000000		0.000000		0.420075		0.000000		0.000000		0.000000		0.000000		0.420075		0.000000		0.000000		0.000000		0.000000
0.000000		0.000000		0.000000		0.000000		0.000000		0.000000		0.000000		0.000000		0.000000		0.000000		0.420075		0.000000		0.000000		0.000000		0.000000		0.000000		0.000000		0.000000		0.000000		0.000000		0.420075		0.000000		0.420075		0.000000		0.000000
0.000000		0.000000		0.000000		0.000000		0.000000		0.000000		0.000000		0.420075		0.000000		0.000000		0.000000		0.000000		0.000000		0.000000		0.000000		0.000000		0.000000		0.000000		0.420075		0.000000		0.000000		0.000000		0.000000		0.420075		0.000000
0.000000		0.000000		0.000000		0.000000		0.000000		0.000000		0.420075		0.000000		0.000000		0.000000		0.000000		0.000000		0.000000		0.000000		0.000000		0.000000		0.000000		0.000000		0.000000		0.000000		0.000000		0.000000		0.000000		0.000000		0.000000
0.000000		0.000000		0.000000		0.000000		0.000000		0.420075		0.000000		0.000000		0.000000		0.420075		0.000000		0.000000		0.000000		0.000000		0.000000		0.000000		0.000000		0.000000		0.000000		0.000000		0.000000		0.000000		0.000000		0.000000		0.000000
0.000000		0.420075		0.420075		0.000000		0.420075		0.000000		0.000000		0.000000		0.000000		0.000000		0.000000		0.000000		0.000000		0.000000		0.000000		0.000000		0.000000		0.000000		0.000000		0.000000		0.000000		0.000000		0.000000		0.000000		0.000000
0.000000		0.000000		0.000000		0.000000		0.000000		0.000000		0.000000		0.000000		0.000000		0.000000		0.000000		0.000000		0.000000		0.000000		0.000000		0.000000		0.000000		0.000000		0.000000		0.000000		0.000000		0.000000		0.000000		0.000000		0.000000
0.000000		0.000000		0.000000		0.000000		0.420075		0.000000		0.000000		0.000000		0.000000		0.000000		0.000000		0.000000		0.000000		0.000000		0.000000		0.420075		0.000000		0.000000		0.000000		0.420075		0.000000		0.420075		0.000000		0.000000		0.000000
0.000000		0.000000		0.000000		0.420075		0.000000		0.000000		0.000000		0.000000		0.000000		0.000000		0.000000		0.000000		0.000000		0.000000		0.000000		0.000000		0.000000		0.000000		0.000000		0.000000		0.000000		0.420075		0.000000		0.000000		0.000000
0.000000		0.000000		0.000000		0.000000		0.000000		0.000000		0.420075		0.000000		0.000000		0.000000		0.420075		0.000000		0.420075		0.000000		0.420075		0.000000		0.000000		0.000000		0.000000		0.000000		0.000000		0.000000		0.420075		0.000000		0.000000
0.000000		0.000000		0.000000		0.000000		0.000000		0.000000		0.000000		0.000000		0.000000		0.420075		0.000000		0.000000		0.000000		0.000000		0.000000		0.000000		0.000000		0.000000		0.420075		0.000000		0.000000		0.000000		0.000000		0.000000		0.000000
0.000000		0.000000		0.000000		0.000000		0.000000		0.420075		0.000000		0.000000		0.000000		0.000000		0.000000		0.000000		0.000000		0.000000		0.000000		0.000000		0.000000		0.000000		0.420075		0.000000		0.000000		0.420075		0.000000		0.000000		0.000000
0.000000		0.000000		0.000000		0.000000		0.420075		0.000000		0.000000		0.000000		0.000000		0.000000		0.000000		0.000000		0.000000		0.420075		0.000000		0.000000		0.000000		0.000000		0.420075		0.000000		0.000000		0.000000		0.000000		0.000000		0.000000
0.000000		0.000000		0.420075		0.000000		0.000000		0.000000		0.000000		0.000000		0.000000		0.000000		0.000000		0.000000		0.000000		0.000000		0.000000		0.000000		0.000000		0.000000		0.000000		0.000000		0.000000		0.420075		0.000000		0.000000		0.000000
0.000000		0.000000		0.000000		0.000000		0.000000		0.000000		0.000000		0.420075		0.000000		0.000000		0.000000		0.420075		0.000000		0.000000		0.000000		0.000000		0.000000		0.000000		0.000000		0.420075		0.000000		0.000000		0.000000		0.000000		0.000000
0.000000		0.000000		0.420075		0.000000		0.000000		0.420075		0.000000		0.000000		0.000000		0.000000		0.420075		0.000000		0.000000		0.000000		0.000000		0.000000		0.000000		0.000000		0.420075		0.000000		0.000000		0.000000		0.000000		0.000000		0.000000
0.000000		0.000000		0.000000		0.420075		0.000000		0.000000		0.420075		0.000000		0.000000		0.000000		0.000000		0.000000		0.000000		0.420075		0.000000		0.000000		0.000000		0.000000		0.420075		0.000000		0.000000		0.000000		0.000000		0.000000		0.000000
0.420075		0.000000		0.000000		0.000000		0.000000		0.000000		0.000000		0.000000		0.000000		0.000000		0.000000		0.000000		0.000000		0.000000		0.000000		0.000000		0.000000		0.000000		0.420075		0.000000		0.000000		0.000000		0.000000		0.000000		0.000000
0.000000		0.000000		0.000000		0.000000		0.000000		0.000000		0.000000		0.000000		0.000000		0.420075		0.000000		0.000000		0.000000		0.000000		0.000000		0.000000		0.000000		0.000000		0.000000		0.000000		0.000000		0.000000		0.000000		0.000000		0.000000
0.000000		0.420075		0.000000		0.000000		0.000000		0.000000		0.000000		0.000000		0.000000		0.000000		0.000000		0.420075		0.000000		0.000000		0.000000		0.000000		0.000000		0.000000		0.000000		0.000000		0.420075		0.420075		0.000000		0.000000		0.000000
0.000000		0.000000		0.420075		0.420075		0.000000		0.000000		0.000000		0.000000		0.000000		0.000000		0.000000		0.000000		0.000000		0.000000		0.000000		0.000000		0.000000		0.000000		0.000000		0.000000		0.000000		0.420075		0.000000		0.420075		0.000000
0.000000		0.000000		0.000000		0.000000		0.000000		0.000000		0.420075		0.000000		0.420075		0.000000		0.000000		0.000000		0.000000		0.000000		0.000000		0.000000		0.000000		0.000000		0.000000		0.000000		0.000000		0.000000		0.000000		0.000000		0.420075
0.000000		0.000000		0.000000		0.000000		0.420075		0.000000		0.000000		0.000000		0.000000		0.000000		0.000000		0.000000		0.000000		0.000000		0.000000		0.000000		0.000000		0.420075		0.000000		0.000000		0.000000		0.000000		0.000000		0.000000		0.420075
0.420075		0.000000		0.000000		0.000000		0.000000		0.000000		0.000000		0.000000		0.000000		0.000000		0.000000		0.000000		0.000000		0.420075		0.000000		0.000000		0.000000		0.000000		0.000000		0.000000		0.420075		0.000000		0.000000		0.000000		0.000000
0.000000		0.000000		0.000000		0.420075		0.000000		0.000000		0.000000		0.420075		0.000000		0.000000		0.000000		0.000000		0.000000		0.000000		0.000000		0.000000		0.000000		0.000000		0.000000		0.000000		0.000000		0.420075		0.420075		0.000000		0.000000
0.000000		0.000000		0.000000		0.000000		0.000000		0.000000		0.000000		0.000000		0.420075		0.000000		0.000000		0.000000		0.000000		0.000000		0.000000		0.420075		0.000000		0.000000		0.000000		0.000000		0.000000		0.000000		0.000000		0.000000		0.000000
0.000000		0.000000		0.000000		0.000000		0.000000		0.000000		0.420075		0.000000		0.000000		0.000000		0.000000		0.420075		0.000000		0.000000		0.000000		0.000000		0.000000		0.000000		0.000000		0.000000		0.000000		0.420075		0.000000		0.000000		0.000000
0.000000		0.000000		0.000000		0.000000		0.000000		0.000000		0.000000		0.000000		0.000000		0.420075		0.420075		0.000000		0.000000		0.000000		0.000000		0.000000		0.000000		0.000000		0.000000		0.000000		0.000000		0.000000		0.000000		0.000000		0.000000
0.000000		0.000000		0.000000		0.000000		0.000000		0.000000		0.000000		0.000000		0.000000		0.000000		0.000000		0.000000		0.000000		0.000000		0.000000		0.000000		0.000000		0.420075		0.000000		0.000000		0.000000		0.000000		0.000000		0.000000		0.000000
0.000000		0.000000		0.000000		0.000000		0.000000		0.000000		0.000000		0.000000		0.000000		0.000000		0.000000		0.000000		0.000000		0.000000		0.000000		0.000000		0.000000		0.420075		0.000000		0.420075		0.000000		0.000000		0.000000		0.000000		0.000000
0.000000		0.420075		0.000000		0.420075		0.000000		0.000000		0.000000		0.420075		0.000000		0.000000		0.000000		0.000000		0.000000		0.000000		0.000000		0.000000		0.000000		0.420075		0.000000		0.000000		0.000000		0.000000		0.000000		0.000000		0.000000
0.000000		0.420075		0.420075		0.000000		0.000000		0.000000		0.000000		0.000000		0.000000		0.000000		0.000000		0.000000		0.000000		0.000000		0.000000		0.000000		0.000000		0.000000		0.000000		0.000000		0.000000		0.000000		0.000000		0.000000		0.000000
0.000000		0.000000		0.000000		0.000000		0.000000		0.000000		0.420075		0.000000		0.420075		0.000000		0.000000		0.000000		0.000000		0.000000		0.420075		0.000000		0.000000		0.000000		0.000000		0.000000		0.000000		0.000000		0.420075		0.000000		0.000000
0.000000		0.000000		0.000000		0.000000		0.420075		0.420075		0.000000		0.000000		0.000000		0.000000		0.000000		0.000000		0.000000		0.000000		0.000000		0.000000		0.000000		0.000000		0.420075		0.000000		0.000000		0.000000		0.000000		0.000000		0.000000
0.000000		0.000000		0.000000		0.000000		0.000000		0.000000		0.000000		0.000000		0.000000		0.000000		0.000000		0.000000		0.000000		0.000000		0.000000		0.000000		0.000000		0.420075		0.000000		0.000000		0.420075		0.000000		0.000000		0.000000		0.000000
0.000000		0.000000		0.000000		0.420075		0.000000		0.420075		0.000000		0.000000		0.000000		0.000000		0.000000		0.000000		0.000000		0.000000		0.420075		0.000000		0.000000		0.000000		0.000000		0.000000		0.000000		0.000000		0.000000		0.000000		0.000000
0.000000		0.420075		0.000000		0.000000		0.420075		0.000000		0.000000		0.000000		0.000000		0.000000		0.000000		0.000000		0.000000		0.000000		0.000000		0.000000		0.000000		0.000000		0.000000		0.000000		0.000000		0.000000		0.000000		0.000000		0.000000
0.000000		0.000000		0.000000		0.420075		0.000000		0.000000		0.000000		0.000000		0.000000		0.000000		0.000000		0.000000		0.000000		0.000000		0.000000		0.000000		0.000000		0.000000		0.000000		0.000000		0.000000		0.000000		0.000000		0.000000		0.000000
0.000000		0.420075		0.000000		0.000000		0.000000		0.000000		0.000000		0.420075		0.000000		0.000000		0.000000		0.000000		0.000000		0.000000		0.420075		0.420075		0.000000		0.000000		0.000000		0.000000		0.000000		0.000000		0.420075		0.000000		0.000000
0.000000		0.000000		0.000000		0.000000		0.000000		0.000000		0.000000		0.000000		0.000000		0.000000		0.000000		0.000000		0.000000		0.000000		0.000000		0.000000		0.000000		0.000000		0.000000		0.000000		0.000000		0.000000		0.000000		0.000000		0.000000
0.420075		0.000000		0.000000		0.000000		0.000000		0.420075		0.000000		0.000000		0.000000		0.000000		0.000000		0.000000		0.000000		0.000000		0.000000		0.420075		0.000000		0.420075		0.000000		0.000000		0.000000		0.000000		0.000000		0.000000		0.000000
0.000000		0.420075		0.000000		0.000000		0.000000		0.000000		0.000000		0.420075		0.000000		0.000000		0.000000		0.000000		0.000000		0.000000		0.420075		0.000000		0.420075		0.000000		0.000000		0.420075		0.000000		0.000000		0.000000		0.000000		0.000000
0.000000		0.000000		0.000000		0.420075		0.000000		0.000000		0.000000		0.000000		0.000000		0.000000		0.000000		0.000000		0.000000		0.000000		0.000000		0.000000		0.420075		0.000000		0.000000		0.000000		0.000000		0.000000		0.000000		0.420075		0.000000
0.000000		0.000000		0.000000		0.000000		0.420075		0.420075		0.000000		0.000000		0.000000		0.000000		0.000000		0.000000		0.000000		0.000000		0.000000		0.000000		0.000000		0.000000		0.000000		0.000000		0.000000		0.000000		0.000000		0.000000		0.000000
0.420075		0.000000		0.000000		0.000000		0.420075		0.000000		0.000000		0.000000		0.000000		0.000000		0.000000		0.420075		0.000000		0.000000		0.000000		0.000000		0.000000		0.000000		0.000000		0.000000		0.000000		0.000000		0.000000		0.000000		0.000000
0.000000		0.000000		0.000000		0.000000		0.000000		0.000000		0.000000		0.000000		0.000000		0.420075		0.420075		0.000000		0.000000		0.000000		0.000000		0.000000		0.000000		0.000000		0.000000		0.000000		0.420075		0.000000		0.000000		0.000000		0.000000
0.000000		0.000000		0.000000		0.000000		0.000000		0.420075		0.000000		0.000000		0.000000		0.420075		0.000000		0.000000		0.000000		0.000000		0.000000		0.000000		0.000000		0.000000		0.420075		0.000000		0.000000		0.000000		0.000000		0.000000		0.420075
0.420075		0.000000		0.000000		0.000000		0.000000		0.000000		0.420075		0.000000		0.000000		0.000000		0.000000		0.000000		0.000000		0.000000		0.000000		0.000000		0.000000		0.000000		0.000000		0.000000		0.000000		0.000000		0.000000		0.000000		0.000000
0.000000		0.000000		0.000000		0.000000		0.000000		0.000000		0.000000		0.000000		0.000000		0.420075		0.420075		0.000000		0.000000		0.420075		0.000000		0.000000		0.000000		0.000000		0.420075		0.000000		0.000000		0.420075		0.000000		0.000000		0.000000
0.000000		0.420075		0.000000		0.000000		0.000000		0.420075		0.420075		0.000000		0.000000		0.000000		0.000000		0.000000		0.420075		0.000000		0.000000		0.000000		0.000000		0.000000		0.000000		0.420075		0.000000		0.420075		0.000000		0.000000		0.000000
0.000000		0.000000		0.000000		0.420075		0.420075		0.000000		0.000000		0.000000		0.000000		0.000000		0.420075		0.000000		0.000000		0.000000		0.000000		0.000000		0.000000		0.000000		0.000000		0.000000		0.000000		0.000000		0.000000		0.000000		0.000000
0.000000		0.000000		0.000000		0.000000		0.000000		0.000000		0.000000		0.000000		0.000000		0.000000		0.000000		0.000000		0.420075		0.000000		0.000000		0.000000		0.000000		0.000000		0.420075		0.000000		0.000000		0.000000		0.000000		0.000000		0.000000
0.000000		0.000000		0.000000		0.000000		0.000000		0.000000		0.000000		0.000000		0.000000		0.000000		0.000000		0.000000		0.000000		0.000000		0.000000		0.000000		0.000000		0.000000		0.000000		0.000000		0.000000		0.000000		0.000000		0.000000		0.000000
0.000000		0.000000		0.000000		0.000000		0.000000		0.000000		0.000000		0.000000		0.420075		0.000000		0.000000		0.000000		0.000000		0.000000		0.000000		0.000000		0.000000		0.000000		0.000000		0.000000		0.000000		0.000000		0.000000		0.420075		0.000000
0.000000		0.000000		0.000000		0.000000		0.000000		0.000000		0.000000		0.000000		0.000000		0.000000		0.420075		0.000000		0.000000		0.000000		0.420075		0.000000		0.000000		0.000000		0.000000		0.000000		0.000000		0.000000		0.000000		0.000000		0.000000
0.000000		0.000000		0.000000		0.000000		0.000000		0.000000		0.000000		0.000000		0.000000		0.000000		0.000000		0.000000		0.000000		0.000000		0.000000		0.000000		0.000000		0.000000		0.000000		0.000000		0.000000		0.000000		0.420075		0.000000		0.000000
0.000000		0.000000		0.000000		0.000000		0.000000		0.000000		0.000000		0.000000		0.000000		0.000000		0.000000		0.000000		0.000000		0.000000		0.000000		0.420075		0.000000		0.000000		0.000000		0.000000		0.000000		0.000000		0.000000		0.000000		0.000000
0.000000		0.000000		0.000000		0.000000		0.000000		0.000000		0.420075		0.000000		0.000000		0.000000		0.420075		0.000000		0.000000		0.000000		0.000000		0.000000		0.000000		0.000000		0.000000		0.000000		0.000000		0.000000		0.420075		0.000000		0.000000
0.000000		0.000000		0.000000		0.000000		0.000000		0.000000		0.000000		0.000000		0.000000		0.000000		0.000000		0.000000		0.000000		0.000000		0.000000		0.000000		0.000000		0.000000		0.000000		0.000000		0.000000		0.000000		0.000000		0.000000		0.000000
0.000000		0.000000		0.000000		0.000000		0.000000		0.000000		0.000000		0.000000		0.000000		0.000000		0.000000		0.420075		0.000000		0.420075		0.000000		0.000000		0.000000		0.420075		0.000000		0.000000		0.000000		0.000000		0.000000		0.000000		0.000000
0.000000		0.000000		0.000000		0.000000		0.000000		0.000000		0.000000		0.000000		0.000000		0.000000		0.000000		0.000000		0.000000		0.000000		0.000000		0.000000		0.000000		0.000000		0.420075		0.000000		0.000000		0.000000		0.000000		0.420075		0.000000
0.000000		0.000000		0.000000		0.000000		0.420075		0.000000		0.000000		0.000000		0.000000		0.420075		0.000000		0.000000		0.000000		0.000000		0.000000		0.000000		0.000000		0.000000		0.420075		0.000000		0.000000		0.000000		0.000000		0.420075		0.000000
0.000000		0.000000		0.000000		0.000000		0.000000		0.000000		0.000000		0.000000		0.000000		0.000000		0.000000		0.000000		0.000000		0.000000		0.000000		0.000000		0.420075		0.000000		0.000000		0.000000		0.000000		0.000000		0.000000		0.000000		0.000000
0.000000		0.420075		0.000000		0.000000		0.000000		0.420075		0.000000		0.000000		0.000000		0.000000		0.000000		0.000000		0.000000		0.000000		0.000000		0.000000		0.000000		0.000000		0.000000		0.000000		0.420075		0.000000		0.000000		0.000000		0.000000
0.000000		0.000000		0.000000		0.000000		0.000000		0.000000		0.000000		0.000000		0.000000		0.000000		0.000000		0.000000		0.000000		0.000000		0.420075		0.000000		0.000000		0.000000		0.000000		0.000000		0.000000		0.000000		0.420075		0.000000		0.420075
0.000000		0.000000		0.000000		0.000000		0.000000		0.000000		0.000000		0.000000		0.000000		0.000000		0.000000		0.420075		0.000000		0.000000		0.000000		0.000000		0.000000		0.420075		0.000000		0.420075		0.420075		0.000000		0.420075		0.000000		0.000000
0.000000		0.000000		0.000000		0.000000		0.000000		0.420075		0.000000		0.000000		0.000000		0.000000		0.000000		0.000000		0.000000		0.000000		0.000000		0.000000		0.420075		0.000000		0.000000		0.000000		0.000000		0.000000		0.420075		0.000000		0.000000
0.000000		0.000000		0.000000		0.000000		0.000000		0.000000		0.000000		0.000000		0.000000		0.000000		0.000000		0.000000		0.420075		0.000000		0.000000		0.000000		0.000000		0.000000		0.000000		0.000000		0.000000		0.000000		0.000000		0.000000		0.000000
0.000000		0.000000		0.000000		0.000000		0.000000		0.000000		0.420075		0.000000		0.000000		0.000000		0.000000		0.000000		0.000000		0.000000		0.000000		0.000000		0.000000		0.000000		0.000000		0.000000		0.000000		0.000000		0.000000		0.000000		0.000000
0.000000		0.000000		0.420075		0.000000		0.000000		0.420075		0.000000		0.000000		0.000000		0.000000		0.000000		0.000000		0.000000		0.000000		0.000000		0.000000		0.000000		0.000000		0.000000		0.000000		0.000000		0.000000		0.000000		0.000000		0.000000
0.000000		0.000000		0.000000		0.000000		0.000000		0.000000		0.000000		0.000000		0.000000		0.000000		0.000000		0.000000		0.000000		0.000000		0.000000		0.000000		0.000000		0.000000		0.420075		0.000000		0.000000		0.000000		0.000000		0.000000		0.000000
0.000000		0.000000		0.000000		0.420075		0.420075		0.000000		0.000000		0.000000		0.000000		0.000000		0.000000		0.000000		0.000000		0.000000		0.000000		0.420075		0.000000		0.000000		0.000000		0.000000		0.000000		0.000000		0.000000		0.000000		0.000000
0.000000		0.000000		0.000000		0.000000		0.000000		0.000000		0.420075		0.000000		0.000000		0.000000		0.000000		0.000000		0.000000		0.420075		0.000000		0.000000		0.000000		0.000000		0.000000		0.000000		0.000000		0.000000		0.000000		0.000000		0.000000
0.000000		0.000000		0.000000		0.000000		0.000000		0.420075		0.000000		0.000000		0.000000		0.000000		0.000000		0.000000		0.000000		0.000000		0.000000		0.000000		0.000000		0.000000		0.000000		0.000000		0.000000		0.000000		0.000000		0.000000		0.000000
0.000000		0.000000		0.000000		0.000000		0.000000		0.000000		0.000000		0.000000		0.000000		0.000000		0.420075		0.420075		0.000000		0.000000		0.000000		0.000000		0.000000		0.000000		0.000000		0.000000		0.000000		0.000000		0.000000		0.420075		0.000000
0.420075		0.000000		0.000000		0.000000		0.000000		0.420075		0.000000		0.000000		0.000000		0.000000		0.000000		0.000000		0.000000		0.000000		0.000000		0.000000		0.000000		0.420075		0.000000		0.000000		0.420075		0.420075		0.000000		0.420075		0.000000
0.000000		0.000000		0.000000		0.000000		0.000000		0.000000		0.000000		0.000000		0.000000		0.000000		0.000000		0.000000		0.000000		0.000000		0.000000		0.000000		0.000000		0.000000		0.000000		0.000000		0.000000		0.000000		0.000000		0.000000		0.000000
0.000000		0.000000		0.000000		0.420075		0.000000		0.000000		0.000000		0.000000		0.000000		0.000000		0.000000		0.000000		0.000000		0.000000		0.000000		0.000000		0.000000		0.000000		0.000000		0.000000		0.000000		0.000000		0.000000		0.000000		0.000000
0.000000		0.000000		0.000000		0.000000		0.000000		0.000000		0.000000		0.000000		0.000000		0.000000		0.000000		0.420075		0.000000		0.000000		0.000000		0.000000		0.000000		0.000000		0.000000		0.000000		0.420075		0.000000		0.000000		0.000000		0.420075
0.420075		0.000000		0.420075		0.000000		0.000000		0.000000		0.000000		0.000000		0.000000		0.000000		0.000000		0.420075		0.420075		0.000000		0.000000		0.000000		0.420075		0.000000		0.000000		0.000000		0.000000		0.000000		0.000000		0.000000		0.000000
0.000000		0.000000		0.000000		0.000000		0.000000		0.000000		0.000000		0.000000		0.000000		0.000000		0.000000		0.000000		0.000000		0.000000		0.000000		0.000000		0.000000		0.000000		0.000000		0.000000		0.000000		0.000000		0.000000		0.000000		0.420075
0.000000		0.000000		0.000000		0.000000		0.000000		0.000000		0.000000		0.000000		0.000000		0.000000		0.000000		0.000000		0.000000		0.000000		0.000000		0.000000		0.420075		0.000000		0.000000		0.000000		0.000000		0.000000		0.420075		0.000000		0.000000
0.000000		0.000000		0.000000		0.000000		0.000000		0.000000		0.000000		0.000000		0.000000		0.420075		0.420075		0.000000		0.000000		0.000000		0.000000		0.000000		0.000000		0.000000		0.000000		0.000000		0.000000		0.420075		0.420075		0.000000		0.000000
0.000000		0.000000		0.000000		0.000000		0.000000		0.000000		0.000000		0.000000		0.000000		0.000000		0.000000		0.000000		0.000000		0.000000		0.000000		0.000000		0.420075		0.000000		0.000000		0.000000		0.000000		0.000000		0.000000		0.000000		0.000000
0.000000		0.000000		0.000000		0.000000		0.000000		0.000000		0.000000		0.000000		0.000000		0.420075		0.000000		0.000000		0.000000		0.000000		0.420075		0.000000		0.000000		0.000000		0.000000		0.000000		0.420075		0.420075		0.000000		0.000000		0.420075
0.000000		0.000000		0.000000		0.000000		0.000000		0.000000		0.000000		0.000000		0.000000		0.000000		0.420075		0.000000		0.000000		0.420075		0.000000		0.000000		0.000000		0.000000		0.420075		0.000000		0.000000		0.000000		0.000000		0.000000		0.000000
0.420075		0.000000		0.420075		0.000000		0.000000		0.000000		0.000000		0.000000		0.000000		0.000000		0.000000		0.000000		0.000000		0.000000		0.420075		0.000000		0.000000		0.000000		0.000000		0.000000		0.000000		0.000000		0.000000		0.000000		0.000000
0.000000		0.000000		0.000000		0.000000		0.000000		0.000000		0.000000		0.000000		0.000000		0.000000		0.000000		0.000000		0.000000		0.000000		0.000000		0.000000		0.000000		0.000000		0.000000		0.000000		0.000000		0.000000		0.420075		0.000000		0.000000
0.000000		0.420075		0.000000		0.000000		0.000000		0.420075		0.000000		0.420075		0.000000		0.000000		0.000000		0.000000		0.000000		0.000000		0.000000		0.000000		0.000000		0.000000		0.000000		0.000000		0.000000		0.000000		0.000000		0.000000		0.000000
0.000000		0.420075		0.420075		0.000000		0.000000		0.420075		0.000000		0.420075		0.420075		0.000000		0.000000		0.000000		0.000000		0.000000		0.000000		0.000000		0.000000		0.000000		0.000000		0.000000		0.000000		0.000000		0.000000		0.000000		0.000000
0.000000		0.000000		0.000000		0.000000		0.000000		0.000000		0.000000		0.000000		0.000000		0.000000		0.000000		0.000000		0.000000		0.000000		0.000000		0.420075		0.000000		0.000000		0.000000		0.000000		0.000000		0.000000		0.420075		0.420075		0.000000
0.000000		0.420075		0.000000		0.000000		0.000000		0.000000		0.000000		0.000000		0.000000		0.000000		0.000000		0.000000		0.000000		0.000000		0.000000		0.420075		0.000000		0.000000		0.000000		0.000000		0.000000		0.000000		0.000000		0.000000		0.000000
0.000000		0.000000		0.000000		0.000000		0.000000		0.000000		0.000000		0.000000		0.000000		0.420075		0.000000		0.000000		0.420075		0.000000		0.000000		0.000000		0.000000		0.000000		0.420075		0.000000		0.000000		0.000000		0.000000		0.000000		0.000000
0.000000		0.000000		0.420075		0.000000		0.000000		0.000000		0.000000		0.000000		0.000000		0.000000		0.000000		0.000000		0.000000		0.000000		0.000000		0.420075		0.000000		0.420075		0.000000		0.000000		0.000000		0.000000		0.000000		0.000000		0.000000
0.000000		0.000000		0.000000		0.000000		0.000000		0.000000		0.000000		0.000000		0.000000		0.000000		0.000000		0.000000		0.000000		0.000000		0.000000		0.000000		0.000000		0.000000		0.000000		0.000000		0.000000		0.000000		0.000000		0.000000		0.420075
0.000000		0.000000		0.000000		0.000000		0.000000		0.000000		0.000000		0.420075		0.000000		0.000000		0.000000		0.000000		0.000000		0.000000		0.000000		0.000000		0.000000		0.000000		0.420075		0.000000		0.000000		0.000000		0.000000		0.000000		0.000000
0.000000		0.000000		0.000000		0.000000		0.000000		0.000000		0.420075		0.000000		0.000000		0.420075		0.000000		0.000000		0.000000		0.000000		0.000000		0.000000		0.000000		0.000000		0.000000		0.000000		0.000000		0.000000		0.000000		0.000000		0.000000
0.420075		0.000000		0.000000		0.420075		0.420075		0.000000		0.000000		0.000000		0.000000		0.000000		0.000000		0.000000		0.000000		0.000000		0.000000		0.000000		0.000000		0.000000		0.420075		0.000000		0.000000		0.000000		0.000000		0.000000		0.000000
0.000000		0.000000		0.000000		0.000000		0.000000		0.000000		0.000000		0.000000		0.420075		0.000000		0.000000		0.000000		0.000000		0.000000		0.000000		0.000000		0.000000		0.000000		0.000000		0.000000		0.000000		0.000000		0.000000		0.000000		0.000000
0.000000		0.000000		0.000000		0.000000		0.000000		0.000000		0.000000		0.000000		0.000000		0.420075		0.000000		0.000000		0.000000		0.000000		0.000000		0.000000		0.420075		0.000000		0.000000		0.000000		0.000000		0.000000		0.000000		0.000000		0.000000
0.000000		0.420075		0.000000		0.000000		0.000000		0.420075		0.000000		0.000000		0.420075		0.000000		0.000000		0.000000		0.000000		0.000000		0.000000		0.000000		0.000000		0.000000		0.000000		0.000000		0.000000		0.000000		0.000000		0.000000		0.000000
0.000000		0.000000		0.000000		0.000000		0.000000		0.000000		0.000000		0.000000		0.000000		0.000000		0.000000		0.420075		0.000000		0.000000		0.000000		0.000000		0.000000		0.000000		0.000000		0.420075		0.000000		0.000000		0.000000		0.000000		0.000000
0.000000		0.000000		0.000000		0.000000		0.000000		0.000000		0.000000		0.000000		0.000000		0.000000		0.000000		0.000000		0.000000		0.000000		0.420075		0.000000		0.000000		0.000000		0.420075		0.000000		0.000000		0.000000		0.000000		0.000000		0.000000
0.000000		0.420075		0.000000		0.000000		0.000000		0.000000		0.000000		0.000000		0.000000		0.420075		0.000000		0.000000		0.000000		0.000000		0.000000		0.000000		0.000000		0.000000		0.420075		0.000000		0.000000		0.000000		0.000000		0.000000		0.000000
0.000000		0.000000		0.000000		0.000000		0.420075		0.000000		0.420075		0.000000		0.000000		0.000000		0.000000		0.000000		0.000000		0.000000		0.000000		0.000000		0.000000		0.000000		0.000000		0.000000		0.000000		0.000000		0.000000		0.000000		0.420075
0.000000		0.000000		0.000000		0.000000		0.000000		0.000000		0.000000		0.000000		0.000000		0.000000		0.000000		0.000000		0.000000		0.000000		0.000000		0.000000		0.000000		0.000000		0.000000		0.000000		0.000000		0.000000		0.000000		0.000000		0.000000
0.000000		0.000000		0.000000		0.000000		0.420075		0.000000		0.000000		0.000000		0.000000		0.000000		0.000000		0.000000		0.000000		0.000000		0.000000		0.000000		0.000000		0.000000		0.000000		0.000000		0.000000		0.000000		0.000000		0.000000		0.000000
0.000000		0.000000		0.000000		0.000000		0.000000		0.000000		0.000000		0.000000		0.000000		0.000000		0.000000		0.000000		0.420075		0.000000		0.000000		0.000000		0.000000		0.000000		0.000000		0.000000		0.000000		0.000000		0.000000		0.000000		0.000000
0.420075		0.000000		0.000000		0.000000		0.000000		0.000000		0.000000		0.000000		0.000000		0.000000		0.000000		0.000000		0.000000		0.000000		0.000000		0.000000		0.000000		0.000000		0.000000		0.000000		0.000000		0.000000		0.000000		0.000000		0.000000
0.000000		0.420075		0.000000		0.000000		0.000000		0.000000		0.000000		0.000000		0.000000		0.000000		0.000000		0.000000		0.000000		0.000000		0.000000		0.000000		0.000000		0.000000		0.000000		0.000000		0.000000		0.000000		0.000000		0.000000		0.000000
0.000000		0.000000		0.000000		0.000000		0.000000		0.000000		0.000000		0.000000		0.000000		0.000000		0.000000		0.000000		0.000000		0.000000		0.000000		0.000000		0.000000		0.000000		0.420075		0.000000		0.000000		0.000000		0.000000		0.000000		0.000000
0.000000		0.000000		0.000000		0.000000		0.000000		0.000000		0.000000		0.000000		0.000000		0.000000		0.000000		0.420075		0.000000		0.000000		0.000000		0.000000		0.000000		0.420075		0.000000		0.000000		0.000000		0.420075		0.000000		0.000000		0.000000
0.000000		0.000000		0.000000		0.000000		0.000000		0.000000		0.000000		0.000000		0.000000		0.420075		0.420075		0.000000		0.000000		0.000000		0.000000		0.000000		0.000000		0.000000		0.000000		0.000000		0.000000		0.000000		0.000000		0.000000		0.000000
0.420075		0.000000		0.000000		0.000000		0.000000		0.000000		0.000000		0.000000		0.000000		0.000000		0.000000		0.000000		0.000000		0.000000		0.420075		0.000000		0.000000		0.420075		0.000000		0.000000		0.000000		0.000000		0.000000		0.000000		0.000000
0.000000		0.000000		0.420075		0.000000		0.000000		0.000000		0.000000		0.000000		0.000000		0.000000		0.000000		0.000000		0.000000		0.000000		0.000000		0.000000		0.000000		0.000000		0.000000		0.000000		0.000000		0.000000		0.000000		0.000000		0.000000
0.000000		0.000000		0.000000		0.000000		0.420075		0.000000		0.000000		0.000000		0.000000		0.000000		0.000000		0.000000		0.000000		0.000000		0.000000		0.000000		0.000000		0.000000		0.000000		0.000000		0.420075		0.000000		0.000000		0.000000		0.000000
0.000000		0.000000		0.000000		0.000000		0.000000		0.000000		0.000000		0.000000		0.000000		0.000000		0.000000		0.000000		0.000000		0.000000		0.420075		0.000000		0.000000		0.000000		0.000000		0.420075		0.000000		0.000000		0.000000		0.000000		0.000000
0.000000		0.000000		0.000000		0.000000		0.000000		0.000000		0.000000		0.000000		0.000000		0.000000		0.000000		0.000000		0.000000		0.000000		0.000000		0.000000		0.000000		0.000000		0.000000		0.000000		0.000000		0.000000		0.000000		0.000000		0.000000
0.000000		0.000000		0.000000		0.000000		0.420075		0.000000		0.000000		0.000000		0.000000		0.000000		0.000000		0.000000		0.000000		0.000000		0.000000		0.000000		0.000000		0.000000		0.000000		0.000000		0.000000		0.000000		0.000000		0.000000		0.000000
0.000000		0.000000		0.000000		0.000000		0.000000		0.000000		0.000000		0.000000		0.000000		0.000000		0.000000		0.420075		0.000000		0.000000		0.000000		0.000000		0.000000		0.420075		0.000000		0.420075		0.000000		0.000000		0.000000		0.000000		0.000000
0.000000		0.000000		0.000000		0.000000		0.000000		0.000000		0.000000		0.000000		0.000000		0.000000		0.000000		0.000000		0.000000		0.000000		0.000000		0.000000		0.420075		0.000000		0.000000		0.420075		0.000000		0.000000		0.000000		0.000000		0.000000
0.000000		0.000000		0.000000		0.000000		0.000000		0.000000		0.000000		0.000000		0.000000		0.000000		0.000000		0.000000		0.000000		0.000000		0.000000		0.000000		0.000000		0.000000		0.000000		0.000000		0.000000		0.000000		0.000000		0.000000		0.000000
0.000000		0.000000		0.000000		0.000000		0.000000		0.420075		0.000000		0.000000		0.000000		0.000000		0.000000		0.000000		0.000000		0.000000		0.000000		0.000000		0.000000		0.420075		0.000000		0.000000		0.420075		0.420075		0.000000		0.420075		0.000000
0.000000		0.000000		0.000000		0.000000		0.000000		0.000000		0.420075		0.000000		0.000000		0.000000		0.000000		0.000000		0.000000		0.000000		0.000000		0.000000		0.000000		0.000000		0.000000		0.000000		0.000000		0.000000		0.000000		0.000000		0.420075
0.000000		0.000000		0.000000		0.000000		0.000000		0.000000		0.000000		0.000000		0.000000		0.000000		0.000000		0.000000		0.420075		0.000000		0.000000		0.000000		0.420075		0.420075		0.000000		0.000000		0.000000		0.000000		0.420075		0.000000		0.000000
0.000000		0.000000		0.000000		0.000000		0.000000		0.000000		0.000000		0.000000		0.420075		0.000000		0.000000		0.000000		0.000000		0.000000		0.000000		0.000000		0.000000		0.000000		0.000000		0.000000		0.000000		0.000000		0.000000		0.000000		0.000000
0.420075		0.000000		0.000000		0.000000		0.000000		0.000000		0.420075		0.420075		0.000000		0.000000		0.000000		0.420075		0.000000		0.000000		0.420075		0.000000		0.000000		0.000000		0.000000		0.000000		0.000000		0.000000		0.000000		0.000000		0.000000
0.000000		0.000000		0.420075		0.000000		0.420075		0.000000		0.000000		0.000000		0.000000		0.000000		0.000000		0.000000		0.000000		0.000000		0.000000		0.000000		0.000000		0.000000		0.420075		0.000000		0.000000		0.000000		0.000000		0.000000		0.420075
0.000000		0.000000		0.000000		0.000000		0.000000		0.420075		0.000000		0.000000		0.000000		0.000000		0.000000		0.000000		0.000000		0.000000		0.000000		0.000000		0.000000		0.000000		0.000000		0.000000		0.000000		0.000000		0.000000		0.000000		0.000000
0.000000		0.000000		0.000000		0.000000		0.000000		0.000000		0.420075		0.420075		0.000000		0.000000		0.000000		0.420075		0.000000		0.000000		0.000000		0.000000		0.000000		0.000000		0.000000		0.000000		0.000000		0.000000		0.000000		0.000000		0.000000
0.000000		0.000000		0.000000		0.000000		0.000000		0.000000		0.000000		0.000000		0.000000		0.420075		0.000000		0.000000		0.420075		0.000000		0.000000		0.000000		0.000000		0.000000		0.000000		0.000000		0.000000		0.000000		0.000000		0.000000		0.000000
0.420075		0.000000		0.000000		0.000000		0.000000		0.000000		0.420075		0.000000		0.000000		0.000000		0.000000		0.000000		0.000000		0.000000		0.000000		0.000000		0.000000		0.000000		0.000000		0.000000		0.000000		0.000000		0.000000		0.000000		0.000000
0.000000		0.000000		0.000000		0.000000		0.000000		0.000000		0.000000		0.000000		0.420075		0.000000		0.000000		0.000000		0.000000		0.000000		0.000000		0.000000		0.000000		0.000000		0.000000		0.000000		0.000000		0.000000		0.420075		0.000000		0.000000
0.000000		0.000000		0.420075		0.000000		0.000000		0.000000		0.000000		0.000000		0.000000		0.000000		0.000000		0.000000		0.000000		0.000000		0.000000		0.420075		0.000000		0.000000		0.000000		0.000000		0.420075		0.000000		0.000000		0.000000		0.000000
0.000000		0.420075		0.000000		0.000000		0.000000		0.000000		0.000000		0.000000		0.000000		0.000000		0.420075		0.000000		0.000000		0.000000		0.000000		0.000000		0.000000		0.000000		0.000000		0.000000		0.000000		0.000000		0.000000		0.000000		0.000000
0.000000		0.000000		0.000000		0.000000		0.000000		0.420075		0.000000		0.000000		0.000000		0.000000		0.000000		0.000000		0.000000		0.000000		0.000000		0.000000		0.000000		0.000000		0.000000		0.000000		0.000000		0.000000		0.000000		0.000000		0.000000
0.000000		0.000000		0.000000		0.000000		0.000000		0.000000		0.000000		0.420075		0.000000		0.000000		0.000000		0.000000		0.420075		0.000000		0.000000		0.000000		0.000000		0.000000		0.000000		0.000000		0.000000		0.000000		0.000000		0.000000		0.000000
0.000000		0.000000		0.000000		0.000000		0.000000		0.000000		0.000000		0.000000		0.000000		0.420075		0.000000		0.420075		0.000000		0.000000		0.000000		0.000000		0.000000		0.000000		0.000000		0.000000		0.000000		0.000000		0.000000		0.000000		0.000000
0.000000		0.000000		0.000000		0.000000		0.000000		0.000000		0.000000		0.000000		0.000000		0.000000		0.000000		0.000000		0.000000		0.000000		0.000000		0.000000		0.000000		0.000000		0.000000		0.000000		0.420075		0.000000		0.000000		0.000000		0.000000
0.000000		0.000000		0.000000		0.000000		0.000000		0.000000		0.000000		0.000000		0.000000		0.000000		0.000000		0.000000		0.000000		0.000000		0.000000		0.000000		0.000000		0.000000		0.420075		0.000000		0.000000		0.000000		0.000000		0.000000		0.000000
0.420075		0.420075		0.000000		0.000000		0.000000		0.000000		0.000000		0.420075		0.000000		0.000000		0.000000		0.000000		0.000000		0.000000		0.000000		0.000000		0.000000		0.000000		0.000000		0.000000		0.000000		0.000000		0.000000		0.000000		0.420075
0.000000		0.000000		0.000000		0.000000		0.420075		0.000000		0.000000		0.420075		0.000000		0.000000		0.000000		0.000000		0.000000		0.000000		0.000000		0.000000		0.000000		0.000000		0.420075		0.000000		0.000000		0.000000		0.000000		0.000000		0.000000
0.000000		0.000000		0.000000		0.000000		0.000000		0.420075		0.000000		0.000000		0.000000		0.000000		0.000000		0.420075		0.000000		0.000000		0.000000		0.420075		0.000000		0.000000		0.000000		0.000000		0.000000		0.000000		0.000000		0.000000		0.000000
0.420075		0.000000		0.000000		0.000000		0.000000		0.000000		0.000000		0.420075		0.000000		0.000000		0.000000		0.000000		0.000000		0.420075		0.000000		0.000000		0.420075		0.420075		0.000000		0.420075		0.000000		0.000000		0.000000		0.000000		0.000000
0.420075		0.000000		0.000000		0.000000		0.000000		0.000000		0.000000		0.420075		0.000000		0.000000		0.000000		0.000000		0.420075		0.000000		0.000000		0.000000		0.000000		0.000000		0.000000		0.000000		0.000000		0.000000		0.000000		0.000000		0.000000
0.000000		0.000000		0.000000		0.000000		0.000000		0.000000		0.000000		0.420075		0.000000		0.000000		0.000000		0.000000		0.000000		0.000000		0.000000		0.420075		0.000000		0.000000		0.000000		0.000000		0.000000		0.000000		0.000000		0.000000		0.420075
0.000000		0.000000		0.000000		0.000000		0.000000		0.000000		0.000000		0.000000		0.000000		0.000000		0.000000		0.000000		0.000000		0.000000		0.000000		0.000000		0.000000		0.000000		0.000000		0.000000		0.000000		0.000000		0.000000		0.000000		0.000000
0.000000		0.000000		0.000000		0.000000		0.000000		0.420075		0.000000		0.000000		0.000000		0.000000		0.000000		0.000000		0.000000		0.000000		0.000000		0.000000		0.000000		0.000000		0.000000		0.000000		0.000000		0.000000		0.000000		0.000000		0.000000
0.000000		0.000000		0.000000		0.000000		0.000000		0.000000		0.000000		0.000000		0.000000		0.000000		0.000000		0.000000		0.000000		0.000000		0.000000		0.000000		0.000000		0.000000		0.000000		0.000000		0.000000		0.000000		0.000000		0.000000		0.000000
0.000000		0.000000		0.000000		0.420075		0.000000		0.000000		0.420075		0.000000		0.000000		0.000000		0.000000		0.420075		0.000000		0.000000		0.000000		0.000000		0.000000		0.420075		0.000000		0.000000		0.000000		0.000000		0.420075		0.000000		0.000000
0.000000		0.000000		0.420075		0.420075		0.000000		0.000000		0.000000		0.000000		0.000000		0.420075		0.000000		0.000000		0.000000		0.000000		0.000000		0.000000		0.000000		0.000000		0.000000		0.000000		0.000000		0.000000		0.000000		0.000000		0.000000
0.000000		0.000000		0.000000		0.000000		0.000000		0.000000		0.000000		0.000000		0.000000		0.000000		0.000000		0.000000		0.000000		0.000000		0.000000		0.000000		0.000000		0.000000		0.420075		0.000000		0.000000		0.000000		0.000000		0.420075		0.000000
0.000000		0.420075		0.000000		0.000000		0.000000		0.000000		0.000000		0.000000		0.000000		0.000000		0.000000		0.000000		0.000000		0.000000		0.420075		0.000000		0.000000		0.420075		0.000000		0.000000		0.000000		0.000000		0.000000		0.000000		0.000000
0.000000		0.000000		0.000000		0.000000		0.000000		0.000000		0.000000		0.000000		0.000000		0.000000		0.000000		0.000000		0.000000		0.000000		0.000000		0.000000		0.000000		0.000000		0.000000		0.000000		0.000000		0.000000		0.000000		0.000000		0.420075
0.420075		0.000000		0.420075		0.000000		0.000000		0.000000		0.000000		0.000000		0.420075		0.000000		0.000000		0.000000		0.000000		0.000000		0.000000		0.420075		0.000000		0.000000		0.000000		0.000000		0.000000		0.000000		0.000000		0.000000		0.420075
0.000000		0.000000		0.000000		0.000000		0.000000		0.000000		0.000000		0.000000		0.000000		0.000000		0.000000		0.000000		0.000000		0.420075		0.000000		0.000000		0.000000		0.000000		0.000000		0.000000		0.000000		0.000000		0.000000		0.000000		0.000000
0.000000		0.000000		0.000000		0.000000		0.420075		0.000000		0.000000		0.000000		0.000000		0.000000		0.000000		0.000000		0.000000		0.000000		0.000000		0.000000		0.000000		0.000000		0.000000		0.000000		0.420075		0.000000		0.000000		0.000000		0.000000
0.000000		0.000000		0.000000		0.000000		0.000000		0.000000		0.000000		0.000000		0.420075		0.000000		0.000000		0.000000		0.000000		0.000000		0.000000		0.000000		0.000000		0.000000		0.000000		0.000000		0.000000		0.000000		0.000000		0.000000		0.000000
0.000000		0.000000		0.000000		0.000000		0.000000		0.000000		0.000000		0.000000		0.420075		0.420075		0.000000		0.420075		0.000000		0.000000		0.000000		0.000000		0.000000		0.000000		0.000000		0.000000		0.000000		0.000000		0.000000		0.000000		0.000000
0.000000		0.000000		0.000000		0.000000		0.000000		0.000000		0.000000		0.000000		0.000000		0.420075		0.000000		0.000000		0.000000		0.000000		0.000000		0.000000		0.000000		0.000000		0.000000		0.000000		0.000000		0.000000		0.000000		0.000000		0.000000
0.000000		0.000000		0.000000		0.000000		0.000000		0.000000		0.000000		0.000000		0.000000		0.000000		0.000000		0.000000		0.000000		0.000000		0.000000		0.000000		0.000000		0.000000		0.420075		0.000000		0.000000		0.000000		0.000000		0.000000		0.000000
0.000000		0.000000		0.000000		0.000000		0.000000		0.420075		0.000000		0.420075		0.000000		0.000000		0.000000		0.000000		0.000000		0.000000		0.000000		0.000000		0.000000		0.000000		0.000000		0.000000		0.000000		0.000000		0.000000		0.000000		0.000000
0.420075		0.000000		0.420075		0.000000		0.000000		0.000000		0.000000		0.000000		0.000000		0.000000		0.000000		0.000000		0.000000		0.000000		0.000000		0.000000		0.000000		0.000000		0.000000		0.000000		0.000000		0.000000		0.420075		0.420075		0.000000
0.000000		0.420075		0.000000		0.000000		0.000000		0.000000		0.420075		0.000000		0.000000		0.000000		0.000000		0.000000		0.000000		0.000000		0.000000		0.420075		0.420075		0.000000		0.000000		0.000000		0.000000		0.420075		0.420075		0.000000		0.000000
0.420075		0.000000		0.000000		0.000000		0.000000		0.000000		0.000000		0.000000		0.000000		0.000000		0.000000		0.000000		0.000000		0.000000		0.000000		0.000000		0.000000		0.000000		0.000000		0.000000		0.420075		0.000000		0.000000		0.000000		0.000000
0.420075		0.420075		0.000000		0.000000		0.000000		0.000000		0.000000		0.000000		0.000000		0.000000		0.000000		0.000000		0.000000		0.000000		0.000000		0.000000		0.000000		0.000000		0.000000		0.000000		0.000000		0.420075		0.000000		0.000000		0.000000
0.000000		0.000000		0.000000		0.420075		0.420075		0.000000		0.000000		0.000000		0.000000		0.000000		0.000000		0.000000		0.000000		0.000000		0.420075		0.000000		0.000000		0.000000		0.000000		0.000000		0.000000		0.000000		0.000000		0.000000		0.000000
0.000000		0.000000		0.000000		0.000000		0.420075		0.420075		0.000000		0.000000		0.000000		0.000000		0.000000		0.000000		0.000000		0.000000		0.000000		0.000000		0.420075		0.000000		0.000000		0.000000		0.000000		0.000000		0.000000		0.000000		0.000000
0.000000		0.000000		0.000000		0.000000		0.000000		0.000000		0.000000		0.000000		0.000000		0.000000		0.000000		0.000000		0.000000		0.000000		0.000000		0.000000		0.000000		0.000000		0.000000		0.000000		0.000000		0.000000		0.000000		0.000000		0.420075
0.000000		0.000000		0.000000		0.000000		0.000000		0.000000		0.000000		0.420075		0.000000		0.000000		0.000000		0.000000		0.000000		0.000000		0.000000		0.000000		0.000000		0.000000		0.000000		0.000000		0.000000		0.420075		0.420075		0.000000		0.000000
0.000000		0.420075		0.000000		0.000000		0.420075		0.420075		0.000000		0.000000		0.000000		0.000000		0.000000		0.000000		0.000000		0.000000		0.000000		0.000000		0.420075		0.000000		0.000000		0.000000		0.000000		0.000000		0.000000		0.000000		0.000000
0.000000		0.000000		0.000000		0.420075		0.000000		0.000000		0.000000		0.000000		0.420075		0.000000		0.000000		0.420075		0.000000		0.000000		0.420075		0.420075		0.000000		0.000000		0.000000		0.000000		0.000000		0.000000		0.000000		0.000000		0.000000
0.420075		0.000000		0.000000		0.000000		0.000000		0.420075		0.000000		0.420075		0.000000		0.000000		0.000000		0.000000		0.420075		0.000000		0.420075		0.000000		0.420075		0.000000		0.000000		0.000000		0.420075		0.420075		0.420075		0.000000		0.000000
0.000000		0.000000		0.000000		0.000000		0.000000		0.000000		0.000000		0.000000		0.000000		0.000000		0.000000		0.000000		0.000000		0.000000		0.000000		0.000000		0.000000		0.000000		0.000000		0.000000		0.000000		0.000000		0.000000		0.000000		0.000000
0.000000		0.000000		0.420075		0.000000		0.000000		0.000000		0.000000		0.000000		0.000000		0.000000		0.000000		0.000000		0.000000		0.000000		0.000000		0.000000		0.000000		0.000000		0.000000		0.000000		0.420075		0.000000		0.000000		0.000000		0.000000
0.000000		0.000000		0.000000		0.000000		0.000000		0.000000		0.000000		0.000000		0.000000		0.000000		0.000000		0.000000		0.000000		0.000000		0.000000		0.000000		0.000000		0.000000		0.000000		0.420075		0.000000		0.000000		0.000000		0.420075		0.000000
0.000000		0.420075		0.000000		0.000000		0.000000		0.000000		0.420075		0.000000		0.000000		0.000000		0.000000		0.000000		0.000000		0.000000		0.000000		0.000000		0.000000		0.000000		0.000000		0.000000		0.000000		0.000000		0.000000		0.000000		0.000000
0.000000		0.000000		0.000000		0.000000		0.420075		0.000000		0.000000		0.000000		0.000000		0.000000		0.000000		0.000000		0.000000		0.000000		0.000000		0.000000		0.000000		0.000000		0.000000		0.000000		0.000000		0.000000		0.000000		0.000000		0.000000
0.000000		0.000000		0.000000		0.000000		0.000000		0.000000		0.000000		0.000000		0.000000		0.000000		0.000000		0.000000		0.000000		0.000000		0.000000		0.000000		0.000000		0.000000		0.000000		0.000000		0.000000		0.000000		0.000000		0.000000		0.000000
0.000000		0.000000		0.420075		0.000000		0.000000		0.000000		0.000000		0.000000		0.000000		0.000000		0.000000		0.000000		0.000000		0.420075		0.000000		0.000000		0.000000		0.000000		0.000000		0.000000		0.000000		0.000000		0.000000		0.000000		0.000000
0.000000		0.000000		0.000000		0.000000		0.000000		0.000000		0.000000		0.420075		0.000000		0.000000		0.000000		0.420075		0.000000		0.000000		0.000000		0.000000		0.000000		0.000000		0.000000		0.000000		0.000000		0.000000		0.000000		0.000000		0.000000
0.000000		0.000000		0.000000		0.000000		0.000000		0.000000		0.000000		0.000000		0.000000		0.000000		0.000000		0.000000		0.000000		0.000000		0.000000		0.000000		0.000000		0.000000		0.000000		0.000000		0.000000		0.000000		0.000000		0.000000		0.000000
0.000000		0.000000		0.000000		0.000000		0.000000		0.000000		0.420075		0.000000		0.000000		0.000000		0.000000		0.000000		0.000000		0.000000		0.420075		0.000000		0.000000		0.000000		0.000000		0.000000		0.000000		0.000000		0.000000		0.000000		0.000000
0.000000		0.000000		0.000000		0.000000		0.000000		0.000000		0.000000		0.000000		0.000000		0.000000		0.000000		0.000000		0.000000		0.000000		0.000000		0.000000		0.000000		0.420075		0.000000		0.000000		0.000000		0.420075		0.000000		0.000000		0.000000
0.000000		0.420075		0.420075		0.000000		0.000000		0.000000		0.000000		0.000000		0.000000		0.000000		0.000000		0.000000		0.000000		0.000000		0.000000		0.000000		0.000000		0.000000		0.000000		0.000000		0.000000		0.420075		0.000000		0.420075		0.000000
0.000000		0.000000		0.000000		0.000000		0.000000		0.000000		0.000000		0.000000		0.000000		0.000000		0.000000		0.000000		0.000000		0.420075		0.420075		0.000000		0.420075		0.000000		0.000000		0.000000		0.000000		0.000000		0.000000		0.000000		0.000000
0.000000		0.000000		0.000000		0.000000		0.000000		0.000000		0.420075		0.000000		0.420075		0.000000		0.000000		0.000000		0.000000		0.000000		0.000000		0.000000		0.000000		0.000000		0.000000		0.000000		0.000000		0.000000		0.000000		0.000000		0.000000
0.000000		0.000000		0.000000		0.000000		0.000000		0.000000		0.420075		0.000000		0.000000		0.000000		0.000000		0.000000		0.000000		0.000000		0.000000		0.000000		0.000000		0.000000		0.000000		0.000000		0.000000		0.420075		0.420075		0.000000		0.420075
0.000000		0.000000		0.000000		0.000000		0.000000		0.000000		0.000000		0.420075		0.000000		0.000000		0.000000		0.000000		0.000000		0.000000		0.000000		0.000000		0.000000		0.000000		0.000000		0.000000		0.000000		0.000000		0.420075		0.420075		0.000000
0.000000		0.420075		0.000000		0.000000		0.420075		0.000000		0.000000		0.000000		0.000000		0.000000		0.000000		0.000000		0.000000		0.000000		0.000000		0.000000		0.000000		0.000000		0.000000		0.420075		0.000000		0.000000		0.000000		0.000000		0.000000
0.000000		0.000000		0.000000		0.420075		0.000000		0.000000		0.000000		0.000000		0.000000		0.000000		0.000000		0.000000		0.000000		0.000000		0.000000		0.000000		0.000000		0.000000		0.000000		0.000000		0.000000		0.000000		0.000000		0.000000		0.000000
0.000000		0.000000		0.000000		0.420075		0.000000		0.000000		0.000000		0.420075		0.000000		0.000000		0.000000		0.000000		0.000000		0.000000		0.000000		0.000000		0.000000		0.000000		0.000000		0.000000		0.000000		0.000000		0.000000		0.000000		0.000000
0.000000		0.000000		0.000000		0.000000		0.000000		0.000000		0.000000		0.000000		0.000000		0.000000		0.420075		0.000000		0.000000		0.000000		0.000000		0.000000		0.000000		0.000000		0.000000		0.000000		0.000000		0.000000		0.000000		0.000000		0.000000
0.000000		0.000000		0.000000		0.000000		0.000000		0.000000		0.000000		0.000000		0.000000		0.000000		0.420075		0.000000		0.000000		0.000000		0.000000		0.000000		0.000000		0.000000		0.000000		0.000000		0.000000		0.000000		0.000000		0.000000		0.000000
0.000000		0.000000		0.000000		0.000000		0.000000		0.000000		0.000000		0.420075		0.000000		0.000000		0.000000		0.000000		0.000000		0.000000		0.000000		0.420075		0.000000		0.000000		0.000000		0.000000		0.420075		0.000000		0.000000		0.000000		0.000000
0.000000		0.000000		0.000000		0.000000		0.000000		0.000000		0.000000		0.000000		0.000000		0.000000		0.420075		0.420075		0.000000		0.000000		0.000000		0.000000		0.000000		0.000000		0.000000		0.000000		0.000000		0.000000		0.000000		0.000000		0.000000
0.420075		0.000000		0.000000		0.000000		0.000000		0.000000		0.000000		0.000000		0.000000		0.000000		0.000000		0.000000		0.000000		0.000000		0.000000		0.420075		0.000000		0.000000		0.420075		0.000000		0.000000		0.000000		0.000000		0.000000		0.000000
0.000000		0.000000		0.000000		0.000000		0.000000		0.420075		0.000000		0.420075		0.000000		0.000000		0.420075		0.000000		0.420075		0.000000		0.000000		0.000000		0.420075		0.000000		0.000000		0.000000		0.000000		0.000000		0.000000		0.000000		0.000000
0.000000		0.000000		0.420075		0.000000		0.000000		0.000000		0.000000		0.000000		0.000000		0.000000		0.000000		0.420075		0.000000		0.000000		0.000000		0.000000		0.000000		0.000000		0.000000		0.000000		0.000000		0.000000		0.000000		0.000000		0.000000
0.000000		0.000000		0.000000		0.000000		0.000000		0.000000		0.000000		0.000000		0.000000		0.000000		0.000000		0.420075		0.000000		0.000000		0.000000		0.000000		0.000000		0.000000		0.420075		0.000000		0.000000		0.000000		0.000000		0.000000		0.000000
0.000000		0.000000		0.420075		0.000000		0.420075		0.000000		0.000000		0.000000		0.000000		0.000000		0.000000		0.000000		0.000000		0.000000		0.000000		0.420075		0.000000		0.000000		0.000000		0.000000		0.420075		0.000000		0.000000		0.000000		0.000000
0.000000		0.000000		0.000000		0.000000		0.000000		0.000000		0.000000		0.000000		0.000000		0.000000		0.000000		0.000000		0.000000		0.000000		0.000000		0.000000		0.000000		0.000000		0.000000		0.000000		0.000000		0.000000		0.000000		0.000000		0.000000
0.000000		0.000000		0.000000		0.000000		0.000000		0.000000		0.000000		0.000000		0.420075		0.000000		0.000000		0.000000		0.000000		0.000000		0.000000		0.000000		0.000000		0.000000		0.000000		0.000000		0.420075		0.000000		0.000000		0.000000		0.000000
0.420075		0.000000		0.420075		0.000000		0.000000		0.000000		0.000000		0.000000		0.000000		0.000000		0.000000		0.000000		0.000000		0.000000		0.420075		0.000000		0.000000		0.000000		0.000000		0.000000		0.000000		0.000000		0.000000		0.000000		0.000000
0.000000		0.000000		0.000000		0.000000		0.000000		0.000000		0.000000		0.000000		0.000000		0.000000		0.000000		0.000000		0.420075		0.000000		0.000000		0.000000		0.000000		0.000000		0.000000		0.000000		0.000000		0.000000		0.000000		0.000000		0.000000
0.000000		0.420075		0.000000		0.000000		0.000000		0.000000		0.000000		0.000000		0.000000		0.000000		0.000000		0.000000		0.000000		0.000000		0.000000		0.420075		0.000000		0.000000		0.000000		0.000000		0.000000		0.000000		0.000000		0.000000		0.000000
0.000000		0.000000		0.000000		0.000000		0.000000		0.000000		0.420075		0.000000		0.000000		0.000000		0.000000		0.000000		0.420075		0.000000		0.000000		0.000000		0.000000		0.000000		0.000000		0.000000		0.000000		0.000000		0.000000		0.000000		0.000000
0.000000		0.000000		0.000000		0.000000		0.000000		0.420075		0.420075		0.000000		0.420075		0.000000		0.000000		0.000000		0.420075		0.000000		0.000000		0.000000		0.000000		0.000000		0.000000		0.000000		0.000000		0.000000		0.000000		0.000000		0.000000
0.000000		0.000000		0.000000		0.420075		0.000000		0.000000		0.000000		0.000000		0.000000		0.000000		0.000000		0.000000		0.420075		0.000000		0.000000		0.420075		0.000000		0.000000		0.000000		0.000000		0.420075		0.420075		0.000000		0.000000		0.000000
0.000000		0.000000		0.000000		0.000000		0.000000		0.000000		0.000000		0.000000		0.000000		0.000000		0.000000		0.420075		0.000000		0.000000		0.000000		0.420075		0.000000		0.000000		0.000000		0.000000		0.000000		0.420075		0.000000		0.000000		0.000000
0.000000		0.000000		0.000000		0.000000		0.000000		0.000000		0.000000		0.000000		0.000000		0.000000		0.000000		0.000000		0.420075		0.000000		0.000000		0.000000		0.000000		0.420075		0.000000		0.000000		0.000000		0.000000		0.000000		0.000000		0.000000
0.000000		0.000000		0.000000		0.000000		0.000000		0.000000		0.420075		0.000000		0.000000		0.000000		0.000000		0.000000		0.000000		0.000000		0.420075		0.000000		0.000000		0.000000		0.000000		0.000000		0.000000		0.000000		0.000000		0.000000		0.000000
0.000000		0.000000		0.000000		0.000000		0.000000		0.000000		0.420075		0.000000		0.000000		0.000000		0.000000		0.000000		0.000000		0.000000		0.420075		0.000000		0.000000		0.000000		0.000000		0.000000		0.000000		0.000000		0.000000		0.000000		0.000000
0.000000		0.000000		0.000000		0.000000		0.000000		0.000000		0.000000		0.000000		0.000000		0.000000		0.000000		0.000000		0.000000		0.000000		0.420075		0.000000		0.420075		0.420075		0.000000		0.000000		0.000000		0.000000		0.000000		0.000000		0.000000
0.000000		0.000000		0.000000		0.000000		0.000000		0.000000		0.000000		0.420075		0.000000		0.000000		0.000000		0.000000		0.000000		0.000000		0.000000		0.000000		0.000000		0.000000		0.000000		0.000000		0.000000		0.000000		0.000000		0.000000		0.000000
0.000000		0.000000		0.000000		0.420075		0.000000		0.000000		0.000000		0.000000		0.000000		0.000000		0.000000		0.000000		0.000000		0.000000		0.000000		0.000000		0.000000		0.000000		0.000000		0.000000		0.000000		0.000000		0.000000		0.000000		0.420075
0.000000		0.000000		0.420075		0.000000		0.000000		0.000000		0.000000		0.000000		0.000000		0.000000		0.000000		0.000000		0.000000		0.000000		0.000000		0.000000		0.000000		0.000000		0.000000		0.000000		0.000000		0.000000		0.420075		0.000000		0.000000
0.000000		0.000000		0.000000		0.000000		0.000000		0.420075		0.000000		0.000000		0.000000		0.420075		0.000000		0.000000		0.420075		0.000000		0.000000		0.000000		0.000000		0.000000		0.000000		0.000000		0.000000		0.000000		0.000000		0.000000		0.000000
0.000000		0.000000		0.000000		0.000000		0.420075		0.000000		0.000000		0.000000		0.000000		0.000000		0.000000		0.000000		0.000000		0.000000		0.000000		0.000000		0.000000		0.000000		0.000000		0.000000		0.000000		0.000000		0.000000		0.000000		0.000000
0.000000		0.000000		0.000000		0.000000		0.420075		0.000000		0.000000		0.000000		0.000000		0.000000		0.000000		0.000000		0.420075		0.000000		0.000000		0.000000		0.000000		0.000000		0.000000		0.000000		0.000000		0.000000		0.000000		0.420075		0.000000
0.000000		0.000000		0.420075		0.000000		0.000000		0.000000		0.000000		0.000000		0.000000		0.000000		0.000000		0.000000		0.000000		0.000000		0.000000		0.420075		0.000000		0.000000		0.000000		0.000000		0.000000		0.000000		0.000000		0.000000		0.000000
0.000000		0.000000		0.000000		0.000000		0.000000		0.420075		0.000000		0.000000		0.000000		0.000000		0.000000		0.000000		0.000000		0.000000		0.000000		0.000000		0.000000		0.000000		0.000000		0.000000		0.000000		0.000000		0.000000		0.000000		0.000000
0.000000		0.000000		0.000000		0.000000		0.000000		0.000000		0.420075		0.000000		0.000000		0.000000		0.000000		0.000000		0.000000		0.000000		0.000000		0.000000		0.000000		0.000000		0.000000		0.000000		0.000000		0.000000		0.000000		0.000000		0.000000
0.000000		0.000000		0.000000		0.000000		0.420075		0.000000		0.000000		0.000000		0.000000		0.000000		0.000000		0.000000		0.000000		0.420075		0.000000		0.000000		0.000000		0.000000		0.000000		0.000000		0.000000		0.000000		0.000000		0.000000		0.000000
0.000000		0.000000		0.000000		0.000000		0.000000		0.000000		0.000000		0.000000		0.000000		0.000000		0.000000		0.000000		0.000000		0.000000		0.000000		0.000000		0.000000		0.000000		0.000000		0.000000		0.000000		0.420075		0.000000		0.000000		0.000000
0.000000		0.000000		0.000000		0.000000		0.420075		0.000000		0.420075		0.000000		0.000000		0.000000		0.000000		0.000000		0.000000		0.000000		0.000000		0.000000		0.000000		0.000000		0.420075		0.000000		0.420075		0.000000		0.000000		0.000000		0.000000
0.000000		0.000000		0.000000		0.000000		0.000000		0.000000		0.000000		0.000000		0.420075		0.000000		0.000000		0.420075		0.000000		0.000000		0.000000		0.000000		0.000000		0.420075		0.000000		0.000000		0.000000		0.420075		0.000000		0.000000		0.420075
0.000000		0.000000		0.000000		0.000000		0.000000		0.000000		0.000000		0.000000		0.000000		0.000000		0.000000		0.000000		0.000000		0.000000		0.000000		0.000000		0.000000		0.000000		0.000000		0.000000		0.000000		0.000000		0.000000		0.000000		0.000000
0.000000		0.000000		0.000000		0.000000		0.000000		0.420075		0.000000		0.000000		0.000000		0.000000		0.000000		0.000000		0.000000		0.000000		0.000000		0.000000		0.000000		0.000000		0.420075		0.000000		0.000000		0.000000		0.000000		0.000000		0.000000
0.000000		0.000000		0.000000		0.000000		0.000000		0.000000		0.000000		0.000000		0.000000		0.000000		0.000000		0.000000		0.420075		0.420075		0.000000		0.000000		0.000000		0.000000		0.000000		0.000000		0.000000		0.000000		0.420075		0.000000		0.420075
0.000000		0.000000		0.420075		0.000000		0.420075		0.000000		0.000000		0.000000		0.000000		0.000000		0.420075		0.000000		0.420075		0.000000		0.000000		0.000000		0.000000		0.000000		0.000000		0.000000		0.000000		0.000000		0.000000		0.000000		0.000000
0.000000		0.000000		0.000000		0.000000		0.000000		0.420075		0.420075		0.420075		0.000000		0.000000		0.000000		0.000000		0.420075		0.420075		0.000000		0.000000		0.000000		0.420075		0.420075		0.000000		0.000000		0.000000		0.000000		0.000000		0.000000
0.000000		0.000000		0.000000		0.000000		0.000000		0.000000		0.000000		0.000000		0.000000		0.000000		0.420075		0.000000		0.000000		0.000000		0.000000		0.000000		0.000000		0.420075		0.000000		0.000000		0.000000		0.000000		0.420075		0.000000		0.000000
0.000000		0.420075		0.000000		0.000000		0.000000		0.000000		0.000000		0.420075		0.420075		0.420075		0.000000		0.000000		0.000000		0.000000		0.000000		0.000000		0.420075		0.000000		0.000000		0.000000		0.000000		0.000000		0.000000		0.000000		0.000000
0.000000		0.000000		0.000000		0.000000		0.000000		0.000000		0.000000		0.000000		0.000000		0.000000		0.000000		0.000000		0.000000		0.000000		0.000000		0.000000		0.000000		0.000000		0.000000		0.000000		0.000000		0.000000		0.420075		0.000000		0.000000
0.000000		0.000000		0.420075		0.420075		0.000000		0.000000		0.000000		0.000000		0.000000		0.000000		0.000000		0.000000		0.420075		0.420075		0.000000		0.000000		0.000000		0.420075		0.000000		0.000000		0.000000		0.000000		0.000000		0.000000		0.000000
0.000000		0.000000		0.000000		0.000000		0.000000		0.000000		0.000000		0.000000		0.000000		0.000000		0.000000		0.000000		0.000000		0.000000		0.420075		0.000000		0.000000		0.000000		0.420075		0.000000		0.000000		0.000000		0.000000		0.000000		0.000000
0.000000		0.000000		0.000000		0.000000		0.000000		0.000000		0.000000		0.000000		0.000000		0.000000		0.420075		0.000000		0.000000		0.000000		0.000000		0.000000		0.000000		0.000000		0.000000		0.000000		0.000000		0.000000		0.000000		0.000000		0.000000
0.000000		0.000000		0.000000		0.000000		0.000000		0.000000		0.000000		0.000000		0.000000		0.000000		0.000000		0.000000		0.000000		0.000000		0.000000		0.000000		0.000000		0.420075		0.420075		0.000000		0.000000		0.000000		0.000000		0.000000		0.000000
0.000000		0.000000		0.000000		0.000000		0.000000		0.000000		0.000000		0.000000		0.000000		0.000000		0.000000		0.000000		0.000000		0.000000		0.000000		0.000000		0.000000		0.000000		0.000000		0.000000		0.000000		0.000000		0.000000		0.000000		0.000000
0.000000		0.000000		0.000000		0.420075		0.000000		0.000000		0.000000		0.000000		0.000000		0.000000		0.420075		0.000000		0.000000		0.000000		0.000000		0.000000		0.000000		0.000000		0.000000		0.000000		0.000000		0.000000		0.000000		0.000000		0.000000
0.000000		0.000000		0.000000		0.000000		0.000000		0.000000		0.000000		0.000000		0.000000		0.000000		0.420075		0.000000		0.000000		0.000000		0.000000		0.000000		0.000000		0.000000		0.000000		0.000000		0.000000		0.000000		0.000000		0.000000		0.000000
0.000000		0.000000		0.000000		0.000000		0.000000		0.000000		0.000000		0.000000		0.000000		0.000000		0.000000		0.000000		0.000000		0.000000		0.000000		0.000000		0.000000		0.000000		0.000000		0.000000		0.000000		0.000000		0.000000		0.420075		0.000000
0.000000		0.000000		0.000000		0.000000		0.000000		0.000000		0.000000		0.000000		0.000000		0.000000		0.000000		0.420075		0.000000		0.000000		0.000000		0.000000		0.000000		0.000000		0.000000		0.000000		0.000000		0.420075		0.000000		0.000000		0.000000
0.420075		0.000000		0.420075		0.000000		0.000000		0.420075		0.000000		0.420075		0.000000		0.000000		0.000000		0.000000		0.000000		0.000000		0.000000		0.000000		0.000000		0.000000		0.000000		0.000000		0.000000		0.000000		0.000000		0.000000		0.000000
0.000000		0.000000		0.000000		0.000000		0.000000		0.000000		0.000000		0.000000		0.000000		0.000000		0.000000		0.000000		0.000000		0.000000		0.000000		0.000000		0.000000		0.000000		0.000000		0.000000		0.000000		0.000000		0.420075		0.000000		0.000000
0.000000		0.000000		0.000000		0.000000		0.000000		0.000000		0.000000		0.000000		0.000000		0.000000		0.000000		0.000000		0.000000		0.000000		0.000000		0.000000		0.000000		0.000000		0.000000		0.000000		0.000000		0.000000		0.000000		0.000000		0.000000
0.000000		0.000000		0.420075		0.000000		0.000000		0.000000		0.000000		0.000000		0.000000		0.000000		0.000000		0.000000		0.000000		0.000000		0.420075		0.000000		0.000000		0.000000		0.000000		0.000000		0.420075		0.420075		0.000000		0.420075		0.420075
0.000000		0.000000		0.000000		0.000000		0.000000		0.420075		0.000000		0.000000		0.000000		0.420075		0.000000		0.000000		0.420075		0.000000		0.000000		0.000000		0.000000		0.000000		0.000000		0.000000		0.000000		0.000000		0.000000		0.000000		0.000000
0.000000		0.420075		0.000000		0.000000		0.000000		0.420075		0.000000		0.000000		0.420075		0.420075		0.000000		0.000000		0.000000		0.000000		0.000000		0.000000		0.000000		0.000000		0.000000		0.000000		0.000000		0.000000		0.000000		0.000000		0.000000
0.000000		0.000000		0.000000		0.000000		0.000000		0.000000		0.420075		0.420075		0.000000		0.000000		0.000000		0.000000		0.000000		0.420075		0.420075		0.420075		0.000000		0.000000		0.000000		0.000000		0.000000		0.000000		0.000000		0.000000		0.000000
0.000000		0.000000		0.000000		0.000000		0.000000		0.420075		0.000000		0.000000		0.000000		0.000000		0.000000		0.000000		0.000000		0.000000		0.000000		0.000000		0.000000		0.000000		0.000000		0.000000		0.000000		0.000000		0.420075		0.000000		0.420075
0.000000		0.000000		0.000000		0.000000		0.000000		0.000000		0.420075		0.000000		0.000000		0.000000		0.000000		0.000000		0.420075		0.000000		0.000000		0.000000		0.000000		0.420075		0.000000		0.000000		0.000000		0.000000		0.000000		0.420075		0.000000
0.000000		0.000000		0.000000		0.000000		0.000000		0.000000		0.000000		0.000000		0.420075		0.000000		0.000000		0.000000		0.000000		0.000000		0.000000		0.000000		0.000000		0.000000		0.000000		0.420075		0.000000		0.000000		0.420075		0.420075		0.420075
0.000000		0.000000		0.000000		0.000000		0.000000		0.000000		0.000000		0.000000		0.000000		0.000000		0.000000		0.000000		0.000000		0.000000		0.000000		0.000000		0.000000		0.000000		0.000000		0.000000		0.420075		0.000000		0.000000		0.000000		0.000000
0.000000		0.000000		0.000000		0.000000		0.000000		0.000000		0.000000		0.000000		0.000000		0.000000		0.000000		0.000000		0.000000		0.000000		0.000000		0.420075		0.000000		0.000000		0.000000		0.000000		0.420075		0.420075		0.000000		0.000000		0.000000
0.420075		0.000000		0.000000		0.000000		0.000000		0.000000		0.000000		0.000000		0.000000		0.000000		0.000000		0.000000		0.000000		0.000000		0.000000		0.000000		0.000000		0.000000		0.420075		0.000000		0.000000		0.000000		0.000000		0.000000		0.420075
0.000000		0.000000		0.000000		0.000000		0.000000		0.000000		0.000000		0.000000		0.420075		0.000000		0.000000		0.000000		0.000000		0.000000		0.000000		0.420075		0.000000		0.000000		0.000000		0.000000		0.000000		0.000000		0.000000		0.000000		0.000000
0.000000		0.000000		0.000000		0.000000		0.000000		0.000000		0.000000		0.000000		0.000000		0.000000		0.420075		0.000000		0.000000		0.000000		0.000000		0.000000		0.000000		0.000000		0.000000		0.000000		0.000000		0.000000		0.000000		0.000000		0.000000
0.000000		0.000000		0.000000		0.000000		0.000000		0.000000		0.000000		0.000000		0.000000		0.000000		0.420075		0.000000		0.420075		0.000000		0.000000		0.000000		0.420075		0.000000		0.000000		0.000000		0.000000		0.000000		0.000000		0.000000		0.420075
0.000000		0.000000		0.000000		0.420075		0.000000		0.000000		0.420075		0.000000		0.000000		0.000000		0.000000		0.000000		0.000000		0.000000		0.000000		0.000000		0.000000		0.000000		0.420075		0.000000		0.000000		0.000000		0.000000		0.000000		0.000000
0.000000		0.000000		0.000000		0.000000		0.000000		0.000000		0.000000		0.000000		0.000000		0.000000		0.000000		0.000000		0.000000		0.000000		0.000000		0.000000		0.000000		0.000000		0.000000		0.000000		0.000000		0.000000		0.000000		0.000000		0.000000
0.000000		0.000000		0.420075		0.000000		0.000000		0.000000		0.000000		0.000000		0.000000		0.000000		0.000000		0.420075		0.000000		0.000000		0.000000		0.000000		0.420075		0.000000		0.000000		0.000000		0.000000		0.000000		0.000000		0.000000		0.000000
0.000000		0.000000		0.000000		0.000000		0.000000		0.000000		0.000000		0.000000		0.000000		0.000000		0.000000		0.000000		0.000000		0.420075		0.420075		0.000000		0.000000		0.000000		0.000000		0.000000		0.000000		0.000000		0.000000		0.000000		0.000000
0.420075		0.000000		0.000000		0.000000		0.420075		0.000000		0.420075		0.000000		0.000000		0.000000		0.000000		0.000000		0.000000		0.000000		0.000000		0.000000		0.000000		0.000000		0.000000		0.000000		0.000000		0.000000		0.000000		0.000000		0.000000
0.000000		0.000000		0.000000		0.000000		0.000000		0.000000		0.420075		0.000000		0.420075		0.000000		0.000000		0.000000		0.000000		0.000000		0.000000		0.000000		0.000000		0.000000		0.000000		0.000000		0.420075		0.000000		0.000000		0.000000		0.000000
0.000000		0.000000		0.000000		0.000000		0.000000		0.000000		0.000000		0.000000		0.000000		0.000000		0.000000		0.000000		0.000000		0.000000		0.000000		0.420075		0.000000		0.000000		0.000000		0.420075		0.000000		0.000000		0.000000		0.000000		0.000000
0.000000		0.000000		0.000000		0.000000		0.000000		0.000000		0.000000		0.000000		0.000000		0.000000		0.000000		0.000000		0.000000		0.000000		0.000000		0.000000		0.000000		0.420075		0.000000		0.000000		0.000000		0.000000		0.420075		0.000000		0.000000
0.000000		0.420075		0.000000		0.000000		0.000000		0.000000		0.000000		0.000000		0.000000		0.000000		0.420075		0.000000		0.000000		0.000000		0.000000		0.000000		0.000000		0.000000		0.000000		0.000000		0.000000		0.000000		0.000000		0.000000		0.000000
0.420075		0.420075		0.000000		0.000000		0.000000		0.000000		0.000000		0.000000		0.000000		0.000000		0.420075		0.000000		0.000000		0.000000		0.000000		0.420075		0.420075		0.000000		0.000000		0.000000		0.000000		0.000000		0.000000		0.000000		0.000000
0.000000		0.000000		0.000000		0.000000		0.000000		0.000000		0.000000		0.000000		0.000000		0.420075		0.000000		0.000000		0.000000		0.000000		0.000000		0.000000		0.000000		0.000000		0.000000		0.420075		0.000000		0.000000		0.000000		0.000000		0.000000
0.000000		0.000000		0.000000		0.000000		0.000000		0.000000		0.000000		0.000000		0.000000		0.000000		0.000000		0.000000		0.000000		0.000000		0.000000		0.420075		0.000000		0.000000		0.000000		0.000000		0.000000		0.000000		0.000000		0.000000		0.000000
0.000000		0.000000		0.000000		0.000000		0.000000		0.000000		0.000000		0.420075		0.000000		0.000000		0.000000		0.000000		0.000000		0.420075		0.000000		0.000000		0.000000		0.000000		0.000000		0.000000		0.420075		0.000000		0.000000		0.000000		0.000000
0.000000		0.000000		0.000000		0.000000		0.000000		0.000000		0.000000		0.000000		0.000000		0.000000		0.000000		0.420075		0.000000		0.420075		0.000000		0.000000		0.000000		0.000000		0.000000		0.000000		0.000000		0.000000		0.000000		0.420075		0.000000
0.000000		0.000000		0.000000		0.000000		0.000000		0.000000		0.000000		0.000000		0.000000		0.000000		0.000000		0.000000		0.420075		0.000000		0.000000		0.000000		0.000000		0.420075		0.000000		0.000000		0.000000		0.000000		0.000000		0.000000		0.000000
0.000000		0.000000		0.000000		0.000000		0.000000		0.420075		0.000000		0.000000		0.000000		0.000000		0.000000		0.000000		0.420075		0.000000		0.000000		0.000000		0.000000		0.000000		0.000000		0.000000		0.000000		0.000000		0.000000		0.000000		0.000000
0.000000		0.000000		0.420075		0.000000		0.000000		0.000000		0.000000		0.000000		0.000000		0.000000		0.000000		0.000000		0.000000		0.000000		0.000000		0.000000		0.000000		0.000000		0.000000		0.000000		0.000000		0.000000		0.000000		0.000000		0.000000
0.000000		0.000000		0.420075		0.000000		0.000000		0.000000		0.000000		0.000000		0.000000		0.000000		0.000000		0.000000		0.000000		0.000000		0.000000		0.420075		0.000000		0.420075		0.000000		0.000000		0.000000		0.000000		0.000000		0.000000		0.420075
0.000000		0.000000		0.000000		0.000000		0.000000		0.000000		0.000000		0.420075		0.000000		0.000000		0.000000		0.000000		0.000000		0.420075		0.000000		0.000000		0.000000		0.000000		0.000000		0.000000		0.000000		0.000000		0.000000		0.420075		0.000000
0.000000		0.000000		0.000000		0.000000		0.000000		0.000000		0.420075		0.000000		0.420075		0.420075		0.420075		0.000000		0.000000		0.000000		0.000000		0.000000		0.420075		0.000000		0.000000		0.000000		0.000000		0.000000		0.000000		0.000000		0.000000
0.000000		0.000000		0.000000		0.000000		0.000000		0.000000		0.000000		0.000000		0.000000		0.000000		0.000000		0.000000		0.420075		0.000000		0.000000		0.000000		0.000000		0.000000		0.420075		0.000000		0.420075		0.000000		0.000000		0.000000		0.000000
0.000000		0.000000		0.000000		0.000000		0.000000		0.000000		0.000000		0.420075		0.420075		0.000000		0.000000		0.000000		0.420075		0.000000		0.000000		0.000000		0.000000		0.000000		0.000000		0.420075		0.000000		0.000000		0.000000		0.000000		0.000000
0.000000		0.000000		0.000000		0.000000		0.000000		0.000000		0.000000		0.000000		0.420075		0.000000		0.000000		0.000000		0.000000		0.000000		0.000000		0.000000		0.000000		0.000000		0.000000		0.000000		0.000000		0.000000		0.000000		0.000000		0.420075
0.000000		0.000000		0.000000		0.000000		0.000000		0.000000		0.000000		0.000000		0.000000		0.000000		0.420075		0.000000		0.000000		0.000000		0.000000		0.000000		0.420075		0.000000		0.000000		0.000000		0.000000		0.420075		0.000000		0.000000		0.000000
0.000000		0.000000		0.000000		0.420075		0.000000		0.000000		0.000000		0.000000		0.000000		0.000000		0.000000		0.000000		0.000000		0.000000		0.000000		0.000000		0.000000		0.000000		0.000000		0.000000		0.000000		0.000000		0.000000		0.000000		0.420075
0.000000		0.000000		0.000000		0.000000		0.000000		0.000000		0.000000		0.000000		0.000000		0.000000		0.000000		0.000000		0.000000		0.000000		0.000000		0.000000		0.000000		0.000000		0.000000		0.420075		0.000000		0.000000		0.000000		0.000000		0.420075
0.420075		0.000000		0.000000		0.000000		0.000000		0.000000		0.000000		0.000000		0.000000		0.000000		0.000000		0.420075		0.000000		0.000000		0.000000		0.000000		0.000000		0.000000		0.420075		0.000000		0.000000		0.000000		0.000000		0.000000		0.000000
0.000000		0.000000		0.000000		0.000000		0.420075		0.000000		0.000000		0.000000		0.000000		0.000000		0.000000		0.000000		0.000000		0.000000		0.000000		0.420075		0.000000		0.000000		0.000000		0.000000		0.000000		0.000000		0.000000		0.000000		0.000000
0.000000		0.000000		0.000000		0.000000		0.000000		0.000000		0.000000		0.000000		0.000000		0.000000		0.000000		0.000000		0.000000		0.000000		0.000000		0.000000		0.000000		0.000000		0.000000		0.420075		0.000000		0.000000		0.000000		0.420075		0.000000
0.000000		0.000000		0.000000		0.000000		0.000000		0.000000		0.000000		0.000000		0.000000		0.420075		0.000000		0.000000		0.000000		0.000000		0.000000		0.000000		0.000000		0.000000		0.000000		0.000000		0.000000		0.000000		0.000000		0.000000		0.000000
0.000000		0.000000		0.420075		0.000000		0.000000		0.000000		0.000000		0.000000		0.000000		0.000000		0.000000		0.000000		0.000000		0.000000		0.000000		0.000000		0.000000		0.000000		0.000000		0.000000		0.000000		0.000000		0.000000		0.000000		0.000000
0.000000		0.000000		0.000000		0.420075		0.000000		0.000000		0.420075		0.000000		0.000000		0.000000		0.000000		0.000000		0.000000		0.000000		0.000000		0.420075		0.420075		0.000000		0.000000		0.000000		0.000000		0.420075		0.000000		0.000000		0.000000
0.000000		0.000000		0.000000		0.000000		0.000000		0.000000		0.000000		0.000000		0.000000		0.000000		0.000000		0.000000		0.420075		0.000000		0.000000		0.000000		0.000000		0.000000		0.000000		0.000000		0.000000		0.000000		0.000000		0.000000		0.420075
0.000000		0.420075		0.000000		0.000000		0.000000		0.000000		0.000000		0.000000		0.000000		0.420075		0.420075		0.420075		0.000000		0.000000		0.000000		0.000000		0.000000		0.000000		0.000000		0.000000		0.000000		0.000000		0.000000		0.000000		0.000000
0.000000		0.000000		0.420075		0.000000		0.000000		0.000000		0.420075		0.000000		0.000000		0.000000		0.000000		0.000000		0.000000		0.000000		0.000000		0.000000		0.000000		0.000000		0.000000		0.000000		0.000000		0.000000		0.420075		0.000000		0.000000
0.000000		0.000000		0.000000		0.000000		0.000000		0.420075		0.000000		0.000000		0.000000		0.000000		0.000000		0.000000		0.000000		0.000000		0.000000		0.000000		0.000000		0.000000		0.000000		0.420075		0.000000		0.000000		0.000000		0.000000		0.000000
0.420075		0.000000		0.000000		0.000000		0.000000		0.000000		0.000000		0.000000		0.000000		0.000000		0.000000		0.000000		0.000000		0.000000		0.000000		0.000000		0.000000		0.000000		0.000000		0.000000		0.000000		0.000000		0.000000		0.000000		0.000000
0.000000		0.420075		0.000000		0.000000		0.000000		0.420075		0.000000		0.000000		0.000000		0.000000		0.000000		0.000000		0.000000		0.000000		0.000000		0.000000		0.000000		0.000000		0.000000		0.000000		0.000000		0.000000		0.000000		0.000000		0.000000
0.000000		0.000000		0.000000		0.000000		0.420075		0.000000		0.000000		0.000000		0.000000		0.000000		0.000000		0.000000		0.000000		0.000000		0.000000		0.000000		0.000000		0.420075		0.000000		0.000000		0.000000		0.000000		0.000000		0.420075		0.000000
0.000000		0.420075		0.000000		0.000000		0.000000		0.000000		0.000000		0.000000		0.000000		0.000000		0.000000		0.000000		0.000000		0.000000		0.000000		0.000000		0.420075		0.000000		0.000000		0.000000		0.420075		0.000000		0.420075		0.000000		0.420075
0.000000		0.000000		0.000000		0.420075		0.000000		0.000000		0.000000		0.000000		0.000000		0.000000		0.000000		0.000000		0.000000		0.000000		0.000000		0.000000		0.000000		0.000000		0.000000		0.000000		0.000000		0.000000		0.000000		0.000000		0.000000
0.000000		0.000000		0.000000		0.420075		0.000000		0.000000		0.000000		0.000000		0.000000		0.000000		0.000000		0.000000		0.000000		0.000000		0.000000		0.000000		0.000000		0.000000		0.000000		0.000000		0.000000		0.000000		0.000000		0.000000		0.000000
0.000000		0.000000		0.000000		0.000000		0.000000		0.000000		0.000000		0.000000		0.000000		0.000000		0.000000		0.000000		0.000000		0.000000		0.000000		0.000000		0.000000		0.000000		0.000000		0.000000		0.000000		0.420075		0.000000		0.000000		0.000000
0.000000		0.000000		0.420075		0.000000		0.000000		0.000000		0.000000		0.000000		0.000000		0.000000		0.000000		0.000000		0.000000		0.420075		0.000000		0.000000		0.000000		0.000000		0.000000		0.000000		0.000000		0.420075		0.000000		0.000000		0.000000
0.420075		0.000000		0.000000		0.000000		0.000000		0.420075		0.000000		0.000000		0.420075		0.000000		0.000000		0.000000		0.000000		0.000000		0.000000		0.000000		0.000000		0.000000		0.420075		0.000000		0.000000		0.000000		0.000000		0.000000		0.000000
0.000000		0.000000		0.000000		0.420075		0.000000		0.000000		0.000000		0.420075		0.000000		0.000000		0.000000		0.000000		0.000000		0.000000		0.000000		0.000000		0.000000		0.000000		0.000000		0.420075		0.000000		0.000000		0.000000		0.000000		0.000000
0.000000		0.000000		0.000000		0.000000		0.000000		0.000000		0.000000		0.420075		0.000000		0.000000		0.000000		0.000000		0.000000		0.420075		0.420075		0.000000		0.420075		0.420075		0.000000		0.000000		0.000000		0.000000		0.420075		0.000000		0.000000
0.000000		0.000000		0.000000		0.000000		0.000000		0.000000		0.000000		0.000000		0.000000		0.000000		0.000000		0.000000		0.000000		0.000000		0.000000		0.000000		0.000000		0.000000		0.000000		0.000000		0.000000		0.000000		0.000000		0.000000		0.000000
0.000000		0.000000		0.000000		0.000000		0.000000		0.000000		0.000000		0.000000		0.000000		0.000000		0.000000		0.000000		0.000000		0.000000		0.420075		0.000000		0.000000		0.000000		0.000000		0.000000		0.000000		0.000000		0.000000		0.000000		0.000000
0.000000		0.000000		0.420075		0.000000		0.000000		0.000000		0.000000		0.000000		0.000000		0.000000		0.000000		0.000000		0.420075		0.000000		0.000000		0.000000		0.000000		0.420075		0.000000		0.420075		0.000000		0.000000		0.000000		0.000000		0.000000
0.000000		0.000000		0.000000		0.000000		0.000000		0.000000		0.420075		0.000000		0.000000		0.000000		0.420075		0.000000		0.420075		0.000000		0.000000		0.000000		0.000000		0.000000		0.000000		0.000000		0.000000		0.000000		0.000000		0.000000		0.000000
0.420075		0.000000		0.000000		0.000000		0.000000		0.000000		0.000000		0.000000		0.000000		0.000000		0.420075		0.000000		0.000000		0.000000		0.000000		0.000000		0.000000		0.000000		0.000000		0.000000		0.000000		0.420075		0.000000		0.000000		0.000000
0.000000		0.000000		0.000000		0.000000		0.000000		0.000000		0.000000		0.000000		0.000000		0.000000		0.000000		0.000000		0.000000		0.000000		0.000000		0.420075		0.000000		0.420075		0.000000		0.000000		0.000000		0.420075		0.000000		0.000000		0.000000
0.000000		0.000000		0.000000		0.000000		0.000000		0.000000		0.000000		0.000000		0.000000		0.000000		0.000000		0.000000		0.420075		0.000000		0.000000		0.000000		0.000000		0.420075		0.000000		0.000000		0.000000		0.000000		0.000000		0.420075		0.000000
0.000000		0.000000		0.000000		0.000000		0.000000		0.000000		0.000000		0.000000		0.000000		0.000000		0.000000		0.000000		0.000000		0.000000		0.000000		0.000000		0.000000		0.000000		0.000000		0.000000		0.420075		0.000000		0.000000		0.000000		0.000000
0.000000		0.000000		0.000000		0.000000		0.000000		0.000000		0.420075		0.000000		0.000000		0.000000		0.000000		0.000000		0.420075		0.000000		0.000000		0.420075		0.420075		0.000000		0.420075		0.420075		0.000000		0.000000		0.420075		0.000000		0.000000
0.000000		0.000000		0.000000		0.000000		0.000000		0.000000		0.000000		0.000000		0.000000		0.000000		0.000000		0.000000		0.000000		0.000000		0.000000		0.000000		0.420075		0.000000		0.000000		0.000000		0.000000		0.000000		0.000000		0.000000		0.000000
0.000000		0.000000		0.000000		0.000000		0.000000		0.000000		0.000000		0.000000		0.000000		0.000000		0.000000		0.000000		0.000000		0.000000		0.000000		0.000000		0.420075		0.000000		0.000000		0.420075		0.000000		0.000000		0.000000		0.420075		0.000000
0.000000		0.000000		0.000000		0.000000		0.000000		0.000000		0.000000		0.000000		0.000000		0.000000		0.000000		0.000000		0.000000		0.000000		0.000000		0.000000		0.000000		0.000000		0.000000		0.000000		0.420075		0.000000		0.000000		0.000000		0.000000
0.000000		0.000000		0.000000		0.000000		0.000000		0.000000		0.000000		0.000000		0.000000		0.420075		0.420075		0.000000		0.000000		0.000000		0.000000		0.000000		0.000000		0.000000		0.420075		0.000000		0.000000		0.420075		0.000000		0.000000		0.000000
0.000000		0.420075		0.000000		0.000000		0.000000		0.000000		0.000000		0.000000		0.000000		0.000000		0.000000		0.000000		0.000000		0.000000		0.000000		0.000000		0.000000		0.000000		0.000000		0.000000		0.000000		0.000000		0.000000		0.000000		0.000000
0.000000		0.000000		0.000000		0.000000		0.000000		0.000000		0.000000		0.000000		0.000000		0.000000		0.000000		0.000000		0.000000		0.000000		0.000000		0.000000		0.000000		0.000000		0.000000		0.000000		0.420075		0.420075		0.000000		0.000000		0.000000
0.000000		0.000000		0.000000		0.000000		0.000000		0.000000		0.000000		0.000000		0.000000		0.000000		0.000000		0.000000		0.000000		0.000000		0.000000		0.000000		0.000000		0.000000		0.420075		0.000000		0.420075		0.420075		0.000000		0.000000		0.000000
0.000000		0.420075		0.000000		0.000000		0.000000		0.000000		0.000000		0.000000		0.000000		0.420075		0.000000		0.000000		0.000000		0.000000		0.000000		0.000000		0.000000		0.000000		0.000000		0.000000		0.000000		0.000000		0.000000		0.000000		0.000000
0.000000		0.000000		0.000000		0.420075		0.000000		0.000000		0.000000		0.000000		0.000000		0.000000		0.420075		0.000000		0.000000		0.000000		0.000000		0.000000		0.000000		0.000000		0.000000		0.000000		0.000000		0.000000		0.000000		0.420075		0.000000
0.000000		0.000000		0.000000		0.000000		0.420075		0.000000		0.000000		0.000000		0.000000		0.000000		0.000000		0.420075		0.000000		0.000000		0.000000		0.000000		0.000000		0.000000		0.000000		0.000000		0.000000		0.000000		0.000000		0.000000		0.000000
0.000000		0.000000		0.000000		0.000000		0.000000		0.000000		0.000000		0.420075		0.000000		0.000000		0.000000		0.000000		0.000000		0.000000		0.000000		0.000000		0.000000		0.000000		0.000000		0.000000		0.000000		0.000000		0.000000		0.420075		0.420075
0.420075		0.000000		0.000000		0.000000		0.000000		0.000000		0.420075		0.420075		0.000000		0.000000		0.420075		0.000000		0.000000		0.000000		0.000000		0.000000		0.000000		0.000000		0.000000		0.000000		0.000000		0.000000		0.000000		0.000000		0.000000
0.000000		0.000000		0.000000		0.420075		0.000000		0.000000		0.000000		0.000000		0.000000		0.000000		0.000000		0.420075		0.000000		0.000000		0.000000		0.000000		0.000000		0.420075		0.000000		0.000000		0.420075		0.000000		0.000000		0.000000		0.000000
0.000000		0.000000		0.000000		0.000000		0.000000		0.000000		0.000000		0.000000		0.000000		0.000000		0.000000		0.000000		0.000000		0.000000		0.000000		0.000000		0.000000		0.420075		0.000000		0.000000		0.420075		0.000000		0.420075		0.000000		0.000000
0.000000		0.000000		0.420075		0.000000		0.420075		0.000000		0.000000		0.000000		0.420075		0.000000		0.000000		0.000000		0.000000		0.000000		0.000000		0.000000		0.000000		0.000000		0.000000		0.000000		0.000000		0.000000		0.000000		0.000000		0.000000
0.000000		0.000000		0.000000		0.420075		0.000000		0.000000		0.000000		0.000000		0.000000		0.000000		0.000000		0.000000		0.000000		0.000000		0.000000		0.000000		0.000000		0.000000		0.000000		0.000000		0.000000		0.000000		0.000000		0.000000		0.000000
0.000000		0.000000		0.420075		0.000000		0.000000		0.000000		0.000000		0.420075		0.000000		0.000000		0.000000		0.000000		0.000000		0.000000		0.000000		0.000000		0.000000		0.000000		0.000000		0.000000		0.000000		0.000000		0.420075		0.000000		0.000000
0.000000		0.000000		0.000000		0.420075		0.000000		0.000000		0.000000		0.000000		0.000000		0.000000		0.000000		0.000000		0.000000		0.420075		0.000000		0.000000		0.000000		0.000000		0.000000		0.000000		0.000000		0.000000		0.000000		0.000000		0.000000
0.000000		0.000000		0.000000		0.000000		0.000000		0.000000		0.000000		0.000000		0.000000		0.000000		0.420075		0.000000		0.000000		0.000000		0.000000		0.000000		0.000000		0.000000		0.420075		0.000000		0.000000		0.000000		0.000000		0.420075		0.000000
0.000000		0.000000		0.000000		0.000000		0.000000		0.000000		0.000000		0.000000		0.000000		0.000000		0.000000		0.000000		0.000000		0.420075		0.000000		0.000000		0.000000		0.000000		0.000000		0.000000		0.000000		0.000000		0.000000		0.000000		0.000000
0.000000		0.000000		0.000000		0.000000		0.000000		0.000000		0.000000		0.000000		0.000000		0.000000		0.000000		0.000000		0.000000		0.000000		0.000000		0.000000		0.000000		0.000000		0.000000		0.420075		0.000000		0.000000		0.000000		0.000000		0.000000
0.000000		0.000000		0.000000		0.000000		0.000000		0.000000		0.000000		0.420075		0.000000		0.000000		0.000000		0.000000		0.000000		0.000000		0.000000		0.000000		0.000000		0.000000		0.000000		0.000000		0.000000		0.000000		0.000000		0.000000		0.000000
0.000000		0.000000		0.000000		0.000000		0.000000		0.000000		0.000000		0.000000		0.000000		0.000000		0.000000		0.000000		0.420075		0.000000		0.000000		0.000000		0.000000		0.420075		0.000000		0.000000		0.000000		0.000000		0.000000		0.000000		0.000000
0.000000		0.000000		0.000000		0.000000		0.000000		0.000000		0.000000		0.000000		0.000000		0.420075		0.000000		0.000000		0.000000		0.000000		0.000000		0.000000		0.000000		0.000000		0.000000		0.000000		0.420075		0.000000		0.000000		0.000000		0.000000
0.000000		0.000000		0.000000		0.000000		0.000000		0.000000		0.000000		0.420075		0.420075		0.000000		0.000000		0.000000		0.000000		0.000000		0.000000		0.000000		0.000000		0.000000		0.000000		0.420075		0.000000		0.000000		0.000000		0.000000		0.000000
0.000000		0.000000		0.000000		0.000000		0.000000		0.000000		0.420075		0.000000		0.000000		0.000000		0.000000		0.000000		0.000000		0.420075		0.000000		0.000000		0.000000		0.000000		0.000000		0.420075		0.000000		0.000000		0.000000		0.000000		0.000000
0.000000		0.000000		0.000000		0.420075		0.000000		0.000000		0.000000		0.000000		0.000000		0.420075		0.000000		0.000000		0.420075		0.420075		0.000000		0.000000		0.000000		0.000000		0.000000		0.000000		0.420075		0.000000		0.000000		0.000000		0.000000
0.000000		0.000000		0.000000		0.000000		0.000000		0.000000		0.000000		0.000000		0.000000		0.000000		0.000000		0.000000		0.000000		0.000000		0.000000		0.000000		0.000000		0.000000		0.000000		0.000000		0.000000		0.000000		0.000000		0.000000		0.000000
0.000000		0.000000		0.000000		0.000000		0.420075		0.000000		0.000000		0.000000		0.000000		0.000000		0.000000		0.420075		0.000000		0.000000		0.000000		0.000000		0.000000		0.000000		0.000000		0.000000		0.000000		0.000000		0.420075		0.000000		0.000000
0.420075		0.000000		0.000000		0.000000		0.000000		0.000000		0.000000		0.000000		0.000000		0.000000		0.000000		0.000000		0.000000		0.000000		0.000000		0.000000		0.000000		0.000000		0.000000		0.000000		0.000000		0.000000		0.000000		0.420075		0.000000
0.000000		0.000000		0.420075		0.000000		0.000000		0.000000		0.000000		0.000000		0.000000		0.000000		0.000000		0.000000		0.000000		0.000000		0.000000		0.000000		0.420075		0.000000		0.000000		0.000000		0.000000		0.000000		0.000000		0.000000		0.420075
0.000000		0.000000		0.000000		0.000000		0.000000		0.000000		0.000000		0.000000		0.420075		0.000000		0.000000		0.000000		0.000000		0.000000		0.000000		0.000000		0.000000		0.000000		0.000000		0.000000		0.000000		0.000000		0.000000		0.000000		0.000000
0.000000		0.420075		0.000000		0.000000		0.000000		0.000000		0.000000		0.000000		0.000000		0.000000		0.000000		0.000000		0.000000		0.000000		0.000000		0.000000		0.000000		0.000000		0.000000		0.000000		0.420075		0.000000		0.000000		0.000000		0.000000
0.000000		0.000000		0.000000		0.000000		0.000000		0.000000		0.000000		0.000000		0.000000		0.000000		0.420075		0.000000		0.000000		0.000000		0.000000		0.420075		0.000000		0.000000		0.000000		0.000000		0.000000		0.000000		0.420075		0.000000		0.000000
0.000000		0.000000		0.000000		0.000000		0.000000		0.000000		0.000000		0.000000		0.000000		0.000000		0.000000		0.000000		0.000000		0.000000		0.000000		0.000000		0.000000		0.000000		0.000000		0.000000		0.000000		0.000000		0.000000		0.000000		0.000000
0.000000		0.000000		0.000000		0.000000		0.000000		0.000000		0.000000		0.000000		0.000000		0.000000		0.000000		0.000000		0.000000		0.000000		0.000000		0.000000		0.000000		0.000000		0.000000		0.000000		0.000000		0.000000		0.000000		0.000000		0.420075
0.000000		0.000000		0.000000		0.420075		0.000000		0.000000		0.420075		0.000000		0.000000		0.000000		0.000000		0.000000		0.000000		0.000000		0.000000		0.000000		0.000000		0.420075		0.000000		0.420075		0.000000		0.000000		0.000000		0.000000		0.000000
0.420075		0.420075		0.000000		0.000000		0.000000		0.000000		0.000000		0.000000		0.000000		0.000000		0.420075		0.000000		0.420075		0.000000		0.000000		0.000000		0.000000		0.000000		0.000000		0.420075		0.000000		0.000000		0.000000		0.000000		0.000000
0.000000		0.000000		0.420075		0.000000		0.000000		0.000000		0.420075		0.000000		0.000000		0.000000		0.000000		0.420075		0.000000		0.000000		0.000000		0.000000		0.000000		0.000000		0.000000		0.000000		0.000000		0.000000		0.000000		0.000000		0.000000
0.000000		0.000000		0.000000		0.000000		0.000000		0.000000		0.000000		0.000000		0.000000		0.000000		0.000000		0.000000		0.000000		0.000000		0.000000		0.000000		0.420075		0.000000		0.000000		0.000000		0.000000		0.420075		0.000000		0.000000		0.000000
0.000000		0.000000		0.420075		0.000000		0.000000		0.000000		0.000000		0.000000		0.000000		0.000000		0.000000		0.000000		0.000000		0.000000		0.000000		0.000000		0.420075		0.420075		0.000000		0.000000		0.000000		0.000000		0.000000		0.000000		0.000000
0.000000		0.000000		0.000000		0.000000		0.000000		0.420075		0.000000		0.000000		0.000000		0.000000		0.000000		0.000000		0.420075		0.420075		0.000000		0.000000		0.000000		0.000000		0.000000		0.420075		0.000000		0.000000		0.000000		0.000000		0.000000
0.000000		0.000000		0.000000		0.000000		0.000000		0.000000		0.420075		0.000000		0.000000		0.000000		0.000000		0.420075		0.000000		0.000000		0.000000		0.000000		0.000000		0.420075		0.000000		0.000000		0.420075		0.000000		0.000000		0.000000		0.000000
0.000000		0.000000		0.000000		0.000000		0.000000		0.000000		0.000000		0.000000		0.000000		0.000000		0.000000		0.000000		0.420075		0.000000		0.000000		0.000000		0.000000		0.420075		0.000000		0.000000		0.000000		0.000000		0.000000		0.000000		0.000000
0.000000		0.000000		0.000000		0.000000		0.000000		0.000000		0.000000		0.000000		0.000000		0.000000		0.000000		0.420075		0.000000		0.000000		0.000000		0.000000		0.000000		0.420075		0.000000		0.000000		0.000000		0.000000		0.000000		0.000000		0.000000
0.000000		0.000000		0.000000		0.000000		0.000000		0.000000		0.000000		0.000000		0.000000		0.000000		0.000000		0.000000		0.000000		0.420075		0.000000		0.000000		0.000000		0.000000		0.000000		0.000000		0.000000		0.000000		0.420075		0.000000		0.000000
0.000000		0.000000		0.000000		0.000000		0.000000		0.000000		0.000000		0.000000		0.000000		0.000000		0.420075		0.000000		0.000000		0.000000		0.000000		0.420075		0.000000		0.000000		0.420075		0.000000		0.000000		0.000000		0.000000		0.000000		0.000000
0.000000		0.420075		0.000000		0.000000		0.000000		0.000000		0.000000		0.000000		0.000000		0.420075		0.000000		0.000000		0.420075		0.000000		0.000000		0.000000		0.000000		0.000000		0.000000		0.000000		0.420075		0.000000		0.000000		0.000000		0.000000
0.000000		0.000000		0.420075		0.000000		0.000000		0.000000		0.000000		0.000000		0.000000		0.420075		0.000000		0.000000		0.000000		0.000000		0.000000		0.000000		0.000000		0.000000		0.000000		0.420075		0.000000		0.000000		0.000000		0.420075		0.000000
0.000000		0.000000		0.000000		0.000000		0.000000		0.000000		0.000000		0.000000		0.000000		0.420075		0.420075		0.000000		0.000000		0.000000		0.000000		0.000000		0.420075		0.000000		0.000000		0.000000		0.000000		0.000000		0.420075		0.000000		0.420075
0.000000		0.000000		0.000000		0.000000		0.000000		0.000000		0.000000		0.000000		0.000000		0.000000		0.000000		0.420075		0.000000		0.420075		0.000000		0.000000		0.000000		0.000000		0.000000		0.000000		0.000000		0.000000		0.000000		0.000000		0.420075
0.000000		0.000000		0.000000		0.000000		0.000000		0.000000		0.420075		0.000000		0.000000		0.000000		0.000000		0.000000		0.000000		0.000000		0.000000		0.420075		0.000000		0.000000		0.000000		0.000000		0.000000		0.420075		0.420075		0.000000		0.000000
0.000000		0.420075		0.000000		0.000000		0.000000		0.420075		0.420075		0.000000		0.420075		0.420075		0.000000		0.000000		0.000000		0.000000		0.000000		0.420075		0.000000		0.420075		0.000000		0.000000		0.000000		0.000000		0.000000		0.000000		0.000000
0.000000		0.000000		0.000000		0.000000		0.000000		0.000000		0.000000		0.000000		0.420075		0.000000		0.000000		0.420075		0.420075		0.000000		0.000000		0.000000		0.420075		0.000000		0.000000		0.000000		0.000000		0.000000		0.420075		0.000000		0.000000
0.420075		0.000000		0.000000		0.420075		0.000000		0.000000		0.000000		0.000000		0.420075		0.000000		0.000000		0.000000		0.000000		0.420075		0.000000		0.000000		0.000000		0.000000		0.000000		0.000000		0.000000		0.000000		0.000000		0.000000		0.000000
0.000000		0.000000		0.000000		0.000000		0.000000		0.000000		0.000000		0.000000		0.000000		0.000000		0.420075		0.000000		0.000000		0.420075		0.000000		0.000000		0.000000		0.000000		0.000000		0.000000		0.000000		0.000000		0.000000		0.000000		0.000000
0.000000		0.000000		0.000000		0.000000		0.420075		0.000000		0.000000		0.000000		0.000000		0.000000		0.000000		0.000000		0.420075		0.000000		0.000000		0.000000		0.000000		0.000000		0.000000		0.000000		0.000000		0.000000		0.000000		0.000000		0.000000
0.000000		0.000000		0.000000		0.000000		0.000000		0.000000		0.000000		0.000000		0.420075		0.000000		0.420075		0.000000		0.000000		0.000000		0.000000		0.000000		0.000000		0.000000		0.000000		0.000000		0.420075		0.000000		0.000000		0.000000		0.000000
0.000000		0.000000		0.000000		0.000000		0.000000		0.000000		0.420075		0.000000		0.000000		0.000000		0.000000		0.000000		0.000000		0.000000		0.000000		0.000000		0.000000		0.000000		0.000000		0.000000		0.000000		0.000000		0.000000		0.000000		0.000000
0.000000		0.000000		0.000000		0.000000		0.000000		0.420075		0.000000		0.000000		0.000000		0.000000		0.000000		0.000000		0.420075		0.000000		0.000000		0.000000		0.000000		0.000000		0.420075		0.000000		0.000000		0.000000		0.420075		0.420075		0.000000
0.000000		0.000000		0.000000		0.000000		0.420075		0.000000		0.000000		0.000000		0.000000		0.000000		0.000000		0.000000		0.000000		0.420075		0.000000		0.000000		0.000000		0.000000		0.000000		0.000000		0.420075		0.000000		0.000000		0.000000		0.420075
0.000000		0.000000		0.000000		0.420075		0.000000		0.000000		0.000000		0.000000		0.000000		0.420075		0.420075		0.000000		0.000000		0.000000		0.000000		0.000000		0.000000		0.000000		0.000000		0.000000		0.000000		0.000000		0.000000		0.000000		0.000000
0.000000		0.000000		0.000000		0.000000		0.000000		0.420075		0.000000		0.000000		0.000000		0.000000		0.000000		0.000000		0.000000		0.000000		0.000000		0.000000		0.420075		0.000000		0.000000		0.000000		0.000000		0.000000		0.000000		0.000000		0.000000
0.000000		0.000000		0.000000		0.000000		0.000000		0.000000		0.000000		0.420075		0.000000		0.000000		0.000000		0.000000		0.000000		0.000000		0.000000		0.420075		0.000000		0.000000		0.000000		0.000000		0.000000		0.420075		0.000000		0.000000		0.000000
0.000000		0.000000		0.000000		0.000000		0.000000		0.000000		0.000000		0.000000		0.000000		0.420075		0.420075		0.000000		0.000000		0.000000		0.000000		0.000000		0.000000		0.000000		0.000000		0.420075		0.000000		0.000000		0.000000		0.000000		0.000000
0.420075		0.000000		0.000000		0.000000		0.000000		0.420075		0.000000		0.420075		0.000000		0.000000		0.000000		0.000000		0.000000		0.000000		0.000000		0.000000		0.000000		0.420075		0.000000		0.000000		0.000000		0.420075		0.000000		0.000000		0.000000
0.000000		0.420075		0.000000		0.000000		0.000000		0.000000		0.000000		0.000000		0.000000		0.000000		0.000000		0.000000		0.420075		0.000000		0.000000		0.000000		0.000000		0.000000		0.000000		0.000000		0.000000		0.000000		0.000000		0.420075		0.000000
0.000000		0.000000		0.000000		0.000000		0.000000		0.000000		0.000000		0.000000		0.000000		0.000000		0.000000		0.420075		0.420075		0.000000		0.000000		0.420075		0.420075		0.000000		0.000000		0.000000		0.000000		0.000000		0.000000		0.000000		0.000000
0.000000		0.000000		0.000000		0.000000		0.000000		0.000000		0.000000		0.000000		0.000000		0.000000		0.000000		0.000000		0.420075		0.000000		0.000000		0.000000		0.000000		0.000000		0.000000		0.000000		0.000000		0.000000		0.000000		0.000000		0.000000
0.000000		0.000000		0.000000		0.000000		0.000000		0.000000		0.000000		0.000000		0.000000		0.000000		0.000000		0.000000		0.000000		0.000000		0.420075		0.000000		0.000000		0.420075		0.000000		0.000000		0.000000		0.000000		0.000000		0.000000		0.000000
0.000000		0.000000		0.000000		0.000000		0.000000		0.000000		0.000000		0.000000		0.000000		0.000000		0.000000		0.000000		0.000000		0.000000		0.000000		0.000000		0.420075		0.000000		0.000000		0.000000		0.000000		0.000000		0.000000		0.000000		0.000000
0.000000		0.000000		0.000000		0.000000		0.000000		0.000000		0.420075		0.000000		0.000000		0.000000		0.000000		0.000000		0.000000		0.000000		0.420075		0.000000		0.000000		0.000000		0.000000		0.000000		0.000000		0.000000		0.000000		0.000000		0.000000
0.000000		0.000000		0.000000		0.000000		0.000000		0.000000		0.000000		0.000000		0.000000		0.000000		0.420075		0.000000		0.000000		0.000000		0.000000		0.000000		0.420075		0.000000		0.000000		0.000000		0.000000		0.000000		0.000000		0.000000		0.000000
0.000000		0.000000		0.000000		0.000000		0.000000		0.000000		0.420075		0.000000		0.000000		0.000000		0.000000		0.000000		0.000000		0.000000		0.000000		0.000000		0.000000		0.000000		0.420075		0.000000		0.000000		0.000000		0.420075		0.000000		0.000000
0.000000		0.000000		0.000000		0.000000		0.000000		0.000000		0.000000		0.000000		0.000000		0.000000		0.000000		0.000000		0.000000		0.000000		0.000000		0.000000		0.000000		0.000000		0.000000		0.000000		0.000000		0.000000		0.000000		0.000000		0.000000
0.000000		0.000000		0.000000		0.000000		0.000000		0.000000		0.420075		0.000000		0.420075		0.000000		0.000000		0.000000		0.000000		0.000000		0.000000		0.000000		0.000000		0.000000		0.000000		0.000000		0.000000		0.000000		0.000000		0.000000		0.000000
0.000000		0.000000		0.000000		0.000000		0.000000		0.000000		0.000000		0.000000		0.000000		0.000000		0.000000		0.000000		0.000000		0.420075		0.000000		0.000000		0.000000		0.000000		0.000000		0.000000		0.000000		0.000000		0.000000		0.000000		0.000000
0.000000		0.000000		0.000000		0.000000		0.000000		0.000000		0.000000		0.000000		0.000000		0.000000		0.000000		0.000000		0.000000		0.000000		0.000000		0.000000		0.000000		0.000000		0.420075		0.000000		0.000000		0.420075		0.000000		0.000000		0.000000
0.420075		0.000000		0.000000		0.000000		0.000000		0.000000		0.000000		0.000000		0.000000		0.000000		0.000000		0.000000		0.420075		0.000000		0.000000		0.000000		0.000000		0.000000		0.000000		0.000000		0.000000		0.000000		0.000000		0.000000		0.420075
0.000000		0.000000		0.000000		0.000000		0.000000		0.000000		0.000000		0.000000		0.000000		0.000000		0.000000		0.000000		0.000000		0.000000		0.000000		0.000000		0.000000		0.000000		0.000000		0.420075		0.000000		0.420075		0.000000		0.000000		0.000000
0.000000		0.000000		0.420075		0.000000		0.000000		0.000000		0.000000		0.420075		0.000000		0.000000		0.000000		0.000000		0.000000		0.000000		0.000000		0.000000		0.000000		0.000000		0.000000		0.000000		0.000000		0.000000		0.000000		0.000000		0.000000
0.420075		0.000000		0.000000		0.000000		0.000000		0.000000		0.000000		0.420075		0.000000		0.000000		0.000000		0.000000		0.000000		0.420075		0.000000		0.000000		0.000000		0.420075		0.000000		0.000000		0.000000		0.000000		0.000000		0.000000		0.000000
0.000000		0.000000		0.000000		0.000000		0.000000		0.000000		0.000000		0.000000		0.000000		0.000000		0.000000		0.000000		0.000000		0.000000		0.000000		0.000000		0.000000		0.000000		0.000000		0.000000		0.000000		0.000000		0.000000		0.000000		0.000000
0.000000		0.000000		0.420075		0.000000		0.420075		0.000000		0.000000		0.000000		0.000000		0.000000		0.000000		0.000000		0.420075		0.000000		0.000000		0.000000		0.000000		0.000000		0.000000		0.000000		0.000000		0.000000		0.000000		0.000000		0.000000
0.420075		0.000000		0.420075		0.000000		0.000000		0.000000		0.420075		0.000000		0.000000		0.000000		0.000000		0.000000		0.000000		0.000000		0.420075		0.000000		0.000000		0.000000		0.000000		0.000000		0.000000		0.000000		0.000000		0.000000		0.420075
0.000000		0.000000		0.000000		0.000000		0.000000		0.000000		0.000000		0.000000		0.000000		0.000000		0.000000		0.420075		0.000000		0.000000		0.420075		0.420075		0.000000		0.000000		0.000000		0.000000		0.000000		0.000000		0.000000		0.000000		0.420075
0.000000		0.000000		0.000000		0.000000		0.000000		0.000000		0.000000		0.000000		0.000000		0.000000		0.000000		0.000000		0.420075		0.000000		0.000000		0.000000		0.000000		0.000000		0.000000		0.000000		0.000000		0.000000		0.000000		0.000000		0.000000
0.000000		0.420075		0.000000		0.000000		0.000000		0.000000		0.000000		0.000000		0.000000		0.000000		0.000000		0.000000		0.000000		0.000000		0.000000		0.420075		0.000000		0.000000		0.000000		0.000000		0.000000		0.000000		0.000000		0.000000		0.000000
0.000000		0.000000		0.000000		0.000000		0.420075		0.000000		0.000000		0.000000		0.000000		0.000000		0.000000		0.000000		0.000000		0.000000		0.000000		0.000000		0.000000		0.000000		0.000000		0.000000		0.000000		0.000000		0.000000		0.000000		0.000000
0.000000		0.000000		0.420075		0.420075		0.000000		0.000000		0.000000		0.000000		0.000000		0.000000		0.000000		0.000000		0.000000		0.000000		0.000000		0.000000		0.000000		0.000000		0.000000		0.000000		0.000000		0.000000		0.000000		0.000000		0.000000
0.000000		0.000000		0.420075		0.000000		0.000000		0.000000		0.000000		0.000000		0.000000		0.000000		0.000000		0.000000		0.000000		0.000000		0.000000		0.000000		0.000000		0.000000		0.000000		0.000000		0.000000		0.000000		0.000000		0.000000		0.000000
0.420075		0.000000		0.000000		0.000000		0.000000		0.000000		0.000000		0.000000		0.000000		0.000000		0.000000		0.000000		0.000000		0.000000		0.000000		0.000000		0.000000		0.000000		0.000000		0.000000		0.000000		0.000000		0.000000		0.420075		0.000000
0.000000		0.000000		0.000000		0.000000		0.000000		0.000000		0.000000		0.000000		0.000000		0.000000		0.000000		0.000000		0.000000		0.000000		0.000000		0.420075		0.000000		0.000000		0.420075		0.420075		0.000000		0.000000		0.000000		0.420075		0.000000
0.000000		0.000000		0.000000		0.000000		0.420075		0.000000		0.000000		0.000000		0.000000		0.000000		0.420075		0.000000		0.000000		0.000000		0.000000		0.000000		0.000000		0.000000		0.000000		0.000000		0.000000		0.000000		0.000000		0.000000		0.000000
0.000000		0.000000		0.000000		0.000000		0.000000		0.000000		0.420075		0.000000		0.000000		0.000000		0.000000		0.000000		0.000000		0.420075		0.000000		0.000000		0.000000		0.000000		0.000000		0.420075		0.000000		0.000000		0.420075		0.000000		0.000000
0.000000		0.000000		0.000000		0.000000		0.000000		0.000000		0.000000		0.000000		0.000000		0.000000		0.000000		0.000000		0.420075		0.000000		0.000000		0.000000		0.420075		0.000000		0.000000		0.000000		0.000000		0.000000		0.000000		0.000000		0.000000
0.000000		0.000000		0.000000		0.000000		0.000000		0.000000		0.000000		0.420075		0.000000		0.000000		0.000000		0.000000		0.000000		0.000000		0.000000		0.000000		0.000000		0.000000		0.420075		0.000000		0.000000		0.000000		0.000000		0.000000		0.000000
0.000000		0.000000		0.000000		0.000000		0.420075		0.000000		0.000000		0.000000		0.000000		0.000000		0.420075		0.000000		0.000000		0.000000		0.000000		0.000000		0.000000		0.000000		0.000000		0.000000		0.000000		0.000000		0.000000		0.000000		0.000000
0.000000		0.000000		0.000000		0.420075		0.420075		0.000000		0.000000		0.420075		0.000000		0.420075		0.000000		0.000000		0.000000		0.000000		0.000000		0.000000		0.000000		0.000000		0.000000		0.000000		0.000000		0.420075		0.000000		0.000000		0.000000
0.000000		0.000000		0.000000		0.000000		0.000000		0.420075		0.000000		0.000000		0.000000		0.000000		0.420075		0.000000		0.000000		0.000000		0.000000		0.420075		0.000000		0.000000		0.000000		0.000000		0.420075		0.000000		0.000000		0.000000		0.000000
0.000000		0.000000		0.000000		0.000000		0.000000		0.000000		0.000000		0.000000		0.000000		0.000000		0.420075		0.420075		0.000000		0.420075		0.420075		0.000000		0.000000		0.000000		0.000000		0.000000		0.000000		0.000000		0.000000		0.420075		0.000000
0.000000		0.000000		0.000000		0.000000		0.000000		0.000000		0.000000		0.000000		0.000000		0.000000		0.000000		0.420075		0.000000		0.420075		0.000000		0.000000		0.000000		0.000000		0.000000		0.000000		0.000000		0.000000		0.000000		0.000000		0.000000
0.000000		0.420075		0.000000		0.000000		0.000000		0.000000		0.000000		0.000000		0.000000		0.000000		0.000000		0.000000		0.000000		0.000000		0.000000		0.000000		0.000000		0.000000		0.000000		0.000000		0.000000		0.000000		0.000000		0.000000		0.000000
0.420075		0.000000		0.000000		0.000000		0.000000		0.420075		0.000000		0.000000		0.000000		0.420075		0.000000		0.000000		0.000000		0.000000		0.000000		0.000000		0.000000		0.000000		0.000000		0.420075		0.420075		0.000000		0.420075		0.000000		0.000000
0.000000		0.420075		0.000000		0.000000		0.000000		0.000000		0.000000		0.000000		0.000000		0.000000		0.000000		0.420075		0.420075		0.000000		0.000000		0.000000		0.000000		0.000000		0.000000		0.000000		0.420075		0.000000		0.000000		0.000000		0.000000
0.000000		0.000000		0.000000		0.420075		0.000000		0.000000		0.000000		0.000000		0.000000		0.000000		0.420075		0.420075		0.000000		0.000000		0.000000		0.000000		0.000000		0.000000		0.000000		0.000000		0.000000		0.000000		0.000000		0.000000		0.000000
0.000000		0.000000		0.000000		0.000000		0.000000		0.000000		0.000000		0.000000		0.000000		0.000000		0.000000		0.000000		0.000000		0.000000		0.000000		0.420075		0.000000		0.000000		0.000000		0.000000		0.000000		0.000000		0.000000		0.000000		0.000000
0.000000		0.000000		0.420075		0.000000		0.000000		0.000000		0.420075		0.000000		0.000000		0.000000		0.000000		0.000000		0.000000		0.000000		0.000000		0.000000		0.000000		0.000000		0.000000		0.000000		0.000000		0.000000		0.000000		0.000000		0.000000
0.000000		0.000000		0.000000		0.000000		0.000000		0.000000		0.000000		0.000000		0.000000		0.000000		0.420075		0.000000		0.000000		0.000000		0.000000		0.000000		0.000000		0.000000		0.000000		0.000000		0.000000		0.000000		0.000000		0.000000		0.000000
0.420075		0.000000		0.000000		0.000000		0.000000		0.000000		0.000000		0.000000		0.000000		0.000000		0.000000		0.000000		0.000000		0.000000		0.000000		0.000000		0.000000		0.000000		0.420075		0.000000		0.000000		0.000000		0.000000		0.000000		0.000000
0.000000		0.000000		0.000000		0.420075		0.000000		0.000000		0.000000		0.420075		0.000000		0.000000		0.000000		0.000000		0.000000		0.000000		0.420075		0.000000		0.000000		0.420075		0.000000		0.000000		0.000000		0.420075		0.000000		0.420075		0.000000
0.000000		0.000000		0.000000		0.000000		0.000000		0.000000		0.420075		0.000000		0.000000		0.000000		0.420075		0.000000		0.000000		0.000000		0.000000		0.000000		0.000000		0.000000		0.000000		0.420075		0.000000		0.000000		0.420075		0.000000		0.000000
0.000000		0.420075		0.000000		0.000000		0.000000		0.000000		0.000000		0.000000		0.000000		0.000000		0.000000		0.000000		0.000000		0.000000		0.000000		0.000000		0.000000		0.000000		0.000000		0.000000		0.000000		0.420075		0.420075		0.000000		0.000000
0.000000		0.000000		0.000000		0.000000		0.000000		0.000000		0.000000		0.000000		0.000000		0.000000		0.420075		0.000000		0.000000		0.000000		0.000000		0.000000		0.000000		0.000000		0.000000		0.000000		0.000000		0.000000		0.000000		0.000000		0.000000
0.000000		0.420075		0.000000		0.420075		0.000000		0.000000		0.000000		0.000000		0.000000		0.000000		0.000000		0.000000		0.000000		0.000000		0.000000		0.420075		0.000000		0.000000		0.000000		0.000000		0.000000		0.000000		0.000000		0.000000		0.420075
0.000000		0.420075		0.000000		0.000000		0.000000		0.000000		0.000000		0.000000		0.000000		0.000000		0.000000		0.000000		0.000000		0.000000		0.000000		0.000000		0.000000		0.000000		0.000000		0.000000		0.000000		0.000000		0.000000		0.000000		0.000000
0.000000		0.000000		0.000000		0.000000		0.000000		0.000000		0.000000		0.000000		0.000000		0.000000		0.000000		0.000000		0.000000		0.000000		0.420075		0.000000		0.000000		0.000000		0.000000		0.000000		0.000000		0.000000		0.000000		0.000000		0.000000
0.000000		0.000000		0.420075		0.000000		0.000000		0.000000		0.000000		0.000000		0.000000		0.000000		0.000000		0.000000		0.000000		0.000000		0.000000		0.000000		0.000000		0.000000		0.000000		0.000000		0.000000		0.000000		0.000000		0.000000		0.000000
0.420075		0.000000		0.000000		0.000000		0.000000		0.000000		0.000000		0.000000		0.000000		0.000000		0.000000		0.000000		0.000000		0.000000		0.000000		0.000000		0.000000		0.000000		0.000000		0.000000		0.000000		0.000000		0.000000		0.000000		0.420075
0.000000		0.000000		0.000000		0.000000		0.000000		0.000000		0.000000		0.000000		0.000000		0.000000		0.000000		0.000000		0.000000		0.000000		0.000000		0.000000		0.000000		0.000000		0.000000		0.000000		0.000000		0.000000		0.000000		0.000000		0.000000
0.420075		0.000000		0.000000		0.000000		0.000000		0.000000		0.000000		0.000000		0.000000		0.000000		0.420075		0.000000		0.000000		0.420075		0.000000		0.000000		0.000000		0.000000		0.000000		0.000000		0.000000		0.000000		0.000000		0.000000		0.000000
0.000000		0.000000		0.000000		0.000000		0.000000		0.000000		0.000000		0.420075		0.000000		0.000000		0.000000		0.000000		0.000000		0.000000		0.000000		0.420075		0.000000		0.000000		0.000000		0.000000		0.000000		0.000000		0.000000		0.000000		0.000000
0.000000		0.000000		0.000000		0.000000		0.000000		0.000000		0.000000		0.000000		0.420075		0.000000		0.000000		0.000000		0.000000		0.000000		0.000000		0.000000		0.000000		0.000000		0.000000		0.000000		0.000000		0.000000		0.000000		0.000000		0.000000
0.000000		0.000000		0.000000		0.000000		0.000000		0.000000		0.000000		0.000000		0.000000		0.000000		0.420075		0.000000		0.000000		0.000000		0.420075		0.000000		0.000000		0.000000		0.000000		0.000000		0.000000		0.000000		0.000000		0.000000		0.000000
0.420075		0.000000		0.000000		0.000000		0.000000		0.000000		0.000000		0.000000		0.420075		0.000000		0.000000		0.420075		0.420075		0.000000		0.420075		0.000000		0.000000		0.000000		0.000000		0.000000		0.000000		0.000000		0.000000		0.000000		0.000000
0.420075		0.000000		0.420075		0.000000		0.000000		0.000000		0.000000		0.000000		0.000000		0.000000		0.000000		0.000000		0.000000		0.000000		0.420075		0.000000		0.000000		0.000000		0.000000		0.000000		0.000000		0.000000		0.000000		0.000000		0.000000
0.000000		0.000000		0.000000		0.000000		0.000000		0.000000		0.000000		0.000000		0.000000		0.000000		0.000000		0.000000		0.000000		0.000000		0.000000		0.000000		0.000000		0.000000		0.000000		0.000000		0.000000		0.420075		0.420075		0.000000		0.000000
0.000000		0.000000		0.000000		0.000000		0.000000		0.000000		0.000000		0.000000		0.000000		0.000000		0.000000		0.000000		0.000000		0.420075		0.000000		0.000000		0.000000		0.000000		0.000000		0.000000		0.000000		0.000000		0.000000		0.000000		0.000000
0.000000		0.000000		0.000000		0.000000		0.000000		0.000000		0.000000		0.420075		0.000000		0.000000		0.000000		0.000000		0.000000		0.000000		0.000000		0.000000		0.000000		0.420075		0.000000		0.000000		0.000000		0.000000		0.000000		0.000000		0.420075
0.420075		0.000000		0.000000		0.000000		0.000000		0.000000		0.000000		0.000000		0.000000		0.000000		0.000000		0.000000		0.000000		0.000000		0.000000		0.000000		0.000000		0.000000		0.000000		0.000000		0.000000		0.000000		0.000000		0.000000		0.000000
0.000000		0.000000		0.000000		0.420075		0.000000		0.000000		0.000000		0.000000		0.420075		0.000000		0.000000		0.000000		0.000000		0.000000		0.000000		0.420075		0.000000		0.000000		0.000000		0.000000		0.000000		0.000000		0.000000		0.000000		0.000000
0.000000		0.000000		0.000000		0.000000		0.000000		0.000000		0.000000		0.000000		0.000000		0.000000		0.000000		0.000000		0.000000		0.000000		0.000000		0.000000		0.000000		0.000000		0.000000		0.000000		0.000000		0.000000		0.000000		0.420075		0.000000
0.000000		0.000000		0.420075		0.000000		0.420075		0.000000		0.000000		0.000000		0.000000		0.000000		0.000000		0.000000		0.000000		0.000000		0.000000		0.420075		0.000000		0.000000		0.420075		0.000000		0.000000		0.000000		0.420075		0.000000		0.420075
0.000000		0.000000		0.000000		0.000000		0.000000		0.000000		0.000000		0.000000		0.000000		0.000000		0.000000		0.000000		0.000000		0.000000		0.000000		0.000000		0.000000		0.000000		0.000000		0.000000		0.420075		0.000000		0.000000		0.000000		0.000000
0.000000		0.000000		0.000000		0.000000		0.000000		0.000000		0.000000		0.000000		0.000000		0.000000		0.420075		0.000000		0.000000		0.000000		0.000000		0.000000		0.420075		0.000000		0.000000		0.000000		0.000000		0.000000		0.000000		0.000000		0.000000
0.000000		0.000000		0.000000		0.000000		0.000000		0.000000		0.000000		0.000000		0.000000		0.000000		0.000000		0.000000		0.000000		0.000000		0.000000		0.000000		0.000000		0.000000		0.000000		0.000000		0.000000		0.420075		0.420075		0.000000		0.000000
0.000000		0.000000		0.000000		0.420075		0.000000		0.420075		0.000000		0.000000		0.000000		0.000000		0.000000		0.000000		0.000000		0.000000		0.420075		0.000000		0.000000		0.000000		0.000000		0.000000		0.420075		0.000000		0.000000		0.000000		0.000000
0.000000		0.000000		0.000000		0.000000		0.000000		0.000000		0.000000		0.000000		0.000000		0.000000		0.000000		0.000000		0.000000		0.000000		0.000000		0.000000		0.000000		0.420075		0.420075		0.000000		0.000000		0.000000		0.000000		0.000000		0.000000
0.000000		0.000000		0.000000		0.000000		0.000000		0.000000		0.420075		0.000000		0.000000		0.000000		0.420075		0.000000		0.000000		0.000000		0.000000		0.000000		0.000000		0.000000		0.000000		0.000000		0.000000		0.000000		0.000000		0.000000		0.000000
0.420075		0.000000		0.000000		0.000000		0.000000		0.000000		0.000000		0.000000		0.000000		0.000000		0.000000		0.000000		0.000000		0.000000		0.000000		0.000000		0.000000		0.000000		0.000000		0.000000		0.420075		0.000000		0.000000		0.000000		0.000000
0.000000		0.000000		0.000000		0.000000		0.000000		0.420075		0.000000		0.420075		0.000000		0.000000		0.000000		0.000000		0.000000		0.000000		0.000000		0.000000		0.420075		0.000000		0.000000		0.000000		0.420075		0.000000		0.000000		0.000000		0.000000
0.000000		0.000000		0.000000		0.000000		0.000000		0.000000		0.000000		0.000000		0.000000		0.000000		0.000000		0.000000		0.000000		0.000000		0.000000		0.000000		0.000000		0.000000		0.000000		0.000000		0.000000		0.000000		0.000000		0.000000		0.000000
0.000000		0.420075		0.000000		0.000000		0.000000		0.000000		0.000000		0.000000		0.000000		0.000000		0.420075		0.000000		0.000000		0.000000		0.420075		0.000000		0.000000		0.000000		0.000000		0.000000		0.000000		0.420075		0.420075		0.000000		0.000000
0.420075		0.000000		0.000000		0.000000		0.000000		0.000000		0.000000		0.000000		0.000000		0.000000		0.000000		0.000000		0.000000		0.000000		0.000000		0.000000		0.000000		0.420075		0.000000		0.000000		0.000000		0.000000		0.000000		0.420075		0.000000
0.000000		0.000000		0.000000		0.000000		0.000000		0.000000		0.000000		0.000000		0.000000		0.000000		0.000000		0.000000		0.000000		0.000000		0.000000		0.000000		0.000000		0.000000		0.000000		0.000000		0.000000		0.000000		0.000000		0.000000		0.000000
0.000000		0.000000		0.000000		0.000000		0.000000		0.000000		0.000000		0.000000		0.000000		0.000000		0.420075		0.000000		0.000000		0.000000		0.000000		0.000000		0.000000		0.420075		0.000000		0.000000		0.000000		0.000000		0.000000		0.000000		0.000000
0.420075		0.000000		0.000000		0.000000		0.000000		0.000000		0.420075		0.420075		0.000000		0.420075		0.000000		0.000000		0.000000		0.000000		0.000000		0.000000		0.000000		0.000000		0.000000		0.420075		0.000000		0.000000		0.000000		0.000000		0.000000
0.000000		0.000000		0.000000		0.000000		0.000000		0.000000		0.000000		0.000000		0.000000		0.000000		0.420075		0.420075		0.000000		0.000000		0.000000		0.000000		0.000000		0.000000		0.000000		0.000000		0.000000		0.000000		0.000000		0.420075		0.000000
0.000000		0.000000		0.000000		0.000000		0.420075		0.000000		0.420075		0.000000		0.420075		0.000000		0.000000		0.000000		0.420075		0.000000		0.000000		0.420075		0.000000		0.000000		0.000000		0.000000		0.000000		0.000000		0.000000		0.000000		0.000000
0.000000		0.000000		0.000000		0.000000		0.000000		0.420075		0.000000		0.000000		0.000000		0.420075		0.000000		0.000000		0.000000		0.000000		0.000000		0.000000		0.000000		0.420075		0.000000		0.000000		0.000000		0.000000		0.000000		0.000000		0.000000
0.000000		0.000000		0.000000		0.000000		0.000000		0.000000		0.420075		0.000000		0.000000		0.000000		0.000000		0.000000		0.000000		0.000000		0.000000		0.000000		0.000000		0.000000		0.000000		0.000000		0.000000		0.000000		0.000000		0.000000		0.000000
0.000000		0.000000		0.000000		0.000000		0.000000		0.000000		0.000000		0.000000		0.000000		0.000000		0.000000		0.000000		0.000000		0.000000		0.000000		0.420075		0.000000		0.000000		0.000000		0.000000		0.000000		0.000000		0.000000		0.000000		0.420075
0.000000		0.000000		0.000000		0.000000		0.000000		0.000000		0.000000		0.000000		0.000000		0.000000		0.000000		0.000000		0.000000		0.420075		0.420075		0.000000		0.000000		0.000000		0.000000		0.000000		0.000000		0.000000		0.000000		0.000000		0.000000
0.000000		0.000000		0.000000		0.000000		0.420075		0.000000		0.000000		0.000000		0.000000		0.000000		0.420075		0.000000		0.000000		0.000000		0.000000		0.000000		0.000000		0.000000		0.420075		0.000000		0.000000		0.000000		0.000000		0.000000		0.000000
0.000000		0.000000		0.000000		0.420075		0.000000		0.000000		0.000000		0.000000		0.420075		0.000000		0.000000		0.000000		0.420075		0.420075		0.000000		0.000000		0.000000		0.000000		0.000000		0.000000		0.420075		0.000000		0.000000		0.000000		0.000000
0.000000		0.000000		0.000000		0.000000		0.000000		0.000000		0.000000		0.000000		0.000000		0.000000		0.000000		0.000000		0.000000		0.420075		0.000000		0.000000		0.000000		0.000000		0.000000		0.000000		0.000000		0.000000		0.000000		0.000000		0.000000
0.420075		0.420075		0.000000		0.000000		0.000000		0.000000		0.000000		0.000000		0.420075		0.000000		0.000000		0.000000		0.000000		0.000000		0.420075		0.000000		0.000000		0.000000		0.000000		0.420075		0.000000		0.000000		0.000000		0.000000		0.000000
0.000000		0.000000		0.000000		0.420075		0.000000		0.000000		0.000000		0.000000		0.000000		0.000000		0.000000		0.000000		0.000000		0.000000		0.000000		0.420075		0.000000		0.000000		0.000000		0.000000		0.000000		0.000000		0.000000		0.000000		0.000000
0.000000		0.000000		0.000000		0.000000		0.000000		0.000000		0.000000		0.000000		0.000000		0.000000		0.000000		0.000000		0.000000		0.000000		0.000000		0.000000		0.000000		0.000000		0.000000		0.000000		0.000000		0.000000		0.000000		0.000000		0.000000
0.000000		0.000000		0.000000		0.000000		0.000000		0.000000		0.000000		0.000000		0.000000		0.000000		0.000000		0.000000		0.000000		0.000000		0.000000		0.420075		0.000000		0.000000		0.000000		0.000000		0.000000		0.000000		0.000000		0.000000		0.420075
0.000000		0.000000		0.000000		0.000000		0.000000		0.000000		0.000000		0.000000		0.000000		0.000000		0.000000		0.000000		0.000000		0.000000		0.000000		0.000000		0.000000		0.000000		0.000000		0.000000		0.000000		0.000000		0.420075		0.420075		0.000000
0.000000		0.000000		0.000000		0.000000		0.000000		0.000000		0.000000		0.000000		0.000000		0.000000		0.000000		0.000000		0.420075		0.000000		0.000000		0.000000		0.420075		0.000000		0.000000		0.000000		0.000000		0.000000		0.000000		0.000000		0.000000
0.420075		0.000000		0.000000		0.000000		0.420075		0.000000		0.000000		0.420075		0.000000		0.000000		0.420075		0.000000		0.000000		0.000000		0.000000		0.000000		0.000000		0.000000		0.000000		0.000000		0.000000		0.000000		0.000000		0.000000		0.000000
0.000000		0.420075		0.000000		0.000000		0.000000		0.000000		0.420075		0.000000		0.000000		0.000000		0.000000		0.000000		0.000000		0.000000		0.000000		0.000000		0.000000		0.420075		0.000000		0.420075		0.420075		0.000000		0.000000		0.420075		0.420075
0.420075		0.420075		0.420075		0.000000		0.000000		0.000000		0.000000		0.000000		0.000000		0.000000		0.000000		0.000000		0.000000		0.000000		0.000000		0.000000		0.000000		0.000000		0.000000		0.000000		0.000000		0.000000		0.000000		0.000000		0.420075
0.000000		0.000000		0.000000		0.000000		0.000000		0.000000		0.420075		0.000000		0.420075		0.000000		0.000000		0.000000		0.000000		0.000000		0.000000		0.000000		0.000000		0.000000		0.000000		0.000000		0.000000		0.000000		0.000000		0.000000		0.000000
0.000000		0.000000		0.420075		0.000000		0.000000		0.000000		0.000000		0.000000		0.000000		0.000000		0.000000		0.000000		0.000000		0.000000		0.000000		0.000000		0.000000		0.000000		0.000000		0.000000		0.000000		0.000000		0.000000		0.000000		0.000000
0.000000		0.000000		0.000000		0.420075		0.000000		0.000000		0.000000		0.000000		0.000000		0.000000		0.000000		0.000000		0.000000		0.000000		0.000000		0.000000		0.000000		0.000000		0.000000		0.420075		0.000000		0.000000		0.000000		0.420075		0.000000
0.000000		0.000000		0.000000		0.420075		0.000000		0.000000		0.000000		0.000000		0.420075		0.000000		0.000000		0.420075		0.000000		0.000000		0.000000		0.000000		0.000000		0.000000		0.000000		0.000000		0.000000		0.000000		0.000000		0.000000		0.000000
0.000000		0.000000		0.000000		0.000000		0.000000		0.000000		0.000000		0.000000		0.000000		0.000000		0.000000		0.000000		0.000000		0.000000		0.000000		0.000000		0.000000		0.000000		0.000000		0.000000		0.420075		0.000000		0.000000		0.420075		0.000000
0.000000		0.000000		0.000000		0.000000		0.000000		0.000000		0.000000		0.000000		0.000000		0.000000		0.000000		0.000000		0.420075		0.420075		0.000000		0.000000		0.000000		0.420075		0.000000		0.000000		0.420075		0.000000		0.000000		0.000000		0.000000
0.000000		0.000000		0.000000		0.000000		0.000000		0.000000		0.000000		0.000000		0.000000		0.000000		0.000000		0.000000		0.000000		0.000000		0.000000		0.000000		0.000000		0.000000		0.420075		0.000000		0.000000		0.000000		0.000000		0.000000		0.000000
0.000000		0.000000		0.000000		0.000000		0.000000		0.000000		0.000000		0.000000		0.000000		0.000000		0.000000		0.000000		0.420075		0.000000		0.000000		0.000000		0.000000		0.000000		0.000000		0.000000		0.000000		0.000000		0.000000		0.000000		0.000000
0.420075		0.000000		0.000000		0.000000		0.000000		0.000000		0.000000		0.000000		0.000000		0.000000		0.000000		0.000000		0.000000		0.000000		0.000000		0.000000		0.000000		0.000000		0.000000		0.000000		0.000000		0.000000		0.000000		0.000000		0.000000
0.000000		0.000000		0.000000		0.000000		0.000000		0.000000		0.420075		0.000000		0.000000		0.420075		0.000000		0.000000		0.000000		0.000000		0.000000		0.000000		0.000000		0.000000		0.000000		0.000000		0.000000		0.000000		0.000000		0.000000		0.000000
0.000000		0.000000		0.000000		0.000000		0.000000		0.000000		0.000000		0.000000		0.000000		0.000000		0.000000		0.420075		0.000000		0.000000		0.000000		0.000000		0.000000		0.420075		0.000000		0.000000		0.000000		0.000000		0.000000		0.000000		0.420075
0.000000		0.000000		0.420075		0.420075		0.000000		0.000000		0.000000		0.000000		0.420075		0.000000		0.000000		0.000000		0.000000		0.000000		0.000000		0.420075		0.000000		0.000000		0.000000		0.000000		0.420075		0.000000		0.000000		0.000000		0.000000
0.000000		0.000000		0.000000		0.000000		0.000000		0.000000		0.000000		0.000000		0.000000		0.000000		0.000000		0.000000		0.420075		0.000000		0.000000		0.420075		0.000000		0.000000		0.420075		0.000000		0.000000		0.000000		0.000000		0.000000		0.000000
0.000000		0.000000		0.000000		0.000000		0.000000		0.000000		0.000000		0.000000		0.000000		0.420075		0.000000		0.000000		0.000000		0.000000		0.000000		0.000000		0.000000		0.000000		0.000000		0.000000		0.000000		0.000000		0.000000		0.000000		0.000000
0.000000		0.000000		0.000000		0.000000		0.000000		0.000000		0.000000		0.000000		0.000000		0.000000		0.000000		0.000000		0.000000		0.000000		0.000000		0.000000		0.000000		0.000000		0.420075		0.000000		0.000000		0.000000		0.000000		0.000000		0.000000
0.000000		0.000000		0.000000		0.000000		0.420075		0.000000		0.000000		0.000000		0.000000		0.000000		0.000000		0.420075		0.000000		0.000000		0.420075		0.000000		0.000000		0.000000		0.000000		0.000000		0.000000		0.000000		0.000000		0.000000		0.000000
0.000000		0.000000		0.000000		0.000000		0.000000		0.000000		0.000000		0.000000		0.000000		0.000000		0.420075		0.000000		0.420075		0.000000		0.000000		0.000000		0.000000		0.000000		0.000000		0.420075		0.000000		0.000000		0.000000		0.000000		0.000000
0.000000		0.000000		0.000000		0.000000		0.000000		0.000000		0.000000		0.000000		0.000000		0.000000		0.000000		0.000000		0.000000		0.000000		0.000000		0.420075		0.000000		0.420075		0.000000		0.000000		0.000000		0.000000		0.000000		0.000000		0.000000
0.000000		0.000000		0.000000		0.000000		0.000000		0.000000		0.000000		0.000000		0.000000		0.000000		0.000000		0.000000		0.000000		0.000000		0.000000		0.000000		0.000000		0.000000		0.000000		0.420075		0.000000		0.000000		0.000000		0.420075		0.000000
0.000000		0.000000		0.000000		0.000000		0.420075		0.000000		0.000000		0.000000		0.000000		0.420075		0.000000		0.000000		0.000000		0.000000		0.000000		0.420075		0.000000		0.420075		0.000000		0.000000		0.000000		0.000000		0.000000		0.000000		0.000000
0.000000		0.000000		0.000000		0.000000		0.000000		0.000000		0.000000		0.000000		0.420075		0.000000		0.000000		0.000000		0.420075		0.000000		0.000000		0.420075		0.000000		0.000000		0.000000		0.000000		0.420075		0.000000		0.000000		0.000000		0.000000
0.000000		0.000000		0.000000		0.000000		0.420075		0.420075		0.000000		0.000000		0.000000		0.000000		0.000000		0.000000		0.000000		0.420075		0.000000		0.000000		0.000000		0.000000		0.000000		0.000000		0.000000		0.420075		0.000000		0.000000		0.000000
0.000000		0.000000		0.420075		0.000000		0.000000		0.000000		0.000000		0.000000		0.000000		0.000000		0.000000		0.420075		0.420075		0.000000		0.000000		0.000000		0.000000		0.000000		0.000000		0.000000		0.000000		0.000000		0.000000		0.420075		0.000000
0.000000		0.420075		0.000000		0.000000		0.000000		0.000000		0.000000		0.000000		0.000000		0.000000		0.000000		0.000000		0.000000		0.420075		0.000000		0.000000		0.000000		0.000000		0.420075		0.420075		0.000000		0.000000		0.000000		0.000000		0.000000
0.000000		0.000000		0.000000		0.420075		0.000000		0.000000		0.000000		0.000000		0.000000		0.000000		0.000000		0.420075		0.000000		0.000000		0.000000		0.000000		0.000000		0.000000		0.420075		0.000000		0.000000		0.000000		0.000000		0.000000		0.000000
0.000000		0.000000		0.000000		0.000000		0.000000		0.000000		0.000000		0.000000		0.000000		0.000000		0.000000		0.000000		0.000000		0.000000		0.000000		0.000000		0.420075		0.000000		0.000000		0.000000		0.000000		0.000000		0.000000		0.000000		0.000000
0.000000		0.000000		0.000000		0.000000		0.000000		0.000000		0.000000		0.420075		0.000000		0.000000		0.000000		0.000000		0.000000		0.000000		0.000000		0.000000		0.000000		0.000000		0.000000		0.000000		0.000000		0.000000		0.000000		0.000000		0.000000
0.000000		0.000000		0.420075		0.000000		0.420075		0.000000		0.000000		0.000000		0.000000		0.000000		0.000000		0.000000		0.420075		0.000000		0.000000		0.000000		0.000000		0.000000		0.000000		0.000000		0.420075		0.000000		0.000000		0.000000		0.000000
0.000000		0.000000		0.000000		0.000000		0.000000		0.000000		0.000000		0.000000		0.000000		0.000000		0.000000		0.000000		0.000000		0.000000		0.000000		0.000000		0.420075		0.000000		0.000000		0.000000		0.000000		0.000000		0.000000		0.000000		0.000000
0.000000		0.000000		0.000000		0.000000		0.000000		0.000000		0.000000		0.420075		0.000000		0.000000		0.000000		0.000000		0.000000		0.000000		0.000000		0.420075		0.000000		0.000000		0.000000		0.000000		0.000000		0.000000		0.000000		0.000000		0.000000
0.000000		0.000000		0.000000		0.000000		0.000000		0.000000		0.000000		0.000000		0.000000		0.000000		0.000000		0.000000		0.000000		0.000000		0.000000		0.000000		0.000000		0.000000		0.000000		0.000000		0.000000		0.000000		0.000000		0.000000		0.000000
0.000000		0.000000		0.000000		0.000000		0.000000		0.000000		0.000000		0.420075		0.000000		0.000000		0.000000		0.000000		0.000000		0.000000		0.000000		0.000000		0.000000		0.000000		0.000000		0.000000		0.000000		0.000000		0.420075		0.000000		0.000000
0.000000		0.000000		0.000000		0.000000		0.420075		0.000000		0.000000		0.000000		0.000000		0.000000		0.000000		0.000000		0.000000		0.000000		0.000000		0.000000		0.420075		0.000000		0.000000		0.000000		0.000000		0.000000		0.000000		0.000000		0.000000
0.000000		0.000000		0.000000		0.000000		0.000000		0.000000		0.000000		0.000000		0.000000		0.420075		0.420075		0.000000		0.000000		0.000000		0.000000		0.000000		0.000000		0.000000		0.000000		0.000000		0.000000		0.000000		0.420075		0.000000		0.000000
0.000000		0.000000		0.000000		0.000000		0.000000		0.000000		0.000000		0.000000		0.420075		0.000000		0.000000		0.000000		0.420075		0.000000		0.000000		0.000000		0.420075		0.000000		0.000000		0.000000		0.000000		0.000000		0.000000		0.000000		0.000000
0.000000		0.000000		0.420075		0.000000		0.000000		0.000000		0.000000		0.000000		0.000000		0.000000		0.000000		0.000000		0.000000		0.000000		0.000000		0.000000		0.000000		0.420075		0.000000		0.000000		0.000000		0.000000		0.000000		0.000000		0.000000
0.000000		0.000000		0.000000		0.420075		0.000000		0.000000		0.000000		0.000000		0.000000		0.000000		0.000000		0.000000		0.000000		0.000000		0.000000		0.000000		0.000000		0.000000		0.000000		0.000000		0.000000		0.000000		0.000000		0.000000		0.000000
0.000000		0.000000		0.000000		0.000000		0.000000		0.000000		0.000000		0.000000		0.000000		0.000000		0.420075		0.000000		0.000000		0.420075		0.000000		0.000000		0.000000		0.000000		0.000000		0.000000		0.000000		0.420075		0.000000		0.000000		0.000000
0.000000		0.000000		0.000000		0.000000		0.000000		0.000000		0.420075		0.000000		0.000000		0.000000		0.000000		0.000000		0.000000		0.000000		0.420075		0.000000		0.000000		0.000000		0.000000		0.000000		0.000000		0.000000		0.000000		0.000000		0.000000
0.000000		0.420075		0.420075		0.000000		0.000000		0.000000		0.000000		0.000000		0.000000		0.420075		0.000000		0.000000		0.000000		0.000000		0.000000		0.000000		0.000000		0.000000		0.000000		0.420075		0.000000		0.000000		0.000000		0.000000		0.000000
0.000000		0.000000		0.000000		0.000000		0.000000		0.000000		0.000000		0.000000		0.000000		0.000000		0.000000		0.000000		0.000000		0.000000		0.000000		0.000000		0.000000		0.000000		0.000000		0.000000		0.000000		0.000000		0.000000		0.000000		0.000000
0.000000		0.000000		0.000000		0.000000		0.000000		0.000000		0.000000		0.420075		0.000000		0.000000		0.000000		0.000000		0.000000		0.000000		0.000000		0.000000		0.000000		0.000000		0.000000		0.000000		0.000000		0.000000		0.000000		0.000000		0.000000
0.000000		0.000000		0.000000		0.000000		0.420075		0.000000		0.000000		0.000000		0.000000		0.000000		0.000000		0.000000		0.000000		0.000000		0.000000		0.000000		0.000000		0.000000		0.000000		0.000000		0.000000		0.000000		0.000000		0.000000		0.000000
0.420075		0.000000		0.420075		0.000000		0.000000		0.000000		0.000000		0.000000		0.420075		0.000000		0.000000		0.000000		0.000000		0.000000		0.000000		0.000000		0.000000		0.000000		0.000000		0.420075		0.000000		0.000000		0.000000		0.000000		0.000000
0.000000		0.000000		0.000000		0.420075		0.000000		0.000000		0.000000		0.000000		0.420075		0.000000		0.000000		0.000000		0.420075		0.000000		0.000000		0.000000		0.000000		0.000000		0.000000		0.000000		0.000000		0.000000		0.000000		0.000000		0.000000
0.000000		0.000000		0.000000		0.000000		0.000000		0.000000		0.000000		0.000000		0.000000		0.000000		0.000000		0.000000		0.000000		0.000000		0.420075		0.000000		0.000000		0.000000		0.000000		0.000000		0.000000		0.000000		0.000000		0.000000		0.420075
0.000000		0.000000		0.000000		0.000000		0.000000		0.000000		0.000000		0.000000		0.000000		0.000000		0.000000		0.000000		0.000000		0.000000		0.000000		0.420075		0.000000		0.000000		0.000000		0.000000		0.000000		0.000000		0.000000		0.000000		0.000000
0.000000		0.000000		0.000000		0.000000		0.000000		0.000000		0.000000		0.420075		0.420075		0.000000		0.420075		0.000000		0.000000		0.000000		0.000000		0.000000		0.000000		0.000000		0.000000		0.000000		0.000000		0.000000		0.000000		0.000000		0.000000
0.000000		0.000000		0.000000		0.000000		0.000000		0.000000		0.000000		0.000000		0.000000		0.000000		0.000000		0.000000		0.000000		0.000000		0.000000		0.000000		0.000000		0.000000		0.420075		0.000000		0.420075		0.000000		0.000000		0.000000		0.000000
0.000000		0.000000		0.000000		0.000000		0.000000		0.000000		0.000000		0.420075		0.000000		0.000000		0.000000		0.000000		0.000000		0.000000		0.000000		0.000000		0.420075		0.000000		0.000000		0.000000		0.000000		0.000000		0.420075		0.000000		0.000000
0.000000		0.000000		0.000000		0.420075		0.000000		0.420075		0.000000		0.000000		0.000000		0.000000		0.000000		0.000000		0.000000		0.000000		0.000000		0.420075		0.000000		0.000000		0.000000		0.000000		0.000000		0.000000		0.000000		0.000000		0.000000
0.000000		0.000000		0.000000		0.420075		0.420075		0.000000		0.000000		0.000000		0.000000		0.000000		0.000000		0.000000		0.000000		0.000000		0.000000		0.000000		0.000000		0.000000		0.420075		0.000000		0.000000		0.000000		0.000000		0.000000		0.000000
0.000000		0.000000		0.420075		0.000000		0.000000		0.000000		0.000000		0.000000		0.420075		0.000000		0.000000		0.000000		0.000000		0.420075		0.000000		0.000000		0.000000		0.420075		0.000000		0.000000		0.000000		0.000000		0.000000		0.000000		0.000000
0.000000		0.000000		0.000000		0.000000		0.000000		0.000000		0.000000		0.000000		0.000000		0.000000		0.000000		0.000000		0.000000		0.000000		0.000000		0.000000		0.000000		0.000000		0.000000		0.000000		0.000000		0.000000		0.000000		0.000000		0.000000
0.000000		0.000000		0.000000		0.000000		0.420075		0.420075		0.000000		0.000000		0.000000		0.000000		0.000000		0.000000		0.000000		0.000000		0.000000		0.000000		0.000000		0.420075		0.420075		0.000000		0.000000		0.000000		0.000000		0.000000		0.000000
0.000000		0.000000		0.000000		0.000000		0.000000		0.000000		0.000000		0.000000		0.000000		0.000000		0.000000		0.000000		0.000000		0.000000		0.000000		0.000000		0.000000		0.000000		0.000000		0.000000		0.000000		0.420075		0.420075		0.000000		0.000000
0.420075		0.000000		0.000000		0.000000		0.000000		0.420075		0.000000		0.000000		0.000000		0.000000		0.000000		0.000000		0.420075		0.000000		0.000000		0.000000		0.000000		0.000000		0.000000		0.420075		0.000000		0.000000		0.000000		0.000000		0.420075
0.000000		0.000000		0.000000		0.000000		0.000000		0.000000		0.000000		0.000000		0.000000		0.000000		0.000000		0.000000		0.000000		0.000000		0.000000		0.000000		0.000000		0.420075		0.000000		0.000000		0.000000		0.000000		0.000000		0.000000		0.000000
0.000000		0.420075		0.000000		0.000000		0.000000		0.000000		0.000000		0.420075		0.000000		0.420075		0.000000		0.000000		0.000000		0.000000		0.000000		0.000000		0.000000		0.420075		0.000000		0.000000		0.000000		0.000000		0.000000		0.000000		0.000000
0.000000		0.000000		0.000000		0.000000		0.000000		0.000000		0.000000		0.000000		0.420075		0.420075		0.000000		0.000000		0.000000		0.000000		0.000000		0.000000		0.000000		0.000000		0.000000		0.000000		0.420075		0.000000		0.420075		0.420075		0.000000
0.000000		0.000000		0.000000		0.000000		0.000000		0.000000		0.000000		0.000000		0.000000		0.000000		0.000000		0.000000		0.000000		0.420075		0.000000		0.000000		0.000000		0.000000		0.420075		0.000000		0.000000		0.000000		0.000000		0.420075		0.420075
0.000000		0.000000		0.000000		0.000000		0.000000		0.000000		0.000000		0.000000		0.000000		0.000000		0.000000		0.000000		0.000000		0.000000		0.000000		0.000000		0.420075		0.000000		0.000000		0.000000		0.000000		0.000000		0.000000		0.000000		0.000000
0.000000		0.000000		0.000000		0.000000		0.000000		0.000000		0.000000		0.000000		0.000000		0.000000		0.000000		0.000000		0.000000		0.000000		0.000000		0.000000		0.000000		0.000000		0.000000		0.000000		0.000000		0.420075		0.000000		0.000000		0.000000
0.000000		0.000000		0.000000		0.000000		0.000000		0.000000		0.000000		0.000000		0.000000		0.000000		0.000000		0.000000		0.000000		0.000000		0.000000		0.000000		0.000000		0.000000		0.000000		0.420075		0.000000		0.000000		0.000000		0.000000		0.000000
0.000000		0.000000		0.000000		0.000000		0.000000		0.000000		0.000000		0.000000		0.000000		0.420075		0.000000		0.000000		0.000000		0.000000		0.000000		0.000000		0.420075		0.000000		0.000000		0.000000		0.000000		0.000000		0.000000		0.000000		0.000000
0.000000		0.000000		0.000000		0.000000		0.000000		0.000000		0.000000		0.000000		0.000000		0.420075		0.000000		0.420075		0.000000		0.420075		0.000000		0.000000		0.000000		0.000000		0.420075		0.000000		0.420075		0.000000		0.000000		0.000000		0.000000
0.000000		0.000000		0.420075		0.000000		0.420075		0.000000		0.000000		0.000000		0.000000		0.000000		0.000000		0.000000		0.000000		0.000000		0.000000		0.420075		0.000000		0.000000		0.000000		0.000000		0.000000		0.000000		0.000000		0.420075		0.000000
0.420075		0.000000		0.000000		0.000000		0.000000		0.000000		0.420075		0.000000		0.000000		0.000000		0.420075		0.000000		0.000000		0.000000		0.000000		0.000000		0.000000		0.000000		0.000000		0.000000		0.000000		0.000000		0.000000		0.000000		0.000000
0.000000		0.000000		0.000000		0.000000		0.000000		0.000000		0.000000		0.000000		0.000000		0.000000		0.000000		0.000000		0.000000		0.000000		0.000000		0.000000		0.000000		0.000000		0.000000		0.000000		0.000000		0.000000		0.420075		0.000000		0.000000
0.000000		0.000000		0.420075		0.000000		0.000000		0.000000		0.000000		0.000000		0.000000		0.000000		0.420075		0.000000		0.420075		0.000000		0.000000		0.000000		0.000000		0.000000		0.000000		0.000000		0.000000		0.000000		0.000000		0.000000		0.000000
0.000000		0.420075		0.000000		0.000000		0.000000		0.000000		0.000000		0.000000		0.000000		0.000000		0.000000		0.000000		0.420075		0.000000		0.000000		0.420075		0.000000		0.000000		0.420075		0.000000		0.000000		0.000000		0.420075		0.000000		0.000000
0.000000		0.000000		0.000000		0.000000		0.000000		0.000000		0.000000		0.000000		0.000000		0.000000		0.000000		0.000000		0.000000		0.000000		0.000000		0.000000		0.000000		0.000000		0.000000		0.000000		0.420075		0.420075		0.000000		0.420075		0.000000
0.000000		0.000000		0.000000		0.000000		0.000000		0.000000		0.000000		0.000000		0.000000		0.000000		0.000000		0.000000		0.000000		0.000000		0.000000		0.000000		0.000000		0.000000		0.000000		0.420075		0.000000		0.000000		0.000000		0.000000		0.000000
0.000000		0.000000		0.000000		0.000000		0.000000		0.000000		0.000000		0.000000		0.000000		0.000000		0.000000		0.000000		0.000000		0.000000		0.000000		0.000000		0.420075		0.000000		0.000000		0.000000		0.000000		0.000000		0.000000		0.000000		0.000000
0.000000		0.000000		0.000000		0.000000		0.000000		0.420075		0.000000		0.000000		0.000000		0.000000		0.000000		0.000000		0.000000		0.000000		0.420075		0.000000		0.000000		0.420075		0.000000		0.000000		0.000000		0.000000		0.000000		0.000000		0.000000
0.000000		0.000000		0.000000		0.000000		0.000000		0.000000		0.000000		0.420075		0.000000		0.420075		0.420075		0.000000		0.000000		0.000000		0.000000		0.000000		0.000000		0.000000		0.000000		0.000000		0.000000		0.000000		0.420075		0.000000		0.000000
0.000000		0.000000		0.000000		0.000000		0.000000		0.000000		0.000000		0.000000		0.000000		0.000000		0.000000		0.000000		0.000000		0.000000		0.000000		0.000000		0.000000		0.000000		0.000000		0.000000		0.000000		0.000000		0.000000		0.000000		0.000000
0.000000		0.000000		0.000000		0.000000		0.000000		0.000000		0.000000		0.000000		0.000000		0.000000		0.000000		0.000000		0.000000		0.000000		0.420075		0.000000		0.000000		0.000000		0.000000		0.000000		0.000000		0.000000		0.000000		0.000000		0.420075
0.000000		0.000000		0.000000		0.000000		0.000000		0.000000		0.000000		0.000000		0.000000		0.000000		0.000000		0.000000		0.000000		0.420075		0.000000		0.000000		0.000000		0.000000		0.000000		0.000000		0.000000		0.000000		0.000000		0.000000		0.000000
0.000000		0.420075		0.000000		0.000000		0.420075		0.000000		0.000000		0.000000		0.000000		0.000000		0.000000		0.000000		0.000000		0.000000		0.000000		0.000000		0.420075		0.000000		0.000000		0.000000		0.000000		0.000000		0.420075		0.000000		0.000000
0.420075		0.000000		0.000000		0.000000		0.000000		0.000000		0.000000		0.000000		0.420075		0.000000		0.000000		0.000000		0.000000		0.000000		0.000000		0.000000		0.000000		0.000000		0.000000		0.000000		0.000000		0.000000		0.420075		0.000000		0.000000
0.000000		0.000000		0.420075		0.000000		0.000000		0.000000		0.000000		0.000000		0.000000		0.000000		0.000000		0.000000		0.000000		0.420075		0.000000		0.000000		0.000000		0.000000		0.000000		0.000000		0.000000		0.000000		0.420075		0.000000		0.000000
0.000000		0.000000		0.000000		0.420075		0.000000		0.000000		0.000000		0.000000		0.000000		0.420075		0.000000		0.000000		0.000000		0.420075		0.000000		0.000000		0.000000		0.000000		0.000000		0.000000		0.000000		0.000000		0.000000		0.000000		0.000000
0.000000		0.000000		0.000000		0.000000		0.000000		0.000000		0.000000		0.000000		0.420075		0.000000		0.000000		0.000000		0.000000		0.000000		0.420075		0.000000		0.000000		0.420075		0.000000		0.000000		0.000000		0.000000		0.000000		0.000000		0.000000
0.000000		0.420075		0.000000		0.000000		0.000000		0.000000		0.000000		0.000000		0.000000		0.000000		0.000000		0.000000		0.000000		0.000000		0.000000		0.000000		0.000000		0.000000		0.000000		0.000000		0.000000		0.000000		0.000000		0.000000		0.000000
0.000000		0.000000		0.000000		0.000000		0.000000		0.000000		0.420075		0.000000		0.000000		0.000000		0.000000		0.000000		0.000000		0.000000		0.000000		0.000000		0.000000		0.000000		0.000000		0.000000		0.000000		0.000000		0.420075		0.000000		0.000000
0.000000		0.000000		0.420075		0.000000		0.420075		0.000000		0.420075		0.000000		0.000000		0.000000		0.000000		0.000000		0.000000		0.000000		0.420075		0.000000		0.000000		0.000000		0.000000		0.000000		0.000000		0.000000		0.000000		0.000000		0.000000
0.000000		0.000000		0.000000		0.000000		0.000000		0.000000		0.000000		0.420075		0.000000		0.000000		0.000000		0.000000		0.000000		0.000000		0.000000		0.000000		0.000000		0.000000		0.420075		0.000000		0.000000		0.000000		0.000000		0.000000		0.000000
0.000000		0.000000		0.000000		0.000000		0.000000		0.000000		0.000000		0.000000		0.000000		0.420075		0.000000		0.000000		0.000000		0.000000		0.000000		0.000000		0.000000		0.000000		0.000000		0.000000		0.000000		0.000000		0.000000		0.000000		0.000000
0.000000		0.000000		0.000000		0.000000		0.000000		0.000000		0.000000		0.420075		0.000000		0.000000		0.000000		0.000000		0.000000		0.000000		0.000000		0.000000		0.000000		0.000000		0.000000		0.000000		0.000000		0.000000		0.000000		0.000000		0.000000
0.000000		0.000000		0.000000		0.000000		0.000000		0.420075		0.000000		0.000000		0.000000		0.000000		0.000000		0.000000		0.000000		0.000000		0.000000		0.000000		0.000000		0.000000		0.000000		0.420075		0.000000		0.000000		0.000000		0.000000		0.000000
0.000000		0.420075		0.000000		0.420075		0.000000		0.000000		0.000000		0.000000		0.000000		0.000000		0.000000		0.000000		0.000000		0.000000		0.000000		0.000000		0.000000		0.000000		0.000000		0.000000		0.000000		0.000000		0.000000		0.420075		0.000000
0.000000		0.000000		0.000000		0.000000		0.000000		0.000000		0.000000		0.000000		0.000000		0.000000		0.420075		0.000000		0.000000		0.000000		0.000000		0.000000		0.000000		0.000000		0.000000		0.000000		0.000000		0.420075		0.000000		0.420075		0.000000
0.000000		0.000000		0.000000		0.000000		0.420075		0.000000		0.420075		0.000000		0.000000		0.000000		0.000000		0.420075		0.000000		0.000000		0.000000		0.000000		0.000000		0.000000		0.000000		0.000000		0.000000		0.000000		0.000000		0.000000		0.000000
0.000000		0.000000		0.000000		0.000000		0.000000		0.000000		0.000000		0.000000		0.000000		0.000000		0.000000		0.000000		0.000000		0.000000		0.000000		0.000000		0.000000		0.000000		0.000000		0.000000		0.000000		0.420075		0.000000		0.000000		0.000000
0.000000		0.000000		0.000000		0.000000		0.000000		0.000000		0.000000		0.000000		0.000000		0.000000		0.000000		0.420075		0.000000		0.000000		0.000000		0.000000		0.000000		0.000000		0.000000		0.000000		0.000000		0.420075		0.000000		0.000000		0.000000
0.420075		0.000000		0.000000		0.000000		0.000000		0.000000		0.000000		0.000000		0.000000		0.000000		0.000000		0.000000		0.000000		0.000000		0.000000		0.000000		0.000000		0.000000		0.000000		0.000000		0.000000		0.000000		0.000000		0.420075		0.420075
0.000000		0.000000		0.420075		0.420075		0.000000		0.000000		0.000000		0.000000		0.000000		0.000000		0.000000		0.420075		0.000000		0.000000		0.000000		0.000000		0.000000		0.000000		0.420075		0.000000		0.000000		0.000000		0.420075		0.000000		0.000000
0.000000		0.000000		0.000000		0.000000		0.000000		0.000000		0.420075		0.000000		0.420075		0.000000		0.000000		0.000000		0.000000		0.000000		0.000000		0.000000		0.000000		0.000000		0.000000		0.000000		0.000000		0.000000		0.000000		0.000000		0.000000
0.000000		0.000000		0.000000		0.000000		0.420075		0.000000		0.000000		0.000000		0.000000		0.000000		0.000000		0.000000		0.000000		0.000000		0.000000		0.000000		0.000000		0.000000		0.000000		0.000000		0.000000		0.000000		0.000000		0.000000		0.000000
0.000000		0.420075		0.000000		0.000000		0.000000		0.000000		0.000000		0.000000		0.000000		0.000000		0.000000		0.000000		0.000000		0.000000		0.000000		0.420075		0.420075		0.000000		0.000000		0.000000		0.000000		0.000000		0.000000		0.000000		0.000000
0.000000		0.000000		0.000000		0.420075		0.000000		0.000000		0.000000		0.000000		0.000000		0.000000		0.000000		0.000000		0.000000		0.000000		0.000000		0.000000		0.000000		0.000000		0.000000		0.000000		0.000000		0.000000		0.000000		0.000000		0.000000
0.000000		0.420075		0.000000		0.420075		0.000000		0.000000		0.000000		0.420075		0.000000		0.000000		0.000000		0.000000		0.000000		0.000000		0.000000		0.000000		0.000000		0.000000		0.000000		0.000000		0.000000		0.000000		0.000000		0.420075		0.000000
0.000000		0.420075		0.000000		0.420075		0.000000		0.420075		0.000000		0.000000		0.000000		0.000000		0.000000		0.000000		0.000000		0.000000		0.420075		0.000000		0.000000		0.000000		0.000000		0.000000		0.420075		0.000000		0.000000		0.000000		0.420075
0.000000		0.000000		0.000000		0.420075		0.000000		0.420075		0.000000		0.000000		0.000000		0.000000		0.000000		0.000000		0.000000		0.000000		0.000000		0.000000		0.000000		0.000000		0.000000		0.000000		0.000000		0.000000		0.000000		0.000000		0.000000
0.000000		0.000000		0.000000		0.000000		0.000000		0.000000		0.000000		0.000000		0.420075		0.000000		0.000000		0.420075		0.000000		0.000000		0.000000		0.420075		0.000000		0.000000		0.420075		0.000000		0.000000		0.000000		0.000000		0.000000		0.000000
0.000000		0.000000		0.000000		0.000000		0.000000		0.000000		0.000000		0.000000		0.000000		0.000000		0.000000		0.000000		0.000000		0.000000		0.000000		0.000000		0.000000		0.000000		0.000000		0.000000		0.000000		0.000000		0.000000		0.000000		0.000000
0.000000		0.000000		0.420075		0.000000		0.000000		0.000000		0.000000		0.000000		0.420075		0.000000		0.000000		0.000000		0.000000		0.000000		0.000000		0.000000		0.000000		0.000000		0.000000		0.000000		0.000000		0.000000		0.000000		0.000000		0.000000
0.420075		0.000000		0.000000		0.000000		0.000000		0.000000		0.000000		0.000000		0.000000		0.000000		0.000000		0.000000		0.000000		0.000000		0.000000		0.000000		0.000000		0.000000		0.000000		0.000000		0.420075		0.000000		0.000000		0.000000		0.000000
0.000000		0.000000		0.000000		0.000000		0.000000		0.000000		0.000000		0.000000		0.000000		0.000000		0.000000		0.000000		0.000000		0.000000		0.000000		0.420075		0.000000		0.000000		0.000000		0.000000		0.000000		0.000000		0.000000		0.000000		0.000000
0.000000		0.000000		0.000000		0.000000		0.000000		0.000000		0.000000		0.000000		0.000000		0.000000		0.420075		0.420075		0.420075		0.000000		0.000000		0.000000		0.000000		0.000000		0.000000		0.000000		0.000000		0.000000		0.000000		0.000000		0.000000
0.000000		0.000000		0.000000		0.000000		0.000000		0.000000		0.000000		0.000000		0.000000		0.000000		0.000000		0.000000		0.000000		0.000000		0.000000		0.000000		0.420075		0.000000		0.000000		0.000000		0.000000		0.420075		0.000000		0.000000		0.420075
0.000000		0.000000		0.000000		0.000000		0.420075		0.000000		0.000000		0.000000		0.000000		0.000000		0.000000		0.000000		0.000000		0.000000		0.000000		0.000000		0.000000		0.000000		0.000000		0.000000		0.420075		0.000000		0.000000		0.000000		0.000000
0.420075		0.000000		0.000000		0.000000		0.420075		0.000000		0.000000		0.000000		0.000000		0.000000		0.000000		0.000000		0.000000		0.000000		0.000000		0.000000		0.420075		0.000000		0.000000		0.000000		0.000000		0.000000		0.000000		0.000000		0.000000
0.000000		0.000000		0.000000		0.000000		0.000000		0.000000		0.000000		0.000000		0.000000		0.000000		0.000000		0.000000		0.000000		0.420075		0.000000		0.000000		0.000000		0.000000		0.420075		0.000000		0.000000		0.420075		0.000000		0.000000		0.000000
0.000000		0.420075		0.420075		0.000000		0.420075		0.000000		0.000000		0.000000		0.000000		0.000000		0.000000		0.000000		0.420075		0.000000		0.000000		0.000000		0.000000		0.000000		0.000000		0.000000		0.000000		0.000000		0.420075		0.000000		0.000000
0.000000		0.000000		0.000000		0.000000		0.000000		0.420075		0.000000		0.000000		0.000000		0.420075		0.000000		0.000000		0.000000		0.000000		0.000000		0.000000		0.000000		0.000000		0.000000		0.000000		0.420075		0.000000		0.420075		0.000000		0.000000
0.000000		0.000000		0.000000		0.000000		0.420075		0.000000		0.000000		0.000000		0.000000		0.000000		0.000000		0.000000		0.000000		0.000000		0.000000		0.420075		0.000000		0.420075		0.000000		0.000000		0.000000		0.000000		0.000000		0.000000		0.000000
0.420075		0.000000		0.000000		0.000000		0.000000		0.000000		0.000000		0.000000		0.000000		0.000000		0.420075		0.000000		0.000000		0.000000		0.000000		0.000000		0.000000		0.000000		0.420075		0.000000		0.000000		0.000000		0.000000		0.000000		0.000000
0.000000		0.000000		0.000000		0.000000		0.000000		0.000000		0.000000		0.000000		0.000000		0.000000		0.420075		0.000000		0.000000		0.000000		0.000000		0.000000		0.000000		0.000000		0.000000		0.000000		0.000000		0.000000		0.000000		0.000000		0.000000
0.000000		0.000000		0.000000		0.000000		0.000000		0.000000		0.000000		0.000000		0.000000		0.000000		0.000000		0.000000		0.420075		0.000000		0.000000		0.000000		0.420075		0.000000		0.420075		0.000000		0.000000		0.000000		0.000000		0.000000		0.000000
0.000000		0.000000		0.000000		0.000000		0.000000		0.000000		0.000000		0.420075		0.420075		0.000000		0.000000		0.000000		0.420075		0.000000		0.000000		0.000000		0.000000		0.000000		0.000000		0.000000		0.000000		0.000000		0.000000		0.000000		0.000000
0.000000		0.420075		0.000000		0.000000		0.000000		0.000000		0.000000		0.000000		0.000000		0.000000		0.000000		0.000000		0.000000		0.000000		0.000000		0.420075		0.000000		0.000000		0.000000		0.000000		0.000000		0.000000		0.420075		0.000000		0.000000
0.000000		0.000000		0.000000		0.000000		0.000000		0.000000		0.000000		0.420075		0.000000		0.000000		0.000000		0.000000		0.420075		0.000000		0.000000		0.000000		0.000000		0.000000		0.000000		0.000000		0.420075		0.000000		0.000000		0.000000		0.420075
0.000000		0.000000		0.000000		0.000000		0.000000		0.000000		0.000000		0.000000		0.000000		0.000000		0.000000		0.420075		0.000000		0.000000		0.000000		0.000000		0.000000		0.420075		0.000000		0.000000		0.000000		0.000000		0.000000		0.000000		0.000000
0.000000		0.000000		0.420075		0.000000		0.000000		0.000000		0.000000		0.000000		0.420075		0.000000		0.000000		0.000000		0.000000		0.420075		0.000000		0.000000		0.000000		0.000000		0.000000		0.000000		0.000000		0.000000		0.000000		0.000000		0.000000
0.000000		0.000000		0.000000		0.420075		0.000000		0.420075		0.000000		0.000000		0.000000		0.000000		0.000000		0.000000		0.000000		0.000000		0.000000		0.000000		0.000000		0.000000		0.420075		0.000000		0.000000		0.000000		0.420075		0.000000		0.000000
0.000000		0.000000		0.000000		0.000000		0.000000		0.000000		0.000000		0.000000		0.000000		0.000000		0.000000		0.000000		0.000000		0.000000		0.000000		0.000000		0.000000		0.000000		0.000000		0.000000		0.000000		0.000000		0.000000		0.420075		0.000000
0.000000		0.000000		0.000000		0.000000		0.420075		0.420075		0.000000		0.000000		0.000000		0.000000		0.000000		0.000000		0.000000		0.000000		0.000000		0.000000		0.000000		0.000000		0.420075		0.000000		0.000000		0.000000		0.000000		0.000000		0.000000
0.000000		0.000000		0.000000		0.000000		0.000000		0.000000		0.000000		0.000000		0.000000		0.000000		0.000000		0.000000		0.000000		0.000000		0.420075		0.000000		0.000000		0.000000		0.000000		0.000000		0.000000		0.000000		0.000000		0.000000		0.000000
0.000000		0.000000		0.000000		0.420075		0.000000		0.000000		0.000000		0.000000		0.000000		0.000000		0.000000		0.000000		0.000000		0.000000		0.000000		0.000000		0.000000		0.000000		0.000000		0.000000		0.000000		0.000000		0.420075		0.000000		0.000000
0.000000		0.000000		0.000000		0.000000		0.000000		0.000000		0.000000		0.420075		0.000000		0.000000		0.000000		0.000000		0.000000		0.000000		0.000000		0.000000		0.420075		0.000000		0.000000		0.000000		0.000000		0.000000		0.000000		0.000000		0.000000
0.420075		0.000000		0.000000		0.000000		0.000000		0.000000		0.420075		0.000000		0.000000		0.000000		0.420075		0.420075		0.000000		0.000000		0.000000		0.000000		0.000000		0.000000		0.000000		0.000000		0.000000		0.000000		0.000000		0.420075		0.000000
0.000000		0.000000		0.420075		0.000000		0.000000		0.420075		0.000000		0.000000		0.000000		0.000000		0.000000		0.420075		0.420075		0.000000		0.420075		0.000000		0.000000		0.000000		0.420075		0.000000		0.000000		0.000000		0.000000		0.000000		0.000000
0.000000		0.000000		0.000000		0.000000		0.000000		0.420075		0.000000		0.000000		0.000000		0.420075		0.000000		0.000000		0.000000		0.000000		0.000000		0.000000		0.000000		0.420075		0.000000		0.000000		0.000000		0.000000		0.000000		0.000000		0.000000
0.000000		0.000000		0.000000		0.000000		0.000000		0.000000		0.000000		0.000000		0.000000		0.000000		0.000000		0.000000		0.420075		0.000000		0.000000		0.000000		0.000000		0.000000		0.000000		0.000000		0.000000		0.000000		0.000000		0.000000		0.000000
0.000000		0.000000		0.000000		0.000000		0.000000		0.000000		0.420075		0.000000		0.000000		0.000000		0.000000		0.000000		0.000000		0.000000		0.000000		0.000000		0.000000		0.000000		0.000000		0.000000		0.000000		0.000000		0.420075		0.000000		0.000000
0.000000		0.000000		0.000000		0.000000		0.000000		0.000000		0.000000		0.000000		0.420075		0.000000		0.000000		0.000000		0.420075		0.000000		0.000000		0.000000		0.000000		0.000000		0.420075		0.000000		0.000000		0.000000		0.000000		0.000000		0.000000
0.000000		0.000000		0.000000		0.000000		0.000000		0.000000		0.000000		0.000000		0.420075		0.000000		0.000000		0.000000		0.000000		0.000000		0.000000		0.000000		0.000000		0.000000		0.000000		0.000000		0.420075		0.000000		0.000000		0.000000		0.000000
0.000000		0.000000		0.000000		0.000000		0.000000		0.000000		0.000000		0.000000		0.000000		0.000000		0.000000		0.420075		0.000000		0.000000		0.000000		0.000000		0.000000		0.000000		0.420075		0.000000		0.000000		0.000000		0.000000		0.000000		0.000000
0.000000		0.000000		0.000000		0.000000		0.420075		0.000000		0.000000		0.000000		0.000000		0.000000		0.000000		0.000000		0.000000		0.000000		0.000000		0.000000		0.000000		0.000000		0.000000		0.000000		0.000000		0.000000		0.000000		0.420075		0.000000
0.000000		0.000000		0.000000		0.000000		0.000000		0.000000		0.000000		0.000000		0.000000		0.000000		0.000000		0.000000		0.420075		0.000000		0.000000		0.000000		0.420075		0.000000		0.000000		0.000000		0.000000		0.000000		0.000000		0.420075		0.000000
0.000000		0.000000		0.000000		0.000000		0.000000		0.000000		0.000000		0.000000		0.000000		0.000000		0.000000		0.000000		0.000000		0.000000		0.000000		0.000000		0.000000		0.000000		0.000000		0.000000		0.000000		0.000000		0.000000		0.000000		0.000000
0.000000		0.000000		0.000000		0.000000		0.000000		0.000000		0.000000		0.000000		0.000000		0.000000		0.000000		0.000000		0.000000		0.000000		0.000000		0.000000		0.000000		0.000000		0.000000		0.000000		0.000000		0.000000		0.000000		0.420075		0.000000
0.000000		0.000000		0.000000		0.420075		0.000000		0.000000		0.000000		0.000000		0.000000		0.000000		0.000000		0.000000		0.000000		0.000000		0.000000		0.000000		0.000000		0.000000		0.000000		0.000000		0.000000		0.000000		0.000000		0.000000		0.000000
0.000000		0.000000		0.000000		0.000000		0.000000		0.420075		0.000000		0.000000		0.000000		0.000000		0.000000		0.420075		0.000000		0.000000		0.000000		0.000000		0.000000		0.000000		0.000000		0.000000		0.000000		0.000000		0.420075		0.000000		0.420075
0.000000		0.000000		0.420075		0.420075		0.000000		0.000000		0.000000		0.420075		0.000000		0.000000		0.000000		0.000000		0.420075		0.000000		0.000000		0.000000		0.000000		0.420075		0.000000		0.000000		0.420075		0.000000		0.000000		0.000000		0.000000
0.000000		0.000000		0.000000		0.000000		0.420075		0.000000		0.000000		0.420075		0.000000		0.000000		0.000000		0.000000		0.000000		0.420075		0.000000		0.000000		0.000000		0.000000		0.000000		0.000000		0.000000		0.000000		0.000000		0.000000		0.420075
0.000000		0.000000		0.000000		0.000000		0.000000		0.000000		0.000000		0.420075		0.420075		0.000000		0.000000		0.000000		0.000000		0.000000		0.000000		0.000000		0.000000		0.000000		0.000000		0.000000		0.000000		0.000000		0.420075		0.000000		0.000000
0.000000		0.000000		0.000000		0.420075		0.000000		0.000000		0.000000		0.000000		0.000000		0.000000		0.420075		0.000000		0.000000		0.000000		0.000000		0.000000		0.420075		0.000000		0.420075		0.000000		0.000000		0.000000		0.000000		0.000000		0.000000
0.420075		0.000000		0.000000		0.000000		0.000000		0.000000		0.000000		0.000000		0.000000		0.000000		0.000000		0.000000		0.420075		0.000000		0.000000		0.000000		0.420075		0.000000		0.000000		0.000000		0.000000		0.000000		0.000000		0.000000		0.000000
0.000000		0.000000		0.000000		0.000000		0.000000		0.420075		0.000000		0.000000		0.000000		0.000000		0.000000		0.000000		0.420075		0.420075		0.000000		0.000000		0.000000		0.000000		0.000000		0.000000		0.000000		0.000000		0.000000		0.000000		0.000000
0.000000		0.000000		0.420075		0.000000		0.000000		0.000000		0.000000		0.000000		0.000000		0.000000		0.000000		0.000000		0.000000		0.000000		0.000000		0.000000		0.000000		0.000000		0.000000		0.000000		0.000000		0.420075		0.420075		0.420075		0.000000
0.000000		0.000000		0.000000		0.000000		0.420075		0.000000		0.000000		0.000000		0.000000		0.420075		0.000000		0.000000		0.420075		0.000000		0.000000		0.000000		0.000000		0.000000		0.000000		0.000000		0.000000		0.000000		0.420075		0.000000		0.000000
0.420075		0.000000		0.420075		0.000000		0.420075		0.000000		0.000000		0.000000		0.000000		0.000000		0.000000		0.000000		0.000000		0.000000		0.000000		0.000000		0.000000		0.000000		0.000000		0.000000		0.000000		0.000000		0.000000		0.000000		0.000000
0.000000		0.000000		0.000000		0.000000		0.000000		0.000000		0.000000		0.000000		0.000000		0.000000		0.000000		0.000000		0.000000		0.000000		0.000000		0.000000		0.420075		0.000000		0.000000		0.420075		0.000000		0.000000		0.000000		0.000000		0.000000
0.000000		0.000000		0.000000		0.000000		0.000000		0.000000		0.420075		0.000000		0.000000		0.000000		0.000000		0.000000		0.000000		0.000000		0.000000		0.000000		0.000000		0.000000		0.000000		0.000000		0.000000		0.000000		0.000000		0.000000		0.420075
0.420075		0.000000		0.000000		0.000000		0.000000		0.000000		0.000000		0.000000		0.000000		0.000000		0.000000		0.000000		0.000000		0.000000		0.000000		0.000000		0.000000		0.000000		0.000000		0.000000		0.000000		0.000000		0.000000		0.420075		0.000000
0.000000		0.000000		0.000000		0.000000		0.420075		0.000000		0.000000		0.000000		0.000000		0.000000		0.000000		0.420075		0.000000		0.000000		0.000000		0.000000		0.000000		0.000000		0.000000		0.000000		0.000000		0.000000		0.000000		0.420075		0.000000
0.000000		0.000000		0.000000		0.000000		0.000000		0.000000		0.000000		0.000000		0.000000		0.000000		0.000000		0.000000		0.000000		0.000000		0.000000		0.000000		0.420075		0.000000		0.000000		0.000000		0.000000		0.000000		0.000000		0.000000		0.000000
0.000000		0.000000		0.000000		0.420075		0.000000		0.000000		0.000000		0.000000		0.000000		0.420075		0.000000		0.000000		0.000000		0.000000		0.000000		0.000000		0.000000		0.000000		0.000000		0.000000		0.000000		0.000000		0.000000		0.000000		0.000000
0.000000		0.000000		0.000000		0.420075		0.000000		0.000000		0.000000		0.420075		0.000000		0.000000		0.000000		0.000000		0.000000		0.000000		0.000000		0.000000		0.000000		0.000000		0.000000		0.420075		0.000000		0.420075		0.000000		0.000000		0.000000
0.000000		0.000000		0.000000		0.000000		0.420075		0.000000		0.000000		0.000000		0.000000		0.000000		0.000000		0.000000		0.000000		0.420075		0.000000		0.000000		0.000000		0.000000		0.000000		0.000000		0.000000		0.000000		0.000000		0.000000		0.000000
0.000000		0.000000		0.000000		0.000000		0.420075		0.000000		0.000000		0.000000		0.000000		0.000000		0.000000		0.000000		0.000000		0.000000		0.000000		0.000000		0.420075		0.000000		0.000000		0.000000		0.000000		0.000000		0.000000		0.000000		0.000000
0.420075		0.420075		0.000000		0.420075		0.000000		0.420075		0.000000		0.000000		0.000000		0.000000		0.000000		0.000000		0.000000		0.000000		0.000000		0.000000		0.000000		0.000000		0.000000		0.420075		0.420075		0.000000		0.000000		0.000000		0.000000
0.000000		0.000000		0.000000		0.000000		0.000000		0.000000		0.000000		0.000000		0.000000		0.000000		0.000000		0.000000		0.000000		0.000000		0.000000		0.000000		0.000000		0.000000		0.000000		0.000000		0.000000		0.000000		0.420075		0.000000		0.000000
0.000000		0.000000		0.000000		0.000000		0.000000		0.000000		0.000000		0.000000		0.000000		0.000000		0.000000		0.000000		0.000000		0.000000		0.000000		0.000000		0.000000		0.000000		0.000000		0.000000		0.000000		0.000000		0.000000		0.000000		0.000000
0.420075		0.000000		0.420075		0.000000		0.000000		0.000000		0.000000		0.000000		0.000000		0.000000		0.000000		0.000000		0.000000		0.000000		0.000000		0.000000		0.000000		0.000000		0.000000		0.000000		0.000000		0.000000		0.000000		0.000000		0.000000
0.000000		0.000000		0.420075		0.000000		0.000000		0.000000		0.000000		0.000000		0.000000		0.000000		0.000000		0.000000		0.000000		0.000000		0.000000		0.000000		0.000000		0.000000		0.420075		0.000000		0.000000		0.000000		0.000000		0.000000		0.000000
0.000000		0.000000		0.000000		0.420075		0.000000		0.000000		0.000000		0.000000		0.000000		0.000000		0.000000		0.000000		0.000000		0.000000		0.000000		0.000000		0.000000		0.420075		0.420075		0.000000		0.000000		0.000000		0.420075		0.000000		0.000000
0.000000		0.000000		0.420075		0.000000		0.000000		0.000000		0.000000		0.000000		0.420075		0.420075		0.000000		0.000000		0.000000		0.000000		0.000000		0.000000		0.000000		0.000000		0.000000		0.000000		0.000000		0.000000		0.000000		0.000000		0.000000
0.000000		0.000000		0.000000		0.000000		0.420075		0.000000		0.000000		0.000000		0.000000		0.420075		0.000000		0.000000		0.000000		0.000000		0.000000		0.000000		0.000000		0.420075		0.420075		0.000000		0.000000		0.000000		0.000000		0.000000		0.000000
0.000000		0.000000		0.000000		0.000000		0.000000		0.000000		0.000000		0.000000		0.420075		0.000000		0.000000		0.000000		0.000000		0.420075		0.000000		0.000000		0.000000		0.420075		0.000000		0.000000		0.000000		0.000000		0.000000		0.000000		0.000000
0.000000		0.000000		0.000000		0.000000		0.000000		0.000000		0.000000		0.000000		0.000000		0.000000		0.000000		0.000000		0.000000		0.000000		0.000000		0.000000		0.000000		0.000000		0.000000		0.000000		0.000000		0.000000		0.000000		0.000000		0.000000
0.000000		0.000000		0.420075		0.000000		0.420075		0.000000		0.000000		0.000000		0.000000		0.000000		0.000000		0.000000		0.000000		0.000000		0.000000		0.420075		0.420075		0.000000		0.000000		0.000000		0.000000		0.000000		0.000000		0.000000		0.000000
0.000000		0.420075		0.000000		0.000000		0.000000		0.000000		0.000000		0.420075		0.420075		0.000000		0.000000		0.000000		0.420075		0.000000		0.000000		0.000000		0.000000		0.000000		0.000000		0.000000		0.000000		0.000000		0.000000		0.000000		0.000000
0.000000		0.000000		0.000000		0.000000		0.000000		0.000000		0.000000		0.000000		0.420075		0.000000		0.000000		0.420075		0.000000		0.000000		0.000000		0.000000		0.420075		0.000000		0.000000		0.420075		0.000000		0.000000		0.000000		0.000000		0.000000
0.000000		0.000000		0.000000		0.000000		0.000000		0.000000		0.000000		0.420075		0.000000		0.000000		0.000000		0.000000		0.000000		0.000000		0.000000		0.420075		0.000000		0.000000		0.000000		0.000000		0.000000		0.000000		0.000000		0.000000		0.000000
0.000000		0.000000		0.000000		0.000000		0.000000		0.000000		0.000000		0.000000		0.000000		0.000000		0.000000		0.000000		0.420075		0.000000		0.000000		0.000000		0.420075		0.000000		0.000000		0.000000		0.000000		0.000000		0.000000		0.000000		0.000000
0.000000		0.000000		0.000000		0.000000		0.000000		0.000000		0.000000		0.000000		0.000000		0.000000		0.000000		0.000000		0.000000		0.000000		0.000000		0.420075		0.000000		0.000000		0.000000		0.000000		0.000000		0.000000		0.000000		0.000000		0.000000
0.000000		0.000000		0.000000		0.420075		0.000000		0.000000		0.000000		0.000000		0.000000		0.000000		0.000000		0.000000		0.000000		0.000000		0.000000		0.000000		0.000000		0.000000		0.000000		0.000000		0.000000		0.420075		0.000000		0.000000		0.000000
0.000000		0.000000		0.000000		0.000000		0.000000		0.000000		0.000000		0.000000		0.000000		0.000000		0.000000		0.000000		0.000000		0.000000		0.000000		0.000000		0.000000		0.000000		0.000000		0.000000		0.000000		0.000000		0.000000		0.000000		0.420075
0.000000		0.000000		0.000000		0.420075		0.000000		0.000000		0.000000		0.000000		0.420075		0.000000		0.000000		0.000000		0.000000		0.000000		0.000000		0.000000		0.000000		0.000000		0.000000		0.000000		0.000000		0.000000		0.000000		0.000000		0.420075
0.000000		0.000000		0.000000		0.000000		0.420075		0.000000		0.000000		0.000000		0.000000		0.000000		0.000000		0.000000		0.000000		0.000000		0.000000		0.420075		0.000000		0.000000		0.000000		0.000000		0.000000		0.000000		0.000000		0.000000		0.000000
0.000000		0.000000		0.000000		0.000000		0.000000		0.000000		0.000000		0.000000		0.000000		0.000000		0.000000		0.000000		0.000000		0.000000		0.000000		0.000000		0.420075		0.000000		0.000000		0.000000		0.000000		0.000000		0.000000		0.000000		0.000000
0.000000		0.000000		0.000000		0.000000		0.000000		0.000000		0.000000		0.000000		0.000000		0.000000		0.420075		0.000000		0.000000		0.000000		0.000000		0.000000		0.000000		0.000000		0.000000		0.000000		0.000000		0.000000		0.000000		0.000000		0.000000
0.000000		0.000000		0.000000		0.000000		0.420075		0.000000		0.000000		0.000000		0.000000		0.000000		0.000000		0.000000		0.000000		0.000000		0.000000		0.000000		0.000000		0.420075		0.420075		0.000000		0.000000		0.000000		0.420075		0.000000		0.000000
0.000000		0.000000		0.000000		0.000000		0.420075		0.000000		0.420075		0.000000		0.000000		0.000000		0.000000		0.000000		0.000000		0.000000		0.000000		0.000000		0.000000		0.000000		0.000000		0.000000		0.000000		0.000000		0.000000		0.000000		0.000000
0.000000		0.000000		0.000000		0.000000		0.000000		0.000000		0.000000		0.000000		0.000000		0.000000		0.000000		0.000000		0.000000		0.000000		0.000000		0.420075		0.000000		0.000000		0.000000		0.000000		0.000000		0.000000		0.000000		0.000000		0.000000
0.000000		0.000000		0.420075		0.420075		0.000000		0.000000		0.000000		0.000000		0.000000		0.420075		0.000000		0.000000		0.000000		0.000000		0.000000		0.420075		0.000000		0.420075		0.000000		0.420075		0.420075		0.000000		0.000000		0.000000		0.420075
0.000000		0.000000		0.000000		0.000000		0.000000		0.000000		0.000000		0.000000		0.000000		0.000000		0.420075		0.000000		0.000000		0.000000		0.000000		0.000000		0.000000		0.000000		0.000000		0.000000		0.000000		0.000000		0.000000		0.000000		0.000000
0.000000		0.000000		0.000000		0.000000		0.000000		0.000000		0.000000		0.000000		0.000000		0.000000		0.000000		0.000000		0.000000		0.000000		0.000000		0.000000		0.000000		0.000000		0.000000		0.000000		0.000000		0.000000		0.000000		0.000000		0.000000
0.000000		0.000000		0.000000		0.420075		0.000000		0.000000		0.000000		0.000000		0.000000		0.000000		0.000000		0.420075		0.000000		0.000000		0.000000		0.000000		0.000000		0.000000		0.000000		0.000000		0.000000		0.000000		0.000000		0.000000		0.000000
0.000000		0.000000		0.000000		0.000000		0.420075		0.420075		0.000000		0.000000		0.000000		0.420075		0.000000		0.000000		0.000000		0.000000		0.000000		0.000000		0.000000		0.420075		0.000000		0.000000		0.000000		0.000000		0.000000		0.000000		0.000000
0.000000		0.000000		0.000000		0.000000		0.000000		0.000000		0.000000		0.000000		0.000000		0.000000		0.000000		0.000000		0.000000		0.000000		0.420075		0.000000		0.420075		0.000000		0.000000		0.000000		0.420075		0.000000		0.000000		0.000000		0.000000
0.000000		0.000000		0.000000		0.000000		0.420075		0.000000		0.420075		0.000000		0.000000		0.000000		0.420075		0.000000		0.000000		0.000000		0.000000		0.000000		0.000000		0.000000		0.000000		0.000000		0.000000		0.000000		0.000000		0.000000		0.420075
0.420075		0.000000		0.000000		0.000000		0.420075		0.000000		0.000000		0.000000		0.000000		0.000000		0.000000		0.000000		0.000000		0.000000		0.000000		0.000000		0.000000		0.000000		0.000000		0.000000		0.000000		0.000000		0.000000		0.000000		0.000000
0.000000		0.000000		0.000000		0.000000		0.000000		0.420075		0.000000		0.420075		0.000000		0.000000		0.000000		0.000000		0.000000		0.000000		0.000000		0.000000		0.000000		0.000000		0.000000		0.420075		0.000000		0.000000		0.000000		0.000000		0.000000
0.000000		0.000000		0.000000		0.000000		0.000000		0.000000		0.000000		0.000000		0.000000		0.420075		0.000000		0.000000		0.000000		0.000000		0.420075		0.000000		0.000000		0.000000		0.000000		0.000000		0.420075		0.000000		0.000000		0.000000		0.000000
0.000000		0.000000		0.000000		0.000000		0.000000		0.000000		0.420075		0.420075		0.420075		0.000000		0.000000		0.420075		0.000000		0.000000		0.000000		0.000000		0.000000		0.000000		0.000000		0.000000		0.000000		0.000000		0.000000		0.000000		0.420075
0.000000		0.000000		0.000000		0.000000		0.000000		0.000000		0.000000		0.000000		0.000000		0.000000		0.000000		0.000000		0.000000		0.000000		0.000000		0.000000		0.000000		0.420075		0.000000		0.000000		0.000000		0.000000		0.000000		0.000000		0.420075
0.000000		0.000000		0.000000		0.000000		0.000000		0.000000		0.000000		0.420075		0.000000		0.000000		0.000000		0.000000		0.000000		0.000000		0.000000		0.000000		0.000000		0.000000		0.000000		0.000000		0.000000		0.000000		0.000000		0.000000		0.000000
0.000000		0.420075		0.000000		0.000000		0.000000		0.000000		0.000000		0.000000		0.000000		0.000000		0.000000		0.000000		0.000000		0.000000		0.000000		0.000000		0.000000		0.000000		0.000000		0.000000		0.000000		0.000000		0.000000		0.000000		0.420075
0.000000		0.000000		0.000000		0.000000		0.000000		0.000000		0.000000		0.000000		0.000000		0.420075		0.420075		0.000000		0.000000		0.000000		0.000000		0.000000		0.000000		0.000000		0.420075		0.000000		0.000000		0.420075		0.000000		0.000000		0.000000
0.000000		0.000000		0.000000		0.000000		0.000000		0.000000		0.000000		0.000000		0.000000		0.000000		0.000000		0.000000		0.000000		0.000000		0.000000		0.000000		0.000000		0.000000		0.000000		0.000000		0.000000		0.000000		0.000000		0.000000		0.000000
0.000000		0.000000		0.000000		0.000000		0.000000		0.000000		0.000000		0.000000		0.000000		0.000000		0.000000		0.000000		0.000000		0.420075		0.000000		0.000000		0.000000		0.000000		0.000000		0.000000		0.000000		0.000000		0.000000		0.000000		0.000000
0.000000		0.000000		0.000000		0.420075		0.000000		0.420075		0.000000		0.420075		0.000000		0.000000		0.000000		0.000000		0.000000		0.000000		0.000000		0.000000		0.000000		0.420075		0.000000		0.000000		0.000000		0.000000		0.000000		0.000000		0.000000
0.000000		0.420075		0.420075		0.420075		0.000000		0.000000		0.000000		0.420075		0.000000		0.000000		0.000000		0.000000		0.000000		0.000000		0.000000		0.000000		0.000000		0.000000		0.420075		0.000000		0.000000		0.000000		0.000000		0.000000		0.000000
0.000000		0.000000		0.000000		0.420075		0.000000		0.000000		0.000000		0.000000		0.000000		0.000000		0.000000		0.420075		0.000000		0.000000		0.000000		0.000000		0.000000		0.000000		0.420075		0.000000		0.000000		0.000000		0.000000		0.000000		0.000000
0.000000		0.420075		0.000000		0.000000		0.000000		0.420075		0.000000		0.000000		0.000000		0.000000		0.000000		0.000000		0.000000		0.000000		0.000000		0.000000		0.000000		0.000000		0.000000		0.420075		0.000000		0.000000		0.000000		0.000000		0.000000
0.000000		0.000000		0.000000		0.000000		0.420075		0.000000		0.000000		0.000000		0.000000		0.000000		0.000000		0.000000		0.000000		0.000000		0.420075		0.420075		0.000000		0.420075		0.000000		0.000000		0.000000		0.000000		0.000000		0.000000		0.420075
0.000000		0.000000		0.000000		0.420075		0.000000		0.420075		0.000000		0.000000		0.000000		0.000000		0.000000		0.000000		0.000000		0.000000		0.000000		0.420075		0.000000		0.000000		0.420075		0.000000		0.000000		0.000000		0.420075		0.000000		0.000000
0.420075		0.420075		0.000000		0.000000		0.000000		0.000000		0.000000		0.000000		0.000000		0.000000		0.000000		0.420075		0.000000		0.000000		0.000000		0.000000		0.000000		0.000000		0.000000		0.000000		0.000000		0.000000		0.000000		0.000000		0.000000
0.000000		0.000000		0.000000		0.000000		0.000000		0.000000		0.420075		0.000000		0.000000		0.420075		0.000000		0.000000		0.000000		0.000000		0.000000		0.000000		0.000000		0.000000		0.000000		0.000000		0.000000		0.000000		0.000000		0.000000		0.420075
0.000000		0.420075		0.000000		0.000000		0.420075		0.000000		0.000000		0.000000		0.000000		0.000000		0.000000		0.000000		0.000000		0.000000		0.000000		0.000000		0.420075		0.000000		0.000000		0.000000		0.000000		0.000000		0.000000		0.000000		0.000000
0.000000		0.420075		0.000000		0.000000		0.000000		0.420075		0.000000		0.000000		0.000000		0.000000		0.000000		0.000000		0.420075		0.000000		0.000000		0.000000		0.000000		0.000000		0.420075		0.000000		0.420075		0.000000		0.000000		0.000000		0.000000
0.000000		0.000000		0.000000		0.000000		0.000000		0.420075		0.000000		0.000000		0.000000		0.000000		0.000000		0.000000		0.000000		0.000000		0.000000		0.000000		0.000000		0.000000		0.000000		0.000000		0.000000		0.000000		0.000000		0.000000		0.000000
0.420075		0.000000		0.420075		0.000000		0.000000		0.000000		0.000000		0.420075		0.000000		0.000000		0.000000		0.000000		0.000000		0.000000		0.000000		0.000000		0.000000		0.000000		0.000000		0.000000		0.000000		0.000000		0.000000		0.420075		0.000000
0.000000		0.000000		0.000000		0.000000		0.000000		0.000000		0.000000		0.000000		0.000000		0.000000		0.000000		0.000000		0.000000		0.000000		0.000000		0.000000		0.000000		0.000000		0.000000		0.000000		0.000000		0.000000		0.000000		0.000000		0.000000
0.000000		0.000000		0.000000		0.000000		0.000000		0.000000		0.000000		0.000000		0.420075		0.000000		0.000000		0.000000		0.000000		0.000000		0.000000		0.000000		0.000000		0.000000		0.000000		0.000000		0.000000		0.000000		0.000000		0.000000		0.000000
0.000000		0.000000		0.000000		0.000000		0.000000		0.000000		0.000000		0.000000		0.000000		0.000000		0.000000		0.000000		0.000000		0.000000		0.000000		0.000000		0.000000		0.000000		0.000000		0.000000		0.000000		0.420075		0.000000		0.000000		0.000000
0.000000		0.000000		0.000000		0.420075		0.000000		0.000000		0.000000		0.000000		0.420075		0.000000		0.000000		0.000000		0.000000		0.000000		0.000000		0.000000		0.000000		0.000000		0.000000		0.000000		0.000000		0.000000		0.000000		0.000000		0.000000
0.000000		0.000000		0.000000		0.000000		0.000000		0.000000		0.000000		0.420075		0.000000		0.000000		0.000000		0.000000		0.000000		0.000000		0.000000		0.000000		0.000000		0.000000		0.000000		0.000000		0.000000		0.000000		0.000000		0.000000		0.000000
0.000000		0.000000		0.000000		0.000000		0.000000		0.000000		0.000000		0.000000		0.000000		0.000000		0.000000		0.420075		0.000000		0.000000		0.000000		0.000000		0.000000		0.000000		0.000000		0.000000		0.000000		0.000000		0.420075		0.420075		0.000000
0.000000		0.000000		0.000000		0.000000		0.000000		0.000000		0.420075		0.000000		0.000000		0.000000		0.420075		0.000000		0.000000		0.000000		0.000000		0.000000		0.000000		0.000000		0.420075		0.000000		0.000000		0.000000		0.000000		0.000000		0.000000
0.420075		0.000000		0.000000		0.420075		0.000000		0.000000		0.000000		0.420075		0.000000		0.000000		0.420075		0.000000		0.000000		0.000000		0.000000		0.000000		0.000000		0.000000		0.000000		0.000000		0.000000		0.000000		0.000000		0.000000		0.420075
0.000000		0.000000		0.000000		0.000000		0.000000		0.000000		0.420075		0.000000		0.000000		0.000000		0.000000		0.000000		0.000000		0.000000		0.000000		0.000000		0.000000		0.000000		0.000000		0.000000		0.420075		0.000000		0.000000		0.000000		0.000000
0.000000		0.000000		0.000000		0.000000		0.000000		0.000000		0.000000		0.420075		0.000000		0.000000		0.000000		0.000000		0.000000		0.000000		0.000000		0.000000		0.000000		0.000000		0.420075		0.000000		0.000000		0.000000		0.000000		0.000000		0.000000
0.000000		0.000000		0.000000		0.000000		0.000000		0.000000		0.000000		0.000000		0.000000		0.000000		0.000000		0.000000		0.000000		0.000000		0.000000		0.000000		0.000000		0.000000		0.000000		0.420075		0.000000		0.000000		0.000000		0.420075		0.000000
0.000000		0.000000		0.000000		0.000000		0.000000		0.000000		0.000000		0.000000		0.000000		0.000000		0.000000		0.420075		0.000000		0.000000		0.000000		0.420075		0.000000		0.000000		0.000000		0.420075		0.420075		0.000000		0.000000		0.000000		0.000000
0.000000		0.000000		0.000000		0.000000		0.000000		0.000000		0.000000		0.420075		0.000000		0.420075		0.000000		0.000000		0.000000		0.420075		0.000000		0.000000		0.000000		0.000000		0.420075		0.000000		0.000000		0.000000		0.000000		0.420075		0.000000
0.000000		0.000000		0.000000		0.000000		0.000000		0.000000		0.420075		0.000000		0.000000		0.000000		0.000000		0.000000		0.000000		0.000000		0.000000		0.000000		0.000000		0.000000		0.000000		0.000000		0.000000		0.000000		0.000000		0.000000		0.000000
0.000000		0.420075		0.000000		0.000000		0.000000		0.000000		0.000000		0.000000		0.420075		0.000000		0.000000		0.000000		0.000000		0.420075		0.000000		0.420075		0.000000		0.420075		0.000000		0.000000		0.000000		0.000000		0.000000		0.000000		0.000000
0.000000		0.000000		0.000000		0.000000		0.000000		0.000000		0.000000		0.000000		0.000000		0.000000		0.000000		0.000000		0.000000		0.000000		0.000000		0.000000		0.000000		0.000000		0.000000		0.000000		0.000000		0.000000		0.000000		0.000000		0.000000
0.000000		0.000000		0.000000		0.000000		0.000000		0.000000		0.000000		0.000000		0.000000		0.000000		0.000000		0.000000		0.000000		0.420075		0.000000		0.000000		0.000000		0.000000		0.000000		0.000000		0.000000		0.000000		0.000000		0.000000		0.000000
0.000000		0.000000		0.000000		0.000000		0.000000		0.000000		0.420075		0.000000		0.000000		0.000000		0.000000		0.000000		0.000000		0.000000		0.420075		0.000000		0.000000		0.000000		0.000000		0.000000		0.000000		0.000000		0.000000		0.000000		0.000000
0.000000		0.000000		0.000000		0.000000		0.000000		0.000000		0.000000		0.000000		0.000000		0.000000		0.000000		0.000000		0.000000		0.000000		0.000000		0.000000		0.000000		0.000000		0.000000		0.000000		0.000000		0.000000		0.000000		0.000000		0.000000
0.000000		0.000000		0.000000		0.000000		0.000000		0.000000		0.000000		0.420075		0.000000		0.420075		0.000000		0.000000		0.000000		0.000000		0.000000		0.000000		0.000000		0.420075		0.000000		0.000000		0.000000		0.000000		0.000000		0.000000		0.000000
0.000000		0.000000		0.000000		0.000000		0.000000		0.000000		0.000000		0.000000		0.000000		0.000000		0.000000		0.000000		0.000000		0.000000		0.000000		0.000000		0.420075		0.000000		0.000000		0.000000		0.000000		0.000000		0.000000		0.000000		0.000000
0.000000		0.000000		0.000000		0.000000		0.000000		0.000000		0.000000		0.000000		0.420075		0.000000		0.000000		0.000000		0.420075		0.000000		0.000000		0.000000		0.000000		0.000000		0.420075		0.000000		0.000000		0.000000		0.000000		0.000000		0.000000
0.420075		0.000000		0.000000		0.000000		0.420075		0.000000		0.000000		0.000000		0.000000		0.000000		0.000000		0.000000		0.420075		0.000000		0.000000		0.000000		0.000000		0.000000		0.000000		0.000000		0.000000		0.000000		0.420075		0.000000		0.000000
0.000000		0.000000		0.000000		0.000000		0.000000		0.420075		0.000000		0.000000		0.000000		0.000000		0.000000		0.000000		0.000000		0.000000		0.000000		0.000000		0.000000		0.000000		0.000000		0.000000		0.000000		0.000000		0.420075		0.420075		0.000000
0.000000		0.000000		0.000000		0.000000		0.000000		0.000000		0.000000		0.000000		0.000000		0.000000		0.420075		0.000000		0.000000		0.000000		0.000000		0.000000		0.000000		0.000000		0.000000		0.000000		0.000000		0.000000		0.000000		0.000000		0.000000
0.000000		0.000000		0.000000		0.000000		0.000000		0.000000		0.000000		0.420075		0.000000		0.000000		0.000000		0.000000		0.000000		0.000000		0.000000		0.000000		0.000000		0.000000		0.000000		0.000000		0.000000		0.000000		0.000000		0.000000		0.000000
0.000000		0.000000		0.000000		0.000000		0.000000		0.000000		0.420075		0.000000		0.000000		0.000000		0.000000		0.000000		0.000000		0.000000		0.000000		0.000000		0.000000		0.000000		0.000000		0.420075		0.000000		0.000000		0.000000		0.000000		0.000000
0.000000		0.000000		0.000000		0.000000		0.000000		0.000000		0.000000		0.000000		0.000000		0.000000		0.000000		0.000000		0.000000		0.000000		0.000000		0.000000		0.000000		0.000000		0.000000		0.420075		0.000000		0.000000		0.000000		0.000000		0.000000
0.000000		0.000000		0.000000		0.000000		0.000000		0.000000		0.000000		0.000000		0.000000		0.000000		0.000000		0.000000		0.000000		0.000000		0.000000		0.000000		0.000000		0.420075		0.000000		0.000000		0.000000		0.000000		0.000000		0.420075		0.000000
0.000000		0.000000		0.420075		0.000000		0.000000		0.420075		0.000000		0.000000		0.000000		0.000000		0.000000		0.000000		0.000000		0.000000		0.000000		0.000000		0.000000		0.000000		0.000000		0.000000		0.000000		0.000000		0.000000		0.000000		0.000000
0.000000		0.000000		0.000000		0.420075		0.000000		0.420075		0.000000		0.000000		0.420075		0.000000		0.420075		0.420075		0.420075		0.000000		0.000000		0.420075		0.000000		0.000000		0.000000		0.000000		0.420075		0.000000		0.000000		0.000000		0.000000
0.000000		0.000000		0.000000		0.000000		0.000000		0.000000		0.000000		0.420075		0.000000		0.000000		0.420075		0.000000		0.000000		0.000000		0.000000		0.000000		0.000000		0.000000		0.000000		0.000000		0.000000		0.000000		0.000000		0.420075		0.000000
0.000000		0.000000		0.420075		0.000000		0.000000		0.000000		0.000000		0.420075		0.000000		0.000000		0.000000		0.420075		0.000000		0.000000		0.420075		0.000000		0.000000		0.000000		0.000000		0.000000		0.000000		0.000000		0.420075		0.000000		0.420075
0.000000		0.000000		0.000000		0.420075		0.000000		0.000000		0.000000		0.000000		0.420075		0.000000		0.000000		0.000000		0.000000		0.000000		0.000000		0.000000		0.000000		0.000000		0.000000		0.000000		0.420075		0.000000		0.000000		0.000000		0.000000
0.420075		0.420075		0.000000		0.000000		0.000000		0.000000		0.000000		0.000000		0.420075		0.000000		0.000000		0.000000		0.000000		0.000000		0.000000		0.000000		0.000000		0.000000		0.000000		0.000000		0.000000		0.000000		0.000000		0.000000		0.000000
0.000000		0.000000		0.000000		0.000000		0.420075		0.420075		0.000000		0.000000		0.000000		0.000000		0.000000		0.000000		0.420075		0.000000		0.000000		0.420075		0.000000		0.000000		0.420075		0.000000		0.000000		0.000000		0.000000		0.000000		0.420075
0.000000		0.000000		0.000000		0.000000		0.000000		0.000000		0.000000		0.420075		0.000000		0.000000		0.000000		0.000000		0.000000		0.000000		0.000000		0.000000		0.000000		0.000000		0.000000		0.000000		0.000000		0.000000		0.000000		0.000000		0.000000
0.420075		0.000000		0.000000		0.000000		0.420075		0.420075		0.000000		0.000000		0.000000		0.000000		0.000000		0.000000		0.000000		0.000000		0.420075		0.000000		0.000000		0.000000		0.000000		0.000000		0.000000		0.000000		0.420075		0.000000		0.000000
0.000000		0.000000		0.000000		0.000000		0.000000		0.000000		0.000000		0.000000		0.000000		0.000000		0.000000		0.000000		0.000000		0.000000		0.000000		0.000000		0.000000		0.000000		0.000000		0.000000		0.000000		0.000000		0.000000		0.000000		0.000000
0.000000		0.000000		0.000000		0.000000		0.000000		0.000000		0.000000		0.000000		0.000000		0.000000		0.420075		0.000000		0.000000		0.000000		0.000000		0.000000		0.000000		0.000000		0.420075		0.000000		0.000000		0.000000		0.000000		0.000000		0.000000
0.000000		0.000000		0.000000		0.000000		0.000000		0.000000		0.000000		0.000000		0.000000		0.000000		0.000000		0.000000		0.000000		0.000000		0.000000		0.000000		0.000000		0.000000		0.000000		0.000000		0.000000		0.000000		0.000000		0.000000		0.000000
0.000000		0.000000		0.000000		0.000000		0.000000		0.000000		0.000000		0.000000		0.000000		0.000000		0.000000		0.000000		0.000000		0.000000		0.000000		0.000000		0.000000		0.000000		0.000000		0.000000		0.000000		0.420075		0.000000		0.000000		0.000000
0.000000		0.420075		0.000000		0.000000		0.000000		0.000000		0.000000		0.000000		0.420075		0.000000		0.420075		0.000000		0.000000		0.000000		0.000000		0.000000		0.000000		0.000000		0.000000		0.000000		0.000000		0.000000		0.000000		0.000000		0.000000
0.000000		0.000000		0.000000		0.000000		0.420075		0.420075		0.000000		0.000000		0.000000		0.000000		0.000000		0.000000		0.000000		0.000000		0.000000		0.000000		0.000000		0.000000		0.000000		0.000000		0.000000		0.420075		0.000000		0.000000		0.000000
0.000000		0.000000		0.000000		0.000000		0.000000		0.420075		0.000000		0.420075		0.000000		0.000000		0.000000		0.000000		0.000000		0.000000		0.000000		0.000000		0.000000		0.000000		0.000000		0.000000		0.000000		0.000000		0.000000		0.000000		0.000000
0.000000		0.000000		0.000000		0.000000		0.000000		0.000000		0.000000		0.000000		0.420075		0.000000		0.420075		0.000000		0.000000		0.000000		0.420075		0.420075		0.000000		0.000000		0.000000		0.000000		0.000000		0.000000		0.000000		0.000000		0.000000
0.000000		0.000000		0.000000		0.000000		0.000000		0.000000		0.000000		0.000000		0.000000		0.000000		0.000000		0.420075		0.000000		0.000000		0.420075		0.000000		0.000000		0.000000		0.420075		0.000000		0.000000		0.000000		0.000000		0.000000		0.000000
0.000000		0.000000		0.000000		0.000000		0.000000		0.000000		0.000000		0.000000		0.000000		0.000000		0.000000		0.000000		0.000000		0.000000		0.000000		0.420075		0.000000		0.000000		0.000000		0.000000		0.000000		0.000000		0.420075		0.000000		0.000000
0.000000		0.000000		0.000000		0.000000		0.000000		0.000000		0.000000		0.000000		0.000000		0.000000		0.000000		0.000000		0.000000		0.420075		0.000000		0.000000		0.000000		0.000000		0.000000		0.000000		0.000000		0.000000		0.000000		0.000000		0.000000
0.000000		0.000000		0.000000		0.000000		0.000000		0.000000		0.000000		0.000000		0.000000		0.000000		0.420075		0.000000		0.000000		0.000000		0.000000		0.000000		0.000000		0.000000		0.000000		0.000000		0.000000		0.000000		0.000000		0.000000		0.000000
0.000000		0.000000		0.420075		0.420075		0.000000		0.000000		0.000000		0.000000		0.000000		0.000000		0.000000		0.420075		0.000000		0.420075		0.000000		0.000000		0.000000		0.000000		0.000000		0.420075		0.000000		0.000000		0.000000		0.000000		0.000000
0.420075		0.000000		0.000000		0.000000		0.000000		0.000000		0.420075		0.000000		0.000000		0.000000		0.000000		0.000000		0.000000		0.000000		0.000000		0.420075		0.000000		0.000000		0.420075		0.000000		0.000000		0.000000		0.000000		0.000000		0.000000
0.000000		0.000000		0.000000		0.000000		0.420075		0.000000		0.000000		0.000000		0.000000		0.000000		0.000000		0.000000		0.000000		0.000000		0.000000		0.000000		0.000000		0.000000		0.000000		0.000000		0.000000		0.000000		0.000000		0.000000		0.000000
0.000000		0.000000		0.000000		0.000000		0.000000		0.000000		0.420075		0.000000		0.000000		0.000000		0.000000		0.000000		0.000000		0.000000		0.000000		0.000000		0.000000		0.000000		0.000000		0.420075		0.420075		0.000000		0.000000		0.000000		0.000000
0.000000		0.420075		0.000000		0.000000		0.420075		0.000000		0.000000		0.000000		0.000000		0.000000		0.000000		0.000000		0.000000		0.420075		0.420075		0.000000		0.420075		0.000000		0.420075		0.000000		0.000000		0.000000		0.000000		0.000000		0.000000
0.000000		0.000000		0.000000		0.000000		0.000000		0.420075		0.000000		0.000000		0.000000		0.000000		0.000000		0.000000		0.000000		0.420075		0.000000		0.000000		0.000000		0.000000		0.000000		0.000000		0.000000		0.000000		0.000000		0.000000		0.000000
0.000000		0.000000		0.000000		0.000000		0.000000		0.000000		0.000000		0.000000		0.000000		0.000000		0.000000		0.000000		0.000000		0.000000		0.420075		0.000000		0.000000		0.000000		0.000000		0.420075		0.000000		0.000000		0.000000		0.000000		0.000000
0.000000		0.000000		0.000000		0.000000		0.000000		0.000000		0.000000		0.000000		0.000000		0.000000		0.000000		0.000000		0.000000		0.420075		0.000000		0.000000		0.000000		0.420075		0.000000		0.000000		0.000000		0.000000		0.000000		0.000000		0.000000
0.000000		0.000000		0.000000		0.000000		0.000000		0.000000		0.000000		0.000000		0.000000		0.420075		0.000000		0.000000		0.000000		0.000000		0.000000		0.000000		0.000000		0.000000		0.000000		0.000000		0.000000		0.000000		0.000000		0.000000		0.000000
0.000000		0.000000		0.000000		0.000000		0.000000		0.000000		0.000000		0.000000		0.000000		0.000000		0.000000		0.000000		0.000000		0.000000		0.000000		0.000000		0.000000		0.000000		0.000000		0.000000		0.000000		0.000000		0.000000		0.000000		0.000000
0.000000		0.420075		0.000000		0.000000		0.000000		0.000000		0.000000		0.000000		0.000000		0.000000		0.000000		0.000000		0.000000		0.000000		0.000000		0.000000		0.420075		0.000000		0.000000		0.000000		0.000000		0.000000		0.000000		0.000000		0.000000
0.000000		0.000000		0.000000		0.000000		0.000000		0.000000		0.000000		0.000000		0.000000		0.420075		0.000000		0.000000		0.000000		0.000000		0.420075		0.000000		0.000000		0.000000		0.000000		0.000000		0.000000		0.000000		0.000000		0.000000		0.000000
0.000000		0.000000		0.000000		0.000000		0.000000		0.000000		0.000000		0.000000		0.000000		0.000000		0.000000		0.000000		0.000000		0.000000		0.000000		0.000000		0.000000		0.000000		0.000000		0.000000		0.000000		0.000000		0.000000		0.000000		0.000000
0.000000		0.000000		0.000000		0.000000		0.000000		0.000000		0.000000		0.000000		0.000000		0.000000		0.000000		0.000000		0.420075		0.000000		0.000000		0.000000		0.420075		0.000000		0.000000		0.000000		0.000000		0.000000		0.000000		0.000000		0.000000
0.000000		0.000000		0.000000		0.000000		0.000000		0.000000		0.000000		0.000000		0.000000		0.000000		0.000000		0.000000		0.000000		0.420075		0.000000		0.000000		0.420075		0.000000		0.000000		0.000000		0.000000		0.000000		0.420075		0.000000		0.000000
0.000000		0.000000		0.000000		0.000000		0.000000		0.000000		0.420075		0.000000		0.420075		0.000000		0.000000		0.000000		0.000000		0.000000		0.000000		0.000000		0.000000		0.000000		0.000000		0.000000		0.000000		0.000000		0.000000		0.000000		0.420075
0.000000		0.000000		0.420075		0.000000		0.000000		0.000000		0.000000		0.420075		0.000000		0.000000		0.420075		0.000000		0.000000		0.000000		0.000000		0.000000		0.000000		0.000000		0.000000		0.000000		0.000000		0.000000		0.000000		0.000000		0.000000
0.420075		0.000000		0.000000		0.000000		0.000000		0.000000		0.000000		0.000000		0.000000		0.000000		0.000000		0.000000		0.000000		0.000000		0.000000		0.000000		0.000000		0.420075		0.000000		0.000000		0.000000		0.000000		0.000000		0.000000		0.000000
0.420075		0.000000		0.000000		0.000000		0.000000		0.000000		0.000000		0.000000		0.000000		0.000000		0.420075		0.000000		0.000000		0.000000		0.000000		0.420075		0.000000		0.000000		0.000000		0.420075		0.000000		0.000000		0.000000		0.000000		0.000000
0.000000		0.000000		0.000000		0.000000		0.000000		0.000000		0.000000		0.000000		0.000000		0.000000		0.000000		0.000000		0.000000		0.000000		0.000000		0.000000		0.420075		0.000000		0.000000		0.000000		0.000000		0.000000		0.420075		0.000000		0.000000
0.000000		0.000000		0.000000		0.420075		0.000000		0.000000		0.420075		0.000000		0.000000		0.000000		0.000000		0.000000		0.000000		0.000000		0.000000		0.000000		0.000000		0.000000		0.000000		0.000000		0.000000		0.420075		0.000000		0.000000		0.000000
0.000000		0.000000		0.000000		0.000000		0.000000		0.000000		0.420075		0.000000		0.000000		0.000000		0.000000		0.000000		0.000000		0.420075		0.000000		0.000000		0.000000		0.000000		0.420075		0.000000		0.000000		0.000000		0.420075		0.000000		0.000000
0.000000		0.000000		0.420075		0.000000		0.000000		0.000000		0.000000		0.000000		0.000000		0.000000		0.000000		0.000000		0.000000		0.000000		0.000000		0.000000		0.000000		0.000000		0.000000		0.000000		0.000000		0.000000		0.000000		0.000000		0.000000
0.000000		0.420075		0.000000		0.000000		0.000000		0.000000		0.000000		0.000000		0.000000		0.000000		0.420075		0.000000		0.000000		0.000000		0.000000		0.000000		0.000000		0.000000		0.000000		0.000000		0.000000		0.000000		0.000000		0.000000		0.000000
0.000000		0.000000		0.000000		0.000000		0.000000		0.000000		0.420075		0.000000		0.000000		0.000000		0.000000		0.000000		0.000000		0.000000		0.000000		0.000000		0.420075		0.000000		0.000000		0.420075		0.000000		0.000000		0.000000		0.000000		0.000000
0.000000		0.420075		0.000000		0.000000		0.000000		0.000000		0.000000		0.000000		0.420075		0.000000		0.420075		0.000000		0.000000		0.000000		0.000000		0.000000		0.420075		0.000000		0.000000		0.000000		0.000000		0.000000		0.000000		0.420075		0.000000
0.000000		0.000000		0.000000		0.000000		0.000000		0.000000		0.000000		0.000000		0.000000		0.000000		0.000000		0.000000		0.000000		0.000000		0.420075		0.000000		0.000000		0.000000		0.000000		0.000000		0.000000		0.000000		0.000000		0.000000		0.420075
0.000000		0.000000		0.000000		0.420075		0.000000		0.000000		0.420075		0.000000		0.000000		0.000000		0.000000		0.000000		0.000000		0.420075		0.000000		0.000000		0.000000		0.000000		0.000000		0.420075		0.000000		0.000000		0.000000		0.000000		0.000000
0.000000		0.000000		0.000000		0.000000		0.000000		0.000000		0.420075		0.000000		0.000000		0.000000		0.000000		0.000000		0.000000		0.420075		0.000000		0.000000		0.000000		0.000000		0.000000		0.000000		0.000000		0.000000		0.000000		0.000000		0.000000
0.000000		0.000000		0.000000		0.420075		0.000000		0.420075		0.000000		0.420075		0.000000		0.000000		0.000000		0.000000		0.420075		0.000000		0.420075		0.000000		0.000000		0.000000		0.000000		0.000000		0.000000		0.000000		0.000000		0.000000		0.000000
0.000000		0.000000		0.000000		0.000000		0.000000		0.000000		0.000000		0.000000		0.000000		0.000000		0.000000		0.000000		0.000000		0.000000		0.000000		0.000000		0.420075		0.000000		0.000000		0.000000		0.000000		0.000000		0.000000		0.000000		0.000000
0.420075		0.000000		0.000000		0.000000		0.000000		0.000000		0.000000		0.000000		0.000000		0.000000		0.000000		0.000000		0.420075		0.000000		0.420075		0.000000		0.000000		0.420075		0.000000		0.000000		0.420075		0.000000		0.000000		0.420075		0.000000
0.000000		0.000000		0.000000		0.000000		0.000000		0.000000		0.000000		0.000000		0.000000		0.000000		0.000000		0.000000		0.000000		0.000000		0.000000		0.420075		0.000000		0.000000		0.000000		0.000000		0.000000		0.000000		0.000000		0.000000		0.000000
0.000000		0.000000		0.000000		0.000000		0.000000		0.420075		0.000000		0.000000		0.000000		0.000000		0.000000		0.000000		0.000000		0.000000		0.000000		0.000000		0.000000		0.000000		0.000000		0.420075		0.000000		0.000000		0.000000		0.420075		0.000000
0.000000		0.000000		0.000000		0.420075		0.000000		0.000000		0.000000		0.000000		0.000000		0.000000		0.000000		0.000000		0.000000		0.000000		0.000000		0.000000		0.000000		0.000000		0.000000		0.000000		0.000000		0.000000		0.000000		0.000000		0.000000
0.420075		0.000000		0.000000		0.420075		0.000000		0.000000		0.000000		0.420075		0.000000		0.000000		0.000000		0.000000		0.000000		0.000000		0.000000		0.000000		0.000000		0.000000		0.000000		0.000000		0.000000		0.000000		0.000000		0.000000		0.000000
0.000000		0.000000		0.000000		0.000000		0.000000		0.000000		0.000000		0.420075		0.000000		0.000000		0.000000		0.000000		0.000000		0.000000		0.000000		0.000000		0.000000		0.000000		0.000000		0.000000		0.000000		0.000000		0.000000		0.000000		0.000000
0.000000		0.000000		0.000000		0.000000		0.000000		0.000000		0.000000		0.000000		0.420075		0.000000		0.000000		0.000000		0.000000		0.000000		0.000000		0.000000		0.000000		0.000000		0.000000		0.000000		0.000000		0.000000		0.000000		0.420075		0.000000
0.000000		0.000000		0.420075		0.000000		0.000000		0.000000		0.000000		0.000000		0.000000		0.000000		0.000000		0.000000		0.000000		0.420075		0.000000		0.000000		0.000000		0.000000		0.000000		0.000000		0.000000		0.000000		0.000000		0.000000		0.000000
0.420075		0.000000		0.000000		0.000000		0.420075		0.000000		0.000000		0.000000		0.420075		0.000000		0.000000		0.000000		0.420075		0.000000		0.000000		0.000000		0.000000		0.000000		0.000000		0.000000		0.000000		0.000000		0.000000		0.000000		0.000000
0.000000		0.000000		0.000000		0.000000		0.000000		0.000000		0.000000		0.000000		0.000000		0.000000		0.420075		0.000000		0.000000		0.000000		0.000000		0.000000		0.000000		0.000000		0.000000		0.000000		0.420075		0.000000		0.000000		0.000000		0.000000
0.000000		0.000000		0.000000		0.000000		0.000000		0.000000		0.000000		0.420075		0.000000		0.000000		0.000000		0.000000		0.000000		0.000000		0.000000		0.000000		0.420075		0.000000		0.000000		0.000000		0.420075		0.000000		0.000000		0.000000		0.000000
0.000000		0.000000		0.000000		0.000000		0.000000		0.000000		0.000000		0.000000		0.000000		0.000000		0.000000		0.000000		0.000000		0.000000		0.000000		0.000000		0.000000		0.000000		0.000000		0.000000		0.000000		0.000000		0.000000		0.000000		0.420075
0.000000		0.000000		0.000000		0.000000		0.000000		0.000000		0.000000		0.000000		0.000000		0.000000		0.000000		0.000000		0.420075		0.000000		0.000000		0.000000		0.000000		0.000000		0.000000		0.000000		0.000000		0.420075		0.000000		0.000000		0.000000
0.000000		0.000000		0.000000		0.000000		0.000000		0.000000		0.000000		0.420075		0.000000		0.000000		0.000000		0.000000		0.420075		0.000000		0.000000		0.000000		0.000000		0.000000		0.000000		0.000000		0.000000		0.000000		0.000000		0.000000		0.000000
0.000000		0.000000		0.000000		0.000000		0.420075		0.000000		0.000000		0.000000		0.000000		0.000000		0.000000		0.000000		0.000000		0.420075		0.000000		0.420075		0.000000		0.420075		0.420075		0.000000		0.000000		0.000000		0.000000		0.000000		0.420075
0.000000		0.000000		0.000000		0.000000		0.000000		0.000000		0.000000		0.000000		0.000000		0.000000		0.000000		0.000000		0.000000		0.000000		0.000000		0.000000		0.000000		0.000000		0.000000		0.000000		0.000000		0.000000		0.000000		0.420075		0.000000
0.000000		0.000000		0.000000		0.000000		0.000000		0.000000		0.000000		0.000000		0.000000		0.000000		0.000000		0.000000		0.000000		0.000000		0.000000		0.420075		0.000000		0.000000		0.000000		0.000000		0.000000		0.000000		0.000000		0.000000		0.000000
0.000000		0.000000		0.000000		0.000000		0.000000		0.000000		0.420075		0.000000		0.000000		0.000000		0.000000		0.000000		0.000000		0.420075		0.000000		0.000000		0.000000		0.000000		0.000000		0.000000		0.000000		0.000000		0.000000		0.000000		0.000000
0.000000		0.000000		0.000000		0.000000		0.000000		0.000000		0.000000		0.000000		0.000000		0.000000		0.000000		0.000000		0.000000		0.000000		0.000000		0.000000		0.000000		0.000000		0.000000		0.000000		0.000000		0.000000		0.000000		0.000000		0.000000
0.000000		0.000000		0.000000		0.000000		0.000000		0.000000		0.420075		0.000000		0.000000		0.000000		0.000000		0.000000		0.000000		0.000000		0.000000		0.000000		0.000000		0.000000		0.000000		0.000000		0.420075		0.000000		0.000000		0.000000		0.420075
0.000000		0.000000		0.000000		0.000000		0.000000		0.000000		0.000000		0.000000		0.000000		0.000000		0.000000		0.000000		0.000000		0.000000		0.420075		0.000000		0.000000		0.000000		0.000000		0.000000		0.000000		0.000000		0.420075		0.000000		0.000000
0.000000		0.420075		0.420075		0.000000		0.000000		0.000000		0.000000		0.000000		0.000000		0.420075		0.000000		0.000000		0.000000		0.000000		0.420075		0.000000		0.000000		0.000000		0.000000		0.000000		0.420075		0.000000		0.420075		0.000000		0.000000
0.000000		0.000000		0.000000		0.420075		0.000000		0.420075		0.000000		0.000000		0.000000		0.000000		0.000000		0.000000		0.000000		0.000000		0.000000		0.420075		0.000000		0.000000		0.000000		0.000000		0.000000		0.420075		0.000000		0.000000		0.000000
0.000000		0.000000		0.000000		0.000000		0.000000		0.000000		0.000000		0.000000		0.000000		0.000000		0.000000		0.000000		0.000000		0.000000		0.000000		0.000000		0.000000		0.000000		0.000000		0.000000		0.000000		0.000000		0.000000		0.000000		0.420075
0.000000		0.000000		0.000000		0.000000		0.000000		0.000000		0.000000		0.000000		0.000000		0.000000		0.000000		0.000000		0.000000		0.000000		0.000000		0.000000		0.000000		0.000000		0.000000		0.000000		0.000000		0.000000		0.000000		0.000000		0.000000
0.000000		0.000000		0.000000		0.000000		0.000000		0.000000		0.420075		0.000000		0.000000		0.000000		0.000000		0.000000		0.000000		0.000000		0.000000		0.000000		0.000000		0.000000		0.000000		0.000000		0.000000		0.000000		0.000000		0.000000		0.000000
0.000000		0.000000		0.420075		0.420075		0.000000		0.000000		0.000000		0.000000		0.000000		0.000000		0.000000		0.000000		0.000000		0.000000		0.000000		0.000000		0.420075		0.000000		0.000000		0.000000		0.000000		0.000000		0.000000		0.000000		0.000000
0.000000		0.420075		0.000000		0.000000		0.000000		0.000000		0.420075		0.000000		0.000000		0.000000		0.000000		0.000000		0.000000		0.000000		0.000000		0.000000		0.000000		0.000000		0.000000		0.420075		0.000000		0.420075		0.000000		0.000000		0.000000
0.000000		0.000000		0.000000		0.000000		0.000000		0.000000		0.000000		0.000000		0.000000		0.000000		0.000000		0.000000		0.000000		0.000000		0.000000		0.000000		0.000000		0.000000		0.000000		0.000000		0.000000		0.000000		0.000000		0.000000		0.000000
0.000000		0.000000		0.000000		0.000000		0.000000		0.000000		0.000000		0.000000		0.000000		0.000000		0.000000		0.000000		0.000000		0.420075		0.420075		0.000000		0.000000		0.000000		0.000000		0.000000		0.000000		0.000000		0.000000		0.000000		0.000000
0.000000		0.000000		0.000000		0.420075		0.000000		0.000000		0.000000		0.000000		0.000000		0.000000		0.000000		0.000000		0.000000		0.000000		0.000000		0.000000		0.000000		0.000000		0.000000		0.000000		0.000000		0.000000		0.000000		0.000000		0.000000
0.000000		0.000000		0.000000		0.000000		0.420075		0.000000		0.000000		0.000000		0.000000		0.000000		0.000000		0.420075		0.000000		0.000000		0.000000		0.000000		0.000000		0.000000		0.000000		0.000000		0.000000		0.000000		0.000000		0.000000		0.000000
0.000000		0.000000		0.000000		0.420075		0.000000		0.000000		0.000000		0.000000		0.000000		0.420075		0.420075		0.000000		0.000000		0.420075		0.000000		0.000000		0.000000		0.000000		0.000000		0.000000		0.000000		0.000000		0.000000		0.000000		0.420075
0.000000		0.000000		0.000000		0.000000		0.000000		0.000000		0.000000		0.000000		0.420075		0.000000		0.000000		0.000000		0.000000		0.000000		0.000000		0.000000		0.000000		0.000000		0.000000		0.000000		0.000000		0.000000		0.000000		0.000000		0.000000
0.000000		0.420075		0.000000		0.000000		0.000000		0.000000		0.000000		0.000000		0.000000		0.000000		0.000000		0.000000		0.000000		0.000000		0.000000		0.000000		0.000000		0.000000		0.000000		0.000000		0.000000		0.000000		0.000000		0.000000		0.000000
0.000000		0.000000		0.000000		0.000000		0.000000		0.000000		0.000000		0.000000		0.000000		0.420075		0.000000		0.000000		0.000000		0.000000		0.000000		0.000000		0.000000		0.000000		0.420075		0.000000		0.000000		0.000000		0.000000		0.000000		0.000000
0.000000		0.000000		0.000000		0.000000		0.000000		0.000000		0.420075		0.000000		0.000000		0.000000		0.000000		0.000000		0.000000		0.000000		0.000000		0.000000		0.000000		0.000000		0.000000		0.000000		0.000000		0.000000		0.000000		0.000000		0.000000
0.000000		0.000000		0.000000		0.000000		0.000000		0.000000		0.000000		0.420075		0.000000		0.000000		0.000000		0.000000		0.420075		0.000000		0.000000		0.000000		0.000000		0.420075		0.000000		0.000000		0.000000		0.000000		0.000000		0.000000		0.000000
0.000000		0.000000		0.000000		0.000000		0.000000		0.000000		0.420075		0.420075		0.000000		0.000000		0.000000		0.000000		0.000000		0.000000		0.000000		0.000000		0.000000		0.000000		0.000000		0.000000		0.000000		0.000000		0.000000		0.000000		0.000000
0.000000		0.000000		0.420060		0.000000		0.000000		0.000000		0.000000		0.000000		0.000000		0.000000		0.000000		0.000000		0.420076		0.000000		0.000000		0.000000		0.000000		0.000000		0.000000		0.000000		0.000000		0.000000		0.000000		0.000000		0.000000
0.000000		0.000000		0.420075		0.000000		0.000000		0.000000		0.000000		0.000000		0.000000		0.000000		0.000000		0.000000		0.000000		0.000000		0.000000		0.000000		0.000000		0.420075		0.420075		0.000000		0.000000		0.000000		0.000000		0.000000		0.000000
0.000000		0.000000		0.000000		0.000000		0.420075		0.000000		0.000000		0.000000		0.000000		0.000000		0.000000		0.000000		0.000000		0.420075		0.000000		0.000000		0.000000		0.420075		0.000000		0.000000		0.000000		0.000000		0.000000		0.000000		0.000000
0.000000		0.000000		0.000000		0.000000		0.000000		0.000000		0.420075		0.000000		0.000000		0.000000		0.000000		0.000000		0.420075		0.000000		0.000000		0.420075		0.000000		0.000000		0.000000		0.000000		0.000000		0.000000		0.000000		0.000000		0.000000
0.000000		0.000000		0.000000		0.000000		0.000000		0.000000		0.000000		0.000000		0.000000		0.000000		0.000000		0.000000		0.000000		0.000000		0.420075		0.000000		0.000000		0.000000		0.000000		0.000000		0.000000		0.000000		0.000000		0.000000		0.000000
0.000000		0.000000		0.000000		0.000000		0.000000		0.000000		0.000000		0.000000		0.000000		0.000000		0.000000		0.000000		0.000000		0.000000		0.000000		0.000000		0.000000		0.000000		0.000000		0.000000		0.000000		0.000000		0.000000		0.000000		0.000000
0.420075		0.000000		0.000000		0.000000		0.000000		0.000000		0.000000		0.000000		0.000000		0.000000		0.000000		0.000000		0.000000		0.000000		0.000000		0.000000		0.000000		0.000000		0.000000		0.000000		0.000000		0.000000		0.000000		0.000000		0.420075
0.000000		0.000000		0.000000		0.000000		0.000000		0.000000		0.420075		0.000000		0.000000		0.000000		0.000000		0.000000		0.000000		0.000000		0.420075		0.000000		0.420075		0.000000		0.000000		0.000000		0.000000		0.000000		0.000000		0.000000		0.000000
0.000000		0.000000		0.000000		0.000000		0.000000		0.000000		0.000000		0.000000		0.000000		0.000000		0.000000		0.000000		0.000000		0.000000		0.000000		0.000000		0.000000		0.000000		0.000000		0.000000		0.000000		0.000000		0.000000		0.420075		0.000000
0.000000		0.000000		0.000000		0.000000		0.000000		0.000000		0.000000		0.000000		0.000000		0.000000		0.000000		0.000000		0.000000		0.000000		0.000000		0.000000		0.000000		0.000000		0.420075		0.420075		0.000000		0.420075		0.000000		0.000000		0.000000
0.000000		0.000000		0.000000		0.000000		0.000000		0.000000		0.000000		0.000000		0.000000		0.000000		0.000000		0.000000		0.000000		0.000000		0.000000		0.000000		0.420075		0.420075		0.000000		0.000000		0.000000		0.000000		0.000000		0.000000		0.000000
0.000000		0.000000		0.420075		0.000000		0.000000		0.000000		0.000000		0.000000		0.420075		0.000000		0.000000		0.000000		0.000000		0.000000		0.420075		0.000000		0.000000		0.000000		0.000000		0.000000		0.000000		0.000000		0.000000		0.000000		0.000000
0.420075		0.000000		0.000000		0.000000		0.000000		0.000000		0.000000		0.000000		0.000000		0.420075		0.000000		0.420075		0.000000		0.000000		0.000000		0.420075		0.000000		0.000000		0.000000		0.000000		0.000000		0.000000		0.000000		0.000000		0.420075
0.000000		0.000000		0.000000		0.000000		0.000000		0.000000		0.000000		0.000000		0.420075		0.000000		0.000000		0.000000		0.000000		0.420075		0.000000		0.000000		0.420075		0.000000		0.000000		0.000000		0.000000		0.000000		0.000000		0.000000		0.000000
0.000000		0.000000		0.000000		0.000000		0.000000		0.000000		0.000000		0.000000		0.000000		0.000000		0.000000		0.000000		0.000000		0.000000		0.000000		0.000000		0.000000		0.000000		0.000000		0.000000		0.000000		0.420075		0.000000		0.000000		0.000000
0.000000		0.000000		0.000000		0.000000		0.000000		0.000000		0.000000		0.000000		0.000000		0.000000		0.420075		0.000000		0.000000		0.000000		0.000000		0.000000		0.420075		0.000000		0.000000		0.000000		0.000000		0.000000		0.000000		0.000000		0.420075
0.000000		0.000000		0.000000		0.000000		0.000000		0.000000		0.000000		0.420075		0.000000		0.000000		0.000000		0.000000		0.000000		0.000000		0.000000		0.420075		0.000000		0.000000		0.000000		0.000000		0.000000		0.000000		0.000000		0.000000		0.000000
0.000000		0.000000		0.420075		0.000000		0.000000		0.420075		0.000000		0.000000		0.000000		0.000000		0.000000		0.000000		0.000000		0.000000		0.000000		0.000000		0.000000		0.000000		0.000000		0.000000		0.000000		0.000000		0.420075		0.000000		0.000000
0.000000		0.000000		0.000000		0.000000		0.000000		0.000000		0.000000		0.000000		0.000000		0.000000		0.000000		0.000000		0.000000		0.000000		0.000000		0.000000		0.000000		0.000000		0.000000		0.000000		0.000000		0.000000		0.000000		0.000000		0.000000
0.000000		0.000000		0.000000		0.000000		0.000000		0.000000		0.000000		0.000000		0.000000		0.000000		0.000000		0.000000		0.000000		0.000000		0.000000		0.000000		0.000000		0.000000		0.000000		0.000000		0.000000		0.000000		0.000000		0.000000		0.000000
0.000000		0.000000		0.000000		0.000000		0.000000		0.000000		0.000000		0.420075		0.420075		0.000000		0.000000		0.420075		0.420075		0.000000		0.000000		0.000000		0.000000		0.000000		0.000000		0.000000		0.420075		0.000000		0.000000		0.000000		0.000000
0.000000		0.000000		0.000000		0.000000		0.000000		0.000000		0.420075		0.000000		0.000000		0.000000		0.000000		0.000000		0.000000		0.000000		0.000000		0.000000		0.000000		0.000000		0.000000		0.000000		0.000000		0.000000		0.000000		0.000000		0.000000
0.000000		0.000000		0.000000		0.000000		0.000000		0.420075		0.000000		0.420075		0.000000		0.000000		0.000000		0.000000		0.000000		0.420075		0.000000		0.000000		0.000000		0.000000		0.000000		0.000000		0.420075		0.000000		0.000000		0.000000		0.000000
0.000000		0.000000		0.000000		0.000000		0.000000		0.000000		0.000000		0.000000		0.000000		0.420075		0.000000		0.000000		0.000000		0.000000		0.000000		0.000000		0.000000		0.000000		0.420075		0.000000		0.000000		0.000000		0.000000		0.000000		0.000000
0.420075		0.000000		0.000000		0.000000		0.000000		0.000000		0.000000		0.000000		0.000000		0.000000		0.000000		0.000000		0.000000		0.000000		0.000000		0.000000		0.000000		0.000000		0.000000		0.420075		0.000000		0.000000		0.000000		0.000000		0.000000
0.000000		0.000000		0.000000		0.000000		0.000000		0.000000		0.000000		0.000000		0.000000		0.000000		0.000000		0.000000		0.000000		0.000000		0.000000		0.000000		0.000000		0.000000		0.000000		0.000000		0.420075		0.000000		0.000000		0.000000		0.000000
0.000000		0.000000		0.000000		0.000000		0.420075		0.000000		0.420075		0.000000		0.000000		0.000000		0.000000		0.000000		0.000000		0.000000		0.000000		0.000000		0.000000		0.000000		0.420075		0.000000		0.000000		0.000000		0.420075		0.000000		0.000000
0.420075		0.000000		0.000000		0.000000		0.000000		0.000000		0.000000		0.000000		0.000000		0.000000		0.000000		0.000000		0.000000		0.000000		0.420075		0.000000		0.000000		0.000000		0.420075		0.000000		0.000000		0.000000		0.000000		0.000000		0.000000
0.000000		0.000000		0.000000		0.000000		0.000000		0.000000		0.000000		0.000000		0.000000		0.000000		0.000000		0.000000		0.000000		0.000000		0.000000		0.000000		0.000000		0.000000		0.000000		0.000000		0.000000		0.000000		0.000000		0.000000		0.000000
0.000000		0.420075		0.000000		0.420075		0.000000		0.000000		0.000000		0.000000		0.420075		0.000000		0.000000		0.420075		0.000000		0.000000		0.000000		0.000000		0.000000		0.420075		0.000000		0.000000		0.000000		0.000000		0.000000		0.000000		0.000000
0.000000		0.000000		0.000000		0.420075		0.000000		0.000000		0.000000		0.000000		0.000000		0.000000		0.000000		0.000000		0.000000		0.420075		0.000000		0.000000		0.000000		0.000000		0.000000		0.420075		0.000000		0.000000		0.000000		0.000000		0.000000
0.000000		0.000000		0.000000		0.000000		0.000000		0.000000		0.000000		0.000000		0.000000		0.420075		0.000000		0.000000		0.000000		0.000000		0.000000		0.000000		0.000000		0.000000		0.000000		0.000000		0.000000		0.000000		0.000000		0.000000		0.000000
0.000000		0.000000		0.000000		0.000000		0.000000		0.000000		0.000000		0.000000		0.000000		0.000000		0.000000		0.000000		0.000000		0.000000		0.000000		0.420075		0.000000		0.000000		0.000000		0.000000		0.000000		0.000000		0.000000		0.000000		0.000000
0.000000		0.000000		0.000000		0.000000		0.000000		0.000000		0.000000		0.000000		0.000000		0.000000		0.000000		0.420075		0.000000		0.000000		0.000000		0.000000		0.000000		0.000000		0.000000		0.000000		0.000000		0.000000		0.000000		0.000000		0.000000
0.000000		0.000000		0.000000		0.000000		0.000000		0.000000		0.000000		0.000000		0.000000		0.000000		0.000000		0.000000		0.000000		0.000000		0.000000		0.000000		0.000000		0.000000		0.000000		0.000000		0.000000		0.420075		0.000000		0.000000		0.000000
0.000000		0.000000		0.420075		0.000000		0.000000		0.000000		0.000000		0.000000		0.000000		0.000000		0.000000		0.000000		0.000000		0.000000		0.000000		0.000000		0.000000		0.000000		0.000000		0.000000		0.000000		0.000000		0.000000		0.000000		0.000000
0.420075		0.000000		0.000000		0.000000		0.000000		0.000000		0.000000		0.000000		0.000000		0.000000		0.000000		0.000000		0.420075		0.000000		0.000000		0.000000		0.420075		0.000000		0.000000		0.000000		0.000000		0.000000		0.000000		0.420075		0.000000
0.000000		0.000000		0.000000		0.000000		0.000000		0.000000		0.000000		0.000000		0.000000		0.000000		0.000000		0.000000		0.000000		0.000000		0.000000		0.000000		0.000000		0.000000		0.420075		0.000000		0.000000		0.000000		0.000000		0.000000		0.000000
0.000000		0.000000		0.420075		0.000000		0.000000		0.000000		0.000000		0.000000		0.000000		0.000000		0.000000		0.000000		0.000000		0.420075		0.000000		0.000000		0.000000		0.000000		0.000000		0.000000		0.000000		0.420075		0.000000		0.000000		0.000000
0.000000		0.000000		0.000000		0.000000		0.000000		0.000000		0.000000		0.000000		0.000000		0.000000		0.000000		0.000000		0.000000		0.000000		0.420075		0.000000		0.420075		0.000000		0.000000		0.000000		0.000000		0.000000		0.000000		0.000000		0.420075
0.000000		0.000000		0.000000		0.000000		0.000000		0.000000		0.000000		0.000000		0.000000		0.000000		0.000000		0.000000		0.000000		0.000000		0.000000		0.000000		0.000000		0.000000		0.000000		0.000000		0.000000		0.000000		0.000000		0.000000		0.000000
0.000000		0.000000		0.000000		0.000000		0.000000		0.000000		0.000000		0.000000		0.420075		0.000000		0.420075		0.000000		0.000000		0.420075		0.000000		0.000000		0.000000		0.000000		0.000000		0.000000		0.000000		0.000000		0.000000		0.000000		0.000000
0.000000		0.000000		0.000000		0.000000		0.420075		0.000000		0.000000		0.000000		0.000000		0.000000		0.000000		0.000000		0.000000		0.000000		0.000000		0.000000		0.000000		0.420075		0.000000		0.000000		0.000000		0.420075		0.000000		0.420075		0.000000
0.000000		0.000000		0.000000		0.420075		0.000000		0.000000		0.000000		0.000000		0.000000		0.000000		0.000000		0.000000		0.000000		0.420075		0.420075		0.000000		0.000000		0.000000		0.000000		0.000000		0.420075		0.000000		0.420075		0.000000		0.000000
0.420075		0.000000		0.000000		0.000000		0.000000		0.000000		0.000000		0.000000		0.420075		0.000000		0.000000		0.420075		0.000000		0.000000		0.000000		0.000000		0.000000		0.000000		0.420075		0.000000		0.000000		0.000000		0.000000		0.420075		0.000000
0.000000		0.000000		0.000000		0.000000		0.000000		0.000000		0.000000		0.000000		0.420075		0.000000		0.000000		0.000000		0.000000		0.000000		0.000000		0.000000		0.420075		0.000000		0.000000		0.000000		0.000000		0.000000		0.000000		0.000000		0.000000
0.420075		0.420075		0.000000		0.000000		0.000000		0.000000		0.000000		0.420075		0.000000		0.000000		0.000000		0.000000		0.000000		0.000000		0.000000		0.000000		0.000000		0.000000		0.000000		0.000000		0.000000		0.000000		0.000000		0.000000		0.000000
0.000000		0.000000		0.000000		0.420075		0.000000		0.420075		0.420075		0.000000		0.000000		0.420075		0.000000		0.000000		0.000000		0.000000		0.000000		0.420075		0.000000		0.420075		0.000000		0.000000		0.000000		0.000000		0.000000		0.000000		0.000000
0.000000		0.000000		0.000000		0.000000		0.000000		0.000000		0.000000		0.000000		0.000000		0.000000		0.420075		0.000000		0.000000		0.000000		0.420075		0.000000		0.000000		0.420075		0.000000		0.000000		0.000000		0.000000		0.000000		0.000000		0.000000
0.000000		0.000000		0.000000		0.000000		0.000000		0.000000		0.000000		0.000000		0.000000		0.000000		0.000000		0.000000		0.000000		0.000000		0.000000		0.000000		0.000000		0.000000		0.000000		0.000000		0.000000		0.000000		0.000000		0.000000		0.420075
0.000000		0.000000		0.000000		0.000000		0.000000		0.000000		0.000000		0.000000		0.000000		0.000000		0.000000		0.000000		0.000000		0.000000		0.000000		0.000000		0.000000		0.000000		0.000000		0.000000		0.000000		0.000000		0.000000		0.000000		0.000000
0.000000		0.420075		0.000000		0.000000		0.000000		0.000000		0.000000		0.000000		0.420075		0.000000		0.000000		0.000000		0.000000		0.000000		0.000000		0.000000		0.000000		0.000000		0.000000		0.000000		0.000000		0.000000		0.420075		0.000000		0.000000
0.000000		0.000000		0.000000		0.000000		0.000000		0.000000		0.000000		0.000000		0.000000		0.000000		0.000000		0.420075		0.000000		0.000000		0.000000		0.000000		0.000000		0.000000		0.000000		0.000000		0.000000		0.000000		0.000000		0.000000		0.000000
0.000000		0.000000		0.000000		0.000000		0.000000		0.000000		0.000000		0.000000		0.000000		0.000000		0.000000		0.000000		0.000000		0.000000		0.000000		0.000000		0.420075		0.000000		0.000000		0.000000		0.000000		0.000000		0.000000		0.420075		0.420075
0.000000		0.420075		0.000000		0.000000		0.000000		0.000000		0.000000		0.000000		0.000000		0.000000		0.000000		0.000000		0.420075		0.000000		0.000000		0.000000		0.000000		0.000000		0.000000		0.000000		0.000000		0.000000		0.000000		0.420075		0.000000
0.000000		0.000000		0.000000		0.000000		0.000000		0.000000		0.000000		0.420075		0.000000		0.000000		0.000000		0.000000		0.000000		0.000000		0.000000		0.000000		0.420075		0.000000		0.000000		0.000000		0.000000		0.420075		0.000000		0.000000		0.000000
0.000000		0.000000		0.000000		0.000000		0.000000		0.000000		0.000000		0.000000		0.000000		0.000000		0.000000		0.420075		0.000000		0.000000		0.000000		0.000000		0.000000		0.000000		0.420075		0.420075		0.000000		0.000000		0.000000		0.000000		0.000000
0.000000		0.000000		0.000000		0.000000		0.000000		0.000000		0.000000		0.420075		0.000000		0.000000		0.000000		0.000000		0.000000		0.000000		0.000000		0.000000		0.000000		0.000000		0.000000		0.000000		0.420075		0.420075		0.420075		0.000000		0.000000
0.000000		0.000000		0.000000		0.000000		0.000000		0.000000		0.000000		0.000000		0.000000		0.000000		0.420075		0.000000		0.000000		0.000000		0.000000		0.000000		0.000000		0.000000		0.000000		0.000000		0.000000		0.000000		0.000000		0.000000		0.000000
0.000000		0.000000		0.000000		0.000000		0.000000		0.000000		0.000000		0.000000		0.000000		0.000000		0.000000		0.000000		0.000000		0.420075		0.000000		0.420075		0.000000		0.000000		0.000000		0.000000		0.000000		0.000000		0.000000		0.000000		0.000000
0.000000		0.000000		0.000000		0.000000		0.000000		0.000000		0.000000		0.000000		0.000000		0.420075		0.000000		0.000000		0.000000		0.000000		0.000000		0.000000		0.000000		0.000000		0.000000		0.420075		0.000000		0.000000		0.000000		0.000000		0.000000
0.000000		0.000000		0.000000		0.000000		0.000000		0.000000		0.000000		0.000000		0.000000		0.420075		0.000000		0.000000		0.000000		0.000000		0.000000		0.000000		0.000000		0.000000		0.000000		0.000000		0.000000		0.000000		0.000000		0.000000		0.000000
0.000000		0.000000		0.000000		0.000000		0.000000		0.000000		0.000000		0.000000		0.420075		0.420075		0.000000		0.000000		0.000000		0.000000		0.000000		0.000000		0.000000		0.000000		0.000000		0.000000		0.000000		0.000000		0.000000		0.000000		0.000000
0.000000		0.000000		0.000000		0.420075		0.000000		0.000000		0.000000		0.000000		0.000000		0.000000		0.000000		0.000000		0.000000		0.000000		0.000000		0.000000		0.000000		0.000000		0.000000		0.000000		0.000000		0.000000		0.000000		0.000000		0.000000
0.000000		0.000000		0.000000		0.000000		0.000000		0.000000		0.000000		0.000000		0.000000		0.000000		0.000000		0.000000		0.000000		0.000000		0.000000		0.000000		0.000000		0.000000		0.000000		0.000000		0.420075		0.000000		0.000000		0.000000		0.000000
0.000000		0.420075		0.000000		0.000000		0.000000		0.000000		0.000000		0.000000		0.000000		0.000000		0.000000		0.000000		0.000000		0.000000		0.000000		0.420075		0.000000		0.000000		0.000000		0.000000		0.000000		0.000000		0.000000		0.000000		0.000000
0.420075		0.000000		0.000000		0.000000		0.000000		0.000000		0.000000		0.420075		0.000000		0.000000		0.000000		0.000000		0.000000		0.000000		0.000000		0.420075		0.000000		0.000000		0.000000		0.420075		0.000000		0.000000		0.000000		0.000000		0.000000
0.000000		0.000000		0.000000		0.420075		0.000000		0.000000		0.000000		0.000000		0.000000		0.000000		0.000000		0.000000		0.000000		0.000000		0.000000		0.000000		0.000000		0.000000		0.000000		0.000000		0.000000		0.000000		0.000000		0.000000		0.000000
0.000000		0.000000		0.000000		0.000000		0.000000		0.000000		0.000000		0.000000		0.000000		0.000000		0.000000		0.000000		0.000000		0.000000		0.000000		0.420075		0.000000		0.420075		0.000000		0.000000		0.000000		0.000000		0.000000		0.000000		0.000000
0.000000		0.420075		0.000000		0.000000		0.000000		0.000000		0.000000		0.000000		0.000000		0.000000		0.000000		0.000000		0.000000		0.000000		0.420075		0.000000		0.000000		0.000000		0.000000		0.420075		0.000000		0.000000		0.000000		0.000000		0.000000
0.000000		0.000000		0.000000		0.000000		0.420075		0.420075		0.000000		0.000000		0.000000		0.000000		0.000000		0.000000		0.000000		0.000000		0.000000		0.000000		0.000000		0.000000		0.000000		0.000000		0.000000		0.000000		0.000000		0.000000		0.000000
0.000000		0.000000		0.000000		0.000000		0.000000		0.420075		0.000000		0.000000		0.000000		0.000000		0.000000		0.420075		0.000000		0.000000		0.000000		0.000000		0.000000		0.000000		0.000000		0.000000		0.000000		0.000000		0.420075		0.000000		0.000000
0.000000		0.000000		0.000000		0.000000		0.000000		0.000000		0.000000		0.000000		0.420075		0.000000		0.000000		0.000000		0.000000		0.000000		0.000000		0.000000		0.000000		0.000000		0.000000		0.000000		0.000000		0.000000		0.000000		0.000000		0.000000
0.000000		0.000000		0.000000		0.000000		0.000000		0.420075		0.000000		0.000000		0.000000		0.000000		0.000000		0.000000		0.000000		0.000000		0.000000		0.000000		0.000000		0.000000		0.420075		0.000000		0.000000		0.000000		0.420075		0.000000		0.000000
0.000000		0.000000		0.420075		0.000000		0.000000		0.420075		0.000000		0.420075		0.000000		0.000000		0.000000		0.000000		0.000000		0.000000		0.420075		0.000000		0.000000		0.000000		0.000000		0.000000		0.000000		0.000000		0.000000		0.000000		0.420075
0.000000		0.000000		0.000000		0.000000		0.000000		0.000000		0.000000		0.000000		0.420075		0.000000		0.000000		0.000000		0.000000		0.000000		0.420075		0.000000		0.000000		0.000000		0.000000		0.000000		0.000000		0.000000		0.000000		0.420075		0.000000
0.420075		0.420075		0.000000		0.000000		0.000000		0.000000		0.000000		0.000000		0.000000		0.000000		0.000000		0.420075		0.000000		0.420075		0.000000		0.000000		0.000000		0.000000		0.000000		0.000000		0.000000		0.000000		0.000000		0.000000		0.000000
0.420075		0.000000		0.000000		0.000000		0.000000		0.420075		0.420075		0.000000		0.000000		0.000000		0.000000		0.000000		0.000000		0.000000		0.000000		0.000000		0.000000		0.000000		0.000000		0.000000		0.000000		0.000000		0.000000		0.000000		0.000000
0.000000		0.000000		0.000000		0.000000		0.000000		0.000000		0.000000		0.000000		0.000000		0.000000		0.420075		0.000000		0.000000		0.000000		0.000000		0.000000		0.000000		0.000000		0.000000		0.420075		0.000000		0.000000		0.000000		0.000000		0.000000
0.000000		0.420075		0.000000		0.000000		0.000000		0.000000		0.420075		0.000000		0.000000		0.000000		0.000000		0.420075		0.000000		0.000000		0.000000		0.000000		0.000000		0.000000		0.000000		0.000000		0.000000		0.000000		0.000000		0.420075		0.000000
0.000000		0.000000		0.000000		0.000000		0.000000		0.000000		0.000000		0.420075		0.000000		0.000000		0.000000		0.420075		0.000000		0.000000		0.000000		0.000000		0.420075		0.420075		0.420075		0.000000		0.420075		0.000000		0.000000		0.000000		0.000000
0.000000		0.000000		0.000000		0.000000		0.000000		0.000000		0.000000		0.000000		0.000000		0.000000		0.000000		0.000000		0.420075		0.000000		0.000000		0.000000		0.420075		0.000000		0.000000		0.000000		0.000000		0.000000		0.000000		0.000000		0.000000
0.000000		0.000000		0.420075		0.000000		0.000000		0.000000		0.000000		0.000000		0.000000		0.000000		0.000000		0.000000		0.000000		0.000000		0.420075		0.000000		0.000000		0.000000		0.000000		0.000000		0.000000		0.000000		0.420075		0.000000		0.420075
0.420075		0.000000		0.000000		0.000000		0.000000		0.000000		0.000000		0.000000		0.000000		0.000000		0.420075		0.420075		0.000000		0.000000		0.000000		0.000000		0.000000		0.000000		0.000000		0.000000		0.000000		0.000000		0.000000		0.000000		0.000000
0.420075		0.000000		0.000000		0.000000		0.000000		0.000000		0.000000		0.000000		0.000000		0.000000		0.000000		0.000000		0.000000		0.000000		0.000000		0.000000		0.000000		0.000000		0.000000		0.000000		0.000000		0.000000		0.000000		0.000000		0.000000
0.000000		0.420075		0.000000		0.000000		0.000000		0.000000		0.000000		0.000000		0.420075		0.420075		0.000000		0.000000		0.000000		0.000000		0.000000		0.420075		0.000000		0.000000		0.000000		0.000000		0.000000		0.000000		0.000000		0.000000		0.420075
0.000000		0.000000		0.000000		0.000000		0.000000		0.000000		0.000000		0.000000		0.420075		0.000000		0.000000		0.420075		0.000000		0.000000		0.000000		0.000000		0.000000		0.000000		0.000000		0.000000		0.000000		0.000000		0.000000		0.420075		0.000000
0.000000		0.000000		0.000000		0.000000		0.000000		0.000000		0.000000		0.000000		0.000000		0.000000		0.000000		0.000000		0.000000		0.000000		0.000000		0.000000		0.000000		0.000000		0.000000		0.000000		0.000000		0.000000		0.000000		0.000000		0.000000
0.000000		0.420075		0.000000		0.000000		0.000000		0.000000		0.000000		0.000000		0.000000		0.000000		0.000000		0.000000		0.000000		0.000000		0.000000		0.420075		0.000000		0.000000		0.000000		0.000000		0.000000		0.000000		0.000000		0.000000		0.000000
0.000000		0.000000		0.000000		0.000000		0.000000		0.000000		0.000000		0.000000		0.000000		0.000000		0.000000		0.000000		0.000000		0.000000		0.420075		0.000000		0.000000		0.420075		0.000000		0.000000		0.000000		0.000000		0.000000		0.000000		0.000000
0.000000		0.000000		0.000000		0.000000		0.000000		0.000000		0.000000		0.000000		0.420075		0.000000		0.000000		0.000000		0.000000		0.000000		0.000000		0.000000		0.000000		0.000000		0.000000		0.000000		0.000000		0.000000		0.000000		0.000000		0.000000
0.000000		0.420075		0.000000		0.000000		0.000000		0.000000		0.000000		0.000000		0.000000		0.000000		0.000000		0.000000		0.000000		0.000000		0.000000		0.000000		0.000000		0.000000		0.000000		0.000000		0.000000		0.000000		0.000000		0.000000		0.000000
0.000000		0.420075		0.000000		0.000000		0.000000		0.000000		0.000000		0.000000		0.000000		0.000000		0.000000		0.000000		0.000000		0.000000		0.000000		0.000000		0.420075		0.000000		0.000000		0.000000		0.000000		0.000000		0.000000		0.000000		0.000000
0.000000		0.000000		0.000000		0.000000		0.000000		0.000000		0.420075		0.000000		0.000000		0.000000		0.000000		0.420075		0.000000		0.420075		0.000000		0.000000		0.000000		0.420075		0.000000		0.000000		0.000000		0.000000		0.000000		0.000000		0.000000
0.000000		0.420075		0.000000		0.000000		0.000000		0.000000		0.000000		0.000000		0.000000		0.000000		0.000000		0.000000		0.000000		0.000000		0.420075		0.000000		0.000000		0.000000		0.000000		0.000000		0.000000		0.000000		0.000000		0.000000		0.000000
0.000000		0.000000		0.420075		0.000000		0.000000		0.000000		0.000000		0.000000		0.000000		0.000000		0.000000		0.000000		0.000000		0.000000		0.420075		0.000000		0.000000		0.000000		0.000000		0.000000		0.000000		0.000000		0.000000		0.000000		0.000000
0.420075		0.000000		0.000000		0.000000		0.000000		0.420075		0.000000		0.000000		0.000000		0.000000		0.000000		0.000000		0.000000		0.000000		0.000000		0.000000		0.000000		0.000000		0.420075		0.000000		0.000000		0.000000		0.420075		0.000000		0.000000
0.000000		0.000000		0.000000		0.000000		0.000000		0.000000		0.000000		0.000000		0.420075		0.000000		0.000000		0.000000		0.000000		0.000000		0.000000		0.000000		0.000000		0.420075		0.000000		0.420075		0.420075		0.000000		0.000000		0.000000		0.000000
0.000000		0.000000		0.000000		0.000000		0.000000		0.000000		0.000000		0.000000		0.000000		0.000000		0.000000		0.420075		0.000000		0.420075		0.000000		0.000000		0.000000		0.000000		0.000000		0.000000		0.000000		0.420075		0.000000		0.000000		0.000000
0.000000		0.000000		0.420075		0.000000		0.420075		0.000000		0.000000		0.000000		0.000000		0.000000		0.000000		0.000000		0.000000		0.000000		0.000000		0.000000		0.000000		0.000000		0.000000		0.000000		0.420075		0.000000		0.000000		0.000000		0.000000
0.000000		0.000000		0.000000		0.000000		0.000000		0.000000		0.000000		0.000000		0.000000		0.000000		0.000000		0.000000		0.000000		0.000000		0.000000		0.000000		0.000000		0.000000		0.000000		0.000000		0.000000		0.000000		0.000000		0.000000		0.000000
0.420075		0.000000		0.000000		0.000000		0.000000		0.000000		0.000000		0.000000		0.000000		0.000000		0.000000		0.000000		0.000000		0.000000		0.000000		0.000000		0.000000		0.000000		0.000000		0.000000		0.000000		0.000000		0.000000		0.000000		0.000000
0.000000		0.000000		0.000000		0.000000		0.420075		0.420075		0.000000		0.000000		0.000000		0.000000		0.000000		0.000000		0.000000		0.000000		0.000000		0.000000		0.000000		0.000000		0.420075		0.000000		0.000000		0.420075		0.000000		0.420075		0.000000
0.000000		0.000000		0.000000		0.000000		0.000000		0.000000		0.000000		0.000000		0.000000		0.000000		0.000000		0.000000		0.000000		0.000000		0.000000		0.000000		0.000000		0.000000		0.420075		0.000000		0.000000		0.000000		0.000000		0.000000		0.000000
0.000000		0.000000		0.000000		0.000000		0.000000		0.000000		0.000000		0.000000		0.000000		0.000000		0.000000		0.000000		0.000000		0.000000		0.000000		0.000000		0.000000		0.000000		0.420075		0.000000		0.000000		0.000000		0.000000		0.000000		0.000000
0.000000		0.420075		0.000000		0.000000		0.000000		0.000000		0.000000		0.000000		0.420075		0.000000		0.000000		0.000000		0.000000		0.000000		0.000000		0.000000		0.000000		0.000000		0.000000		0.000000		0.000000		0.000000		0.420075		0.420075		0.000000
0.000000		0.000000		0.000000		0.000000		0.420075		0.000000		0.420075		0.000000		0.000000		0.000000		0.000000		0.000000		0.000000		0.000000		0.420075		0.000000		0.000000		0.000000		0.000000		0.000000		0.000000		0.000000		0.000000		0.000000		0.000000
0.000000		0.000000		0.000000		0.000000		0.000000		0.000000		0.000000		0.000000		0.000000		0.000000		0.000000		0.420075		0.000000		0.000000		0.000000		0.000000		0.000000		0.000000		0.000000		0.000000		0.000000		0.420075		0.420075		0.000000		0.000000
0.000000		0.000000		0.000000		0.000000		0.000000		0.000000		0.000000		0.000000		0.000000		0.000000		0.000000		0.000000		0.000000		0.000000		0.000000		0.000000		0.000000		0.000000		0.000000		0.420075		0.000000		0.420075		0.000000		0.420075		0.000000
0.000000		0.000000		0.000000		0.000000		0.000000		0.000000		0.000000		0.000000		0.420075		0.000000		0.420075		0.000000		0.000000		0.000000		0.000000		0.000000		0.000000		0.000000		0.000000		0.000000		0.000000		0.000000		0.000000		0.000000		0.000000
0.000000		0.000000		0.000000		0.000000		0.000000		0.000000		0.000000		0.000000		0.000000		0.420075		0.000000		0.000000		0.000000		0.000000		0.000000		0.000000		0.000000		0.000000		0.000000		0.000000		0.000000		0.000000		0.000000		0.000000		0.000000
0.000000		0.000000		0.000000		0.000000		0.000000		0.000000		0.000000		0.000000		0.000000		0.000000		0.000000		0.000000		0.000000		0.000000		0.000000		0.000000		0.000000		0.000000		0.000000		0.000000		0.000000		0.000000		0.000000		0.000000		0.000000
0.000000		0.000000		0.000000		0.000000		0.000000		0.000000		0.000000		0.000000		0.000000		0.000000		0.000000		0.000000		0.000000		0.000000		0.000000		0.420075		0.000000		0.000000		0.000000		0.000000		0.000000		0.000000		0.000000		0.000000		0.000000
0.000000		0.420075		0.000000		0.000000		0.000000		0.000000		0.000000		0.000000		0.000000		0.000000		0.000000		0.000000		0.420075		0.000000		0.000000		0.000000		0.000000		0.000000		0.000000		0.000000		0.000000		0.000000		0.000000		0.000000		0.000000
0.000000		0.000000		0.000000		0.000000		0.000000		0.000000		0.000000		0.000000		0.000000		0.000000		0.000000		0.420075		0.420075		0.000000		0.000000		0.000000		0.000000		0.000000		0.000000		0.000000		0.000000		0.000000		0.000000		0.000000		0.000000
0.000000		0.000000		0.000000		0.000000		0.000000		0.000000		0.000000		0.000000		0.000000		0.000000		0.000000		0.000000		0.000000		0.000000		0.000000		0.000000		0.000000		0.000000		0.420075		0.000000		0.000000		0.000000		0.000000		0.420075		0.000000
0.000000		0.420075		0.420075		0.000000		0.000000		0.000000		0.000000		0.000000		0.000000		0.000000		0.420075		0.000000		0.000000		0.420075		0.000000		0.000000		0.000000		0.000000		0.000000		0.420075		0.000000		0.000000		0.000000		0.000000		0.000000
0.000000		0.000000		0.000000		0.000000		0.420075		0.000000		0.000000		0.000000		0.000000		0.420075		0.000000		0.420075		0.000000		0.000000		0.420075		0.000000		0.420075		0.000000		0.000000		0.000000		0.000000		0.000000		0.000000		0.000000		0.000000
0.000000		0.000000		0.000000		0.000000		0.000000		0.000000		0.000000		0.420075		0.000000		0.000000		0.420075		0.000000		0.000000		0.000000		0.000000		0.420075		0.420075		0.000000		0.000000		0.000000		0.000000		0.000000		0.000000		0.000000		0.420075
0.000000		0.000000		0.000000		0.000000		0.000000		0.000000		0.000000		0.420075		0.000000		0.000000		0.000000		0.000000		0.000000		0.000000		0.000000		0.000000		0.000000		0.000000		0.000000		0.000000		0.000000		0.000000		0.000000		0.000000		0.000000
0.000000		0.420075		0.000000		0.000000		0.000000		0.000000		0.000000		0.000000		0.000000		0.000000		0.000000		0.000000		0.000000		0.000000		0.000000		0.000000		0.000000		0.420075		0.000000		0.420075		0.000000		0.000000		0.000000		0.000000		0.000000
0.000000		0.000000		0.000000		0.000000		0.000000		0.000000		0.000000		0.000000		0.000000		0.000000		0.000000		0.000000		0.000000		0.000000		0.420075		0.000000		0.000000		0.000000		0.000000		0.000000		0.000000		0.000000		0.000000		0.000000		0.000000
0.000000		0.000000		0.000000		0.000000		0.000000		0.000000		0.000000		0.000000		0.000000		0.000000		0.000000		0.420075		0.000000		0.000000		0.000000		0.000000		0.420075		0.000000		0.420075		0.000000		0.420075		0.000000		0.000000		0.000000		0.000000
0.000000		0.000000		0.000000		0.000000		0.000000		0.000000		0.000000		0.000000		0.000000		0.420075		0.420075		0.000000		0.000000		0.000000		0.000000		0.000000		0.000000		0.000000		0.000000		0.000000		0.000000		0.420075		0.000000		0.420075		0.420075
0.000000		0.000000		0.000000		0.000000		0.000000		0.000000		0.420075		0.000000		0.000000		0.000000		0.000000		0.000000		0.000000		0.000000		0.000000		0.000000		0.000000		0.000000		0.000000		0.000000		0.000000		0.000000		0.000000		0.420075		0.000000
0.420075		0.000000		0.420075		0.000000		0.000000		0.000000		0.000000		0.000000		0.000000		0.420075		0.420075		0.000000		0.000000		0.000000		0.000000		0.000000		0.000000		0.000000		0.000000		0.000000		0.000000		0.420075		0.000000		0.000000		0.000000
0.000000		0.000000		0.000000		0.000000		0.000000		0.000000		0.000000		0.000000		0.000000		0.000000		0.000000		0.000000		0.000000		0.000000		0.000000		0.000000		0.000000		0.000000		0.000000		0.000000		0.000000		0.420075		0.000000		0.000000		0.420075
0.000000		0.000000		0.000000		0.000000		0.420075		0.000000		0.000000		0.000000		0.000000		0.000000		0.000000		0.000000		0.000000		0.000000		0.000000		0.000000		0.000000		0.000000		0.000000		0.000000		0.000000		0.420075		0.000000		0.420075		0.000000
0.000000		0.000000		0.000000		0.000000		0.000000		0.000000		0.000000		0.420075		0.000000		0.000000		0.000000		0.000000		0.000000		0.000000		0.420075		0.000000		0.420075		0.000000		0.000000		0.000000		0.000000		0.420075		0.000000		0.000000		0.000000
0.000000		0.000000		0.000000		0.000000		0.000000		0.000000		0.420075		0.420075		0.420075		0.000000		0.000000		0.000000		0.000000		0.000000		0.000000		0.000000		0.000000		0.000000		0.000000		0.000000		0.000000		0.000000		0.000000		0.000000		0.000000
0.420075		0.000000		0.000000		0.000000		0.000000		0.000000		0.000000		0.000000		0.000000		0.000000		0.000000		0.000000		0.000000		0.000000		0.000000		0.420075		0.000000		0.000000		0.000000		0.000000		0.000000		0.000000		0.000000		0.000000		0.420075
0.000000		0.000000		0.000000		0.000000		0.000000		0.000000		0.000000		0.000000		0.000000		0.000000		0.000000		0.000000		0.000000		0.000000		0.000000		0.000000		0.000000		0.000000		0.000000		0.000000		0.000000		0.000000		0.000000		0.000000		0.420075
0.000000		0.000000		0.420075		0.000000		0.420075		0.000000		0.000000		0.000000		0.000000		0.000000		0.000000		0.420075		0.000000		0.000000		0.000000		0.000000		0.000000		0.420075		0.000000		0.000000		0.000000		0.000000		0.000000		0.000000		0.000000
0.000000		0.000000		0.000000		0.000000		0.000000		0.000000		0.000000		0.000000		0.000000		0.000000		0.000000		0.000000		0.000000		0.000000		0.000000		0.000000		0.000000		0.000000		0.000000		0.000000		0.000000		0.000000		0.000000		0.000000		0.000000
0.000000		0.000000		0.000000		0.000000		0.000000		0.000000		0.000000		0.420075		0.000000		0.000000		0.000000		0.000000		0.000000		0.000000		0.000000		0.000000		0.000000		0.000000		0.000000		0.000000		0.000000		0.000000		0.000000		0.000000		0.000000
0.000000		0.000000		0.000000		0.000000		0.000000		0.000000		0.000000		0.000000		0.000000		0.000000		0.000000		0.000000		0.000000		0.000000		0.000000		0.000000		0.000000		0.000000		0.000000		0.420075		0.420075		0.000000		0.000000		0.000000		0.000000
0.420075		0.000000		0.000000		0.000000		0.000000		0.000000		0.000000		0.000000		0.000000		0.000000		0.000000		0.000000		0.000000		0.000000		0.000000		0.000000		0.000000		0.000000		0.000000		0.000000		0.000000		0.000000		0.000000		0.000000		0.000000
0.000000		0.000000		0.000000		0.000000		0.000000		0.000000		0.000000		0.000000		0.000000		0.420075		0.000000		0.000000		0.420075		0.000000		0.000000		0.000000		0.420075		0.000000		0.000000		0.000000		0.000000		0.420075		0.000000		0.000000		0.000000
0.000000		0.000000		0.000000		0.000000		0.000000		0.000000		0.000000		0.000000		0.000000		0.420075		0.000000		0.000000		0.000000		0.000000		0.420075		0.000000		0.000000		0.000000		0.000000		0.000000		0.000000		0.000000		0.000000		0.000000		0.000000
0.000000		0.420075		0.000000		0.000000		0.000000		0.000000		0.000000		0.000000		0.000000		0.000000		0.000000		0.000000		0.000000		0.000000		0.000000		0.000000		0.000000		0.000000		0.000000		0.000000		0.000000		0.000000		0.000000		0.420075		0.000000
0.000000		0.000000		0.000000		0.420075		0.000000		0.000000		0.000000		0.000000		0.000000		0.000000		0.000000		0.000000		0.000000		0.000000		0.000000		0.000000		0.000000		0.000000		0.000000		0.000000		0.000000		0.000000		0.000000		0.000000		0.000000
0.000000		0.000000		0.000000		0.000000		0.000000		0.000000		0.000000		0.420075		0.000000		0.000000		0.000000		0.000000		0.000000		0.000000		0.420075		0.000000		0.000000		0.000000		0.000000		0.000000		0.000000		0.000000		0.000000		0.000000		0.000000
0.000000		0.000000		0.420075		0.000000		0.420075		0.000000		0.000000		0.000000		0.000000		0.420075		0.000000		0.000000		0.000000		0.000000		0.000000		0.000000		0.000000		0.000000		0.000000		0.000000		0.000000		0.000000		0.000000		0.000000		0.000000
0.000000		0.000000		0.000000		0.000000		0.000000		0.000000		0.000000		0.000000		0.000000		0.000000		0.000000		0.000000		0.000000		0.000000		0.000000		0.420075		0.000000		0.000000		0.000000		0.000000		0.420075		0.000000		0.420075		0.000000		0.000000
0.000000		0.000000		0.000000		0.000000		0.000000		0.000000		0.000000		0.000000		0.000000		0.000000		0.000000		0.000000		0.000000		0.420075		0.000000		0.000000		0.000000		0.420075		0.420075		0.000000		0.000000		0.000000		0.420075		0.000000		0.000000
0.000000		0.000000		0.000000		0.000000		0.000000		0.000000		0.000000		0.420075		0.000000		0.000000		0.420075		0.000000		0.000000		0.000000		0.000000		0.000000		0.000000		0.000000		0.000000		0.000000		0.000000		0.000000		0.000000		0.000000		0.000000
0.000000		0.420075		0.000000		0.000000		0.000000		0.420075		0.000000		0.000000		0.000000		0.000000		0.000000		0.000000		0.000000		0.000000		0.000000		0.000000		0.000000		0.000000		0.000000		0.000000		0.000000		0.000000		0.000000		0.000000		0.000000
0.000000		0.420075		0.000000		0.000000		0.000000		0.000000		0.420075		0.000000		0.000000		0.000000		0.000000		0.420075		0.000000		0.000000		0.000000		0.000000		0.000000		0.000000		0.000000		0.000000		0.000000		0.000000		0.000000		0.000000		0.000000
0.000000		0.000000		0.000000		0.000000		0.000000		0.000000		0.000000		0.000000		0.000000		0.000000		0.000000		0.000000		0.420075		0.000000		0.000000		0.000000		0.000000		0.000000		0.000000		0.000000		0.000000		0.000000		0.000000		0.000000		0.000000
0.000000		0.000000		0.000000		0.000000		0.420075		0.000000		0.000000		0.420075		0.000000		0.000000		0.420075		0.000000		0.000000		0.000000		0.000000		0.000000		0.000000		0.000000		0.420075		0.420075		0.420075		0.000000		0.000000		0.000000		0.000000
0.000000		0.420075		0.000000		0.000000		0.000000		0.000000		0.000000		0.000000		0.000000		0.000000		0.000000		0.000000		0.000000		0.000000		0.000000		0.000000		0.000000		0.000000		0.000000		0.000000		0.000000		0.000000		0.000000		0.420075		0.000000
0.000000		0.000000		0.000000		0.000000		0.000000		0.000000		0.000000		0.000000		0.000000		0.420075		0.420075		0.000000		0.000000		0.000000		0.000000		0.000000		0.000000		0.420075		0.000000		0.000000		0.420075		0.000000		0.000000		0.000000		0.000000
0.000000		0.000000		0.420075		0.000000		0.000000		0.000000		0.000000		0.000000		0.000000		0.000000		0.000000		0.000000		0.000000		0.000000		0.420075		0.000000		0.420075		0.000000		0.420075		0.000000		0.000000		0.000000		0.000000		0.000000		0.000000
0.420075		0.420075		0.000000		0.000000		0.000000		0.000000		0.000000		0.000000		0.000000		0.000000		0.000000		0.000000		0.000000		0.000000		0.000000		0.000000		0.000000		0.000000		0.000000		0.000000		0.000000		0.000000		0.000000		0.000000		0.000000
0.000000		0.000000		0.000000		0.000000		0.000000		0.000000		0.000000		0.000000		0.000000		0.000000		0.000000		0.420075		0.000000		0.000000		0.000000		0.000000		0.000000		0.000000		0.000000		0.000000		0.000000		0.000000		0.000000		0.000000		0.000000
0.000000		0.000000		0.000000		0.000000		0.000000		0.000000		0.000000		0.000000		0.000000		0.000000		0.000000		0.000000		0.000000		0.000000		0.000000		0.000000		0.000000		0.000000		0.000000		0.000000		0.000000		0.000000		0.000000		0.420075		0.000000
0.000000		0.000000		0.000000		0.000000		0.000000		0.000000		0.000000		0.000000		0.000000		0.000000		0.000000		0.000000		0.000000		0.000000		0.000000		0.000000		0.000000		0.000000		0.420075		0.000000		0.000000		0.000000		0.000000		0.000000		0.000000
0.000000		0.000000		0.000000		0.000000		0.420075		0.000000		0.000000		0.000000		0.000000		0.000000		0.000000		0.000000		0.420075		0.000000		0.000000		0.420075		0.420075		0.000000		0.000000		0.000000		0.000000		0.000000		0.000000		0.000000		0.000000
0.000000		0.000000		0.000000		0.000000		0.420075		0.000000		0.420075		0.000000		0.000000		0.000000		0.000000		0.000000		0.420075		0.000000		0.000000		0.000000		0.000000		0.000000		0.000000		0.000000		0.000000		0.000000		0.000000		0.000000		0.000000
0.000000		0.000000		0.000000		0.000000		0.000000		0.000000		0.000000		0.000000		0.000000		0.000000		0.000000		0.000000		0.000000		0.000000		0.000000		0.000000		0.000000		0.000000		0.000000		0.000000		0.000000		0.000000		0.000000		0.000000		0.000000
0.000000		0.000000		0.000000		0.000000		0.000000		0.420075		0.000000		0.420075		0.000000		0.000000		0.000000		0.000000		0.000000		0.000000		0.000000		0.000000		0.000000		0.000000		0.000000		0.000000		0.000000		0.000000		0.000000		0.000000		0.000000
0.000000		0.000000		0.420075		0.000000		0.420075		0.000000		0.420075		0.000000		0.000000		0.420075		0.000000		0.000000		0.000000		0.000000		0.000000		0.000000		0.000000		0.000000		0.000000		0.000000		0.000000		0.000000		0.000000		0.000000		0.000000
0.000000		0.000000		0.000000		0.000000		0.000000		0.000000		0.000000		0.000000		0.420075		0.000000		0.000000		0.000000		0.000000		0.000000		0.000000		0.000000		0.000000		0.000000		0.000000		0.000000		0.000000		0.000000		0.000000		0.000000		0.000000
0.000000		0.000000		0.000000		0.000000		0.420075		0.000000		0.000000		0.420075		0.000000		0.000000		0.000000		0.000000		0.000000		0.000000		0.000000		0.000000		0.000000		0.000000		0.000000		0.000000		0.000000		0.000000		0.420075		0.420075		0.000000
0.000000		0.000000		0.000000		0.000000		0.420075		0.000000		0.000000		0.000000		0.000000		0.000000		0.000000		0.000000		0.000000		0.000000		0.420075		0.000000		0.000000		0.000000		0.000000		0.000000		0.000000		0.000000		0.000000		0.000000		0.000000
0.000000		0.000000		0.000000		0.000000		0.000000		0.000000		0.000000		0.000000		0.000000		0.000000		0.000000		0.000000		0.000000		0.420075		0.000000		0.000000		0.000000		0.000000		0.420075		0.000000		0.000000		0.000000		0.000000		0.000000		0.000000
0.000000		0.000000		0.000000		0.000000		0.000000		0.420075		0.000000		0.000000		0.000000		0.000000		0.000000		0.000000		0.000000		0.000000		0.000000		0.000000		0.000000		0.000000		0.000000		0.000000		0.000000		0.000000		0.000000		0.000000		0.000000
0.000000		0.000000		0.000000		0.000000		0.000000		0.000000		0.000000		0.000000		0.000000		0.000000		0.000000		0.000000		0.000000		0.000000		0.420075		0.000000		0.420075		0.000000		0.000000		0.000000		0.000000		0.000000		0.000000		0.000000		0.420075
0.000000		0.000000		0.000000		0.000000		0.000000		0.000000		0.000000		0.000000		0.000000		0.000000		0.000000		0.000000		0.000000		0.000000		0.000000		0.000000		0.000000		0.000000		0.000000		0.000000		0.000000		0.000000		0.000000		0.000000		0.420075
0.000000		0.000000		0.000000		0.000000		0.000000		0.000000		0.000000		0.000000		0.000000		0.000000		0.000000		0.000000		0.000000		0.000000		0.000000		0.420075		0.000000		0.000000		0.420075		0.000000		0.000000		0.000000		0.000000		0.000000		0.000000
0.000000		0.000000		0.000000		0.420075		0.000000		0.000000		0.000000		0.000000		0.000000		0.000000		0.000000		0.000000		0.420075		0.000000		0.000000		0.000000		0.000000		0.000000		0.000000		0.420075		0.420075		0.000000		0.000000		0.000000		0.000000
0.000000		0.000000		0.000000		0.000000		0.000000		0.000000		0.000000		0.000000		0.000000		0.000000		0.000000		0.420075		0.000000		0.000000		0.000000		0.000000		0.000000		0.000000		0.000000		0.000000		0.420075		0.000000		0.000000		0.000000		0.000000
0.000000		0.000000		0.000000		0.000000		0.000000		0.000000		0.000000		0.000000		0.000000		0.000000		0.000000		0.420075		0.000000		0.000000		0.000000		0.000000		0.000000		0.000000		0.000000		0.000000		0.000000		0.420075		0.000000		0.000000		0.000000
0.000000		0.000000		0.000000		0.000000		0.000000		0.000000		0.420075		0.000000		0.000000		0.000000		0.000000		0.000000		0.000000		0.000000		0.000000		0.000000		0.000000		0.000000		0.000000		0.000000		0.000000		0.000000		0.000000		0.000000		0.000000
0.000000		0.000000		0.000000		0.000000		0.420075		0.420075		0.000000		0.000000		0.000000		0.000000		0.000000		0.000000		0.000000		0.000000		0.000000		0.000000		0.000000		0.000000		0.000000		0.000000		0.000000		0.000000		0.420075		0.000000		0.000000
0.420075		0.000000		0.420075		0.000000		0.000000		0.000000		0.000000		0.000000		0.000000		0.000000		0.000000		0.000000		0.000000		0.000000		0.000000		0.000000		0.000000		0.000000		0.000000		0.000000		0.000000		0.000000		0.000000		0.000000		0.000000
0.000000		0.000000		0.000000		0.000000		0.420075		0.000000		0.000000		0.420075		0.000000		0.000000		0.000000		0.000000		0.000000		0.000000		0.000000		0.000000		0.000000		0.420075		0.420075		0.000000		0.420075		0.000000		0.000000		0.000000		0.420075
0.000000		0.000000		0.420075		0.000000		0.000000		0.000000		0.420075		0.000000		0.000000		0.000000		0.000000		0.000000		0.000000		0.000000		0.000000		0.000000		0.000000		0.000000		0.000000		0.000000		0.000000		0.000000		0.000000		0.000000		0.000000
0.000000		0.000000		0.000000		0.000000		0.000000		0.000000		0.420075		0.420075		0.000000		0.000000		0.000000		0.000000		0.000000		0.000000		0.000000		0.420075		0.000000		0.000000		0.000000		0.000000		0.000000		0.000000		0.000000		0.000000		0.000000
0.000000		0.000000		0.000000		0.000000		0.000000		0.000000		0.000000		0.000000		0.420075		0.000000		0.000000		0.000000		0.000000		0.000000		0.000000		0.000000		0.420075		0.000000		0.000000		0.000000		0.000000		0.000000		0.000000		0.000000		0.000000
0.000000		0.000000		0.000000		0.000000		0.420075		0.420075		0.000000		0.000000		0.000000		0.000000		0.420075		0.000000		0.000000		0.000000		0.000000		0.000000		0.420075		0.000000		0.000000		0.000000		0.000000		0.000000		0.000000		0.000000		0.000000
0.000000		0.000000		0.000000		0.420075		0.000000		0.000000		0.000000		0.420075		0.000000		0.420075		0.000000		0.000000		0.000000		0.000000		0.000000		0.000000		0.000000		0.000000		0.000000		0.000000		0.000000		0.000000		0.000000		0.000000		0.420075
0.000000		0.420075		0.000000		0.000000		0.000000		0.000000		0.000000		0.000000		0.000000		0.000000		0.000000		0.000000		0.000000		0.000000		0.000000		0.000000		0.000000		0.420075		0.420075		0.000000		0.000000		0.000000		0.000000		0.000000		0.000000
0.000000		0.000000		0.000000		0.000000		0.000000		0.000000		0.000000		0.000000		0.000000		0.000000		0.000000		0.000000		0.000000		0.000000		0.000000		0.000000		0.000000		0.000000		0.000000		0.000000		0.000000		0.000000		0.000000		0.000000		0.000000
0.000000		0.000000		0.420075		0.000000		0.000000		0.000000		0.000000		0.000000		0.420075		0.000000		0.420075		0.000000		0.000000		0.000000		0.000000		0.000000		0.000000		0.000000		0.000000		0.000000		0.000000		0.000000		0.000000		0.000000		0.000000
0.000000		0.000000		0.000000		0.000000		0.000000		0.000000		0.000000		0.000000		0.420075		0.000000		0.000000		0.000000		0.000000		0.000000		0.000000		0.000000		0.000000		0.000000		0.000000		0.000000		0.000000		0.000000		0.000000		0.000000		0.000000
0.420075		0.000000		0.000000		0.000000		0.000000		0.000000		0.000000		0.000000		0.000000		0.000000		0.000000		0.000000		0.000000		0.000000		0.000000		0.000000		0.000000		0.000000		0.420075		0.000000		0.000000		0.000000		0.000000		0.000000		0.000000
0.000000		0.000000		0.000000		0.000000		0.000000		0.000000		0.000000		0.000000		0.000000		0.000000		0.000000		0.000000		0.000000		0.000000		0.420075		0.000000		0.000000		0.000000		0.000000		0.000000		0.000000		0.000000		0.000000		0.420075		0.000000
0.000000		0.000000		0.420075		0.000000		0.000000		0.000000		0.000000		0.000000		0.000000		0.000000		0.000000		0.000000		0.000000		0.000000		0.000000		0.000000		0.000000		0.000000		0.420075		0.000000		0.000000		0.000000		0.000000		0.420075		0.420075
0.420075		0.000000		0.000000		0.000000		0.000000		0.000000		0.000000		0.000000		0.000000		0.000000		0.000000		0.000000		0.000000		0.000000		0.000000		0.000000		0.000000		0.000000		0.000000		0.000000		0.000000		0.000000		0.000000		0.000000		0.000000
0.000000		0.000000		0.000000		0.000000		0.000000		0.000000		0.000000		0.000000		0.000000		0.000000		0.000000		0.000000		0.000000		0.000000		0.000000		0.000000		0.000000		0.000000		0.000000		0.000000		0.000000		0.000000		0.000000		0.000000		0.000000
0.000000		0.000000		0.000000		0.000000		0.000000		0.000000		0.000000		0.000000		0.000000		0.000000		0.000000		0.000000		0.000000		0.000000		0.000000		0.000000		0.000000		0.000000		0.000000		0.420075		0.000000		0.000000		0.000000		0.000000		0.000000
0.000000		0.000000		0.000000		0.000000		0.000000		0.000000		0.000000		0.000000		0.420075		0.000000		0.000000		0.000000		0.420075		0.000000		0.000000		0.420075		0.000000		0.000000		0.000000		0.000000		0.000000		0.000000		0.000000		0.000000		0.000000
0.000000		0.000000		0.000000		0.000000		0.000000		0.000000		0.000000		0.000000		0.420075		0.000000		0.000000		0.000000		0.000000		0.000000		0.000000		0.000000		0.000000		0.000000		0.000000		0.000000		0.000000		0.000000		0.000000		0.000000		0.000000
0.000000		0.000000		0.000000		0.000000		0.000000		0.420075		0.000000		0.000000		0.000000		0.000000		0.000000		0.000000		0.000000		0.000000		0.000000		0.420075		0.000000		0.000000		0.000000		0.420075		0.420075		0.000000		0.000000		0.000000		0.000000
0.000000		0.000000		0.420075		0.000000		0.000000		0.000000		0.000000		0.000000		0.000000		0.000000		0.000000		0.000000		0.000000		0.000000		0.000000		0.000000		0.000000		0.000000		0.000000		0.000000		0.000000		0.420075		0.000000		0.000000		0.000000
0.000000		0.000000		0.000000		0.000000		0.000000		0.420075		0.000000		0.000000		0.000000		0.000000		0.000000		0.000000		0.000000		0.000000		0.000000		0.000000		0.000000		0.000000		0.000000		0.000000		0.000000		0.000000		0.000000		0.000000		0.000000
0.000000		0.000000		0.000000		0.000000		0.000000		0.000000		0.000000		0.420075		0.000000		0.000000		0.000000		0.000000		0.000000		0.000000		0.000000		0.000000		0.000000		0.420075		0.000000		0.000000		0.000000		0.000000		0.000000		0.000000		0.000000
0.000000		0.000000		0.000000		0.000000		0.000000		0.000000		0.420075		0.000000		0.000000		0.000000		0.000000		0.000000		0.000000		0.420075		0.000000		0.000000		0.000000		0.000000		0.000000		0.000000		0.000000		0.000000		0.000000		0.000000		0.000000
0.000000		0.000000		0.000000		0.000000		0.000000		0.000000		0.000000		0.000000		0.000000		0.000000		0.000000		0.000000		0.000000		0.420075		0.000000		0.000000		0.000000		0.000000		0.000000		0.000000		0.420075		0.000000		0.000000		0.000000		0.000000
0.000000		0.000000		0.000000		0.000000		0.000000		0.000000		0.000000		0.000000		0.000000		0.000000		0.000000		0.000000		0.000000		0.000000		0.000000		0.420075		0.000000		0.000000		0.000000		0.000000		0.000000		0.000000		0.420075		0.000000		0.000000
0.420075		0.000000		0.000000		0.000000		0.000000		0.000000		0.000000		0.000000		0.000000		0.000000		0.000000		0.000000		0.000000		0.000000		0.000000		0.000000		0.000000		0.000000		0.000000		0.000000		0.000000		0.420075		0.000000		0.000000		0.000000
0.000000		0.000000		0.000000		0.000000		0.000000		0.000000		0.000000		0.000000		0.000000		0.000000		0.420075		0.000000		0.000000		0.000000		0.420075		0.000000		0.000000		0.000000		0.000000		0.000000		0.000000		0.000000		0.000000		0.000000		0.000000
0.000000		0.000000		0.000000		0.000000		0.000000		0.000000		0.000000		0.000000		0.000000		0.000000		0.000000		0.420075		0.000000		0.000000		0.000000		0.000000		0.000000		0.000000		0.000000		0.000000		0.000000		0.000000		0.000000		0.000000		0.000000
0.000000		0.000000		0.000000		0.000000		0.000000		0.000000		0.000000		0.000000		0.000000		0.000000		0.000000		0.000000		0.000000		0.000000		0.000000		0.000000		0.000000		0.000000		0.000000		0.000000		0.420075		0.000000		0.000000		0.000000		0.000000
0.000000		0.000000		0.000000		0.000000		0.000000		0.000000		0.000000		0.000000		0.000000		0.000000		0.000000		0.420075		0.420075		0.420075		0.000000		0.000000		0.420075		0.000000		0.420075		0.000000		0.000000		0.000000		0.420075		0.000000		0.000000
0.000000		0.000000		0.420075		0.000000		0.000000		0.000000		0.000000		0.420075		0.000000		0.000000		0.000000		0.420075		0.000000		0.000000		0.000000		0.000000		0.000000		0.000000		0.420075		0.000000		0.000000		0.000000		0.000000		0.420075		0.000000
0.000000		0.000000		0.000000		0.000000		0.000000		0.000000		0.000000		0.000000		0.000000		0.000000		0.000000		0.000000		0.000000		0.000000		0.000000		0.000000		0.000000		0.000000		0.000000		0.000000		0.000000		0.000000		0.000000		0.000000		0.000000
0.000000		0.000000		0.000000		0.000000		0.000000		0.000000		0.000000		0.000000		0.000000		0.000000		0.420075		0.000000		0.000000		0.000000		0.000000		0.000000		0.000000		0.000000		0.000000		0.000000		0.000000		0.420075		0.000000		0.000000		0.000000
0.000000		0.000000		0.000000		0.000000		0.000000		0.000000		0.000000		0.000000		0.000000		0.420075		0.000000		0.000000		0.000000		0.000000		0.000000		0.000000		0.000000		0.000000		0.000000		0.000000		0.000000		0.000000		0.000000		0.000000		0.000000
0.420075		0.000000		0.000000		0.000000		0.000000		0.000000		0.000000		0.000000		0.000000		0.000000		0.420075		0.000000		0.000000		0.000000		0.000000		0.000000		0.000000		0.000000		0.000000		0.000000		0.000000		0.000000		0.420075		0.000000		0.000000
0.000000		0.000000		0.000000		0.000000		0.000000		0.000000		0.000000		0.000000		0.000000		0.000000		0.000000		0.000000		0.000000		0.420075		0.000000		0.000000		0.000000		0.000000		0.420075		0.000000		0.000000		0.000000		0.000000		0.000000		0.000000
0.000000		0.000000		0.000000		0.000000		0.000000		0.000000		0.000000		0.000000		0.000000		0.000000		0.000000		0.000000		0.000000		0.000000		0.000000		0.000000		0.000000		0.000000		0.000000		0.000000		0.000000		0.000000		0.000000		0.000000		0.000000
0.000000		0.420075		0.000000		0.000000		0.000000		0.420075		0.000000		0.000000		0.000000		0.000000		0.420075		0.420075		0.000000		0.000000		0.000000		0.000000		0.000000		0.000000		0.000000		0.420075		0.000000		0.000000		0.420075		0.000000		0.000000
0.000000		0.000000		0.000000		0.000000		0.000000		0.000000		0.000000		0.000000		0.000000		0.000000		0.000000		0.420075		0.000000		0.000000		0.000000		0.000000		0.000000		0.000000		0.000000		0.000000		0.000000		0.000000		0.000000		0.000000		0.000000
0.000000		0.420075		0.000000		0.420075		0.000000		0.000000		0.000000		0.000000		0.000000		0.000000		0.420075		0.000000		0.000000		0.000000		0.000000		0.000000		0.000000		0.000000		0.000000		0.000000		0.000000		0.000000		0.000000		0.420075		0.420075
0.420075		0.000000		0.000000		0.000000		0.420075		0.000000		0.000000		0.000000		0.000000		0.000000		0.000000		0.000000		0.000000		0.000000		0.000000		0.000000		0.000000		0.000000		0.000000		0.000000		0.420075		0.000000		0.000000		0.420075		0.000000
0.000000		0.000000		0.000000		0.420075		0.000000		0.420075		0.000000		0.000000		0.000000		0.000000		0.000000		0.000000		0.000000		0.000000		0.000000		0.000000		0.000000		0.000000		0.000000		0.000000		0.000000		0.000000		0.000000		0.000000		0.000000
0.000000		0.000000		0.000000		0.000000		0.000000		0.000000		0.000000		0.000000		0.000000		0.000000		0.000000		0.000000		0.000000		0.420075		0.000000		0.000000		0.000000		0.000000		0.000000		0.000000		0.000000		0.000000		0.000000		0.420075		0.000000
0.000000		0.000000		0.000000		0.000000		0.000000		0.000000		0.000000		0.000000		0.000000		0.000000		0.000000		0.000000		0.000000		0.000000		0.000000		0.000000		0.000000		0.000000		0.000000		0.000000		0.000000		0.000000		0.420075		0.000000		0.000000
0.000000		0.000000		0.000000		0.000000		0.000000		0.000000		0.000000		0.000000		0.000000		0.000000		0.000000		0.000000		0.000000		0.000000		0.000000		0.000000		0.000000		0.000000		0.000000		0.420075		0.420075		0.000000		0.000000		0.000000		0.000000
0.420075		0.000000		0.000000		0.420075		0.000000		0.000000		0.000000		0.420075		0.000000		0.420075		0.000000		0.000000		0.000000		0.000000		0.000000		0.000000		0.000000		0.000000		0.000000		0.000000		0.000000		0.420075		0.000000		0.000000		0.000000
0.000000		0.000000		0.000000		0.000000		0.420075		0.000000		0.000000		0.000000		0.000000		0.000000		0.000000		0.000000		0.000000		0.000000		0.000000		0.000000		0.000000		0.000000		0.000000		0.000000		0.000000		0.000000		0.000000		0.000000		0.000000
0.000000		0.000000		0.000000		0.000000		0.000000		0.420075		0.000000		0.000000		0.000000		0.420075		0.000000		0.000000		0.000000		0.000000		0.000000		0.000000		0.000000		0.000000		0.000000		0.000000		0.420075		0.000000		0.000000		0.000000		0.000000
0.420075		0.000000		0.000000		0.000000		0.000000		0.000000		0.000000		0.420075		0.000000		0.420075		0.000000		0.000000		0.000000		0.000000		0.000000		0.000000		0.000000		0.000000		0.000000		0.000000		0.000000		0.000000		0.000000		0.000000		0.420075
0.000000		0.000000		0.000000		0.000000		0.000000		0.000000		0.000000		0.000000		0.000000		0.000000		0.000000		0.000000		0.420075		0.000000		0.420075		0.000000		0.000000		0.000000		0.000000		0.000000		0.000000		0.000000		0.000000		0.000000		0.000000
0.000000		0.000000		0.000000		0.000000		0.420075		0.000000		0.000000		0.000000		0.420075		0.420075		0.000000		0.420075		0.000000		0.000000		0.000000		0.000000		0.420075		0.000000		0.420075		0.000000		0.000000		0.000000		0.000000		0.000000		0.000000
0.000000		0.000000		0.000000		0.000000		0.000000		0.420075		0.000000		0.000000		0.000000		0.000000		0.000000		0.000000		0.000000		0.000000		0.000000		0.000000		0.000000		0.000000		0.000000		0.000000		0.420075		0.420075		0.000000		0.000000		0.000000
0.000000		0.000000		0.000000		0.000000		0.000000		0.420075		0.000000		0.000000		0.000000		0.000000		0.000000		0.000000		0.420075		0.000000		0.000000		0.000000		0.000000		0.000000		0.000000		0.000000		0.000000		0.000000		0.000000		0.420075		0.000000
0.000000		0.420075		0.000000		0.000000		0.000000		0.000000		0.000000		0.000000		0.000000		0.000000		0.000000		0.000000		0.000000		0.000000		0.000000		0.000000		0.000000		0.000000		0.000000		0.000000		0.000000		0.420075		0.000000		0.420075		0.000000
0.420075		0.000000		0.000000		0.000000		0.000000		0.420075		0.000000		0.420075		0.000000		0.000000		0.000000		0.000000		0.000000		0.000000		0.000000		0.000000		0.000000		0.000000		0.000000		0.000000		0.420075		0.000000		0.000000		0.000000		0.000000
0.420075		0.420075		0.000000		0.000000		0.420075		0.000000		0.000000		0.000000		0.000000		0.000000		0.420075		0.000000		0.000000		0.000000		0.000000		0.000000		0.000000		0.000000		0.000000		0.000000		0.000000		0.420075		0.420075		0.000000		0.000000
0.000000		0.000000		0.000000		0.000000		0.000000		0.000000		0.000000		0.000000		0.000000		0.000000		0.000000		0.000000		0.000000		0.000000		0.000000		0.000000		0.000000		0.000000		0.420075		0.000000		0.420075		0.000000		0.000000		0.000000		0.000000
0.000000		0.420075		0.000000		0.000000		0.000000		0.000000		0.000000		0.420075		0.420075		0.000000		0.000000		0.000000		0.000000		0.420075		0.000000		0.000000		0.000000		0.000000		0.420075		0.000000		0.000000		0.000000		0.000000		0.000000		0.000000
0.000000		0.000000		0.000000		0.000000		0.000000		0.000000		0.000000		0.000000		0.420075		0.000000		0.000000		0.000000		0.000000		0.000000		0.000000		0.000000		0.000000		0.000000		0.000000		0.000000		0.000000		0.000000		0.000000		0.000000		0.000000
0.000000		0.000000		0.420075		0.000000		0.000000		0.000000		0.000000		0.000000		0.000000		0.000000		0.000000		0.000000		0.000000		0.000000		0.000000		0.000000		0.000000		0.000000		0.000000		0.000000		0.000000		0.000000		0.000000		0.000000		0.000000
0.000000		0.000000		0.000000		0.000000		0.000000		0.000000		0.000000		0.000000		0.000000		0.000000		0.000000		0.000000		0.000000		0.000000		0.000000		0.000000		0.000000		0.000000		0.000000		0.000000		0.000000		0.000000		0.000000		0.000000		0.000000
0.000000		0.000000		0.000000		0.000000		0.000000		0.000000		0.000000		0.000000		0.420075		0.000000		0.000000		0.000000		0.000000		0.420075		0.000000		0.000000		0.000000		0.000000		0.000000		0.000000		0.000000		0.000000		0.000000		0.420075		0.000000
0.000000		0.000000		0.000000		0.000000		0.000000		0.000000		0.000000		0.000000		0.000000		0.000000		0.000000		0.000000		0.000000		0.000000		0.000000		0.000000		0.000000		0.000000		0.000000		0.420075		0.000000		0.000000		0.000000		0.000000		0.000000
0.000000		0.000000		0.000000		0.000000		0.000000		0.000000		0.000000		0.000000		0.000000		0.000000		0.000000		0.000000		0.000000		0.000000		0.000000		0.000000		0.000000		0.000000		0.000000		0.000000		0.000000		0.000000		0.420075		0.000000		0.000000
0.000000		0.420075		0.000000		0.000000		0.000000		0.000000		0.420075		0.000000		0.000000		0.000000		0.000000		0.000000		0.000000		0.000000		0.000000		0.000000		0.000000		0.000000		0.000000		0.420075		0.000000		0.000000		0.000000		0.000000		0.000000
0.000000		0.000000		0.000000		0.000000		0.000000		0.000000		0.000000		0.000000		0.420075		0.000000		0.000000		0.000000		0.000000		0.000000		0.000000		0.000000		0.000000		0.420075		0.420075		0.000000		0.000000		0.420075		0.000000		0.000000		0.000000
0.000000		0.000000		0.000000		0.000000		0.000000		0.000000		0.000000		0.000000		0.000000		0.420075		0.000000		0.000000		0.000000		0.000000		0.000000		0.000000		0.000000		0.000000		0.000000		0.000000		0.000000		0.000000		0.000000		0.000000		0.000000
0.000000		0.000000		0.000000		0.000000		0.000000		0.000000		0.000000		0.000000		0.000000		0.000000		0.000000		0.000000		0.000000		0.000000		0.420075		0.000000		0.000000		0.000000		0.000000		0.000000		0.000000		0.000000		0.000000		0.000000		0.000000
0.000000		0.000000		0.000000		0.000000		0.000000		0.000000		0.420075		0.000000		0.000000		0.000000		0.000000		0.000000		0.000000		0.000000		0.000000		0.000000		0.000000		0.000000		0.000000		0.420075		0.420075		0.420075		0.000000		0.000000		0.000000
0.000000		0.420075		0.000000		0.420075		0.420075		0.000000		0.000000		0.000000		0.000000		0.000000		0.000000		0.000000		0.000000		0.420075		0.000000		0.420075		0.000000		0.420075		0.000000		0.000000		0.000000		0.000000		0.000000		0.000000		0.000000
0.000000		0.000000		0.000000		0.000000		0.000000		0.000000		0.000000		0.000000		0.000000		0.000000		0.000000		0.000000		0.000000		0.000000		0.000000		0.000000		0.000000		0.420075		0.000000		0.000000		0.000000		0.000000		0.000000		0.000000		0.000000
0.000000		0.000000		0.000000		0.000000		0.000000		0.000000		0.000000		0.000000		0.000000		0.000000		0.000000		0.000000		0.420075		0.420075		0.000000		0.000000		0.000000		0.000000		0.000000		0.000000		0.000000		0.000000		0.000000		0.000000		0.000000
0.000000		0.000000		0.000000		0.000000		0.000000		0.000000		0.000000		0.000000		0.000000		0.000000		0.000000		0.000000		0.000000		0.000000		0.420075		0.000000		0.000000		0.000000		0.000000		0.000000		0.420075		0.000000		0.000000		0.420075		0.000000
0.000000		0.000000		0.000000		0.000000		0.000000		0.000000		0.000000		0.000000		0.000000		0.000000		0.420075		0.000000		0.000000		0.000000		0.000000		0.420075		0.420075		0.000000		0.420075		0.000000		0.000000		0.000000		0.000000		0.000000		0.000000
0.000000		0.000000		0.000000		0.000000		0.420075		0.000000		0.000000		0.000000		0.000000		0.000000		0.000000		0.000000		0.000000		0.000000		0.000000		0.000000		0.000000		0.000000		0.000000		0.420075		0.000000		0.000000		0.000000		0.000000		0.000000
0.000000		0.000000		0.000000		0.000000		0.000000		0.000000		0.000000		0.000000		0.000000		0.000000		0.000000		0.000000		0.000000		0.000000		0.000000		0.000000		0.000000		0.000000		0.000000		0.420075		0.000000		0.000000		0.000000		0.000000		0.000000
0.000000		0.000000		0.420075		0.000000		0.000000		0.000000		0.000000		0.000000		0.000000		0.000000		0.000000		0.000000		0.420075		0.000000		0.420075		0.420075		0.000000		0.000000		0.000000		0.000000		0.000000		0.420075		0.000000		0.000000		0.000000
0.000000		0.000000		0.000000		0.000000		0.000000		0.000000		0.420075		0.000000		0.000000		0.000000		0.000000		0.000000		0.420075		0.000000		0.000000		0.000000		0.000000		0.000000		0.000000		0.000000		0.000000		0.000000		0.000000		0.000000		0.000000
0.000000		0.000000		0.000000		0.000000		0.000000		0.420075		0.000000		0.000000		0.000000		0.000000		0.000000		0.420075		0.000000		0.000000		0.000000		0.000000		0.000000		0.000000		0.000000		0.000000		0.000000		0.000000		0.000000		0.000000		0.000000
0.000000		0.000000		0.000000		0.000000		0.000000		0.000000		0.000000		0.000000		0.000000		0.000000		0.000000		0.000000		0.000000		0.000000		0.000000		0.000000		0.420075		0.000000		0.000000		0.000000		0.420075		0.000000		0.000000		0.000000		0.000000
0.000000		0.000000		0.000000		0.000000		0.000000		0.000000		0.000000		0.000000		0.000000		0.000000		0.000000		0.000000		0.000000		0.000000		0.000000		0.000000		0.000000		0.000000		0.000000		0.000000		0.000000		0.000000		0.000000		0.000000		0.000000
0.000000		0.000000		0.000000		0.000000		0.420075		0.000000		0.000000		0.000000		0.000000		0.000000		0.000000		0.000000		0.000000		0.000000		0.000000		0.420075		0.420075		0.000000		0.000000		0.000000		0.000000		0.000000		0.000000		0.000000		0.000000
0.000000		0.000000		0.000000		0.000000		0.000000		0.000000		0.000000		0.000000		0.000000		0.000000		0.000000		0.000000		0.000000		0.420075		0.000000		0.000000		0.000000		0.420075		0.000000		0.000000		0.000000		0.000000		0.000000		0.000000		0.420075
0.420075		0.000000		0.000000		0.000000		0.000000		0.420075		0.000000		0.000000		0.000000		0.000000		0.000000		0.000000		0.000000		0.000000		0.000000		0.000000		0.000000		0.000000		0.000000		0.000000		0.420075		0.000000		0.000000		0.000000		0.000000
0.000000		0.000000		0.000000		0.000000		0.420075		0.000000		0.000000		0.000000		0.000000		0.000000		0.000000		0.000000		0.000000		0.000000		0.000000		0.420075		0.420075		0.000000		0.000000		0.000000		0.000000		0.000000		0.000000		0.000000		0.000000
0.000000		0.000000		0.000000		0.000000		0.000000		0.000000		0.000000		0.000000		0.420075		0.000000		0.000000		0.000000		0.000000		0.000000		0.000000		0.000000		0.000000		0.000000		0.000000		0.000000		0.000000		0.000000		0.000000		0.000000		0.420075
0.420075		0.000000		0.000000		0.000000		0.000000		0.000000		0.000000		0.000000		0.000000		0.000000		0.000000		0.000000		0.000000		0.000000		0.000000		0.000000		0.420075		0.000000		0.000000		0.000000		0.000000		0.000000		0.420075		0.000000		0.000000
0.000000		0.000000		0.000000		0.000000		0.000000		0.000000		0.420075		0.000000		0.000000		0.000000		0.000000		0.000000		0.000000		0.000000		0.000000		0.000000		0.000000		0.420075		0.000000		0.420075		0.420075		0.000000		0.000000		0.420075		0.000000
0.000000		0.000000		0.000000		0.000000		0.000000		0.420075		0.000000		0.000000		0.000000		0.000000		0.000000		0.000000		0.000000		0.000000		0.000000		0.000000		0.000000		0.000000		0.000000		0.000000		0.420075		0.000000		0.000000		0.420075		0.000000
0.000000		0.000000		0.000000		0.000000		0.000000		0.000000		0.000000		0.000000		0.000000		0.000000		0.000000		0.420075		0.000000		0.000000		0.000000		0.000000		0.000000		0.000000		0.420075		0.000000		0.420075		0.000000		0.000000		0.000000		0.000000
0.000000		0.000000		0.420075		0.000000		0.000000		0.000000		0.000000		0.000000		0.000000		0.000000		0.000000		0.000000		0.000000		0.000000		0.000000		0.000000		0.000000		0.000000		0.000000		0.000000		0.000000		0.000000		0.000000		0.000000		0.000000
0.000000		0.000000		0.000000		0.000000		0.420075		0.000000		0.000000		0.000000		0.000000		0.000000		0.000000		0.000000		0.000000		0.000000		0.000000		0.000000		0.000000		0.000000		0.000000		0.000000		0.420075		0.000000		0.000000		0.000000		0.000000
0.000000		0.000000		0.000000		0.000000		0.000000		0.000000		0.000000		0.000000		0.000000		0.000000		0.000000		0.000000		0.000000		0.000000		0.000000		0.000000		0.420075		0.420075		0.000000		0.000000		0.000000		0.000000		0.000000		0.000000		0.420075
0.000000		0.000000		0.000000		0.000000		0.000000		0.000000		0.000000		0.000000		0.000000		0.000000		0.000000		0.000000		0.000000		0.000000		0.000000		0.000000		0.420075		0.000000		0.000000		0.000000		0.420075		0.000000		0.000000		0.000000		0.000000
0.000000		0.000000		0.000000		0.000000		0.000000		0.000000		0.000000		0.000000		0.000000		0.000000		0.000000		0.000000		0.000000		0.000000		0.000000		0.000000		0.000000		0.000000		0.000000		0.420075		0.000000		0.000000		0.000000		0.000000		0.000000
0.000000		0.000000		0.000000		0.000000		0.000000		0.000000		0.000000		0.000000		0.000000		0.000000		0.000000		0.000000		0.000000		0.000000		0.000000		0.000000		0.420075		0.420075		0.000000		0.000000		0.000000		0.000000		0.000000		0.000000		0.000000
0.420075		0.000000		0.000000		0.000000		0.420075		0.000000		0.000000		0.000000		0.000000		0.000000		0.000000		0.000000		0.000000		0.000000		0.000000		0.420075		0.000000		0.000000		0.000000		0.000000		0.000000		0.000000		0.000000		0.000000		0.000000
0.000000		0.000000		0.000000		0.000000		0.000000		0.000000		0.000000		0.000000		0.000000		0.000000		0.000000		0.000000		0.000000		0.000000		0.000000		0.000000		0.000000		0.420075		0.000000		0.420075		0.000000		0.000000		0.420075		0.000000		0.000000
0.000000		0.000000		0.000000		0.000000		0.420075		0.000000		0.420075		0.000000		0.000000		0.000000		0.000000		0.000000		0.000000		0.000000		0.000000		0.000000		0.000000		0.000000		0.000000		0.000000		0.000000		0.000000		0.000000		0.000000		0.000000
0.000000		0.000000		0.000000		0.420075		0.000000		0.000000		0.000000		0.420075		0.000000		0.000000		0.000000		0.000000		0.000000		0.000000		0.420075		0.000000		0.000000		0.000000		0.000000		0.000000		0.000000		0.000000		0.000000		0.000000		0.000000
0.000000		0.000000		0.000000		0.000000		0.000000		0.000000		0.000000		0.000000		0.000000		0.000000		0.000000		0.420075		0.420075		0.000000		0.000000		0.000000		0.000000		0.000000		0.000000		0.000000		0.000000		0.000000		0.000000		0.000000		0.000000
0.000000		0.000000		0.420075		0.000000		0.000000		0.420075		0.420075		0.000000		0.000000		0.000000		0.000000		0.000000		0.000000		0.000000		0.000000		0.000000		0.000000		0.000000		0.000000		0.000000		0.000000		0.000000		0.000000		0.000000		0.000000
0.000000		0.000000		0.000000		0.000000		0.000000		0.000000		0.000000		0.000000		0.000000		0.000000		0.000000		0.000000		0.000000		0.000000		0.000000		0.000000		0.000000		0.000000		0.000000		0.000000		0.000000		0.420075		0.000000		0.000000		0.000000
0.000000		0.000000		0.000000		0.000000		0.000000		0.000000		0.000000		0.000000		0.000000		0.000000		0.000000		0.000000		0.000000		0.000000		0.000000		0.000000		0.000000		0.000000		0.000000		0.000000		0.000000		0.000000		0.000000		0.000000		0.000000
0.000000		0.000000		0.000000		0.000000		0.000000		0.000000		0.000000		0.000000		0.000000		0.000000		0.000000		0.000000		0.000000		0.000000		0.000000		0.000000		0.000000		0.420075		0.000000		0.000000		0.000000		0.000000		0.000000		0.000000		0.000000
0.000000		0.420075		0.000000		0.000000		0.000000		0.000000		0.000000		0.000000		0.000000		0.000000		0.000000		0.000000		0.000000		0.000000		0.000000		0.000000		0.000000		0.000000		0.000000		0.000000		0.000000		0.000000		0.000000		0.000000		0.420075
0.000000		0.000000		0.000000		0.000000		0.000000		0.000000		0.000000		0.000000		0.000000		0.000000		0.000000		0.000000		0.000000		0.000000		0.000000		0.000000		0.000000		0.000000		0.000000		0.420075		0.000000		0.000000		0.000000		0.420075		0.420075
0.000000		0.000000		0.000000		0.420075		0.000000		0.420075		0.000000		0.000000		0.000000		0.000000		0.000000		0.000000		0.000000		0.000000		0.000000		0.000000		0.000000		0.000000		0.000000		0.000000		0.000000		0.000000		0.000000		0.000000		0.000000
0.000000		0.000000		0.000000		0.000000		0.000000		0.000000		0.000000		0.000000		0.000000		0.000000		0.000000		0.000000		0.000000		0.420075		0.000000		0.000000		0.000000		0.000000		0.000000		0.000000		0.000000		0.000000		0.000000		0.000000		0.000000
0.000000		0.000000		0.000000		0.000000		0.000000		0.000000		0.000000		0.000000		0.000000		0.000000		0.000000		0.000000		0.000000		0.000000		0.000000		0.000000		0.420075		0.000000		0.000000		0.000000		0.000000		0.420075		0.420075		0.000000		0.420075
0.420075		0.000000		0.000000		0.000000		0.000000		0.000000		0.000000		0.000000		0.000000		0.000000		0.000000		0.000000		0.000000		0.420075		0.000000		0.000000		0.000000		0.000000		0.000000		0.000000		0.000000		0.000000		0.000000		0.000000		0.000000
0.000000		0.000000		0.000000		0.000000		0.000000		0.000000		0.000000		0.000000		0.000000		0.420075		0.000000		0.000000		0.420075		0.000000		0.420075		0.000000		0.000000		0.420075		0.000000		0.420075		0.000000		0.000000		0.000000		0.000000		0.000000
0.000000		0.000000		0.000000		0.000000		0.000000		0.000000		0.000000		0.000000		0.000000		0.000000		0.000000		0.000000		0.000000		0.000000		0.000000		0.420075		0.000000		0.000000		0.000000		0.000000		0.000000		0.000000		0.000000		0.000000		0.000000
0.000000		0.000000		0.000000		0.000000		0.420075		0.000000		0.000000		0.000000		0.000000		0.000000		0.000000		0.000000		0.000000		0.000000		0.000000		0.000000		0.420075		0.000000		0.000000		0.000000		0.000000		0.000000		0.000000		0.000000		0.000000
0.000000		0.000000		0.000000		0.000000		0.000000		0.000000		0.000000		0.000000		0.000000		0.000000		0.420075		0.000000		0.000000		0.000000		0.000000		0.000000		0.000000		0.000000		0.000000		0.000000		0.000000		0.000000		0.000000		0.420075		0.420075
0.000000		0.420075		0.000000		0.000000		0.000000		0.000000		0.000000		0.000000		0.000000		0.000000		0.000000		0.000000		0.000000		0.420075		0.420075		0.000000		0.000000		0.000000		0.000000		0.000000		0.420075		0.000000		0.000000		0.000000		0.000000
0.000000		0.000000		0.000000		0.000000		0.000000		0.000000		0.000000		0.000000		0.000000		0.000000		0.000000		0.000000		0.000000		0.000000		0.000000		0.000000		0.420075		0.420075		0.000000		0.000000		0.000000		0.000000		0.000000		0.000000		0.000000
0.000000		0.000000		0.000000		0.000000		0.000000		0.000000		0.000000		0.000000		0.000000		0.000000		0.000000		0.000000		0.420075		0.000000		0.420075		0.000000		0.000000		0.000000		0.000000		0.000000		0.000000		0.000000		0.420075		0.000000		0.000000
0.000000		0.000000		0.000000		0.000000		0.000000		0.000000		0.000000		0.000000		0.000000		0.000000		0.000000		0.000000		0.000000		0.000000		0.000000		0.000000		0.420075		0.000000		0.000000		0.000000		0.000000		0.420075		0.000000		0.000000		0.000000
0.000000		0.000000		0.000000		0.000000		0.000000		0.000000		0.000000		0.000000		0.000000		0.000000		0.000000		0.000000		0.000000		0.000000		0.000000		0.000000		0.000000		0.000000		0.000000		0.000000		0.000000		0.000000		0.000000		0.420075		0.000000
0.000000		0.000000		0.420075		0.000000		0.420075		0.000000		0.000000		0.000000		0.000000		0.000000		0.000000		0.420075		0.000000		0.000000		0.000000		0.000000		0.000000		0.000000		0.000000		0.000000		0.420075		0.420075		0.000000		0.000000		0.000000
0.000000		0.420075		0.000000		0.000000		0.420075		0.000000		0.000000		0.000000		0.000000		0.000000		0.420075		0.000000		0.000000		0.000000		0.420075		0.000000		0.000000		0.000000		0.000000		0.000000		0.000000		0.000000		0.000000		0.000000		0.000000
0.000000		0.000000		0.420075		0.000000		0.000000		0.420075		0.000000		0.000000		0.000000		0.000000		0.000000		0.000000		0.000000		0.000000		0.000000		0.000000		0.000000		0.000000		0.000000		0.000000		0.000000		0.000000		0.000000		0.000000		0.000000
0.000000		0.000000		0.000000		0.000000		0.000000		0.000000		0.000000		0.000000		0.000000		0.000000		0.000000		0.000000		0.000000		0.000000		0.000000		0.000000		0.000000		0.000000		0.000000		0.000000		0.000000		0.000000		0.000000		0.000000		0.420075
0.000000		0.000000		0.000000		0.000000		0.000000		0.000000		0.000000		0.000000		0.420075		0.000000		0.000000		0.000000		0.000000		0.000000		0.000000		0.000000		0.000000		0.000000		0.000000		0.420075		0.000000		0.000000		0.000000		0.000000		0.000000
0.000000		0.000000		0.000000		0.000000		0.000000		0.000000		0.420075		0.000000		0.000000		0.000000		0.000000		0.000000		0.000000		0.000000		0.000000		0.420075		0.000000		0.000000		0.420075		0.000000		0.000000		0.000000		0.000000		0.000000		0.000000
0.000000		0.000000		0.000000		0.000000		0.000000		0.000000		0.000000		0.000000		0.000000		0.420075		0.000000		0.000000		0.000000		0.000000		0.000000		0.000000		0.000000		0.000000		0.000000		0.420075		0.000000		0.000000		0.000000		0.000000		0.000000
0.000000		0.000000		0.000000		0.000000		0.000000		0.000000		0.000000		0.000000		0.000000		0.000000		0.000000		0.420075		0.000000		0.000000		0.000000		0.000000		0.000000		0.000000		0.000000		0.000000		0.000000		0.000000		0.000000		0.000000		0.000000
0.000000		0.000000		0.000000		0.000000		0.000000		0.000000		0.420075		0.000000		0.000000		0.000000		0.000000		0.420075		0.000000		0.000000		0.000000		0.000000		0.000000		0.000000		0.000000		0.000000		0.000000		0.000000		0.000000		0.000000		0.000000
0.000000		0.000000		0.000000		0.000000		0.000000		0.000000		0.000000		0.000000		0.000000		0.000000		0.000000		0.000000		0.000000		0.000000		0.000000		0.000000		0.000000		0.000000		0.000000		0.000000		0.000000		0.000000		0.000000		0.000000		0.000000
0.000000		0.420075		0.000000		0.000000		0.000000		0.000000		0.000000		0.000000		0.000000		0.000000		0.420075		0.000000		0.000000		0.000000		0.000000		0.420075		0.420075		0.000000		0.000000		0.000000		0.000000		0.000000		0.000000		0.000000		0.000000
0.000000		0.000000		0.000000		0.000000		0.420075		0.420075		0.000000		0.420075		0.000000		0.000000		0.000000		0.000000		0.000000		0.000000		0.000000		0.000000		0.000000		0.000000		0.000000		0.000000		0.000000		0.000000		0.000000		0.420075		0.000000
0.000000		0.000000		0.000000		0.000000		0.000000		0.000000		0.000000		0.000000		0.000000		0.000000		0.000000		0.000000		0.000000		0.000000		0.000000		0.000000		0.000000		0.000000		0.000000		0.000000		0.000000		0.000000		0.000000		0.000000		0.000000
0.000000		0.000000		0.000000		0.000000		0.000000		0.000000		0.000000		0.000000		0.000000		0.000000		0.000000		0.000000		0.000000		0.000000		0.000000		0.420075		0.000000		0.000000		0.000000		0.000000		0.000000		0.420075		0.000000		0.000000		0.000000
0.000000		0.000000		0.000000		0.000000		0.000000		0.000000		0.000000		0.420075		0.000000		0.000000		0.000000		0.000000		0.000000		0.000000		0.000000		0.000000		0.000000		0.000000		0.000000		0.000000		0.000000		0.000000		0.000000		0.420075		0.000000
0.000000		0.000000		0.420075		0.000000		0.000000		0.000000		0.000000		0.000000		0.000000		0.000000		0.000000		0.000000		0.000000		0.000000		0.000000		0.000000		0.000000		0.000000		0.000000		0.000000		0.000000		0.000000		0.000000		0.000000		0.000000
0.000000		0.000000		0.000000		0.000000		0.000000		0.000000		0.000000		0.420075		0.000000		0.000000		0.000000		0.420075		0.000000		0.420075		0.000000		0.000000		0.000000		0.000000		0.000000		0.000000		0.000000		0.000000		0.000000		0.000000		0.000000
0.000000		0.000000		0.000000		0.000000		0.000000		0.000000		0.000000		0.000000		0.000000		0.420075		0.000000		0.000000		0.000000		0.000000		0.000000		0.000000		0.000000		0.000000		0.000000		0.000000		0.000000		0.000000		0.000000		0.000000		0.000000
0.000000		0.000000		0.000000		0.420075		0.000000		0.000000		0.000000		0.000000		0.000000		0.000000		0.000000		0.420075		0.000000		0.420075		0.000000		0.000000		0.000000		0.000000		0.000000		0.000000		0.000000		0.000000		0.000000		0.000000		0.000000
0.000000		0.000000		0.000000		0.000000		0.420075		0.000000		0.000000		0.000000		0.000000		0.000000		0.000000		0.000000		0.000000		0.000000		0.420075		0.000000		0.000000		0.420075		0.000000		0.000000		0.000000		0.000000		0.000000		0.000000		0.000000
0.420075		0.000000		0.000000		0.000000		0.000000		0.000000		0.000000		0.000000		0.420075		0.000000		0.420075		0.000000		0.000000		0.000000		0.000000		0.000000		0.420075		0.000000		0.000000		0.000000		0.000000		0.000000		0.000000		0.000000		0.000000
0.000000		0.000000		0.420075		0.000000		0.000000		0.000000		0.000000		0.000000		0.000000		0.000000		0.000000		0.000000		0.000000		0.420075		0.000000		0.000000		0.000000		0.000000		0.000000		0.000000		0.000000		0.000000		0.000000		0.000000		0.000000
0.000000		0.000000		0.000000		0.000000		0.000000		0.000000		0.000000		0.000000		0.000000		0.000000		0.000000		0.420075		0.420075		0.000000		0.420075		0.000000		0.000000		0.000000		0.000000		0.000000		0.420075		0.000000		0.000000		0.000000		0.000000
0.420075		0.000000		0.000000		0.000000		0.000000		0.000000		0.000000		0.000000		0.420075		0.000000		0.420075		0.000000		0.000000		0.000000		0.000000		0.000000		0.000000		0.000000		0.000000		0.000000		0.000000		0.000000		0.000000		0.000000		0.000000
0.000000		0.000000		0.000000		0.000000		0.000000		0.000000		0.000000		0.000000		0.000000		0.000000		0.000000		0.420075		0.000000		0.000000		0.000000		0.000000		0.000000		0.000000		0.420075		0.420075		0.000000		0.000000		0.000000		0.000000		0.420075
0.420075		0.000000		0.000000		0.000000		0.000000		0.420075		0.000000		0.000000		0.000000		0.000000		0.420075		0.000000		0.000000		0.000000		0.000000		0.000000		0.000000		0.000000		0.000000		0.000000		0.000000		0.000000		0.000000		0.000000		0.000000
0.000000		0.000000		0.000000		0.000000		0.000000		0.000000		0.000000		0.420075		0.000000		0.000000		0.000000		0.000000		0.000000		0.000000		0.000000		0.000000		0.000000		0.000000		0.000000		0.000000		0.000000		0.000000		0.000000		0.420075		0.000000
0.000000		0.000000		0.000000		0.000000		0.420075		0.000000		0.000000		0.420075		0.000000		0.000000		0.000000		0.000000		0.000000		0.000000		0.000000		0.000000		0.000000		0.000000		0.000000		0.000000		0.000000		0.000000		0.000000		0.000000		0.000000
0.000000		0.000000		0.000000		0.000000		0.000000		0.000000		0.000000		0.000000		0.000000		0.000000		0.420075		0.000000		0.000000		0.000000		0.000000		0.000000		0.000000		0.000000		0.000000		0.000000		0.000000		0.000000		0.000000		0.000000		0.000000
0.420075		0.420075		0.000000		0.000000		0.000000		0.000000		0.000000		0.000000		0.000000		0.000000		0.000000		0.000000		0.000000		0.000000		0.000000		0.000000		0.420075		0.000000		0.000000		0.000000		0.000000		0.000000		0.000000		0.420075		0.000000
0.420075		0.000000		0.000000		0.000000		0.000000		0.000000		0.000000		0.000000		0.000000		0.000000		0.000000		0.000000		0.000000		0.000000		0.000000		0.000000		0.000000		0.000000		0.000000		0.000000		0.000000		0.000000		0.000000		0.000000		0.000000
0.000000		0.420075		0.000000		0.000000		0.420075		0.000000		0.000000		0.420075		0.000000		0.000000		0.000000		0.000000		0.000000		0.000000		0.000000		0.000000		0.000000		0.000000		0.000000		0.000000		0.000000		0.000000		0.000000		0.000000		0.000000
0.000000		0.000000		0.420075		0.000000		0.000000		0.000000		0.420075		0.000000		0.000000		0.000000		0.000000		0.420075		0.000000		0.000000		0.420075		0.000000		0.000000		0.000000		0.000000		0.000000		0.000000		0.000000		0.000000		0.000000		0.000000
0.000000		0.000000		0.000000		0.000000		0.000000		0.000000		0.000000		0.000000		0.000000		0.000000		0.000000		0.000000		0.000000		0.000000		0.000000		0.420075		0.000000		0.420075		0.000000		0.000000		0.000000		0.000000		0.420075		0.420075		0.000000
0.000000		0.000000		0.000000		0.000000		0.000000		0.000000		0.000000		0.000000		0.000000		0.420075		0.000000		0.000000		0.000000		0.420075		0.000000		0.000000		0.000000		0.420075		0.000000		0.420075		0.000000		0.000000		0.000000		0.420075		0.000000
0.000000		0.000000		0.420075		0.000000		0.000000		0.000000		0.000000		0.000000		0.420075		0.000000		0.000000		0.000000		0.000000		0.000000		0.000000		0.420075		0.420075		0.000000		0.000000		0.000000		0.420075		0.000000		0.000000		0.000000		0.000000
0.000000		0.000000		0.000000		0.000000		0.000000		0.000000		0.000000		0.420075		0.000000		0.000000		0.000000		0.000000		0.000000		0.000000		0.420075		0.000000		0.000000		0.000000		0.000000		0.000000		0.000000		0.420075		0.000000		0.000000		0.000000
0.000000		0.000000		0.000000		0.000000		0.420075		0.000000		0.000000		0.000000		0.000000		0.000000		0.000000		0.000000		0.000000		0.000000		0.000000		0.420075		0.420075		0.000000		0.000000		0.000000		0.000000		0.000000		0.000000		0.000000		0.000000
0.000000		0.420075		0.000000		0.000000		0.000000		0.000000		0.000000		0.000000		0.000000		0.420075		0.000000		0.000000		0.000000		0.000000		0.000000		0.420075		0.000000		0.000000		0.000000		0.000000		0.000000		0.420075		0.000000		0.000000		0.000000
0.000000		0.000000		0.420075		0.000000		0.420075		0.000000		0.420075		0.000000		0.000000		0.000000		0.000000		0.000000		0.000000		0.420075		0.000000		0.000000		0.000000		0.000000		0.000000		0.420075		0.000000		0.000000		0.000000		0.000000		0.000000
0.000000		0.000000		0.000000		0.000000		0.420075		0.000000		0.000000		0.000000		0.000000		0.000000		0.000000		0.000000		0.000000		0.000000		0.000000		0.000000		0.000000		0.000000		0.000000		0.000000		0.000000		0.000000		0.000000		0.000000		0.000000
0.000000		0.000000		0.000000		0.000000		0.000000		0.000000		0.000000		0.420075		0.000000		0.000000		0.000000		0.000000		0.000000		0.000000		0.000000		0.000000		0.000000		0.000000		0.000000		0.000000		0.000000		0.000000		0.000000		0.000000		0.420075
0.000000		0.000000		0.000000		0.000000		0.000000		0.420075		0.420075		0.000000		0.000000		0.000000		0.000000		0.000000		0.000000		0.000000		0.000000		0.000000		0.000000		0.000000		0.000000		0.420075		0.000000		0.000000		0.000000		0.000000		0.000000
0.000000		0.000000		0.000000		0.000000		0.000000		0.000000		0.000000		0.000000		0.000000		0.000000		0.000000		0.000000		0.000000		0.000000		0.000000		0.000000		0.000000		0.000000		0.000000		0.000000		0.000000		0.000000		0.000000		0.000000		0.000000
0.000000		0.000000		0.000000		0.000000		0.000000		0.420075		0.000000		0.000000		0.000000		0.000000		0.000000		0.420075		0.000000		0.000000		0.000000		0.420075		0.000000		0.420075		0.000000		0.000000		0.000000		0.000000		0.000000		0.000000		0.000000
0.420075		0.420075		0.000000		0.000000		0.000000		0.000000		0.000000		0.000000		0.000000		0.000000		0.000000		0.000000		0.000000		0.000000		0.420075		0.000000		0.000000		0.000000		0.000000		0.000000		0.000000		0.000000		0.000000		0.000000		0.000000
0.000000		0.420075		0.000000		0.000000		0.000000		0.000000		0.000000		0.420075		0.000000		0.000000		0.000000		0.000000		0.000000		0.000000		0.000000		0.000000		0.000000		0.000000		0.000000		0.000000		0.000000		0.000000		0.000000		0.000000		0.000000
0.420075		0.000000		0.420075		0.000000		0.000000		0.000000		0.000000		0.000000		0.000000		0.000000		0.000000		0.000000		0.000000		0.000000		0.420075		0.000000		0.000000		0.000000		0.000000		0.000000		0.000000		0.000000		0.000000		0.000000		0.000000
0.000000		0.000000		0.000000		0.000000		0.420075		0.000000		0.000000		0.000000		0.000000		0.000000		0.000000		0.000000		0.000000		0.000000		0.420075		0.000000		0.000000		0.000000		0.420075		0.000000		0.000000		0.000000		0.000000		0.000000		0.000000
0.000000		0.000000		0.000000		0.000000		0.000000		0.000000		0.000000		0.000000		0.000000		0.000000		0.000000		0.000000		0.000000		0.000000		0.000000		0.000000		0.000000		0.000000		0.000000		0.000000		0.000000		0.000000		0.000000		0.420075		0.000000
0.000000		0.000000		0.000000		0.000000		0.000000		0.000000		0.420075		0.000000		0.000000		0.000000		0.000000		0.000000		0.000000		0.000000		0.000000		0.000000		0.420075		0.000000		0.000000		0.000000		0.000000		0.000000		0.000000		0.000000		0.000000
0.000000		0.000000		0.000000		0.000000		0.420075		0.000000		0.420075		0.000000		0.000000		0.000000		0.000000		0.000000		0.000000		0.000000		0.000000		0.000000		0.000000		0.000000		0.000000		0.000000		0.000000		0.000000		0.000000		0.000000		0.000000
0.000000		0.000000		0.000000		0.000000		0.000000		0.000000		0.000000		0.000000		0.000000		0.000000		0.000000		0.000000		0.420075		0.000000		0.000000		0.000000		0.000000		0.000000		0.000000		0.000000		0.000000		0.000000		0.000000		0.000000		0.000000
0.000000		0.000000		0.000000		0.000000		0.420075		0.000000		0.000000		0.000000		0.000000		0.000000		0.000000		0.000000		0.000000		0.000000		0.000000		0.000000		0.420075		0.420075		0.000000		0.000000		0.420075		0.000000		0.000000		0.000000		0.000000
0.000000		0.000000		0.000000		0.000000		0.000000		0.000000		0.000000		0.420075		0.000000		0.000000		0.000000		0.000000		0.000000		0.000000		0.000000		0.000000		0.000000		0.420075		0.000000		0.000000		0.000000		0.420075		0.000000		0.000000		0.000000
0.000000		0.000000		0.000000		0.000000		0.000000		0.420075		0.000000		0.000000		0.000000		0.000000		0.000000		0.000000		0.000000		0.000000		0.000000		0.000000		0.000000		0.000000		0.000000		0.000000		0.000000		0.000000		0.420075		0.000000		0.000000
0.000000		0.000000		0.000000		0.420075		0.000000		0.000000		0.000000		0.000000		0.000000		0.000000		0.420075		0.420075		0.000000		0.000000		0.000000		0.000000		0.000000		0.000000		0.000000		0.000000		0.000000		0.420075		0.000000		0.000000		0.000000
0.420075		0.000000		0.420075		0.000000		0.000000		0.000000		0.000000		0.000000		0.420075		0.000000		0.000000		0.000000		0.000000		0.000000		0.000000		0.420075		0.420075		0.000000		0.000000		0.000000		0.000000		0.000000		0.000000		0.000000		0.000000
0.420075		0.000000		0.000000		0.000000		0.000000		0.000000		0.000000		0.000000		0.000000		0.000000		0.000000		0.000000		0.000000		0.000000		0.000000		0.000000		0.420075		0.000000		0.000000		0.000000		0.000000		0.000000		0.420075		0.000000		0.000000
0.000000		0.000000		0.000000		0.000000		0.000000		0.420075		0.000000		0.000000		0.000000		0.000000		0.000000		0.000000		0.000000		0.000000		0.000000		0.000000		0.000000		0.000000		0.000000		0.000000		0.000000		0.000000		0.420075		0.000000		0.000000
0.000000		0.420075		0.000000		0.420075		0.000000		0.000000		0.000000		0.000000		0.000000		0.420075		0.000000		0.000000		0.420075		0.000000		0.000000		0.000000		0.000000		0.000000		0.000000		0.000000		0.000000		0.420075		0.000000		0.000000		0.000000
0.000000		0.000000		0.000000		0.000000		0.000000		0.000000		0.000000		0.420075		0.000000		0.000000		0.000000		0.000000		0.000000		0.000000		0.000000		0.000000		0.000000		0.000000		0.420075		0.000000		0.000000		0.000000		0.000000		0.000000		0.000000
0.420075		0.000000		0.000000		0.000000		0.000000		0.000000		0.000000		0.420075		0.000000		0.000000		0.000000		0.420075		0.000000		0.420075		0.000000		0.000000		0.000000		0.000000		0.000000		0.000000		0.000000		0.000000		0.000000		0.000000		0.000000
0.000000		0.000000		0.000000		0.000000		0.420075		0.000000		0.000000		0.000000		0.000000		0.000000		0.000000		0.000000		0.000000		0.000000		0.000000		0.000000		0.000000		0.000000		0.000000		0.000000		0.000000		0.000000		0.000000		0.000000		0.000000
0.000000		0.420075		0.000000		0.420075		0.000000		0.000000		0.000000		0.000000		0.000000		0.000000		0.000000		0.000000		0.000000		0.000000		0.000000		0.000000		0.000000		0.000000		0.000000		0.000000		0.000000		0.000000		0.000000		0.000000		0.000000
0.000000		0.000000		0.000000		0.000000		0.000000		0.000000		0.000000		0.000000		0.000000		0.420075		0.000000		0.000000		0.420075		0.000000		0.000000		0.000000		0.000000		0.000000		0.000000		0.000000		0.000000		0.000000		0.000000		0.000000		0.000000
0.000000		0.000000		0.000000		0.000000		0.000000		0.000000		0.000000		0.000000		0.000000		0.000000		0.000000		0.000000		0.000000		0.000000		0.420075		0.000000		0.000000		0.000000		0.000000		0.000000		0.000000		0.000000		0.000000		0.000000		0.420075
0.000000		0.000000		0.000000		0.420075		0.000000		0.000000		0.420075		0.420075		0.000000		0.000000		0.000000		0.420075		0.000000		0.000000		0.000000		0.000000		0.000000		0.000000		0.000000		0.000000		0.000000		0.000000		0.000000		0.000000		0.420075
0.000000		0.000000		0.420075		0.000000		0.000000		0.000000		0.000000		0.000000		0.000000		0.000000		0.420075		0.000000		0.000000		0.000000		0.000000		0.000000		0.000000		0.000000		0.000000		0.420075		0.000000		0.000000		0.000000		0.000000		0.000000
0.000000		0.420075		0.000000		0.000000		0.000000		0.000000		0.000000		0.000000		0.000000		0.420075		0.420075		0.000000		0.000000		0.000000		0.000000		0.000000		0.000000		0.000000		0.000000		0.000000		0.000000		0.000000		0.000000		0.000000		0.000000
0.000000		0.000000		0.000000		0.000000		0.000000		0.000000		0.000000		0.000000		0.000000		0.000000		0.000000		0.000000		0.000000		0.000000		0.000000		0.000000		0.000000		0.000000		0.000000		0.000000		0.000000		0.000000		0.000000		0.000000		0.420075
0.000000		0.000000		0.000000		0.000000		0.420075		0.000000		0.000000		0.000000		0.000000		0.000000		0.000000		0.000000		0.000000		0.000000		0.420075		0.000000		0.000000		0.000000		0.000000		0.000000		0.000000		0.000000		0.000000		0.000000		0.000000
0.000000		0.000000		0.000000		0.000000		0.000000		0.000000		0.000000		0.000000		0.000000		0.000000		0.000000		0.000000		0.000000		0.000000		0.000000		0.000000		0.000000		0.000000		0.420075		0.000000		0.000000		0.000000		0.420075		0.420075		0.000000
0.000000		0.000000		0.000000		0.000000		0.000000		0.000000		0.000000		0.000000		0.000000		0.000000		0.000000		0.000000		0.000000		0.420075		0.420075		0.420075		0.000000		0.000000		0.000000		0.000000		0.000000		0.000000		0.000000		0.000000		0.000000
0.000000		0.000000		0.000000		0.000000		0.000000		0.000000		0.000000		0.000000		0.000000		0.000000		0.000000		0.000000		0.000000		0.000000		0.000000		0.000000		0.000000		0.000000		0.000000		0.000000		0.000000		0.000000		0.000000		0.000000		0.000000
0.000000		0.420075		0.000000		0.000000		0.420075		0.000000		0.000000		0.000000		0.000000		0.000000		0.000000		0.420075		0.000000		0.000000		0.000000		0.000000		0.000000		0.000000		0.000000		0.000000		0.000000		0.420075		0.000000		0.000000		0.000000
0.000000		0.000000		0.000000		0.000000		0.000000		0.000000		0.000000		0.000000		0.000000		0.000000		0.420075		0.000000		0.000000		0.000000		0.000000		0.000000		0.420075		0.000000		0.000000		0.000000		0.000000		0.000000		0.000000		0.000000		0.420075
0.000000		0.000000		0.000000		0.000000		0.000000		0.000000		0.000000		0.000000		0.000000		0.000000		0.000000		0.000000		0.000000		0.000000		0.000000		0.000000		0.000000		0.420075		0.000000		0.000000		0.000000		0.000000		0.000000		0.000000		0.420075
0.000000		0.000000		0.000000		0.000000		0.000000		0.000000		0.000000		0.000000		0.000000		0.000000		0.000000		0.000000		0.000000		0.000000		0.000000		0.000000		0.000000		0.000000		0.000000		0.000000		0.000000		0.000000		0.000000		0.000000		0.000000
0.000000		0.000000		0.000000		0.000000		0.420075		0.000000		0.000000		0.000000		0.000000		0.420075		0.000000		0.000000		0.000000		0.000000		0.000000		0.000000		0.000000		0.000000		0.000000		0.000000		0.000000		0.000000		0.000000		0.000000		0.000000
0.000000		0.000000		0.000000		0.000000		0.000000		0.000000		0.420075		0.000000		0.000000		0.000000		0.000000		0.000000		0.000000		0.000000		0.000000		0.000000		0.000000		0.000000		0.000000		0.000000		0.000000		0.000000		0.000000		0.000000		0.000000
0.000000		0.000000		0.000000		0.000000		0.000000		0.000000		0.420075		0.420075		0.000000		0.000000		0.000000		0.000000		0.000000		0.000000		0.000000		0.000000		0.000000		0.000000		0.420075		0.420075		0.000000		0.000000		0.000000		0.000000		0.000000
0.000000		0.000000		0.000000		0.000000		0.420075		0.420075		0.000000		0.000000		0.000000		0.000000		0.000000		0.420075		0.420075		0.420075		0.000000		0.000000		0.420075		0.000000		0.420075		0.000000		0.000000		0.000000		0.420075		0.000000		0.000000
0.000000		0.000000		0.420075		0.000000		0.000000		0.420075		0.000000		0.000000		0.000000		0.000000		0.000000		0.000000		0.000000		0.000000		0.000000		0.000000		0.000000		0.000000		0.000000		0.000000		0.000000		0.000000		0.420075		0.000000		0.000000
0.000000		0.000000		0.000000		0.000000		0.000000		0.000000		0.000000		0.000000		0.000000		0.000000		0.420075		0.420075		0.000000		0.000000		0.000000		0.000000		0.420075		0.000000		0.000000		0.000000		0.000000		0.000000		0.000000		0.000000		0.000000
0.000000		0.000000		0.000000		0.000000		0.000000		0.000000		0.000000		0.420075		0.000000		0.000000		0.000000		0.000000		0.000000		0.000000		0.000000		0.000000		0.000000		0.420075		0.000000		0.000000		0.000000		0.000000		0.000000		0.000000		0.000000
0.000000		0.000000		0.000000		0.000000		0.000000		0.000000		0.420075		0.000000		0.420075		0.000000		0.420075		0.000000		0.420075		0.000000		0.000000		0.000000		0.420075		0.000000		0.000000		0.000000		0.000000		0.000000		0.000000		0.000000		0.000000
0.000000		0.420075		0.000000		0.000000		0.000000		0.000000		0.000000		0.000000		0.000000		0.000000		0.000000		0.000000		0.000000		0.000000		0.000000		0.000000		0.000000		0.000000		0.000000		0.000000		0.000000		0.000000		0.000000		0.000000		0.000000
0.000000		0.000000		0.000000		0.000000		0.000000		0.000000		0.000000		0.000000		0.000000		0.000000		0.000000		0.000000		0.000000		0.420075		0.000000		0.420075		0.000000		0.000000		0.000000		0.000000		0.000000		0.000000		0.420075		0.000000		0.000000
0.000000		0.000000		0.000000		0.000000		0.000000		0.000000		0.420075		0.000000		0.000000		0.000000		0.000000		0.000000		0.000000		0.000000		0.000000		0.000000		0.000000		0.000000		0.420075		0.000000		0.000000		0.420075		0.000000		0.000000		0.000000
0.000000		0.420075		0.000000		0.000000		0.000000		0.000000		0.000000		0.000000		0.000000		0.000000		0.000000		0.000000		0.000000		0.000000		0.000000		0.000000		0.000000		0.420075		0.000000		0.000000		0.000000		0.000000		0.000000		0.000000		0.000000
0.000000		0.000000		0.000000		0.000000		0.000000		0.000000		0.000000		0.000000		0.000000		0.420075		0.000000		0.000000		0.000000		0.000000		0.420075		0.000000		0.000000		0.000000		0.000000		0.000000		0.000000		0.000000		0.000000		0.000000		0.000000
0.420075		0.000000		0.000000		0.000000		0.000000		0.000000		0.000000		0.000000		0.000000		0.000000		0.000000		0.000000		0.000000		0.000000		0.000000		0.000000		0.000000		0.000000		0.000000		0.000000		0.000000		0.000000		0.000000		0.000000		0.000000
0.000000		0.000000		0.000000		0.000000		0.000000		0.000000		0.420075		0.420075		0.000000		0.000000		0.420075		0.420075		0.000000		0.000000		0.000000		0.000000		0.000000		0.000000		0.000000		0.000000		0.000000		0.000000		0.000000		0.000000		0.000000
0.000000		0.000000		0.000000		0.420075		0.000000		0.420075		0.000000		0.000000		0.000000		0.420075		0.000000		0.000000		0.000000		0.000000		0.000000		0.000000		0.000000		0.000000		0.000000		0.000000		0.000000		0.000000		0.000000		0.000000		0.000000
0.000000		0.000000		0.000000		0.000000		0.000000		0.000000		0.000000		0.420075		0.000000		0.420075		0.000000		0.000000		0.000000		0.000000		0.000000		0.000000		0.420075		0.000000		0.000000		0.420075		0.000000		0.000000		0.420075		0.000000		0.000000
0.000000		0.000000		0.420075		0.000000		0.000000		0.000000		0.000000		0.420075		0.420075		0.000000		0.000000		0.000000		0.000000		0.000000		0.000000		0.000000		0.000000		0.000000		0.000000		0.000000		0.000000		0.000000		0.000000		0.000000		0.000000
0.000000		0.000000		0.000000		0.000000		0.000000		0.000000		0.000000		0.000000		0.000000		0.000000		0.000000		0.000000		0.000000		0.000000		0.000000		0.420075		0.000000		0.000000		0.000000		0.000000		0.420075		0.000000		0.000000		0.000000		0.000000
0.000000		0.000000		0.000000		0.000000		0.000000		0.000000		0.420075		0.000000		0.000000		0.420075		0.000000		0.000000		0.420075		0.000000		0.000000		0.420075		0.000000		0.000000		0.420075		0.000000		0.000000		0.000000		0.000000		0.000000		0.000000
0.420075		0.420075		0.000000		0.000000		0.000000		0.000000		0.000000		0.000000		0.000000		0.000000		0.420075		0.000000		0.000000		0.000000		0.000000		0.000000		0.000000		0.000000		0.000000		0.000000		0.420075		0.420075		0.000000		0.000000		0.000000
0.000000		0.000000		0.420075		0.000000		0.000000		0.000000		0.000000		0.000000		0.000000		0.000000		0.000000		0.000000		0.000000		0.000000		0.000000		0.000000		0.000000		0.000000		0.420075		0.000000		0.000000		0.000000		0.000000		0.000000		0.000000
0.420075		0.000000		0.000000		0.000000		0.000000		0.000000		0.000000		0.000000		0.420075		0.000000		0.000000		0.000000		0.000000		0.000000		0.000000		0.000000		0.420075		0.000000		0.000000		0.000000		0.000000		0.000000		0.000000		0.000000		0.000000
0.000000		0.000000		0.000000		0.000000		0.000000		0.000000		0.000000		0.000000		0.000000		0.000000		0.000000		0.000000		0.000000		0.420075		0.000000		0.000000		0.000000		0.000000		0.000000		0.000000		0.000000		0.000000		0.000000		0.000000		0.000000
0.000000		0.000000		0.000000		0.420075		0.000000		0.000000		0.000000		0.420075		0.000000		0.000000		0.000000		0.000000		0.000000		0.000000		0.000000		0.000000		0.420075		0.420075		0.000000		0.000000		0.000000		0.000000		0.000000		0.420075		0.000000
0.000000		0.000000		0.000000		0.000000		0.420075		0.000000		0.000000		0.000000		0.000000		0.000000		0.000000		0.000000		0.000000		0.000000		0.000000		0.420075		0.000000		0.000000		0.000000		0.000000		0.000000		0.000000		0.000000		0.000000		0.000000
0.420075		0.000000		0.000000		0.000000		0.000000		0.000000		0.000000		0.000000		0.000000		0.000000		0.000000		0.420075		0.000000		0.000000		0.000000		0.000000		0.420075		0.000000		0.000000		0.000000		0.420075		0.000000		0.000000		0.000000		0.000000
0.420075		0.000000		0.000000		0.000000		0.000000		0.420075		0.000000		0.000000		0.000000		0.420075		0.000000		0.000000		0.000000		0.000000		0.000000		0.000000		0.000000		0.000000		0.000000		0.000000		0.000000		0.000000		0.000000		0.000000		0.000000
0.000000		0.000000		0.000000		0.000000		0.000000		0.000000		0.000000		0.000000		0.000000		0.000000		0.420075		0.000000		0.000000		0.420075		0.000000		0.000000		0.000000		0.000000		0.000000		0.000000		0.000000		0.000000		0.000000		0.000000		0.000000
0.000000		0.000000		0.000000		0.000000		0.000000		0.000000		0.000000		0.000000		0.420075		0.000000		0.000000		0.000000		0.000000		0.000000		0.000000		0.000000		0.000000		0.000000		0.420075		0.000000		0.000000		0.000000		0.000000		0.000000		0.420075
0.000000		0.000000		0.000000		0.000000		0.000000		0.420075		0.000000		0.420075		0.420075		0.000000		0.420075		0.000000		0.420075		0.000000		0.000000		0.000000		0.000000		0.000000		0.000000		0.000000		0.420075		0.000000		0.000000		0.000000		0.000000
0.000000		0.000000		0.000000		0.000000		0.000000		0.420075		0.000000		0.000000		0.000000		0.000000		0.000000		0.000000		0.000000		0.000000		0.000000		0.000000		0.420075		0.000000		0.000000		0.000000		0.000000		0.000000		0.000000		0.420075		0.000000
0.000000		0.000000		0.420075		0.000000		0.000000		0.000000		0.000000		0.000000		0.000000		0.000000		0.000000		0.000000		0.420075		0.000000		0.420075		0.000000		0.000000		0.000000		0.000000		0.000000		0.420075		0.000000		0.000000		0.000000		0.000000
0.000000		0.000000		0.000000		0.000000		0.000000		0.000000		0.000000		0.000000		0.000000		0.000000		0.420075		0.000000		0.000000		0.000000		0.000000		0.000000		0.000000		0.000000		0.000000		0.420075		0.000000		0.000000		0.000000		0.000000		0.000000
0.000000		0.000000		0.000000		0.000000		0.000000		0.000000		0.000000		0.000000		0.000000		0.000000		0.000000		0.420075		0.000000		0.000000		0.420075		0.000000		0.000000		0.000000		0.000000		0.000000		0.000000		0.000000		0.420075		0.000000		0.000000
0.000000		0.000000		0.000000		0.000000		0.000000		0.000000		0.000000		0.000000		0.000000		0.420075		0.000000		0.000000		0.000000		0.000000		0.000000		0.000000		0.000000		0.000000		0.000000		0.000000		0.000000		0.420075		0.000000		0.420075		0.000000
0.000000		0.000000		0.000000		0.000000		0.000000		0.000000		0.000000		0.000000		0.000000		0.000000		0.000000		0.000000		0.000000		0.000000		0.000000		0.000000		0.000000		0.000000		0.000000		0.000000		0.000000		0.000000		0.000000		0.000000		0.000000
0.000000		0.000000		0.000000		0.000000		0.000000		0.000000		0.000000		0.000000		0.000000		0.000000		0.000000		0.000000		0.000000		0.000000		0.000000		0.000000		0.000000		0.000000		0.000000		0.420075		0.000000		0.420075		0.000000		0.000000		0.000000
0.000000		0.000000		0.000000		0.000000		0.000000		0.000000		0.420075		0.000000		0.000000		0.000000		0.000000		0.000000		0.000000		0.000000		0.000000		0.000000		0.000000		0.000000		0.000000		0.000000		0.000000		0.000000		0.000000		0.000000		0.420075
0.420075		0.000000		0.000000		0.000000		0.000000		0.000000		0.000000		0.000000		0.000000		0.000000		0.000000		0.000000		0.000000		0.000000		0.000000		0.000000		0.420075		0.000000		0.000000		0.000000		0.000000		0.000000		0.000000		0.000000		0.000000
0.420075		0.000000		0.420075		0.000000		0.000000		0.000000		0.000000		0.000000		0.000000		0.000000		0.000000		0.420075		0.000000		0.000000		0.000000		0.000000		0.000000		0.000000		0.000000		0.000000		0.000000		0.000000		0.000000		0.000000		0.000000
0.000000		0.000000		0.000000		0.000000		0.000000		0.000000		0.000000		0.000000		0.000000		0.000000		0.000000		0.000000		0.000000		0.000000		0.000000		0.000000		0.000000		0.000000		0.000000		0.000000		0.000000		0.000000		0.000000		0.000000		0.000000
0.000000		0.000000		0.000000		0.000000		0.000000		0.000000		0.000000		0.420075		0.000000		0.000000		0.000000		0.420075		0.000000		0.420075		0.000000		0.000000		0.000000		0.000000		0.000000		0.000000		0.420075		0.000000		0.000000		0.000000		0.420075
0.000000		0.000000		0.420075		0.000000		0.000000		0.420075		0.000000		0.000000		0.000000		0.420075		0.000000		0.420075		0.000000		0.420075		0.000000		0.000000		0.000000		0.000000		0.000000		0.000000		0.000000		0.000000		0.000000		0.000000		0.000000
0.000000		0.000000		0.000000		0.000000		0.000000		0.000000		0.000000		0.000000		0.000000		0.420075		0.000000		0.000000		0.000000		0.000000		0.000000		0.000000		0.420075		0.000000		0.000000		0.000000		0.000000		0.000000		0.000000		0.000000		0.000000
0.420075		0.000000		0.420075		0.000000		0.000000		0.000000		0.000000		0.000000		0.000000		0.000000		0.000000		0.000000		0.000000		0.000000		0.000000		0.000000		0.000000		0.000000		0.000000		0.000000		0.000000		0.420075		0.000000		0.000000		0.420075
0.000000		0.000000		0.000000		0.000000		0.000000		0.420075		0.000000		0.000000		0.000000		0.000000		0.000000		0.000000		0.000000		0.000000		0.000000		0.000000		0.000000		0.000000		0.000000		0.000000		0.000000		0.000000		0.000000		0.000000		0.000000
0.000000		0.420075		0.000000		0.000000		0.000000		0.000000		0.000000		0.000000		0.420075		0.000000		0.000000		0.000000		0.000000		0.000000		0.000000		0.000000		0.000000		0.000000		0.000000		0.000000		0.000000		0.000000		0.000000		0.000000		0.000000
0.000000		0.000000		0.000000		0.000000		0.000000		0.000000		0.000000		0.000000		0.420075		0.000000		0.000000		0.000000		0.000000		0.000000		0.000000		0.420075		0.000000		0.000000		0.000000		0.000000		0.000000		0.000000		0.000000		0.000000		0.000000
0.000000		0.420075		0.000000		0.000000		0.000000		0.000000		0.000000		0.000000		0.000000		0.000000		0.420075		0.000000		0.000000		0.000000		0.000000		0.000000		0.000000		0.000000		0.000000		0.000000		0.000000		0.000000		0.000000		0.000000		0.000000
0.000000		0.000000		0.000000		0.000000		0.000000		0.000000		0.000000		0.420075		0.420075		0.000000		0.000000		0.000000		0.000000		0.000000		0.000000		0.000000		0.000000		0.000000		0.000000		0.000000		0.000000		0.000000		0.000000		0.420075		0.000000
0.000000		0.000000		0.000000		0.000000		0.000000		0.000000		0.000000		0.000000		0.000000		0.000000		0.000000		0.000000		0.000000		0.000000		0.000000		0.000000		0.000000		0.000000		0.000000		0.420075		0.420075		0.000000		0.000000		0.000000		0.000000
0.000000		0.000000		0.000000		0.000000		0.000000		0.000000		0.420075		0.000000		0.000000		0.000000		0.000000		0.000000		0.000000		0.000000		0.000000		0.000000		0.000000		0.000000		0.420075		0.000000		0.000000		0.000000		0.000000		0.000000		0.000000
0.000000		0.000000		0.000000		0.000000		0.420075		0.000000		0.000000		0.000000		0.000000		0.000000		0.000000		0.000000		0.000000		0.000000		0.000000		0.000000		0.000000		0.000000		0.000000		0.000000		0.000000		0.000000		0.000000		0.000000		0.000000
0.420075		0.000000		0.000000		0.000000		0.000000		0.000000		0.000000		0.000000		0.000000		0.000000		0.420075		0.000000		0.000000		0.000000		0.000000		0.420075		0.000000		0.000000		0.000000		0.000000		0.000000		0.000000		0.000000		0.000000		0.000000
0.000000		0.420075		0.000000		0.000000		0.000000		0.000000		0.000000		0.000000		0.000000		0.000000		0.000000		0.420075		0.000000		0.000000		0.000000		0.000000		0.000000		0.000000		0.000000		0.000000		0.000000		0.420075		0.000000		0.000000		0.000000
0.000000		0.000000		0.420075		0.000000		0.000000		0.000000		0.000000		0.000000		0.000000		0.000000		0.000000		0.420075		0.000000		0.000000		0.000000		0.000000		0.420075		0.000000		0.000000		0.000000		0.420075		0.420075		0.000000		0.000000		0.000000
0.000000		0.000000		0.000000		0.000000		0.000000		0.000000		0.000000		0.000000		0.000000		0.000000		0.000000		0.000000		0.000000		0.000000		0.420075		0.000000		0.420075		0.000000		0.000000		0.000000		0.420075		0.000000		0.420075		0.000000		0.000000
0.000000		0.420075		0.420075		0.000000		0.000000		0.000000		0.000000		0.000000		0.000000		0.000000		0.000000		0.420075		0.000000		0.000000		0.000000		0.000000		0.000000		0.000000		0.000000		0.000000		0.000000		0.000000		0.000000		0.000000		0.000000
0.000000		0.000000		0.000000		0.000000		0.000000		0.000000		0.420075		0.000000		0.000000		0.000000		0.000000		0.000000		0.000000		0.000000		0.000000		0.000000		0.000000		0.000000		0.000000		0.000000		0.000000		0.000000		0.420075		0.000000		0.000000
0.000000		0.000000		0.000000		0.000000		0.000000		0.000000		0.000000		0.000000		0.000000		0.000000		0.000000		0.000000		0.420075		0.000000		0.000000		0.000000		0.000000		0.000000		0.000000		0.000000		0.000000		0.000000		0.000000		0.000000		0.000000
0.000000		0.000000		0.000000		0.000000		0.000000		0.000000		0.000000		0.000000		0.000000		0.000000		0.000000		0.000000		0.000000		0.000000		0.000000		0.000000		0.000000		0.000000		0.000000		0.000000		0.000000		0.000000		0.420075		0.000000		0.000000
0.420075		0.000000		0.000000		0.000000		0.000000		0.000000		0.000000		0.000000		0.000000		0.420075		0.000000		0.420075		0.000000		0.000000		0.420075		0.000000		0.000000		0.000000		0.000000		0.000000		0.000000		0.000000		0.000000		0.000000		0.420075
0.420075		0.000000		0.000000		0.420075		0.000000		0.000000		0.000000		0.420075		0.420075		0.000000		0.000000		0.000000		0.420075		0.000000		0.000000		0.000000		0.000000		0.000000		0.000000		0.000000		0.000000		0.000000		0.000000		0.000000		0.000000
0.000000		0.000000		0.000000		0.000000		0.000000		0.000000		0.000000		0.000000		0.000000		0.000000		0.000000		0.000000		0.000000		0.000000		0.000000		0.000000		0.000000		0.000000		0.000000		0.000000		0.000000		0.000000		0.000000		0.000000		0.420075
0.000000		0.000000		0.000000		0.000000		0.000000		0.420075		0.000000		0.000000		0.000000		0.000000		0.000000		0.420075		0.000000		0.000000		0.000000		0.000000		0.000000		0.000000		0.000000		0.000000		0.000000		0.000000		0.000000		0.000000		0.000000
0.000000		0.000000		0.000000		0.000000		0.000000		0.000000		0.000000		0.000000		0.000000		0.000000		0.000000		0.000000		0.420075		0.000000		0.000000		0.000000		0.000000		0.000000		0.000000		0.000000		0.000000		0.000000		0.000000		0.000000		0.000000
0.000000		0.000000		0.420075		0.000000		0.420075		0.000000		0.000000		0.000000		0.420075		0.000000		0.000000		0.000000		0.420075		0.000000		0.000000		0.420075		0.000000		0.000000		0.000000		0.000000		0.000000		0.000000		0.000000		0.420075		0.000000
0.000000		0.420075		0.000000		0.000000		0.420075		0.000000		0.000000		0.000000		0.000000		0.000000		0.420075		0.000000		0.420075		0.000000		0.000000		0.000000		0.000000		0.000000		0.000000		0.000000		0.000000		0.000000		0.000000		0.000000		0.420075
0.000000		0.000000		0.000000		0.000000		0.000000		0.000000		0.000000		0.420075		0.000000		0.000000		0.000000		0.000000		0.000000		0.000000		0.420075		0.000000		0.000000		0.000000		0.000000		0.420075		0.000000		0.000000		0.000000		0.000000		0.000000
0.000000		0.000000		0.000000		0.000000		0.000000		0.000000		0.000000		0.000000		0.000000		0.000000		0.000000		0.000000		0.000000		0.000000		0.000000		0.000000		0.420075		0.000000		0.000000		0.000000		0.420075		0.000000		0.000000		0.000000		0.420075
0.000000		0.420075		0.000000		0.000000		0.000000		0.000000		0.000000		0.000000		0.000000		0.000000		0.000000		0.000000		0.000000		0.000000		0.000000		0.000000		0.000000		0.000000		0.000000		0.000000		0.000000		0.000000		0.420075		0.000000		0.000000
0.000000		0.000000		0.000000		0.000000		0.000000		0.000000		0.000000		0.000000		0.000000		0.000000		0.000000		0.000000		0.000000		0.000000		0.000000		0.000000		0.000000		0.000000		0.000000		0.000000		0.000000		0.000000		0.000000		0.000000		0.000000
0.000000		0.000000		0.000000		0.420075		0.420075		0.000000		0.420075		0.000000		0.000000		0.000000		0.000000		0.420075		0.000000		0.000000		0.420075		0.000000		0.000000		0.000000		0.000000		0.000000		0.000000		0.000000		0.000000		0.000000		0.000000
0.000000		0.000000		0.000000		0.000000		0.420075		0.000000		0.000000		0.420075		0.000000		0.000000		0.000000		0.000000		0.000000		0.000000		0.000000		0.000000		0.000000		0.000000		0.000000		0.000000		0.000000		0.000000		0.000000		0.000000		0.000000
0.000000		0.000000		0.420075		0.000000		0.000000		0.000000		0.000000		0.000000		0.000000		0.000000		0.000000		0.000000		0.420075		0.420075		0.000000		0.420075		0.000000		0.000000		0.000000		0.000000		0.000000		0.000000		0.000000		0.000000		0.000000
0.000000		0.000000		0.000000		0.420075		0.000000		0.000000		0.000000		0.000000		0.000000		0.000000		0.000000		0.000000		0.000000		0.000000		0.000000		0.000000		0.000000		0.000000		0.000000		0.000000		0.000000		0.000000		0.000000		0.420075		0.000000
0.000000		0.000000		0.000000		0.000000		0.000000		0.000000		0.000000		0.000000		0.000000		0.000000		0.000000		0.000000		0.000000		0.000000		0.000000		0.000000		0.000000		0.000000		0.420075		0.000000		0.000000		0.000000		0.000000		0.420075		0.000000
0.000000		0.000000		0.000000		0.000000		0.420075		0.420075		0.000000		0.000000		0.000000		0.000000		0.000000		0.000000		0.000000		0.000000		0.000000		0.000000		0.420075		0.000000		0.000000		0.000000		0.420075		0.000000		0.000000		0.000000		0.420075
0.000000		0.000000		0.000000		0.000000		0.420075		0.000000		0.000000		0.000000		0.420075		0.000000		0.000000		0.000000		0.000000		0.000000		0.000000		0.000000		0.000000		0.000000		0.000000		0.420075		0.420075		0.000000		0.000000		0.000000		0.000000
0.000000		0.000000		0.000000		0.000000		0.000000		0.000000		0.000000		0.000000		0.000000		0.000000		0.000000		0.000000		0.000000		0.000000		0.000000		0.000000		0.000000		0.420075		0.000000		0.000000		0.000000		0.000000		0.000000		0.000000		0.000000
0.000000		0.000000		0.000000		0.000000		0.000000		0.000000		0.000000		0.000000		0.000000		0.000000		0.000000		0.000000		0.000000		0.000000		0.000000		0.000000		0.000000		0.000000		0.000000		0.000000		0.000000		0.000000		0.000000		0.000000		0.000000
0.000000		0.000000		0.000000		0.000000		0.000000		0.000000		0.000000		0.000000		0.000000		0.000000		0.000000		0.000000		0.000000		0.000000		0.000000		0.000000		0.000000		0.000000		0.000000		0.420075		0.000000		0.000000		0.000000		0.000000		0.000000
0.000000		0.000000		0.000000		0.000000		0.420075		0.000000		0.000000		0.000000		0.000000		0.000000		0.000000		0.000000		0.000000		0.000000		0.000000		0.000000		0.000000		0.000000		0.000000		0.000000		0.000000		0.000000		0.000000		0.000000		0.000000
0.000000		0.420075		0.420075		0.000000		0.420075		0.000000		0.000000		0.420075		0.000000		0.000000		0.000000		0.000000		0.000000		0.000000		0.000000		0.000000		0.000000		0.000000		0.000000		0.000000		0.000000		0.000000		0.000000		0.000000		0.000000
0.000000		0.000000		0.000000		0.000000		0.420075		0.000000		0.000000		0.000000		0.000000		0.000000		0.000000		0.000000		0.420075		0.420075		0.000000		0.000000		0.000000		0.000000		0.000000		0.000000		0.000000		0.000000		0.000000		0.000000		0.000000
0.420075		0.000000		0.000000		0.000000		0.000000		0.000000		0.000000		0.000000		0.000000		0.000000		0.000000		0.000000		0.000000		0.000000		0.420075		0.000000		0.000000		0.000000		0.420075		0.420075		0.000000		0.000000		0.000000		0.000000		0.000000
0.000000		0.000000		0.000000		0.420075		0.000000		0.000000		0.420075		0.000000		0.000000		0.000000		0.000000		0.000000		0.000000		0.000000		0.000000		0.000000		0.000000		0.000000		0.000000		0.000000		0.000000		0.000000		0.000000		0.000000		0.000000
0.000000		0.420075		0.000000		0.000000		0.000000		0.420075		0.000000		0.420075		0.420075		0.000000		0.000000		0.000000		0.000000		0.000000		0.420075		0.000000		0.000000		0.420075		0.000000		0.000000		0.000000		0.000000		0.000000		0.000000		0.000000
0.000000		0.420075		0.000000		0.000000		0.000000		0.000000		0.000000		0.420075		0.000000		0.000000		0.000000		0.000000		0.000000		0.000000		0.000000		0.000000		0.420075		0.000000		0.000000		0.000000		0.000000		0.000000		0.000000		0.000000		0.000000
0.000000		0.000000		0.000000		0.420075		0.000000		0.000000		0.000000		0.000000		0.000000		0.000000		0.000000		0.000000		0.000000		0.000000		0.000000		0.000000		0.000000		0.000000		0.000000		0.420075		0.000000		0.000000		0.000000		0.000000		0.000000
0.000000		0.000000		0.000000		0.000000		0.000000		0.420075		0.000000		0.000000		0.000000		0.000000		0.000000		0.000000		0.000000		0.000000		0.420075		0.000000		0.000000		0.000000		0.000000		0.000000		0.000000		0.000000		0.420075		0.000000		0.000000
0.420041		0.000000		0.000000		0.000000		0.000000		0.000000		0.000000		0.000000		0.419991		0.000000		0.000000		0.000000		0.000000		0.000000		0.000000		0.000000		0.420038		0.000000		0.000000		0.000000		0.000000		0.000000		0.000000		0.000000		0.420027
0.000000		0.420075		0.000000		0.000000		0.000000		0.000000		0.000000		0.000000		0.000000		0.000000		0.000000		0.000000		0.000000		0.000000		0.000000		0.000000		0.000000		0.000000		0.000000		0.000000		0.420075		0.000000		0.000000		0.000000		0.000000
0.000000		0.420075		0.000000		0.000000		0.000000		0.000000		0.000000		0.000000		0.000000		0.000000		0.000000		0.000000		0.000000		0.000000		0.000000		0.000000		0.000000		0.000000		0.000000		0.000000		0.420075		0.000000		0.000000		0.000000		0.000000
0.420075		0.000000		0.000000		0.420075		0.420075		0.000000		0.000000		0.000000		0.420075		0.000000		0.000000		0.000000		0.000000		0.000000		0.000000		0.420075		0.000000		0.000000		0.420075		0.000000		0.000000		0.000000		0.000000		0.000000		0.000000
0.000000		0.000000		0.000000		0.000000		0.000000		0.420075		0.000000		0.420075		0.000000		0.420075		0.000000		0.000000		0.000000		0.000000		0.000000		0.000000		0.000000		0.000000		0.000000		0.000000		0.000000		0.000000		0.000000		0.420075		0.000000
0.000000		0.000000		0.000000		0.000000		0.420075		0.000000		0.000000		0.000000		0.000000		0.000000		0.000000		0.000000		0.000000		0.420075		0.000000		0.000000		0.000000		0.000000		0.000000		0.000000		0.000000		0.000000		0.000000		0.000000		0.000000
0.420075		0.420075		0.000000		0.000000		0.000000		0.000000		0.000000		0.420075		0.000000		0.420075		0.000000		0.000000		0.000000		0.000000		0.000000		0.000000		0.000000		0.000000		0.000000		0.000000		0.420075		0.000000		0.000000		0.000000		0.000000
0.000000		0.000000		0.000000		0.420075		0.000000		0.000000		0.420075		0.000000		0.000000		0.000000		0.000000		0.000000		0.000000		0.420075		0.000000		0.000000		0.420075		0.000000		0.000000		0.000000		0.000000		0.000000		0.000000		0.000000		0.420075
0.000000		0.000000		0.000000		0.000000		0.420075		0.000000		0.000000		0.000000		0.000000		0.000000		0.000000		0.000000		0.000000		0.000000		0.000000		0.420075		0.000000		0.000000		0.000000		0.420075		0.000000		0.000000		0.000000		0.000000		0.000000
0.000000		0.420075		0.000000		0.000000		0.000000		0.000000		0.000000		0.420075		0.000000		0.000000		0.000000		0.000000		0.000000		0.000000		0.000000		0.000000		0.000000		0.420075		0.000000		0.000000		0.000000		0.000000		0.000000		0.000000		0.000000
0.420075		0.000000		0.000000		0.000000		0.000000		0.000000		0.420075		0.000000		0.000000		0.000000		0.000000		0.000000		0.420075		0.000000		0.000000		0.000000		0.000000		0.000000		0.000000		0.000000		0.000000		0.000000		0.000000		0.000000		0.000000
0.000000		0.000000		0.000000		0.000000		0.000000		0.000000		0.000000		0.000000		0.000000		0.000000		0.000000		0.000000		0.000000		0.000000		0.000000		0.000000		0.000000		0.000000		0.000000		0.000000		0.000000		0.000000		0.000000		0.000000		0.000000
0.000000		0.000000		0.000000		0.000000		0.420075		0.000000		0.000000		0.000000		0.000000		0.000000		0.000000		0.420075		0.000000		0.000000		0.000000		0.000000		0.000000		0.000000		0.000000		0.000000		0.000000		0.000000		0.000000		0.420075		0.000000
0.000000		0.000000		0.000000		0.420075		0.000000		0.000000		0.000000		0.000000		0.000000		0.000000		0.420075		0.000000		0.420075		0.000000		0.000000		0.000000		0.000000		0.000000		0.000000		0.000000		0.000000		0.000000		0.000000		0.000000		0.000000
0.000000		0.000000		0.000000		0.000000		0.420075		0.000000		0.000000		0.000000		0.000000		0.420075		0.000000		0.000000		0.000000		0.000000		0.420075		0.000000		0.000000		0.000000		0.000000		0.000000		0.000000		0.420075		0.000000		0.000000		0.420075
0.000000		0.000000		0.000000		0.000000		0.000000		0.000000		0.000000		0.000000		0.000000		0.420075		0.000000		0.000000		0.000000		0.000000		0.000000		0.000000		0.000000		0.000000		0.000000		0.420075		0.000000		0.000000		0.420075		0.000000		0.000000
0.000000		0.000000		0.000000		0.000000		0.000000		0.000000		0.000000		0.000000		0.420075		0.000000		0.000000		0.000000		0.000000		0.000000		0.000000		0.000000		0.420075		0.000000		0.000000		0.000000		0.000000		0.000000		0.000000		0.000000		0.000000
0.000000		0.420075		0.000000		0.000000		0.000000		0.000000		0.000000		0.000000		0.000000		0.000000		0.000000		0.000000		0.000000		0.000000		0.000000		0.000000		0.000000		0.000000		0.000000		0.000000		0.000000		0.000000		0.000000		0.000000		0.000000
0.000000		0.420075		0.000000		0.000000		0.000000		0.000000		0.000000		0.000000		0.000000		0.000000		0.000000		0.000000		0.000000		0.420075		0.000000		0.000000		0.000000		0.000000		0.420075		0.000000		0.000000		0.000000		0.000000		0.000000		0.000000
0.000000		0.000000		0.000000		0.420075		0.420075		0.000000		0.000000		0.000000		0.000000		0.000000		0.000000		0.000000		0.420075		0.420075		0.000000		0.000000		0.000000		0.000000		0.000000		0.000000		0.000000		0.000000		0.000000		0.000000		0.000000
0.000000		0.000000		0.000000		0.000000		0.000000		0.000000		0.000000		0.420075		0.000000		0.000000		0.420075		0.000000		0.420075		0.420075		0.000000		0.000000		0.000000		0.000000		0.000000		0.000000		0.000000		0.000000		0.420075		0.000000		0.000000
0.000000		0.000000		0.000000		0.000000		0.000000		0.000000		0.000000		0.000000		0.000000		0.000000		0.000000		0.000000		0.420075		0.000000		0.000000		0.000000		0.000000		0.000000		0.000000		0.000000		0.420075		0.000000		0.000000		0.000000		0.000000
0.420075		0.000000		0.000000		0.000000		0.420075		0.000000		0.000000		0.000000		0.000000		0.000000		0.000000		0.000000		0.000000		0.000000		0.000000		0.000000		0.000000		0.000000		0.000000		0.000000		0.420075		0.000000		0.000000		0.000000		0.000000
0.000000		0.000000		0.000000		0.000000		0.000000		0.000000		0.000000		0.000000		0.000000		0.000000		0.000000		0.000000		0.000000		0.000000		0.000000		0.000000		0.000000		0.000000		0.000000		0.000000		0.000000		0.000000		0.000000		0.000000		0.000000
0.000000		0.000000		0.000000		0.000000		0.000000		0.000000		0.000000		0.000000		0.000000		0.000000		0.000000		0.000000		0.420075		0.000000		0.000000		0.000000		0.000000		0.000000		0.420075		0.000000		0.000000		0.000000		0.000000		0.000000		0.000000
0.000000		0.000000		0.000000		0.000000		0.000000		0.000000		0.420075		0.000000		0.000000		0.000000		0.000000		0.000000		0.000000		0.000000		0.000000		0.420075		0.000000		0.000000		0.000000		0.000000		0.000000		0.000000		0.000000		0.000000		0.000000
0.000000		0.000000		0.000000		0.000000		0.000000		0.000000		0.000000		0.000000		0.000000		0.000000		0.000000		0.000000		0.000000		0.000000		0.000000		0.000000		0.000000		0.000000		0.000000		0.000000		0.000000		0.000000		0.000000		0.000000		0.000000
0.000000		0.000000		0.000000		0.000000		0.000000		0.000000		0.000000		0.000000		0.000000		0.000000		0.000000		0.000000		0.000000		0.000000		0.000000		0.000000		0.000000		0.000000		0.000000		0.000000		0.000000		0.000000		0.000000		0.000000		0.000000
0.420075		0.000000		0.000000		0.420075		0.000000		0.000000		0.000000		0.000000		0.000000		0.000000		0.420075		0.000000		0.000000		0.000000		0.000000		0.000000		0.000000		0.000000		0.000000		0.000000		0.000000		0.000000		0.000000		0.000000		0.000000
0.000000		0.000000		0.000000		0.000000		0.000000		0.000000		0.000000		0.000000		0.000000		0.000000		0.000000		0.000000		0.000000		0.000000		0.000000		0.000000		0.000000		0.000000		0.420075		0.000000		0.000000		0.000000		0.000000		0.000000		0.000000
0.000000		0.000000		0.000000		0.000000		0.000000		0.000000		0.000000		0.420075		0.000000		0.000000		0.000000		0.000000		0.000000		0.000000		0.000000		0.000000		0.000000		0.420075		0.000000		0.000000		0.000000		0.000000		0.000000		0.000000		0.000000
0.000000		0.000000		0.000000		0.000000		0.420075		0.000000		0.000000		0.000000		0.000000		0.000000		0.000000		0.000000		0.000000		0.000000		0.000000		0.000000		0.420075		0.000000		0.000000		0.000000		0.000000		0.000000		0.000000		0.000000		0.000000
0.000000		0.000000		0.000000		0.000000		0.000000		0.000000		0.000000		0.000000		0.420075		0.000000		0.420075		0.000000		0.000000		0.000000		0.000000		0.000000		0.000000		0.000000		0.000000		0.000000		0.000000		0.000000		0.000000		0.000000		0.000000
0.000000		0.000000		0.000000		0.000000		0.000000		0.000000		0.000000		0.000000		0.000000		0.000000		0.000000		0.000000		0.000000		0.000000		0.000000		0.000000		0.000000		0.000000		0.000000		0.000000		0.000000		0.000000		0.000000		0.000000		0.000000
0.000000		0.000000		0.000000		0.000000		0.000000		0.000000		0.000000		0.000000		0.000000		0.000000		0.000000		0.420075		0.000000		0.000000		0.000000		0.000000		0.000000		0.000000		0.000000		0.420075		0.000000		0.000000		0.000000		0.420075		0.000000
0.000000		0.000000		0.000000		0.420075		0.000000		0.000000		0.000000		0.000000		0.000000		0.000000		0.000000		0.000000		0.000000		0.000000		0.000000		0.000000		0.000000		0.000000		0.000000		0.000000		0.000000		0.000000		0.000000		0.000000		0.000000
0.000000		0.420075		0.000000		0.000000		0.000000		0.000000		0.000000		0.000000		0.000000		0.000000		0.420075		0.420075		0.420075		0.000000		0.000000		0.000000		0.000000		0.000000		0.420075		0.000000		0.000000		0.000000		0.000000		0.000000		0.000000
0.000000		0.000000		0.000000		0.000000		0.000000		0.000000		0.000000		0.000000		0.000000		0.000000		0.000000		0.420075		0.000000		0.000000		0.000000		0.000000		0.000000		0.000000		0.000000		0.000000		0.000000		0.420075		0.000000		0.000000		0.000000
0.000000		0.000000		0.420075		0.000000		0.000000		0.420075		0.420075		0.000000		0.420075		0.000000		0.420075		0.000000		0.000000		0.000000		0.000000		0.000000		0.000000		0.000000		0.000000		0.000000		0.000000		0.000000		0.000000		0.420075		0.000000
0.000000		0.000000		0.000000		0.000000		0.000000		0.000000		0.000000		0.000000		0.000000		0.000000		0.000000		0.000000		0.000000		0.000000		0.000000		0.000000		0.420075		0.000000		0.000000		0.000000		0.000000		0.000000		0.420075		0.000000		0.000000
0.000000		0.000000		0.000000		0.000000		0.000000		0.000000		0.000000		0.000000		0.000000		0.000000		0.420075		0.000000		0.000000		0.000000		0.000000		0.000000		0.000000		0.420075		0.000000		0.000000		0.000000		0.000000		0.000000		0.000000		0.000000
0.000000		0.000000		0.000000		0.000000		0.000000		0.000000		0.000000		0.000000		0.000000		0.000000		0.000000		0.000000		0.000000		0.000000		0.000000		0.000000		0.420075		0.000000		0.000000		0.000000		0.000000		0.420075		0.000000		0.000000		0.000000
0.000000		0.000000		0.000000		0.000000		0.000000		0.000000		0.000000		0.000000		0.000000		0.000000		0.000000		0.000000		0.000000		0.000000		0.000000		0.000000		0.000000		0.000000		0.000000		0.000000		0.000000		0.000000		0.420075		0.000000		0.000000
0.000000		0.000000		0.000000		0.000000		0.000000		0.000000		0.000000		0.000000		0.000000		0.000000		0.000000		0.000000		0.000000		0.000000		0.000000		0.000000		0.000000		0.000000		0.000000		0.000000		0.000000		0.000000		0.000000		0.000000		0.000000
0.000000		0.000000		0.420075		0.000000		0.000000		0.000000		0.000000		0.000000		0.000000		0.000000		0.000000		0.000000		0.000000		0.000000		0.000000		0.000000		0.000000		0.420075		0.000000		0.000000		0.420075		0.000000		0.000000		0.000000		0.000000
0.000000		0.000000		0.000000		0.000000		0.000000		0.000000		0.000000		0.000000		0.000000		0.000000		0.000000		0.000000		0.000000		0.000000		0.000000		0.000000		0.000000		0.420075		0.000000		0.000000		0.000000		0.000000		0.000000		0.000000		0.000000
0.420075		0.000000		0.420075		0.000000		0.000000		0.000000		0.000000		0.420075		0.000000		0.000000		0.000000		0.000000		0.000000		0.000000		0.000000		0.000000		0.000000		0.420075		0.000000		0.420075		0.000000		0.000000		0.000000		0.000000		0.000000
0.420075		0.420075		0.000000		0.000000		0.420075		0.000000		0.000000		0.000000		0.000000		0.000000		0.000000		0.000000		0.000000		0.000000		0.000000		0.000000		0.420075		0.000000		0.000000		0.000000		0.000000		0.000000		0.000000		0.000000		0.000000
0.000000		0.000000		0.000000		0.000000		0.000000		0.000000		0.000000		0.000000		0.000000		0.000000		0.000000		0.000000		0.000000		0.000000		0.000000		0.000000		0.000000		0.420075		0.000000		0.000000		0.420075		0.000000		0.000000		0.000000		0.000000
0.000000		0.000000		0.000000		0.420075		0.420075		0.000000		0.000000		0.000000		0.000000		0.000000		0.000000		0.000000		0.420075		0.000000		0.420075		0.000000		0.000000		0.000000		0.000000		0.000000		0.000000		0.000000		0.000000		0.000000		0.000000
0.000000		0.420075		0.000000		0.000000		0.000000		0.000000		0.000000		0.420075		0.000000		0.000000		0.000000		0.000000		0.420075		0.420075		0.000000		0.000000		0.000000		0.000000		0.000000		0.000000		0.000000		0.420075		0.000000		0.420075		0.000000
0.000000		0.000000		0.000000		0.000000		0.000000		0.000000		0.000000		0.000000		0.000000		0.000000		0.000000		0.000000		0.000000		0.000000		0.000000		0.000000		0.000000		0.000000		0.000000		0.000000		0.000000		0.000000		0.000000		0.000000		0.000000
0.000000		0.000000		0.000000		0.420075		0.000000		0.000000		0.000000		0.000000		0.000000		0.000000		0.000000		0.000000		0.000000		0.000000		0.000000		0.000000		0.000000		0.000000		0.000000		0.000000		0.000000		0.000000		0.000000		0.000000		0.000000
0.000000		0.000000		0.000000		0.000000		0.000000		0.000000		0.000000		0.000000		0.000000		0.000000		0.000000		0.000000		0.000000		0.000000		0.000000		0.000000		0.000000		0.000000		0.000000		0.420075		0.000000		0.000000		0.420075		0.420075		0.000000
0.000000		0.000000		0.000000		0.000000		0.000000		0.000000		0.000000		0.000000		0.420075		0.000000		0.000000		0.420075		0.000000		0.000000		0.420075		0.000000		0.000000		0.000000		0.000000		0.000000		0.000000		0.000000		0.000000		0.000000		0.000000
0.000000		0.000000		0.420075		0.000000		0.000000		0.000000		0.000000		0.000000		0.000000		0.000000		0.000000		0.000000		0.000000		0.000000		0.000000		0.420075		0.000000		0.000000		0.000000		0.000000		0.000000		0.000000		0.000000		0.000000		0.000000
0.000000		0.000000		0.000000		0.000000		0.000000		0.420075		0.000000		0.000000		0.000000		0.000000		0.000000		0.000000		0.000000		0.000000		0.000000		0.000000		0.420075		0.000000		0.000000		0.000000		0.000000		0.420075		0.000000		0.000000		0.420075
0.000000		0.000000		0.000000		0.000000		0.000000		0.000000		0.000000		0.420075		0.000000		0.420075		0.000000		0.000000		0.000000		0.000000		0.000000		0.000000		0.000000		0.000000		0.000000		0.000000		0.000000		0.000000		0.420075		0.000000		0.000000
0.420075		0.000000		0.000000		0.000000		0.000000		0.000000		0.000000		0.000000		0.000000		0.420075		0.000000		0.000000		0.000000		0.000000		0.000000		0.000000		0.000000		0.000000		0.000000		0.000000		0.000000		0.000000		0.000000		0.000000		0.000000
0.000000		0.000000		0.000000		0.000000		0.000000		0.420075		0.000000		0.000000		0.000000		0.000000		0.000000		0.000000		0.000000		0.000000		0.000000		0.000000		0.000000		0.000000		0.000000		0.000000		0.000000		0.000000		0.000000		0.000000		0.000000
0.420075		0.000000		0.000000		0.000000		0.000000		0.000000		0.000000		0.000000		0.000000		0.000000		0.000000		0.000000		0.000000		0.000000		0.000000		0.000000		0.000000		0.000000		0.000000		0.000000		0.000000		0.000000		0.000000		0.420075		0.000000
0.000000		0.000000		0.000000		0.000000		0.420075		0.000000		0.000000		0.000000		0.000000		0.000000		0.000000		0.000000		0.000000		0.000000		0.000000		0.000000		0.000000		0.000000		0.000000		0.000000		0.000000		0.000000		0.000000		0.000000		0.000000
0.000000		0.000000		0.000000		0.000000		0.000000		0.000000		0.000000		0.000000		0.000000		0.000000		0.000000		0.000000		0.000000		0.000000		0.000000		0.420075		0.000000		0.000000		0.000000		0.000000		0.000000		0.420075		0.000000		0.000000		0.000000
0.000000		0.000000		0.000000		0.000000		0.000000		0.000000		0.000000		0.420075		0.000000		0.000000		0.000000		0.000000		0.000000		0.000000		0.000000		0.000000		0.000000		0.420075		0.000000		0.000000		0.000000		0.420075		0.000000		0.000000		0.000000
0.000000		0.000000		0.000000		0.000000		0.000000		0.420075		0.000000		0.000000		0.000000		0.000000		0.000000		0.000000		0.000000		0.000000		0.000000		0.000000		0.000000		0.000000		0.000000		0.000000		0.000000		0.000000		0.000000		0.000000		0.000000
0.000000		0.000000		0.000000		0.000000		0.000000		0.000000		0.000000		0.000000		0.000000		0.000000		0.000000		0.000000		0.000000		0.000000		0.000000		0.000000		0.000000		0.000000		0.000000		0.000000		0.000000		0.000000		0.000000		0.000000		0.000000
0.000000		0.000000		0.000000		0.000000		0.000000		0.000000		0.000000		0.000000		0.000000		0.000000		0.420075		0.000000		0.420075		0.000000		0.000000		0.000000		0.000000		0.000000		0.000000		0.000000		0.000000		0.000000		0.000000		0.000000		0.000000
0.000000		0.000000		0.000000		0.000000		0.000000		0.000000		0.000000		0.000000		0.000000		0.000000		0.420075		0.000000		0.000000		0.000000		0.000000		0.000000		0.000000		0.000000		0.000000		0.000000		0.000000		0.420075		0.420075		0.000000		0.000000
0.000000		0.000000		0.000000		0.000000		0.000000		0.000000		0.000000		0.000000		0.000000		0.000000		0.000000		0.000000		0.000000		0.000000		0.420075		0.000000		0.000000		0.000000		0.000000		0.000000		0.000000		0.420075		0.000000		0.000000		0.000000
0.000000		0.000000		0.420075		0.000000		0.000000		0.000000		0.000000		0.000000		0.420075		0.000000		0.000000		0.000000		0.000000		0.420075		0.000000		0.000000		0.000000		0.000000		0.000000		0.000000		0.000000		0.000000		0.000000		0.420075		0.000000
0.000000		0.000000		0.000000		0.000000		0.000000		0.000000		0.000000		0.000000		0.000000		0.000000		0.000000		0.000000		0.000000		0.000000		0.000000		0.420075		0.000000		0.000000		0.000000		0.000000		0.000000		0.420075		0.000000		0.000000		0.420075
0.000000		0.000000		0.420075		0.000000		0.000000		0.000000		0.000000		0.000000		0.000000		0.000000		0.420075		0.420075		0.000000		0.420075		0.000000		0.000000		0.000000		0.000000		0.420075		0.420075		0.420075		0.000000		0.000000		0.000000		0.000000
[truncated: 1,651 more rows]
[truncated: 1,575 more columns]
