# Supplementary material for: Memory consolidation and improvement by synaptic tagging and capture in recurrent neural networks
Source: Commun Biol. 2021 Mar 3;4:275. doi: 10.1038/s42003-021-01778-y (PMC7977149; doi:10.1038/s42003-021-01778-y)
Supplement: Supplementary file 4 — Supplementary Data 2 [file 42003_2021_1778_MOESM4_ESM.zip › Figure 3a/weight_matrix_10s_averaged.txt]

0.000000		0.000000		0.000000		0.000000		0.000000		0.000000		0.000000		0.000000		0.000000		0.000000		0.000000		0.000000		0.713476		0.000000		0.712246		0.000000		0.000000		0.000000		0.711812		0.000000		0.000000		0.710901		0.000000		0.000000		0.000000
0.000000		0.000000		0.710883		0.000000		0.000000		0.000000		0.000000		0.000000		0.000000		0.000000		0.000000		0.000000		0.000000		0.000000		0.000000		0.000000		0.000000		0.713212		0.711828		0.710158		0.000000		0.000000		0.000000		0.000000		0.000000
0.000000		0.000000		0.000000		0.000000		0.712334		0.000000		0.000000		0.000000		0.000000		0.000000		0.000000		0.000000		0.715046		0.713941		0.709179		0.000000		0.000000		0.000000		0.000000		0.000000		0.000000		0.000000		0.000000		0.000000		0.000000
0.000000		0.000000		0.000000		0.000000		0.000000		0.000000		0.000000		0.000000		0.000000		0.000000		0.000000		0.000000		0.000000		0.000000		0.000000		0.000000		0.000000		0.000000		0.000000		0.000000		0.000000		0.000000		0.000000		0.000000		0.000000
0.000000		0.000000		0.000000		0.000000		0.000000		0.000000		0.000000		0.714238		0.000000		0.000000		0.000000		0.000000		0.000000		0.000000		0.000000		0.000000		0.000000		0.000000		0.000000		0.000000		0.000000		0.000000		0.000000		0.000000		0.000000
0.000000		0.000000		0.000000		0.000000		0.000000		0.000000		0.000000		0.000000		0.000000		0.000000		0.000000		0.000000		0.000000		0.000000		0.000000		0.713462		0.000000		0.000000		0.000000		0.716041		0.000000		0.000000		0.000000		0.000000		0.000000
0.000000		0.000000		0.000000		0.712045		0.000000		0.000000		0.000000		0.711332		0.000000		0.000000		0.000000		0.713412		0.000000		0.000000		0.000000		0.000000		0.710949		0.000000		0.000000		0.000000		0.000000		0.000000		0.000000		0.000000		0.000000
0.000000		0.000000		0.000000		0.000000		0.000000		0.000000		0.000000		0.000000		0.713445		0.000000		0.000000		0.000000		0.000000		0.000000		0.000000		0.000000		0.000000		0.000000		0.000000		0.000000		0.710053		0.000000		0.000000		0.000000		0.000000
0.000000		0.000000		0.000000		0.000000		0.000000		0.000000		0.000000		0.000000		0.000000		0.000000		0.000000		0.710579		0.000000		0.000000		0.000000		0.000000		0.000000		0.000000		0.000000		0.000000		0.000000		0.000000		0.000000		0.714301		0.000000
0.000000		0.000000		0.000000		0.000000		0.000000		0.000000		0.000000		0.715754		0.000000		0.000000		0.000000		0.707224		0.000000		0.000000		0.000000		0.000000		0.000000		0.000000		0.000000		0.000000		0.000000		0.000000		0.000000		0.000000		0.000000
0.000000		0.716145		0.000000		0.000000		0.000000		0.000000		0.000000		0.000000		0.000000		0.000000		0.000000		0.000000		0.713072		0.000000		0.000000		0.000000		0.000000		0.000000		0.000000		0.710597		0.000000		0.000000		0.717167		0.000000		0.000000
0.000000		0.000000		0.000000		0.000000		0.000000		0.000000		0.000000		0.000000		0.000000		0.000000		0.000000		0.000000		0.000000		0.000000		0.000000		0.000000		0.000000		0.000000		0.000000		0.713227		0.000000		0.000000		0.000000		0.000000		0.000000
0.000000		0.000000		0.000000		0.000000		0.000000		0.000000		0.000000		0.000000		0.000000		0.000000		0.000000		0.000000		0.000000		0.000000		0.000000		0.000000		0.000000		0.000000		0.000000		0.000000		0.000000		0.000000		0.000000		0.000000		0.000000
0.000000		0.000000		0.000000		0.000000		0.712407		0.000000		0.000000		0.000000		0.000000		0.000000		0.000000		0.710115		0.712462		0.000000		0.000000		0.000000		0.000000		0.000000		0.000000		0.000000		0.000000		0.000000		0.000000		0.000000		0.000000
0.000000		0.000000		0.000000		0.000000		0.708551		0.000000		0.000000		0.000000		0.000000		0.000000		0.000000		0.000000		0.000000		0.714741		0.000000		0.000000		0.000000		0.000000		0.000000		0.000000		0.000000		0.000000		0.000000		0.000000		0.000000
0.000000		0.000000		0.000000		0.000000		0.000000		0.000000		0.000000		0.000000		0.000000		0.000000		0.000000		0.711816		0.000000		0.000000		0.000000		0.000000		0.000000		0.000000		0.000000		0.000000		0.000000		0.000000		0.000000		0.000000		0.000000
0.000000		0.000000		0.000000		0.000000		0.000000		0.000000		0.000000		0.000000		0.000000		0.000000		0.000000		0.000000		0.000000		0.000000		0.000000		0.000000		0.000000		0.000000		0.707722		0.000000		0.000000		0.000000		0.000000		0.000000		0.000000
0.000000		0.000000		0.000000		0.000000		0.000000		0.000000		0.000000		0.000000		0.710584		0.000000		0.000000		0.000000		0.000000		0.000000		0.000000		0.000000		0.713364		0.000000		0.000000		0.000000		0.711687		0.000000		0.000000		0.000000		0.000000
0.000000		0.000000		0.000000		0.000000		0.000000		0.000000		0.000000		0.000000		0.000000		0.000000		0.000000		0.000000		0.000000		0.000000		0.000000		0.717091		0.000000		0.714947		0.000000		0.000000		0.000000		0.000000		0.000000		0.000000		0.000000
0.000000		0.000000		0.000000		0.000000		0.000000		0.712083		0.000000		0.000000		0.714614		0.000000		0.000000		0.000000		0.000000		0.000000		0.000000		0.000000		0.000000		0.000000		0.000000		0.000000		0.000000		0.000000		0.716428		0.000000		0.708277
0.000000		0.000000		0.000000		0.000000		0.000000		0.711644		0.000000		0.000000		0.000000		0.000000		0.000000		0.000000		0.000000		0.000000		0.000000		0.000000		0.711954		0.711809		0.712051		0.000000		0.000000		0.000000		0.000000		0.000000		0.000000
0.000000		0.000000		0.000000		0.000000		0.000000		0.000000		0.000000		0.000000		0.709097		0.716415		0.000000		0.000000		0.000000		0.000000		0.000000		0.000000		0.000000		0.000000		0.712500		0.710534		0.000000		0.000000		0.709747		0.000000		0.712646
0.000000		0.000000		0.000000		0.000000		0.000000		0.000000		0.000000		0.000000		0.000000		0.000000		0.000000		0.000000		0.000000		0.000000		0.000000		0.000000		0.000000		0.000000		0.712174		0.000000		0.712973		0.000000		0.000000		0.000000		0.000000
0.000000		0.000000		0.000000		0.000000		0.000000		0.000000		0.000000		0.000000		0.000000		0.000000		0.000000		0.713721		0.000000		0.000000		0.000000		0.000000		0.000000		0.000000		0.000000		0.000000		0.000000		0.000000		0.000000		0.000000		0.000000
0.000000		0.000000		0.000000		0.000000		0.000000		0.000000		0.000000		0.000000		0.000000		0.000000		0.000000		0.000000		0.000000		0.000000		0.000000		0.000000		0.000000		0.000000		0.000000		0.000000		0.000000		0.000000		0.000000		0.000000		0.000000
0.000000		0.000000		0.000000		0.713733		0.000000		0.000000		0.000000		0.000000		0.708620		0.000000		0.000000		0.000000		0.000000		0.000000		0.000000		0.000000		0.000000		0.000000		0.000000		0.000000		0.000000		0.713131		0.713599		0.000000		0.000000
0.000000		0.000000		0.000000		0.000000		0.000000		0.711096		0.000000		0.000000		0.000000		0.000000		0.000000		0.000000		0.000000		0.709779		0.000000		0.000000		0.000000		0.000000		0.000000		0.712231		0.000000		0.000000		0.711101		0.000000		0.000000
0.714030		0.000000		0.000000		0.000000		0.000000		0.000000		0.000000		0.000000		0.000000		0.000000		0.000000		0.000000		0.000000		0.000000		0.000000		0.000000		0.000000		0.000000		0.000000		0.000000		0.000000		0.000000		0.000000		0.000000		0.712155
0.000000		0.000000		0.000000		0.000000		0.000000		0.000000		0.000000		0.000000		0.000000		0.000000		0.000000		0.000000		0.710225		0.000000		0.000000		0.000000		0.000000		0.000000		0.000000		0.000000		0.000000		0.000000		0.000000		0.000000		0.000000
0.000000		0.000000		0.716792		0.713528		0.000000		0.000000		0.000000		0.000000		0.000000		0.000000		0.000000		0.000000		0.000000		0.713514		0.713491		0.000000		0.000000		0.000000		0.000000		0.000000		0.000000		0.710743		0.000000		0.000000		0.000000
0.000000		0.000000		0.000000		0.000000		0.000000		0.000000		0.000000		0.000000		0.000000		0.000000		0.000000		0.000000		0.000000		0.000000		0.000000		0.000000		0.000000		0.000000		0.000000		0.000000		0.000000		0.000000		0.000000		0.000000		0.000000
0.000000		0.000000		0.000000		0.000000		0.000000		0.000000		0.000000		0.000000		0.000000		0.000000		0.000000		0.000000		0.000000		0.000000		0.712892		0.711141		0.000000		0.000000		0.000000		0.000000		0.000000		0.000000		0.000000		0.000000		0.000000
0.000000		0.711516		0.000000		0.000000		0.000000		0.713812		0.000000		0.000000		0.714661		0.000000		0.000000		0.713349		0.000000		0.000000		0.000000		0.000000		0.000000		0.000000		0.000000		0.000000		0.000000		0.000000		0.000000		0.000000		0.000000
0.709267		0.000000		0.711133		0.000000		0.000000		0.000000		0.000000		0.713311		0.000000		0.000000		0.000000		0.000000		0.000000		0.000000		0.000000		0.000000		0.000000		0.712137		0.000000		0.000000		0.000000		0.000000		0.000000		0.000000		0.000000
0.000000		0.000000		0.000000		0.000000		0.000000		0.000000		0.000000		0.707998		0.713527		0.000000		0.000000		0.000000		0.000000		0.000000		0.709633		0.000000		0.000000		0.000000		0.000000		0.000000		0.000000		0.000000		0.000000		0.000000		0.000000
0.000000		0.000000		0.000000		0.000000		0.716660		0.000000		0.000000		0.000000		0.000000		0.713190		0.000000		0.000000		0.000000		0.000000		0.712327		0.000000		0.000000		0.000000		0.000000		0.000000		0.714034		0.000000		0.000000		0.000000		0.000000
0.000000		0.000000		0.000000		0.000000		0.000000		0.000000		0.000000		0.000000		0.000000		0.715420		0.000000		0.000000		0.000000		0.000000		0.000000		0.000000		0.000000		0.000000		0.000000		0.000000		0.000000		0.000000		0.000000		0.000000		0.000000
0.000000		0.713102		0.000000		0.000000		0.000000		0.000000		0.000000		0.000000		0.711186		0.000000		0.000000		0.000000		0.000000		0.000000		0.000000		0.000000		0.000000		0.000000		0.000000		0.000000		0.000000		0.000000		0.000000		0.000000		0.715742
0.000000		0.000000		0.000000		0.710790		0.000000		0.000000		0.000000		0.000000		0.000000		0.000000		0.000000		0.713456		0.711138		0.000000		0.000000		0.000000		0.000000		0.713376		0.708808		0.000000		0.000000		0.000000		0.000000		0.000000		0.000000
0.000000		0.000000		0.000000		0.000000		0.000000		0.000000		0.000000		0.000000		0.000000		0.000000		0.000000		0.000000		0.000000		0.000000		0.000000		0.000000		0.000000		0.000000		0.000000		0.000000		0.000000		0.000000		0.000000		0.000000		0.000000
0.000000		0.000000		0.000000		0.000000		0.709116		0.000000		0.000000		0.000000		0.000000		0.000000		0.000000		0.000000		0.000000		0.000000		0.710798		0.000000		0.000000		0.714131		0.000000		0.000000		0.714580		0.000000		0.000000		0.000000		0.000000
0.000000		0.000000		0.000000		0.000000		0.000000		0.000000		0.000000		0.000000		0.000000		0.000000		0.000000		0.000000		0.000000		0.716951		0.000000		0.713180		0.000000		0.000000		0.000000		0.000000		0.000000		0.713756		0.714648		0.713876		0.000000
0.000000		0.000000		0.000000		0.000000		0.000000		0.000000		0.000000		0.000000		0.000000		0.000000		0.000000		0.000000		0.000000		0.000000		0.000000		0.000000		0.000000		0.000000		0.000000		0.000000		0.000000		0.000000		0.714985		0.000000		0.000000
0.711409		0.000000		0.716581		0.000000		0.000000		0.000000		0.000000		0.000000		0.000000		0.000000		0.000000		0.000000		0.000000		0.000000		0.000000		0.000000		0.000000		0.000000		0.000000		0.000000		0.000000		0.000000		0.709488		0.716138		0.000000
0.000000		0.000000		0.000000		0.000000		0.000000		0.000000		0.000000		0.000000		0.000000		0.000000		0.000000		0.000000		0.000000		0.000000		0.000000		0.000000		0.000000		0.710809		0.000000		0.000000		0.000000		0.000000		0.000000		0.000000		0.000000
0.000000		0.000000		0.000000		0.000000		0.000000		0.000000		0.000000		0.000000		0.000000		0.000000		0.000000		0.000000		0.000000		0.000000		0.710142		0.714310		0.000000		0.000000		0.000000		0.000000		0.000000		0.000000		0.000000		0.000000		0.000000
0.000000		0.000000		0.000000		0.000000		0.000000		0.000000		0.000000		0.000000		0.000000		0.000000		0.708997		0.000000		0.000000		0.000000		0.711300		0.000000		0.000000		0.000000		0.000000		0.000000		0.000000		0.000000		0.000000		0.000000		0.000000
0.712136		0.000000		0.000000		0.000000		0.000000		0.000000		0.000000		0.000000		0.000000		0.000000		0.000000		0.000000		0.000000		0.000000		0.000000		0.000000		0.000000		0.000000		0.000000		0.000000		0.712980		0.000000		0.000000		0.000000		0.000000
0.000000		0.000000		0.000000		0.000000		0.000000		0.000000		0.000000		0.710860		0.000000		0.000000		0.000000		0.000000		0.000000		0.000000		0.000000		0.000000		0.000000		0.000000		0.000000		0.000000		0.000000		0.714503		0.000000		0.000000		0.000000
0.000000		0.000000		0.713556		0.000000		0.000000		0.000000		0.000000		0.000000		0.000000		0.712515		0.000000		0.000000		0.000000		0.000000		0.000000		0.000000		0.000000		0.000000		0.000000		0.000000		0.000000		0.000000		0.000000		0.000000		0.000000
0.000000		0.000000		0.000000		0.000000		0.000000		0.000000		0.000000		0.000000		0.000000		0.000000		0.000000		0.000000		0.000000		0.000000		0.000000		0.000000		0.000000		0.000000		0.000000		0.000000		0.000000		0.000000		0.709509		0.000000		0.000000
0.000000		0.000000		0.000000		0.000000		0.000000		0.000000		0.000000		0.000000		0.000000		0.000000		0.000000		0.000000		0.000000		0.000000		0.000000		0.000000		0.000000		0.000000		0.714087		0.000000		0.000000		0.000000		0.000000		0.000000		0.000000
0.000000		0.000000		0.000000		0.000000		0.000000		0.000000		0.000000		0.000000		0.000000		0.000000		0.000000		0.000000		0.000000		0.000000		0.000000		0.000000		0.000000		0.000000		0.000000		0.000000		0.000000		0.712895		0.000000		0.713810		0.000000
0.710793		0.000000		0.000000		0.000000		0.000000		0.000000		0.000000		0.000000		0.000000		0.000000		0.000000		0.000000		0.000000		0.000000		0.000000		0.000000		0.000000		0.000000		0.000000		0.000000		0.000000		0.000000		0.000000		0.713657		0.000000
0.000000		0.000000		0.000000		0.000000		0.000000		0.000000		0.715235		0.000000		0.711682		0.000000		0.000000		0.000000		0.000000		0.000000		0.000000		0.000000		0.000000		0.000000		0.000000		0.000000		0.000000		0.713506		0.000000		0.000000		0.000000
0.000000		0.000000		0.000000		0.000000		0.714069		0.000000		0.000000		0.000000		0.000000		0.000000		0.714980		0.000000		0.000000		0.000000		0.000000		0.000000		0.000000		0.000000		0.000000		0.000000		0.000000		0.000000		0.000000		0.000000		0.000000
0.000000		0.000000		0.000000		0.000000		0.000000		0.000000		0.000000		0.000000		0.000000		0.000000		0.000000		0.000000		0.000000		0.000000		0.000000		0.000000		0.000000		0.000000		0.000000		0.000000		0.000000		0.000000		0.000000		0.000000		0.000000
0.000000		0.000000		0.000000		0.000000		0.000000		0.000000		0.000000		0.000000		0.000000		0.000000		0.000000		0.000000		0.000000		0.713868		0.000000		0.000000		0.000000		0.000000		0.000000		0.000000		0.000000		0.000000		0.000000		0.000000		0.000000
0.714778		0.000000		0.000000		0.000000		0.000000		0.000000		0.000000		0.000000		0.000000		0.000000		0.000000		0.000000		0.000000		0.000000		0.000000		0.000000		0.000000		0.000000		0.000000		0.000000		0.000000		0.000000		0.000000		0.000000		0.000000
0.000000		0.000000		0.000000		0.000000		0.000000		0.000000		0.000000		0.000000		0.000000		0.000000		0.000000		0.000000		0.000000		0.000000		0.709024		0.000000		0.000000		0.000000		0.000000		0.713371		0.000000		0.000000		0.000000		0.000000		0.000000
0.000000		0.000000		0.000000		0.000000		0.000000		0.000000		0.000000		0.000000		0.000000		0.000000		0.000000		0.000000		0.000000		0.000000		0.000000		0.708456		0.000000		0.715372		0.000000		0.000000		0.000000		0.000000		0.000000		0.000000		0.000000
0.000000		0.000000		0.712999		0.000000		0.000000		0.000000		0.000000		0.712170		0.000000		0.000000		0.000000		0.000000		0.000000		0.000000		0.000000		0.000000		0.000000		0.000000		0.000000		0.000000		0.000000		0.000000		0.000000		0.000000		0.000000
0.000000		0.000000		0.000000		0.000000		0.000000		0.000000		0.000000		0.000000		0.000000		0.000000		0.000000		0.000000		0.000000		0.000000		0.710393		0.000000		0.000000		0.000000		0.000000		0.000000		0.000000		0.000000		0.000000		0.000000		0.000000
0.000000		0.000000		0.000000		0.000000		0.000000		0.000000		0.000000		0.000000		0.000000		0.000000		0.000000		0.000000		0.000000		0.000000		0.713585		0.000000		0.000000		0.000000		0.000000		0.000000		0.000000		0.000000		0.000000		0.000000		0.000000
0.000000		0.000000		0.000000		0.000000		0.000000		0.000000		0.000000		0.000000		0.000000		0.000000		0.000000		0.000000		0.000000		0.000000		0.000000		0.000000		0.000000		0.000000		0.000000		0.000000		0.000000		0.713671		0.000000		0.000000		0.000000
0.000000		0.712587		0.712907		0.000000		0.000000		0.000000		0.000000		0.000000		0.000000		0.000000		0.000000		0.000000		0.000000		0.000000		0.000000		0.000000		0.000000		0.000000		0.000000		0.000000		0.000000		0.000000		0.000000		0.000000		0.000000
0.000000		0.715241		0.000000		0.000000		0.000000		0.000000		0.000000		0.000000		0.000000		0.000000		0.000000		0.711404		0.000000		0.000000		0.000000		0.000000		0.000000		0.000000		0.000000		0.000000		0.711273		0.000000		0.000000		0.000000		0.000000
0.000000		0.000000		0.000000		0.000000		0.716379		0.000000		0.000000		0.000000		0.000000		0.000000		0.000000		0.710065		0.000000		0.000000		0.000000		0.000000		0.000000		0.000000		0.000000		0.000000		0.000000		0.000000		0.000000		0.000000		0.000000
0.000000		0.000000		0.000000		0.000000		0.000000		0.000000		0.000000		0.000000		0.000000		0.000000		0.000000		0.000000		0.000000		0.000000		0.000000		0.000000		0.000000		0.000000		0.000000		0.708673		0.000000		0.713370		0.000000		0.000000		0.000000
0.000000		0.000000		0.000000		0.000000		0.000000		0.000000		0.000000		0.000000		0.000000		0.000000		0.714377		0.000000		0.000000		0.000000		0.000000		0.000000		0.000000		0.000000		0.000000		0.000000		0.000000		0.000000		0.000000		0.000000		0.000000
0.712591		0.000000		0.000000		0.000000		0.000000		0.000000		0.000000		0.000000		0.000000		0.000000		0.709429		0.000000		0.000000		0.000000		0.000000		0.000000		0.000000		0.000000		0.000000		0.000000		0.000000		0.713280		0.000000		0.000000		0.000000
0.000000		0.000000		0.000000		0.000000		0.000000		0.000000		0.000000		0.000000		0.000000		0.000000		0.000000		0.000000		0.000000		0.000000		0.000000		0.000000		0.000000		0.000000		0.000000		0.000000		0.000000		0.000000		0.000000		0.000000		0.712323
0.000000		0.711834		0.000000		0.000000		0.000000		0.000000		0.000000		0.000000		0.000000		0.000000		0.000000		0.000000		0.000000		0.000000		0.000000		0.000000		0.000000		0.000000		0.000000		0.000000		0.000000		0.000000		0.000000		0.000000		0.000000
0.000000		0.714267		0.000000		0.000000		0.000000		0.000000		0.000000		0.000000		0.000000		0.000000		0.000000		0.000000		0.000000		0.000000		0.712666		0.000000		0.000000		0.000000		0.000000		0.000000		0.000000		0.000000		0.711560		0.000000		0.000000
0.000000		0.000000		0.000000		0.716029		0.000000		0.714639		0.000000		0.000000		0.000000		0.000000		0.709833		0.000000		0.000000		0.000000		0.000000		0.000000		0.000000		0.000000		0.000000		0.000000		0.000000		0.000000		0.712040		0.000000		0.000000
0.000000		0.000000		0.000000		0.000000		0.000000		0.000000		0.000000		0.000000		0.712246		0.000000		0.714002		0.000000		0.000000		0.000000		0.000000		0.000000		0.715687		0.000000		0.000000		0.000000		0.000000		0.000000		0.000000		0.000000		0.000000
0.000000		0.713382		0.000000		0.000000		0.712828		0.710098		0.000000		0.000000		0.000000		0.000000		0.000000		0.000000		0.000000		0.000000		0.000000		0.000000		0.000000		0.711100		0.715376		0.000000		0.709146		0.000000		0.000000		0.000000		0.000000
0.000000		0.000000		0.000000		0.000000		0.000000		0.000000		0.000000		0.000000		0.000000		0.000000		0.000000		0.000000		0.000000		0.000000		0.714273		0.711416		0.000000		0.707329		0.000000		0.000000		0.714774		0.000000		0.000000		0.712262		0.000000
0.000000		0.709840		0.000000		0.000000		0.000000		0.000000		0.000000		0.000000		0.000000		0.000000		0.000000		0.000000		0.000000		0.000000		0.713584		0.000000		0.000000		0.712314		0.000000		0.000000		0.711347		0.000000		0.000000		0.000000		0.000000
0.000000		0.000000		0.000000		0.000000		0.000000		0.000000		0.000000		0.000000		0.000000		0.712898		0.000000		0.000000		0.000000		0.000000		0.000000		0.000000		0.000000		0.000000		0.000000		0.000000		0.000000		0.000000		0.000000		0.000000		0.000000
0.000000		0.000000		0.000000		0.000000		0.000000		0.000000		0.000000		0.000000		0.000000		0.000000		0.000000		0.000000		0.715063		0.000000		0.000000		0.000000		0.000000		0.000000		0.000000		0.000000		0.000000		0.000000		0.000000		0.000000		0.000000
0.000000		0.000000		0.711589		0.000000		0.000000		0.000000		0.000000		0.000000		0.000000		0.000000		0.000000		0.713326		0.000000		0.000000		0.000000		0.000000		0.000000		0.000000		0.000000		0.000000		0.711120		0.000000		0.000000		0.000000		0.000000
0.000000		0.000000		0.716376		0.000000		0.711021		0.000000		0.000000		0.000000		0.000000		0.000000		0.000000		0.000000		0.000000		0.000000		0.000000		0.000000		0.000000		0.000000		0.715056		0.000000		0.000000		0.000000		0.000000		0.000000		0.000000
0.000000		0.000000		0.000000		0.000000		0.709703		0.000000		0.000000		0.000000		0.000000		0.000000		0.000000		0.000000		0.000000		0.000000		0.000000		0.000000		0.000000		0.000000		0.000000		0.000000		0.000000		0.000000		0.000000		0.000000		0.000000
0.000000		0.000000		0.000000		0.000000		0.000000		0.000000		0.000000		0.000000		0.706296		0.000000		0.000000		0.000000		0.000000		0.000000		0.000000		0.000000		0.000000		0.000000		0.000000		0.000000		0.000000		0.000000		0.000000		0.000000		0.000000
0.000000		0.000000		0.000000		0.000000		0.000000		0.710165		0.000000		0.000000		0.000000		0.000000		0.000000		0.000000		0.000000		0.000000		0.000000		0.000000		0.710287		0.716715		0.000000		0.714728		0.000000		0.000000		0.000000		0.000000		0.000000
0.712227		0.000000		0.714857		0.000000		0.710847		0.000000		0.000000		0.000000		0.000000		0.000000		0.000000		0.000000		0.712364		0.000000		0.000000		0.000000		0.000000		0.000000		0.000000		0.000000		0.000000		0.000000		0.000000		0.000000		0.000000
0.000000		0.000000		0.000000		0.000000		0.000000		0.000000		0.000000		0.000000		0.000000		0.000000		0.000000		0.000000		0.000000		0.000000		0.000000		0.000000		0.000000		0.000000		0.000000		0.000000		0.000000		0.000000		0.000000		0.000000		0.000000
0.000000		0.000000		0.000000		0.000000		0.000000		0.713235		0.000000		0.000000		0.000000		0.000000		0.000000		0.000000		0.000000		0.712711		0.710024		0.000000		0.000000		0.000000		0.000000		0.000000		0.000000		0.000000		0.000000		0.000000		0.000000
0.000000		0.000000		0.000000		0.000000		0.000000		0.000000		0.000000		0.711561		0.714148		0.000000		0.000000		0.000000		0.709260		0.000000		0.000000		0.000000		0.710316		0.000000		0.000000		0.000000		0.000000		0.715126		0.000000		0.000000		0.000000
0.000000		0.000000		0.000000		0.000000		0.000000		0.712018		0.000000		0.000000		0.000000		0.000000		0.000000		0.000000		0.000000		0.000000		0.000000		0.710375		0.000000		0.000000		0.000000		0.711985		0.000000		0.000000		0.000000		0.000000		0.000000
0.712318		0.000000		0.000000		0.000000		0.000000		0.000000		0.000000		0.000000		0.000000		0.000000		0.000000		0.000000		0.000000		0.716499		0.000000		0.708783		0.000000		0.000000		0.000000		0.000000		0.000000		0.000000		0.000000		0.000000		0.000000
0.000000		0.000000		0.000000		0.000000		0.708905		0.000000		0.000000		0.000000		0.000000		0.000000		0.000000		0.000000		0.000000		0.000000		0.000000		0.000000		0.000000		0.000000		0.000000		0.713011		0.000000		0.000000		0.000000		0.000000		0.000000
0.000000		0.711689		0.000000		0.710964		0.000000		0.000000		0.000000		0.000000		0.000000		0.000000		0.000000		0.000000		0.000000		0.000000		0.712200		0.000000		0.000000		0.000000		0.000000		0.000000		0.000000		0.000000		0.000000		0.000000		0.000000
0.000000		0.000000		0.000000		0.000000		0.000000		0.000000		0.000000		0.000000		0.000000		0.000000		0.000000		0.000000		0.000000		0.000000		0.000000		0.709349		0.000000		0.000000		0.000000		0.000000		0.000000		0.000000		0.712741		0.000000		0.000000
0.000000		0.000000		0.000000		0.000000		0.000000		0.715326		0.000000		0.000000		0.000000		0.000000		0.713668		0.000000		0.000000		0.000000		0.000000		0.000000		0.000000		0.000000		0.000000		0.713987		0.000000		0.000000		0.000000		0.000000		0.000000
0.000000		0.000000		0.000000		0.000000		0.000000		0.000000		0.000000		0.000000		0.000000		0.000000		0.000000		0.000000		0.000000		0.000000		0.000000		0.000000		0.000000		0.000000		0.000000		0.000000		0.000000		0.000000		0.000000		0.000000		0.000000
0.000000		0.000000		0.000000		0.000000		0.000000		0.000000		0.000000		0.000000		0.000000		0.714921		0.000000		0.000000		0.000000		0.713015		0.000000		0.000000		0.000000		0.000000		0.000000		0.000000		0.000000		0.000000		0.000000		0.000000		0.000000
0.000000		0.000000		0.000000		0.000000		0.714549		0.000000		0.000000		0.000000		0.000000		0.000000		0.000000		0.000000		0.000000		0.708586		0.000000		0.712788		0.000000		0.705936		0.000000		0.716685		0.000000		0.000000		0.000000		0.000000		0.000000
0.000000		0.000000		0.000000		0.000000		0.000000		0.000000		0.000000		0.714095		0.000000		0.000000		0.000000		0.000000		0.000000		0.000000		0.000000		0.000000		0.000000		0.000000		0.000000		0.000000		0.000000		0.000000		0.000000		0.000000		0.000000
0.000000		0.000000		0.000000		0.000000		0.000000		0.000000		0.000000		0.000000		0.000000		0.000000		0.000000		0.000000		0.711921		0.000000		0.000000		0.000000		0.000000		0.000000		0.000000		0.000000		0.000000		0.000000		0.000000		0.000000		0.000000
0.000000		0.000000		0.000000		0.000000		0.000000		0.714212		0.000000		0.000000		0.000000		0.000000		0.000000		0.000000		0.000000		0.000000		0.000000		0.000000		0.000000		0.000000		0.000000		0.000000		0.000000		0.000000		0.000000		0.000000		0.000000
0.000000		0.000000		0.000000		0.000000		0.000000		0.000000		0.000000		0.000000		0.000000		0.000000		0.711394		0.000000		0.000000		0.000000		0.000000		0.000000		0.000000		0.000000		0.000000		0.000000		0.000000		0.000000		0.000000		0.000000		0.000000
0.000000		0.000000		0.000000		0.712025		0.000000		0.000000		0.000000		0.000000		0.710110		0.000000		0.000000		0.000000		0.714953		0.000000		0.000000		0.715790		0.000000		0.000000		0.000000		0.000000		0.000000		0.712659		0.000000		0.000000		0.000000
0.000000		0.000000		0.000000		0.000000		0.000000		0.717496		0.710287		0.000000		0.000000		0.000000		0.713108		0.714105		0.000000		0.000000		0.714312		0.000000		0.000000		0.000000		0.000000		0.709528		0.000000		0.000000		0.000000		0.000000		0.710041
0.717926		0.000000		0.000000		0.000000		0.000000		0.000000		0.000000		0.000000		0.000000		0.000000		0.000000		0.000000		0.000000		0.000000		0.710343		0.000000		0.000000		0.000000		0.000000		0.000000		0.000000		0.000000		0.000000		0.000000		0.000000
0.000000		0.000000		0.000000		0.000000		0.712626		0.000000		0.000000		0.000000		0.000000		0.000000		0.716173		0.000000		0.000000		0.000000		0.000000		0.000000		0.000000		0.714806		0.000000		0.000000		0.718160		0.000000		0.000000		0.000000		0.000000
0.000000		0.000000		0.718613		0.000000		0.000000		0.000000		0.000000		0.000000		0.000000		0.000000		0.000000		0.000000		0.000000		0.000000		0.000000		0.000000		0.000000		0.000000		0.000000		0.000000		0.000000		0.000000		0.712508		0.000000		0.000000
0.000000		0.000000		0.000000		0.000000		0.716231		0.000000		0.000000		0.000000		0.000000		0.000000		0.000000		0.000000		0.711145		0.000000		0.000000		0.000000		0.000000		0.000000		0.000000		0.000000		0.000000		0.000000		0.000000		0.000000		0.000000
0.000000		0.712282		0.000000		0.000000		0.000000		0.000000		0.000000		0.000000		0.000000		0.000000		0.000000		0.000000		0.000000		0.000000		0.000000		0.000000		0.000000		0.000000		0.000000		0.000000		0.000000		0.000000		0.000000		0.000000		0.000000
0.000000		0.000000		0.000000		0.710888		0.000000		0.000000		0.000000		0.000000		0.000000		0.000000		0.000000		0.000000		0.000000		0.000000		0.000000		0.000000		0.000000		0.000000		0.000000		0.000000		0.714353		0.000000		0.000000		0.000000		0.000000
0.000000		0.000000		0.000000		0.000000		0.000000		0.000000		0.000000		0.000000		0.000000		0.713300		0.000000		0.000000		0.000000		0.000000		0.000000		0.000000		0.713031		0.000000		0.714333		0.000000		0.000000		0.709641		0.000000		0.000000		0.000000
0.000000		0.000000		0.000000		0.000000		0.000000		0.000000		0.000000		0.000000		0.000000		0.000000		0.710690		0.000000		0.000000		0.000000		0.000000		0.000000		0.000000		0.000000		0.000000		0.000000		0.000000		0.000000		0.000000		0.000000		0.000000
0.000000		0.000000		0.712620		0.000000		0.000000		0.000000		0.000000		0.000000		0.000000		0.000000		0.713156		0.000000		0.000000		0.000000		0.715725		0.711907		0.000000		0.000000		0.710884		0.000000		0.000000		0.000000		0.000000		0.000000		0.000000
0.000000		0.000000		0.000000		0.000000		0.000000		0.000000		0.000000		0.000000		0.712441		0.000000		0.711232		0.000000		0.000000		0.000000		0.000000		0.000000		0.000000		0.000000		0.000000		0.000000		0.712348		0.000000		0.000000		0.000000		0.000000
0.000000		0.000000		0.000000		0.000000		0.710534		0.000000		0.000000		0.000000		0.000000		0.000000		0.000000		0.000000		0.000000		0.000000		0.709871		0.000000		0.711047		0.000000		0.000000		0.000000		0.000000		0.000000		0.711887		0.000000		0.000000
0.000000		0.000000		0.000000		0.000000		0.000000		0.000000		0.000000		0.000000		0.000000		0.000000		0.000000		0.000000		0.000000		0.000000		0.000000		0.000000		0.000000		0.000000		0.000000		0.000000		0.000000		0.000000		0.000000		0.000000		0.000000
0.000000		0.000000		0.000000		0.717470		0.000000		0.000000		0.000000		0.000000		0.000000		0.000000		0.000000		0.000000		0.000000		0.000000		0.000000		0.000000		0.000000		0.000000		0.712145		0.000000		0.000000		0.000000		0.000000		0.000000		0.000000
0.000000		0.713580		0.000000		0.000000		0.000000		0.000000		0.000000		0.000000		0.000000		0.000000		0.000000		0.000000		0.000000		0.000000		0.713607		0.000000		0.708898		0.000000		0.000000		0.000000		0.000000		0.000000		0.000000		0.000000		0.000000
0.000000		0.000000		0.000000		0.000000		0.000000		0.000000		0.712585		0.000000		0.000000		0.000000		0.000000		0.714128		0.000000		0.000000		0.000000		0.000000		0.000000		0.000000		0.000000		0.000000		0.000000		0.000000		0.000000		0.000000		0.000000
0.713099		0.000000		0.000000		0.000000		0.000000		0.000000		0.000000		0.000000		0.000000		0.000000		0.000000		0.000000		0.000000		0.000000		0.000000		0.000000		0.000000		0.000000		0.000000		0.000000		0.715075		0.000000		0.000000		0.000000		0.000000
0.000000		0.000000		0.000000		0.000000		0.000000		0.000000		0.000000		0.000000		0.000000		0.000000		0.000000		0.000000		0.000000		0.709872		0.000000		0.715889		0.000000		0.000000		0.000000		0.000000		0.000000		0.000000		0.000000		0.000000		0.000000
0.000000		0.000000		0.000000		0.000000		0.000000		0.000000		0.710857		0.000000		0.000000		0.000000		0.713223		0.000000		0.000000		0.000000		0.000000		0.000000		0.000000		0.000000		0.000000		0.000000		0.714595		0.000000		0.000000		0.000000		0.000000
0.000000		0.711929		0.000000		0.000000		0.000000		0.000000		0.000000		0.000000		0.000000		0.000000		0.713415		0.000000		0.000000		0.000000		0.000000		0.000000		0.000000		0.000000		0.000000		0.000000		0.000000		0.000000		0.000000		0.000000		0.712076
0.000000		0.000000		0.000000		0.000000		0.000000		0.718491		0.713682		0.000000		0.000000		0.000000		0.000000		0.000000		0.000000		0.000000		0.000000		0.000000		0.000000		0.000000		0.000000		0.000000		0.000000		0.000000		0.000000		0.000000		0.711632
0.000000		0.713735		0.000000		0.000000		0.000000		0.000000		0.000000		0.000000		0.710489		0.000000		0.000000		0.000000		0.000000		0.000000		0.000000		0.000000		0.000000		0.000000		0.000000		0.000000		0.000000		0.000000		0.000000		0.000000		0.000000
0.000000		0.000000		0.000000		0.000000		0.000000		0.000000		0.000000		0.000000		0.000000		0.000000		0.000000		0.000000		0.000000		0.000000		0.000000		0.000000		0.714877		0.000000		0.000000		0.000000		0.000000		0.000000		0.000000		0.000000		0.000000
0.000000		0.000000		0.000000		0.000000		0.000000		0.000000		0.000000		0.000000		0.000000		0.000000		0.000000		0.000000		0.000000		0.000000		0.000000		0.000000		0.000000		0.000000		0.000000		0.000000		0.000000		0.000000		0.000000		0.000000		0.000000
0.000000		0.000000		0.000000		0.000000		0.000000		0.000000		0.000000		0.000000		0.000000		0.000000		0.000000		0.000000		0.000000		0.000000		0.000000		0.000000		0.000000		0.000000		0.000000		0.000000		0.000000		0.000000		0.000000		0.000000		0.000000
0.000000		0.000000		0.710677		0.000000		0.000000		0.000000		0.000000		0.000000		0.000000		0.000000		0.000000		0.000000		0.000000		0.000000		0.000000		0.000000		0.000000		0.712429		0.000000		0.000000		0.000000		0.000000		0.708827		0.000000		0.000000
0.000000		0.000000		0.000000		0.000000		0.711329		0.000000		0.711518		0.000000		0.000000		0.000000		0.000000		0.000000		0.000000		0.000000		0.000000		0.715742		0.000000		0.000000		0.000000		0.000000		0.000000		0.000000		0.000000		0.712680		0.000000
0.000000		0.000000		0.000000		0.000000		0.000000		0.000000		0.000000		0.000000		0.000000		0.000000		0.000000		0.000000		0.710027		0.000000		0.000000		0.000000		0.713515		0.713169		0.000000		0.000000		0.000000		0.000000		0.000000		0.000000		0.000000
0.000000		0.000000		0.000000		0.000000		0.000000		0.000000		0.000000		0.000000		0.000000		0.719865		0.000000		0.000000		0.000000		0.000000		0.000000		0.000000		0.000000		0.000000		0.713119		0.000000		0.000000		0.000000		0.000000		0.000000		0.000000
0.000000		0.000000		0.716686		0.000000		0.000000		0.000000		0.000000		0.000000		0.000000		0.707292		0.000000		0.712770		0.000000		0.000000		0.000000		0.000000		0.000000		0.711822		0.000000		0.000000		0.000000		0.000000		0.000000		0.000000		0.000000
0.000000		0.000000		0.000000		0.000000		0.000000		0.000000		0.000000		0.000000		0.000000		0.000000		0.000000		0.713743		0.000000		0.000000		0.000000		0.000000		0.000000		0.715080		0.714547		0.000000		0.000000		0.000000		0.000000		0.000000		0.000000
0.000000		0.000000		0.714864		0.000000		0.000000		0.000000		0.712042		0.000000		0.000000		0.000000		0.711722		0.000000		0.000000		0.000000		0.000000		0.000000		0.000000		0.000000		0.000000		0.000000		0.000000		0.000000		0.000000		0.000000		0.000000
0.000000		0.000000		0.708584		0.000000		0.000000		0.000000		0.000000		0.000000		0.000000		0.000000		0.000000		0.000000		0.708594		0.000000		0.000000		0.000000		0.000000		0.000000		0.000000		0.000000		0.000000		0.000000		0.000000		0.000000		0.000000
0.716147		0.000000		0.000000		0.000000		0.712955		0.000000		0.000000		0.000000		0.000000		0.000000		0.000000		0.000000		0.000000		0.000000		0.000000		0.000000		0.710210		0.000000		0.000000		0.713313		0.000000		0.000000		0.000000		0.000000		0.000000
0.000000		0.000000		0.000000		0.000000		0.000000		0.000000		0.000000		0.000000		0.000000		0.000000		0.714591		0.000000		0.000000		0.000000		0.000000		0.000000		0.000000		0.000000		0.000000		0.000000		0.000000		0.000000		0.000000		0.000000		0.000000
0.000000		0.000000		0.000000		0.000000		0.000000		0.000000		0.000000		0.000000		0.000000		0.714181		0.713152		0.000000		0.000000		0.711893		0.000000		0.000000		0.000000		0.000000		0.000000		0.000000		0.000000		0.000000		0.716479		0.000000		0.709410
0.000000		0.000000		0.000000		0.000000		0.000000		0.712365		0.709277		0.000000		0.000000		0.000000		0.000000		0.000000		0.000000		0.000000		0.714660		0.000000		0.000000		0.000000		0.000000		0.000000		0.000000		0.000000		0.000000		0.000000		0.708234
0.000000		0.000000		0.714576		0.715760		0.000000		0.714367		0.000000		0.000000		0.000000		0.000000		0.000000		0.713305		0.000000		0.000000		0.000000		0.000000		0.000000		0.000000		0.711075		0.000000		0.000000		0.000000		0.000000		0.000000		0.711630
0.711729		0.709411		0.000000		0.000000		0.000000		0.000000		0.000000		0.000000		0.716509		0.000000		0.000000		0.000000		0.000000		0.000000		0.000000		0.000000		0.000000		0.000000		0.000000		0.000000		0.000000		0.000000		0.000000		0.000000		0.000000
0.712101		0.000000		0.000000		0.000000		0.000000		0.000000		0.000000		0.000000		0.000000		0.000000		0.712339		0.000000		0.710049		0.000000		0.000000		0.000000		0.000000		0.000000		0.000000		0.000000		0.000000		0.000000		0.000000		0.000000		0.000000
0.000000		0.000000		0.000000		0.000000		0.000000		0.000000		0.000000		0.000000		0.000000		0.000000		0.000000		0.000000		0.000000		0.000000		0.000000		0.000000		0.000000		0.000000		0.000000		0.000000		0.000000		0.000000		0.000000		0.000000		0.711134
0.000000		0.000000		0.000000		0.000000		0.000000		0.000000		0.000000		0.000000		0.000000		0.000000		0.000000		0.000000		0.000000		0.000000		0.000000		0.000000		0.000000		0.713395		0.000000		0.000000		0.000000		0.000000		0.000000		0.000000		0.000000
0.000000		0.000000		0.000000		0.709811		0.000000		0.000000		0.000000		0.000000		0.000000		0.000000		0.000000		0.000000		0.000000		0.000000		0.000000		0.000000		0.000000		0.000000		0.000000		0.000000		0.711234		0.000000		0.000000		0.000000		0.000000
0.000000		0.000000		0.000000		0.000000		0.000000		0.000000		0.000000		0.710770		0.000000		0.000000		0.000000		0.000000		0.000000		0.000000		0.000000		0.000000		0.000000		0.000000		0.000000		0.000000		0.000000		0.000000		0.000000		0.713851		0.000000
0.000000		0.000000		0.000000		0.000000		0.000000		0.000000		0.000000		0.000000		0.000000		0.000000		0.000000		0.000000		0.000000		0.000000		0.000000		0.000000		0.000000		0.000000		0.000000		0.000000		0.000000		0.000000		0.000000		0.000000		0.000000
0.000000		0.000000		0.000000		0.000000		0.000000		0.000000		0.000000		0.000000		0.000000		0.000000		0.714539		0.000000		0.000000		0.000000		0.000000		0.000000		0.000000		0.708760		0.000000		0.000000		0.000000		0.000000		0.000000		0.000000		0.709475
0.000000		0.000000		0.000000		0.000000		0.000000		0.000000		0.000000		0.000000		0.000000		0.000000		0.488665		0.000000		0.000000		0.000000		0.000000		0.000000		0.000000		0.000000		0.000000		0.000000		0.000000		0.000000		0.000000		0.000000		0.000000
0.000000		0.000000		0.000000		0.000000		0.000000		0.000000		0.689234		0.000000		0.000000		0.000000		0.000000		0.685712		0.000000		0.000000		0.000000		0.000000		0.000000		0.000000		0.000000		0.000000		0.000000		0.000000		0.000000		0.000000		0.000000
0.000000		0.492673		0.000000		0.000000		0.000000		0.000000		0.000000		0.000000		0.000000		0.000000		0.000000		0.000000		0.000000		0.492229		0.492229		0.000000		0.487783		0.000000		0.000000		0.000000		0.000000		0.000000		0.000000		0.483746		0.000000
0.000000		0.000000		0.000000		0.000000		0.000000		0.000000		0.000000		0.000000		0.000000		0.000000		0.000000		0.000000		0.000000		0.000000		0.538031		0.000000		0.000000		0.000000		0.000000		0.000000		0.540951		0.000000		0.000000		0.000000		0.000000
0.000000		0.000000		0.000000		0.000000		0.527121		0.000000		0.000000		0.000000		0.000000		0.000000		0.000000		0.000000		0.528571		0.000000		0.000000		0.000000		0.000000		0.529213		0.000000		0.000000		0.000000		0.000000		0.000000		0.000000		0.000000
0.000000		0.000000		0.000000		0.000000		0.000000		0.000000		0.000000		0.000000		0.552516		0.000000		0.000000		0.000000		0.000000		0.000000		0.000000		0.000000		0.000000		0.000000		0.000000		0.000000		0.000000		0.000000		0.000000		0.000000		0.000000
0.000000		0.000000		0.000000		0.000000		0.000000		0.000000		0.000000		0.000000		0.000000		0.000000		0.000000		0.000000		0.000000		0.000000		0.000000		0.000000		0.000000		0.000000		0.000000		0.000000		0.000000		0.000000		0.000000		0.000000		0.000000
0.000000		0.000000		0.000000		0.000000		0.000000		0.646464		0.000000		0.000000		0.646738		0.000000		0.000000		0.000000		0.000000		0.000000		0.000000		0.000000		0.000000		0.000000		0.000000		0.000000		0.000000		0.000000		0.000000		0.000000		0.000000
0.000000		0.000000		0.000000		0.000000		0.000000		0.000000		0.000000		0.000000		0.000000		0.000000		0.492581		0.000000		0.491368		0.000000		0.000000		0.000000		0.000000		0.000000		0.000000		0.490830		0.000000		0.000000		0.000000		0.000000		0.486281
0.000000		0.000000		0.508293		0.000000		0.000000		0.507429		0.000000		0.000000		0.000000		0.000000		0.000000		0.000000		0.000000		0.000000		0.000000		0.508470		0.000000		0.000000		0.000000		0.509620		0.000000		0.000000		0.000000		0.000000		0.000000
0.000000		0.000000		0.000000		0.000000		0.000000		0.484548		0.000000		0.000000		0.000000		0.000000		0.490031		0.000000		0.485397		0.486786		0.000000		0.000000		0.000000		0.000000		0.000000		0.000000		0.000000		0.000000		0.000000		0.000000		0.000000
0.000000		0.000000		0.000000		0.000000		0.000000		0.000000		0.000000		0.000000		0.000000		0.000000		0.000000		0.000000		0.000000		0.000000		0.000000		0.000000		0.000000		0.555962		0.000000		0.000000		0.000000		0.000000		0.000000		0.000000		0.000000
0.000000		0.000000		0.000000		0.000000		0.000000		0.000000		0.000000		0.000000		0.000000		0.474457		0.477823		0.473456		0.000000		0.000000		0.000000		0.000000		0.000000		0.473258		0.000000		0.000000		0.000000		0.000000		0.000000		0.472418		0.000000
0.000000		0.000000		0.546099		0.000000		0.544430		0.000000		0.000000		0.000000		0.000000		0.000000		0.000000		0.000000		0.000000		0.000000		0.000000		0.000000		0.000000		0.000000		0.000000		0.000000		0.000000		0.000000		0.000000		0.000000		0.000000
0.000000		0.000000		0.000000		0.000000		0.000000		0.000000		0.000000		0.000000		0.000000		0.000000		0.000000		0.000000		0.000000		0.000000		0.000000		0.000000		0.000000		0.000000		0.000000		0.000000		0.000000		0.000000		0.000000		0.000000		0.000000
0.000000		0.505415		0.000000		0.000000		0.000000		0.000000		0.000000		0.000000		0.000000		0.000000		0.000000		0.000000		0.000000		0.000000		0.000000		0.500283		0.502024		0.000000		0.000000		0.504796		0.000000		0.000000		0.000000		0.000000		0.000000
0.000000		0.490024		0.000000		0.000000		0.000000		0.000000		0.000000		0.000000		0.000000		0.000000		0.000000		0.000000		0.000000		0.000000		0.000000		0.000000		0.000000		0.000000		0.000000		0.000000		0.000000		0.000000		0.000000		0.000000		0.000000
0.000000		0.000000		0.000000		0.000000		0.000000		0.000000		0.000000		0.000000		0.000000		0.000000		0.000000		0.000000		0.000000		0.000000		0.000000		0.000000		0.678424		0.677952		0.000000		0.678640		0.000000		0.000000		0.000000		0.680682		0.000000
0.000000		0.000000		0.000000		0.000000		0.000000		0.000000		0.000000		0.000000		0.000000		0.000000		0.000000		0.000000		0.000000		0.000000		0.000000		0.000000		0.000000		0.000000		0.000000		0.000000		0.000000		0.000000		0.000000		0.000000		0.000000
0.000000		0.479947		0.000000		0.000000		0.000000		0.000000		0.000000		0.000000		0.480653		0.000000		0.000000		0.000000		0.000000		0.476733		0.000000		0.000000		0.000000		0.000000		0.000000		0.000000		0.000000		0.000000		0.000000		0.000000		0.000000
0.000000		0.000000		0.000000		0.000000		0.000000		0.000000		0.000000		0.000000		0.000000		0.000000		0.550010		0.000000		0.000000		0.000000		0.000000		0.000000		0.000000		0.000000		0.000000		0.000000		0.000000		0.000000		0.000000		0.546324		0.000000
0.000000		0.000000		0.000000		0.000000		0.000000		0.000000		0.000000		0.000000		0.000000		0.000000		0.000000		0.546536		0.000000		0.000000		0.000000		0.000000		0.000000		0.546588		0.000000		0.000000		0.000000		0.000000		0.547369		0.000000		0.000000
0.000000		0.000000		0.000000		0.000000		0.000000		0.000000		0.000000		0.000000		0.000000		0.512387		0.000000		0.511359		0.000000		0.000000		0.000000		0.000000		0.000000		0.000000		0.000000		0.000000		0.000000		0.000000		0.000000		0.000000		0.508361
0.482438		0.479561		0.000000		0.000000		0.000000		0.000000		0.000000		0.000000		0.000000		0.000000		0.000000		0.000000		0.000000		0.000000		0.482258		0.482396		0.000000		0.000000		0.000000		0.000000		0.000000		0.000000		0.000000		0.000000		0.000000
0.000000		0.000000		0.000000		0.000000		0.000000		0.000000		0.000000		0.000000		0.000000		0.000000		0.000000		0.000000		0.000000		0.000000		0.000000		0.000000		0.000000		0.537451		0.000000		0.000000		0.000000		0.537424		0.000000		0.000000		0.000000
0.000000		0.000000		0.494975		0.000000		0.000000		0.000000		0.000000		0.000000		0.000000		0.000000		0.000000		0.000000		0.000000		0.000000		0.488971		0.000000		0.000000		0.000000		0.000000		0.000000		0.492801		0.000000		0.490747		0.000000		0.000000
0.477640		0.000000		0.000000		0.000000		0.000000		0.000000		0.000000		0.000000		0.000000		0.000000		0.000000		0.000000		0.479098		0.000000		0.000000		0.000000		0.480678		0.000000		0.000000		0.000000		0.000000		0.000000		0.000000		0.000000		0.000000
0.000000		0.000000		0.000000		0.000000		0.000000		0.000000		0.000000		0.000000		0.000000		0.000000		0.000000		0.000000		0.000000		0.000000		0.000000		0.660745		0.000000		0.000000		0.000000		0.000000		0.000000		0.000000		0.000000		0.000000		0.000000
0.000000		0.671502		0.000000		0.000000		0.000000		0.000000		0.000000		0.000000		0.000000		0.672669		0.000000		0.000000		0.000000		0.000000		0.000000		0.000000		0.000000		0.000000		0.000000		0.000000		0.000000		0.000000		0.671899		0.000000		0.000000
0.486941		0.000000		0.000000		0.000000		0.000000		0.000000		0.000000		0.488953		0.000000		0.000000		0.000000		0.000000		0.000000		0.000000		0.000000		0.000000		0.490466		0.000000		0.000000		0.000000		0.000000		0.000000		0.000000		0.000000		0.000000
0.000000		0.000000		0.000000		0.000000		0.000000		0.000000		0.000000		0.550423		0.555294		0.000000		0.000000		0.000000		0.000000		0.000000		0.000000		0.000000		0.000000		0.000000		0.000000		0.000000		0.000000		0.000000		0.000000		0.554565		0.551174
0.000000		0.000000		0.000000		0.000000		0.000000		0.000000		0.000000		0.000000		0.000000		0.000000		0.000000		0.000000		0.000000		0.000000		0.000000		0.000000		0.000000		0.000000		0.000000		0.000000		0.000000		0.621839		0.000000		0.000000		0.000000
0.000000		0.000000		0.572153		0.000000		0.000000		0.000000		0.000000		0.570784		0.000000		0.000000		0.000000		0.000000		0.000000		0.000000		0.000000		0.000000		0.000000		0.000000		0.000000		0.000000		0.000000		0.564011		0.000000		0.000000		0.000000
0.000000		0.000000		0.000000		0.506843		0.000000		0.000000		0.000000		0.000000		0.000000		0.502785		0.000000		0.000000		0.505126		0.000000		0.000000		0.000000		0.000000		0.000000		0.000000		0.000000		0.000000		0.000000		0.000000		0.000000		0.000000
0.000000		0.000000		0.512473		0.000000		0.000000		0.000000		0.000000		0.514232		0.000000		0.000000		0.000000		0.000000		0.000000		0.000000		0.000000		0.000000		0.517754		0.000000		0.000000		0.000000		0.000000		0.000000		0.000000		0.000000		0.000000
0.000000		0.000000		0.000000		0.000000		0.000000		0.000000		0.000000		0.000000		0.000000		0.000000		0.000000		0.000000		0.000000		0.000000		0.000000		0.000000		0.000000		0.501579		0.000000		0.000000		0.000000		0.000000		0.000000		0.000000		0.495568
0.000000		0.000000		0.000000		0.000000		0.554810		0.000000		0.000000		0.000000		0.000000		0.000000		0.556975		0.548845		0.000000		0.000000		0.000000		0.000000		0.000000		0.000000		0.000000		0.555726		0.000000		0.000000		0.000000		0.000000		0.000000
0.000000		0.000000		0.000000		0.620292		0.000000		0.000000		0.000000		0.000000		0.000000		0.000000		0.000000		0.621123		0.000000		0.000000		0.000000		0.000000		0.623119		0.000000		0.000000		0.000000		0.000000		0.000000		0.000000		0.000000		0.000000
0.000000		0.000000		0.000000		0.539338		0.000000		0.000000		0.000000		0.000000		0.000000		0.000000		0.539428		0.000000		0.000000		0.536107		0.000000		0.000000		0.000000		0.000000		0.534809		0.000000		0.000000		0.000000		0.000000		0.000000		0.000000
0.551089		0.000000		0.000000		0.000000		0.549630		0.000000		0.000000		0.000000		0.000000		0.000000		0.000000		0.000000		0.000000		0.000000		0.000000		0.000000		0.000000		0.000000		0.000000		0.000000		0.000000		0.000000		0.000000		0.000000		0.000000
0.000000		0.000000		0.000000		0.000000		0.000000		0.000000		0.000000		0.000000		0.487038		0.000000		0.000000		0.000000		0.000000		0.000000		0.000000		0.000000		0.000000		0.000000		0.000000		0.000000		0.000000		0.000000		0.000000		0.000000		0.000000
0.000000		0.000000		0.000000		0.000000		0.000000		0.000000		0.000000		0.000000		0.000000		0.000000		0.000000		0.000000		0.000000		0.000000		0.488190		0.000000		0.000000		0.000000		0.000000		0.000000		0.000000		0.000000		0.000000		0.000000		0.000000
0.000000		0.000000		0.000000		0.000000		0.000000		0.515463		0.000000		0.000000		0.000000		0.000000		0.000000		0.000000		0.000000		0.000000		0.000000		0.515613		0.000000		0.000000		0.000000		0.000000		0.000000		0.000000		0.000000		0.000000		0.000000
0.000000		0.000000		0.000000		0.000000		0.000000		0.000000		0.000000		0.000000		0.000000		0.000000		0.000000		0.000000		0.000000		0.000000		0.000000		0.000000		0.000000		0.000000		0.000000		0.000000		0.000000		0.000000		0.000000		0.000000		0.000000
0.000000		0.000000		0.000000		0.000000		0.000000		0.000000		0.000000		0.000000		0.000000		0.000000		0.478698		0.000000		0.000000		0.475232		0.476752		0.000000		0.000000		0.000000		0.000000		0.479125		0.475577		0.000000		0.000000		0.000000		0.000000
0.000000		0.000000		0.000000		0.000000		0.000000		0.507808		0.000000		0.000000		0.000000		0.000000		0.000000		0.000000		0.000000		0.000000		0.000000		0.000000		0.000000		0.000000		0.000000		0.000000		0.000000		0.000000		0.503555		0.000000		0.000000
0.000000		0.000000		0.000000		0.000000		0.000000		0.000000		0.000000		0.488833		0.000000		0.000000		0.000000		0.000000		0.000000		0.000000		0.000000		0.000000		0.000000		0.000000		0.000000		0.000000		0.000000		0.000000		0.492318		0.000000		0.000000
0.000000		0.000000		0.000000		0.000000		0.000000		0.000000		0.000000		0.000000		0.489493		0.000000		0.000000		0.000000		0.000000		0.000000		0.000000		0.000000		0.000000		0.000000		0.000000		0.491611		0.000000		0.000000		0.000000		0.490969		0.000000
0.000000		0.000000		0.537011		0.000000		0.000000		0.000000		0.000000		0.000000		0.000000		0.000000		0.000000		0.000000		0.000000		0.000000		0.000000		0.000000		0.000000		0.000000		0.000000		0.000000		0.536047		0.000000		0.000000		0.000000		0.000000
0.000000		0.000000		0.000000		0.524644		0.000000		0.000000		0.000000		0.000000		0.000000		0.523366		0.000000		0.000000		0.000000		0.000000		0.000000		0.524645		0.000000		0.000000		0.000000		0.000000		0.523867		0.000000		0.000000		0.000000		0.000000
0.000000		0.000000		0.000000		0.000000		0.000000		0.000000		0.000000		0.490797		0.000000		0.000000		0.000000		0.489528		0.000000		0.000000		0.000000		0.000000		0.000000		0.000000		0.000000		0.000000		0.000000		0.000000		0.000000		0.000000		0.483053
0.000000		0.000000		0.000000		0.000000		0.000000		0.000000		0.000000		0.000000		0.000000		0.000000		0.000000		0.000000		0.000000		0.000000		0.000000		0.000000		0.000000		0.000000		0.498538		0.496015		0.000000		0.000000		0.000000		0.000000		0.000000
0.000000		0.000000		0.000000		0.000000		0.553003		0.000000		0.000000		0.000000		0.000000		0.000000		0.553691		0.000000		0.000000		0.000000		0.000000		0.000000		0.000000		0.000000		0.000000		0.000000		0.000000		0.000000		0.000000		0.000000		0.545236
0.614192		0.000000		0.000000		0.000000		0.000000		0.000000		0.000000		0.000000		0.613090		0.000000		0.612501		0.613891		0.000000		0.000000		0.000000		0.000000		0.000000		0.000000		0.618332		0.000000		0.000000		0.000000		0.000000		0.000000		0.000000
0.000000		0.000000		0.000000		0.000000		0.000000		0.000000		0.000000		0.000000		0.000000		0.000000		0.000000		0.000000		0.000000		0.000000		0.000000		0.000000		0.000000		0.000000		0.000000		0.563650		0.000000		0.000000		0.000000		0.000000		0.000000
0.000000		0.000000		0.000000		0.000000		0.000000		0.000000		0.000000		0.000000		0.000000		0.000000		0.000000		0.000000		0.532451		0.000000		0.532730		0.000000		0.534696		0.000000		0.000000		0.000000		0.000000		0.000000		0.533750		0.000000		0.000000
0.000000		0.000000		0.000000		0.503511		0.000000		0.000000		0.500478		0.000000		0.000000		0.000000		0.000000		0.499487		0.000000		0.000000		0.000000		0.000000		0.000000		0.000000		0.000000		0.505468		0.000000		0.000000		0.000000		0.000000		0.000000
0.000000		0.000000		0.000000		0.000000		0.554976		0.000000		0.000000		0.557901		0.000000		0.000000		0.000000		0.000000		0.557736		0.558702		0.000000		0.000000		0.000000		0.000000		0.561147		0.000000		0.000000		0.000000		0.000000		0.000000		0.000000
0.000000		0.000000		0.000000		0.000000		0.000000		0.000000		0.000000		0.000000		0.000000		0.000000		0.551017		0.000000		0.000000		0.000000		0.000000		0.000000		0.000000		0.000000		0.000000		0.000000		0.000000		0.000000		0.000000		0.000000		0.000000
0.000000		0.495761		0.000000		0.000000		0.000000		0.000000		0.000000		0.000000		0.000000		0.000000		0.000000		0.000000		0.000000		0.000000		0.000000		0.000000		0.000000		0.500468		0.000000		0.000000		0.000000		0.497855		0.000000		0.000000		0.000000
0.000000		0.561050		0.000000		0.000000		0.561015		0.000000		0.000000		0.000000		0.000000		0.563712		0.000000		0.000000		0.000000		0.000000		0.000000		0.000000		0.000000		0.000000		0.000000		0.000000		0.000000		0.000000		0.000000		0.558047		0.000000
0.000000		0.000000		0.000000		0.000000		0.000000		0.000000		0.000000		0.000000		0.000000		0.000000		0.000000		0.000000		0.524911		0.524452		0.000000		0.000000		0.000000		0.000000		0.000000		0.000000		0.000000		0.525040		0.000000		0.000000		0.000000
0.000000		0.000000		0.000000		0.000000		0.000000		0.000000		0.000000		0.528009		0.000000		0.000000		0.000000		0.000000		0.000000		0.000000		0.530656		0.000000		0.000000		0.000000		0.000000		0.000000		0.000000		0.000000		0.000000		0.000000		0.000000
0.000000		0.544944		0.000000		0.544512		0.541519		0.000000		0.000000		0.000000		0.000000		0.000000		0.000000		0.000000		0.000000		0.542161		0.000000		0.000000		0.543377		0.000000		0.000000		0.000000		0.000000		0.000000		0.000000		0.000000		0.543368
0.000000		0.000000		0.000000		0.496979		0.498281		0.000000		0.000000		0.000000		0.000000		0.000000		0.000000		0.000000		0.000000		0.000000		0.000000		0.000000		0.000000		0.000000		0.000000		0.000000		0.000000		0.000000		0.000000		0.000000		0.000000
0.000000		0.000000		0.000000		0.000000		0.000000		0.000000		0.000000		0.000000		0.000000		0.000000		0.000000		0.000000		0.000000		0.000000		0.000000		0.000000		0.000000		0.000000		0.539282		0.000000		0.000000		0.000000		0.000000		0.000000		0.539409
0.000000		0.000000		0.000000		0.000000		0.000000		0.000000		0.523698		0.000000		0.525112		0.000000		0.000000		0.000000		0.000000		0.000000		0.000000		0.000000		0.000000		0.000000		0.000000		0.000000		0.000000		0.000000		0.000000		0.527104		0.000000
0.000000		0.000000		0.000000		0.000000		0.000000		0.521201		0.000000		0.000000		0.521930		0.000000		0.000000		0.000000		0.000000		0.000000		0.000000		0.000000		0.000000		0.000000		0.000000		0.523693		0.000000		0.000000		0.000000		0.000000		0.000000
0.000000		0.000000		0.482571		0.000000		0.000000		0.000000		0.000000		0.000000		0.000000		0.000000		0.000000		0.000000		0.000000		0.000000		0.000000		0.480536		0.000000		0.000000		0.000000		0.000000		0.480073		0.000000		0.000000		0.000000		0.000000
0.000000		0.000000		0.000000		0.572837		0.570581		0.000000		0.000000		0.000000		0.000000		0.000000		0.000000		0.000000		0.000000		0.000000		0.000000		0.571610		0.000000		0.000000		0.000000		0.000000		0.000000		0.568261		0.000000		0.000000		0.000000
0.000000		0.000000		0.000000		0.487757		0.487114		0.000000		0.000000		0.000000		0.000000		0.000000		0.000000		0.000000		0.000000		0.000000		0.000000		0.000000		0.000000		0.486397		0.000000		0.000000		0.000000		0.000000		0.000000		0.000000		0.000000
0.000000		0.000000		0.000000		0.000000		0.000000		0.000000		0.000000		0.000000		0.000000		0.000000		0.000000		0.000000		0.000000		0.000000		0.000000		0.000000		0.000000		0.000000		0.000000		0.000000		0.000000		0.000000		0.000000		0.000000		0.000000
0.000000		0.000000		0.000000		0.000000		0.000000		0.000000		0.000000		0.000000		0.000000		0.000000		0.513231		0.000000		0.509494		0.000000		0.000000		0.000000		0.000000		0.000000		0.000000		0.000000		0.000000		0.512726		0.000000		0.000000		0.000000
0.000000		0.000000		0.000000		0.000000		0.000000		0.000000		0.478958		0.000000		0.000000		0.000000		0.000000		0.476788		0.000000		0.000000		0.000000		0.479687		0.000000		0.000000		0.000000		0.000000		0.000000		0.000000		0.000000		0.000000		0.000000
0.000000		0.000000		0.000000		0.000000		0.000000		0.000000		0.000000		0.000000		0.000000		0.000000		0.000000		0.000000		0.000000		0.000000		0.000000		0.000000		0.000000		0.000000		0.000000		0.000000		0.581992		0.000000		0.000000		0.000000		0.000000
0.000000		0.000000		0.000000		0.000000		0.000000		0.000000		0.000000		0.537772		0.542780		0.000000		0.000000		0.000000		0.542201		0.000000		0.000000		0.000000		0.000000		0.000000		0.000000		0.000000		0.000000		0.537958		0.000000		0.000000		0.000000
0.000000		0.000000		0.000000		0.000000		0.000000		0.486340		0.000000		0.000000		0.000000		0.000000		0.000000		0.000000		0.000000		0.000000		0.000000		0.484330		0.000000		0.000000		0.000000		0.000000		0.000000		0.000000		0.000000		0.000000		0.000000
0.000000		0.000000		0.000000		0.000000		0.000000		0.000000		0.000000		0.000000		0.000000		0.000000		0.000000		0.000000		0.000000		0.000000		0.000000		0.000000		0.000000		0.000000		0.000000		0.000000		0.000000		0.000000		0.000000		0.000000		0.000000
0.000000		0.000000		0.000000		0.000000		0.000000		0.000000		0.000000		0.000000		0.000000		0.000000		0.000000		0.000000		0.000000		0.000000		0.000000		0.000000		0.000000		0.000000		0.000000		0.000000		0.518349		0.000000		0.521849		0.000000		0.000000
0.491482		0.000000		0.000000		0.000000		0.000000		0.000000		0.000000		0.000000		0.000000		0.000000		0.000000		0.000000		0.000000		0.000000		0.490524		0.000000		0.489846		0.000000		0.000000		0.000000		0.000000		0.000000		0.000000		0.488201		0.000000
0.000000		0.000000		0.491600		0.000000		0.000000		0.000000		0.000000		0.000000		0.000000		0.000000		0.000000		0.000000		0.000000		0.000000		0.000000		0.000000		0.000000		0.000000		0.000000		0.000000		0.000000		0.490357		0.000000		0.489264		0.000000
0.000000		0.000000		0.000000		0.000000		0.000000		0.000000		0.000000		0.000000		0.000000		0.000000		0.000000		0.000000		0.000000		0.000000		0.000000		0.501992		0.000000		0.000000		0.000000		0.000000		0.502130		0.000000		0.000000		0.000000		0.000000
0.000000		0.000000		0.000000		0.000000		0.000000		0.000000		0.000000		0.000000		0.000000		0.000000		0.584599		0.000000		0.000000		0.000000		0.000000		0.000000		0.000000		0.000000		0.000000		0.000000		0.579498		0.000000		0.584002		0.000000		0.000000
0.000000		0.000000		0.000000		0.000000		0.000000		0.000000		0.000000		0.484857		0.000000		0.000000		0.000000		0.000000		0.000000		0.000000		0.000000		0.000000		0.000000		0.000000		0.486461		0.000000		0.000000		0.000000		0.000000		0.482086		0.000000
0.000000		0.000000		0.000000		0.000000		0.000000		0.000000		0.529478		0.000000		0.000000		0.000000		0.000000		0.000000		0.000000		0.000000		0.000000		0.000000		0.000000		0.000000		0.000000		0.000000		0.000000		0.000000		0.000000		0.000000		0.000000
0.000000		0.000000		0.000000		0.000000		0.000000		0.491366		0.000000		0.000000		0.000000		0.490015		0.000000		0.000000		0.000000		0.000000		0.000000		0.000000		0.000000		0.000000		0.000000		0.000000		0.000000		0.000000		0.000000		0.000000		0.000000
0.000000		0.636350		0.634717		0.000000		0.633326		0.000000		0.000000		0.000000		0.000000		0.000000		0.000000		0.000000		0.000000		0.000000		0.000000		0.000000		0.000000		0.000000		0.000000		0.000000		0.000000		0.000000		0.000000		0.000000		0.000000
0.000000		0.000000		0.000000		0.000000		0.000000		0.000000		0.000000		0.000000		0.000000		0.000000		0.000000		0.000000		0.000000		0.000000		0.000000		0.000000		0.000000		0.000000		0.000000		0.000000		0.000000		0.000000		0.000000		0.000000		0.000000
0.000000		0.000000		0.000000		0.000000		0.524310		0.000000		0.000000		0.000000		0.000000		0.000000		0.000000		0.000000		0.000000		0.000000		0.000000		0.525647		0.000000		0.000000		0.000000		0.521375		0.000000		0.526382		0.000000		0.000000		0.000000
0.000000		0.000000		0.000000		0.506402		0.000000		0.000000		0.000000		0.000000		0.000000		0.000000		0.000000		0.000000		0.000000		0.000000		0.000000		0.000000		0.000000		0.000000		0.000000		0.000000		0.000000		0.508552		0.000000		0.000000		0.000000
0.000000		0.000000		0.000000		0.000000		0.000000		0.000000		0.489396		0.000000		0.000000		0.000000		0.493115		0.000000		0.494049		0.000000		0.487848		0.000000		0.000000		0.000000		0.000000		0.000000		0.000000		0.000000		0.488591		0.000000		0.000000
0.000000		0.000000		0.000000		0.000000		0.000000		0.000000		0.000000		0.000000		0.000000		0.528670		0.000000		0.000000		0.000000		0.000000		0.000000		0.000000		0.000000		0.000000		0.531915		0.000000		0.000000		0.000000		0.000000		0.000000		0.000000
0.000000		0.000000		0.000000		0.000000		0.000000		0.496116		0.000000		0.000000		0.000000		0.000000		0.000000		0.000000		0.000000		0.000000		0.000000		0.000000		0.000000		0.000000		0.498892		0.000000		0.000000		0.500630		0.000000		0.000000		0.000000
0.000000		0.000000		0.000000		0.000000		0.591193		0.000000		0.000000		0.000000		0.000000		0.000000		0.000000		0.000000		0.000000		0.588713		0.000000		0.000000		0.000000		0.000000		0.591422		0.000000		0.000000		0.000000		0.000000		0.000000		0.000000
0.000000		0.000000		0.551675		0.000000		0.000000		0.000000		0.000000		0.000000		0.000000		0.000000		0.000000		0.000000		0.000000		0.000000		0.000000		0.000000		0.000000		0.000000		0.000000		0.000000		0.000000		0.553750		0.000000		0.000000		0.000000
0.000000		0.000000		0.000000		0.000000		0.000000		0.000000		0.000000		0.492980		0.000000		0.000000		0.000000		0.490099		0.000000		0.000000		0.000000		0.000000		0.000000		0.000000		0.000000		0.488648		0.000000		0.000000		0.000000		0.000000		0.000000
0.000000		0.000000		0.525890		0.000000		0.000000		0.528568		0.000000		0.000000		0.000000		0.000000		0.530865		0.000000		0.000000		0.000000		0.000000		0.000000		0.000000		0.000000		0.532874		0.000000		0.000000		0.000000		0.000000		0.000000		0.000000
0.000000		0.000000		0.000000		0.496394		0.000000		0.000000		0.496969		0.000000		0.000000		0.000000		0.000000		0.000000		0.000000		0.499410		0.000000		0.000000		0.000000		0.000000		0.497767		0.000000		0.000000		0.000000		0.000000		0.000000		0.000000
0.519961		0.000000		0.000000		0.000000		0.000000		0.000000		0.000000		0.000000		0.000000		0.000000		0.000000		0.000000		0.000000		0.000000		0.000000		0.000000		0.000000		0.000000		0.519359		0.000000		0.000000		0.000000		0.000000		0.000000		0.000000
0.000000		0.000000		0.000000		0.000000		0.000000		0.000000		0.000000		0.000000		0.000000		0.485639		0.000000		0.000000		0.000000		0.000000		0.000000		0.000000		0.000000		0.000000		0.000000		0.000000		0.000000		0.000000		0.000000		0.000000		0.000000
0.000000		0.493113		0.000000		0.000000		0.000000		0.000000		0.000000		0.000000		0.000000		0.000000		0.000000		0.493756		0.000000		0.000000		0.000000		0.000000		0.000000		0.000000		0.000000		0.000000		0.490083		0.493565		0.000000		0.000000		0.000000
0.000000		0.000000		0.546348		0.542782		0.000000		0.000000		0.000000		0.000000		0.000000		0.000000		0.000000		0.000000		0.000000		0.000000		0.000000		0.000000		0.000000		0.000000		0.000000		0.000000		0.000000		0.545824		0.000000		0.544187		0.000000
0.000000		0.000000		0.000000		0.000000		0.000000		0.000000		0.533179		0.000000		0.534610		0.000000		0.000000		0.000000		0.000000		0.000000		0.000000		0.000000		0.000000		0.000000		0.000000		0.000000		0.000000		0.000000		0.000000		0.000000		0.536201
0.000000		0.000000		0.000000		0.000000		0.496508		0.000000		0.000000		0.000000		0.000000		0.000000		0.000000		0.000000		0.000000		0.000000		0.000000		0.000000		0.000000		0.495973		0.000000		0.000000		0.000000		0.000000		0.000000		0.000000		0.495007
0.522970		0.000000		0.000000		0.000000		0.000000		0.000000		0.000000		0.000000		0.000000		0.000000		0.000000		0.000000		0.000000		0.523562		0.000000		0.000000		0.000000		0.000000		0.000000		0.000000		0.525149		0.000000		0.000000		0.000000		0.000000
0.000000		0.000000		0.000000		0.549747		0.000000		0.000000		0.000000		0.549479		0.000000		0.000000		0.000000		0.000000		0.000000		0.000000		0.000000		0.000000		0.000000		0.000000		0.000000		0.000000		0.000000		0.551213		0.548672		0.000000		0.000000
0.000000		0.000000		0.000000		0.000000		0.000000		0.000000		0.000000		0.000000		0.493235		0.000000		0.000000		0.000000		0.000000		0.000000		0.000000		0.493151		0.000000		0.000000		0.000000		0.000000		0.000000		0.000000		0.000000		0.000000		0.000000
0.000000		0.000000		0.000000		0.000000		0.000000		0.000000		0.547359		0.000000		0.000000		0.000000		0.000000		0.543816		0.000000		0.000000		0.000000		0.000000		0.000000		0.000000		0.000000		0.000000		0.000000		0.552300		0.000000		0.000000		0.000000
0.000000		0.000000		0.000000		0.000000		0.000000		0.000000		0.000000		0.000000		0.000000		0.485452		0.493025		0.000000		0.000000		0.000000		0.000000		0.000000		0.000000		0.000000		0.000000		0.000000		0.000000		0.000000		0.000000		0.000000		0.000000
0.000000		0.000000		0.000000		0.000000		0.000000		0.000000		0.000000		0.000000		0.000000		0.000000		0.000000		0.000000		0.000000		0.000000		0.000000		0.000000		0.000000		0.482833		0.000000		0.000000		0.000000		0.000000		0.000000		0.000000		0.000000
0.000000		0.000000		0.000000		0.000000		0.000000		0.000000		0.000000		0.000000		0.000000		0.000000		0.000000		0.000000		0.000000		0.000000		0.000000		0.000000		0.000000		0.529213		0.000000		0.534339		0.000000		0.000000		0.000000		0.000000		0.000000
0.000000		0.525530		0.000000		0.520471		0.000000		0.000000		0.000000		0.522214		0.000000		0.000000		0.000000		0.000000		0.000000		0.000000		0.000000		0.000000		0.000000		0.517466		0.000000		0.000000		0.000000		0.000000		0.000000		0.000000		0.000000
0.000000		0.485290		0.485003		0.000000		0.000000		0.000000		0.000000		0.000000		0.000000		0.000000		0.000000		0.000000		0.000000		0.000000		0.000000		0.000000		0.000000		0.000000		0.000000		0.000000		0.000000		0.000000		0.000000		0.000000		0.000000
0.000000		0.000000		0.000000		0.000000		0.000000		0.000000		0.496097		0.000000		0.497366		0.000000		0.000000		0.000000		0.000000		0.000000		0.497866		0.000000		0.000000		0.000000		0.000000		0.000000		0.000000		0.000000		0.498439		0.000000		0.000000
0.000000		0.000000		0.000000		0.000000		0.579779		0.574713		0.000000		0.000000		0.000000		0.000000		0.000000		0.000000		0.000000		0.000000		0.000000		0.000000		0.000000		0.000000		0.575724		0.000000		0.000000		0.000000		0.000000		0.000000		0.000000
0.000000		0.000000		0.000000		0.000000		0.000000		0.000000		0.000000		0.000000		0.000000		0.000000		0.000000		0.000000		0.000000		0.000000		0.000000		0.000000		0.000000		0.574109		0.000000		0.000000		0.572420		0.000000		0.000000		0.000000		0.000000
0.000000		0.000000		0.000000		0.523198		0.000000		0.522078		0.000000		0.000000		0.000000		0.000000		0.000000		0.000000		0.000000		0.000000		0.526702		0.000000		0.000000		0.000000		0.000000		0.000000		0.000000		0.000000		0.000000		0.000000		0.000000
0.000000		0.544158		0.000000		0.000000		0.541594		0.000000		0.000000		0.000000		0.000000		0.000000		0.000000		0.000000		0.000000		0.000000		0.000000		0.000000		0.000000		0.000000		0.000000		0.000000		0.000000		0.000000		0.000000		0.000000		0.000000
0.000000		0.000000		0.000000		0.613014		0.000000		0.000000		0.000000		0.000000		0.000000		0.000000		0.000000		0.000000		0.000000		0.000000		0.000000		0.000000		0.000000		0.000000		0.000000		0.000000		0.000000		0.000000		0.000000		0.000000		0.000000
0.000000		0.489713		0.000000		0.000000		0.000000		0.000000		0.000000		0.489272		0.000000		0.000000		0.000000		0.000000		0.000000		0.000000		0.495142		0.496035		0.000000		0.000000		0.000000		0.000000		0.000000		0.000000		0.493201		0.000000		0.000000
0.000000		0.000000		0.000000		0.000000		0.000000		0.000000		0.000000		0.000000		0.000000		0.000000		0.000000		0.000000		0.000000		0.000000		0.000000		0.000000		0.000000		0.000000		0.000000		0.000000		0.000000		0.000000		0.000000		0.000000		0.000000
0.579446		0.000000		0.000000		0.000000		0.000000		0.581120		0.000000		0.000000		0.000000		0.000000		0.000000		0.000000		0.000000		0.000000		0.000000		0.578845		0.000000		0.580984		0.000000		0.000000		0.000000		0.000000		0.000000		0.000000		0.000000
0.000000		0.463917		0.000000		0.000000		0.000000		0.000000		0.000000		0.465614		0.000000		0.000000		0.000000		0.000000		0.000000		0.000000		0.468742		0.000000		0.468552		0.000000		0.000000		0.466021		0.000000		0.000000		0.000000		0.000000		0.000000
0.000000		0.000000		0.000000		0.568737		0.000000		0.000000		0.000000		0.000000		0.000000		0.000000		0.000000		0.000000		0.000000		0.000000		0.000000		0.000000		0.569580		0.000000		0.000000		0.000000		0.000000		0.000000		0.000000		0.565751		0.000000
0.000000		0.000000		0.000000		0.000000		0.593010		0.593907		0.000000		0.000000		0.000000		0.000000		0.000000		0.000000		0.000000		0.000000		0.000000		0.000000		0.000000		0.000000		0.000000		0.000000		0.000000		0.000000		0.000000		0.000000		0.000000
0.490266		0.000000		0.000000		0.000000		0.488782		0.000000		0.000000		0.000000		0.000000		0.000000		0.000000		0.486397		0.000000		0.000000		0.000000		0.000000		0.000000		0.000000		0.000000		0.000000		0.000000		0.000000		0.000000		0.000000		0.000000
0.000000		0.000000		0.000000		0.000000		0.000000		0.000000		0.000000		0.000000		0.000000		0.539810		0.540641		0.000000		0.000000		0.000000		0.000000		0.000000		0.000000		0.000000		0.000000		0.000000		0.537792		0.000000		0.000000		0.000000		0.000000
0.000000		0.000000		0.000000		0.000000		0.000000		0.571760		0.000000		0.000000		0.000000		0.571243		0.000000		0.000000		0.000000		0.000000		0.000000		0.000000		0.000000		0.000000		0.568970		0.000000		0.000000		0.000000		0.000000		0.000000		0.567629
0.534552		0.000000		0.000000		0.000000		0.000000		0.000000		0.533820		0.000000		0.000000		0.000000		0.000000		0.000000		0.000000		0.000000		0.000000		0.000000		0.000000		0.000000		0.000000		0.000000		0.000000		0.000000		0.000000		0.000000		0.000000
0.000000		0.000000		0.000000		0.000000		0.000000		0.000000		0.000000		0.000000		0.000000		0.503379		0.505263		0.000000		0.000000		0.506021		0.000000		0.000000		0.000000		0.000000		0.504242		0.000000		0.000000		0.501167		0.000000		0.000000		0.000000
0.000000		0.516388		0.000000		0.000000		0.000000		0.513802		0.514465		0.000000		0.000000		0.000000		0.000000		0.000000		0.513032		0.000000		0.000000		0.000000		0.000000		0.000000		0.000000		0.517444		0.000000		0.513836		0.000000		0.000000		0.000000
0.000000		0.000000		0.000000		0.541017		0.542636		0.000000		0.000000		0.000000		0.000000		0.000000		0.543479		0.000000		0.000000		0.000000		0.000000		0.000000		0.000000		0.000000		0.000000		0.000000		0.000000		0.000000		0.000000		0.000000		0.000000
0.000000		0.000000		0.000000		0.000000		0.000000		0.000000		0.000000		0.000000		0.000000		0.000000		0.000000		0.000000		0.506946		0.000000		0.000000		0.000000		0.000000		0.000000		0.508776		0.000000		0.000000		0.000000		0.000000		0.000000		0.000000
0.000000		0.000000		0.000000		0.000000		0.000000		0.000000		0.000000		0.000000		0.000000		0.000000		0.000000		0.000000		0.000000		0.000000		0.000000		0.000000		0.000000		0.000000		0.000000		0.000000		0.000000		0.000000		0.000000		0.000000		0.000000
0.000000		0.000000		0.000000		0.000000		0.000000		0.000000		0.000000		0.000000		0.541000		0.000000		0.000000		0.000000		0.000000		0.000000		0.000000		0.000000		0.000000		0.000000		0.000000		0.000000		0.000000		0.000000		0.000000		0.536831		0.000000
0.000000		0.000000		0.000000		0.000000		0.000000		0.000000		0.000000		0.000000		0.000000		0.000000		0.546638		0.000000		0.000000		0.000000		0.541341		0.000000		0.000000		0.000000		0.000000		0.000000		0.000000		0.000000		0.000000		0.000000		0.000000
0.000000		0.000000		0.000000		0.000000		0.000000		0.000000		0.000000		0.000000		0.000000		0.000000		0.000000		0.000000		0.000000		0.000000		0.000000		0.000000		0.000000		0.000000		0.000000		0.000000		0.000000		0.000000		0.488990		0.000000		0.000000
0.000000		0.000000		0.000000		0.000000		0.000000		0.000000		0.000000		0.000000		0.000000		0.000000		0.000000		0.000000		0.000000		0.000000		0.000000		0.583483		0.000000		0.000000		0.000000		0.000000		0.000000		0.000000		0.000000		0.000000		0.000000
0.000000		0.000000		0.000000		0.000000		0.000000		0.000000		0.488418		0.000000		0.000000		0.000000		0.491371		0.000000		0.000000		0.000000		0.000000		0.000000		0.000000		0.000000		0.000000		0.000000		0.000000		0.000000		0.485139		0.000000		0.000000
0.000000		0.000000		0.000000		0.000000		0.000000		0.000000		0.000000		0.000000		0.000000		0.000000		0.000000		0.000000		0.000000		0.000000		0.000000		0.000000		0.000000		0.000000		0.000000		0.000000		0.000000		0.000000		0.000000		0.000000		0.000000
0.000000		0.000000		0.000000		0.000000		0.000000		0.000000		0.000000		0.000000		0.000000		0.000000		0.000000		0.529879		0.000000		0.531635		0.000000		0.000000		0.000000		0.530532		0.000000		0.000000		0.000000		0.000000		0.000000		0.000000		0.000000
0.000000		0.000000		0.000000		0.000000		0.000000		0.000000		0.000000		0.000000		0.000000		0.000000		0.000000		0.000000		0.000000		0.000000		0.000000		0.000000		0.000000		0.000000		0.534185		0.000000		0.000000		0.000000		0.000000		0.531268		0.000000
0.000000		0.000000		0.000000		0.000000		0.521649		0.000000		0.000000		0.000000		0.000000		0.521399		0.000000		0.000000		0.000000		0.000000		0.000000		0.000000		0.000000		0.000000		0.518264		0.000000		0.000000		0.000000		0.000000		0.523695		0.000000
0.000000		0.000000		0.000000		0.000000		0.000000		0.000000		0.000000		0.000000		0.000000		0.000000		0.000000		0.000000		0.000000		0.000000		0.000000		0.000000		0.546878		0.000000		0.000000		0.000000		0.000000		0.000000		0.000000		0.000000		0.000000
0.000000		0.554514		0.000000		0.000000		0.000000		0.555256		0.000000		0.000000		0.000000		0.000000		0.000000		0.000000		0.000000		0.000000		0.000000		0.000000		0.000000		0.000000		0.000000		0.000000		0.550469		0.000000		0.000000		0.000000		0.000000
0.000000		0.000000		0.000000		0.000000		0.000000		0.000000		0.000000		0.000000		0.000000		0.000000		0.000000		0.000000		0.000000		0.000000		0.481949		0.000000		0.000000		0.000000		0.000000		0.000000		0.000000		0.000000		0.482550		0.000000		0.482751
0.000000		0.000000		0.000000		0.000000		0.000000		0.000000		0.000000		0.000000		0.000000		0.000000		0.000000		0.620030		0.000000		0.000000		0.000000		0.000000		0.000000		0.621006		0.000000		0.620442		0.623978		0.000000		0.618678		0.000000		0.000000
0.000000		0.000000		0.000000		0.000000		0.000000		0.482171		0.000000		0.000000		0.000000		0.000000		0.000000		0.000000		0.000000		0.000000		0.000000		0.000000		0.482117		0.000000		0.000000		0.000000		0.000000		0.000000		0.484097		0.000000		0.000000
0.000000		0.000000		0.000000		0.000000		0.000000		0.000000		0.000000		0.000000		0.000000		0.000000		0.000000		0.000000		0.484134		0.000000		0.000000		0.000000		0.000000		0.000000		0.000000		0.000000		0.000000		0.000000		0.000000		0.000000		0.000000
0.000000		0.000000		0.000000		0.000000		0.000000		0.000000		0.492246		0.000000		0.000000		0.000000		0.000000		0.000000		0.000000		0.000000		0.000000		0.000000		0.000000		0.000000		0.000000		0.000000		0.000000		0.000000		0.000000		0.000000		0.000000
0.000000		0.000000		0.521875		0.000000		0.000000		0.519259		0.000000		0.000000		0.000000		0.000000		0.000000		0.000000		0.000000		0.000000		0.000000		0.000000		0.000000		0.000000		0.000000		0.000000		0.000000		0.000000		0.000000		0.000000		0.000000
0.000000		0.000000		0.000000		0.000000		0.000000		0.000000		0.000000		0.000000		0.000000		0.000000		0.000000		0.000000		0.000000		0.000000		0.000000		0.000000		0.000000		0.000000		0.559983		0.000000		0.000000		0.000000		0.000000		0.000000		0.000000
0.000000		0.000000		0.000000		0.522335		0.516458		0.000000		0.000000		0.000000		0.000000		0.000000		0.000000		0.000000		0.000000		0.000000		0.000000		0.518637		0.000000		0.000000		0.000000		0.000000		0.000000		0.000000		0.000000		0.000000		0.000000
0.000000		0.000000		0.000000		0.000000		0.000000		0.000000		0.535464		0.000000		0.000000		0.000000		0.000000		0.000000		0.000000		0.541569		0.000000		0.000000		0.000000		0.000000		0.000000		0.000000		0.000000		0.000000		0.000000		0.000000		0.000000
0.000000		0.000000		0.000000		0.000000		0.000000		0.544473		0.000000		0.000000		0.000000		0.000000		0.000000		0.000000		0.000000		0.000000		0.000000		0.000000		0.000000		0.000000		0.000000		0.000000		0.000000		0.000000		0.000000		0.000000		0.000000
0.000000		0.000000		0.000000		0.000000		0.000000		0.000000		0.000000		0.000000		0.000000		0.000000		0.483464		0.476128		0.000000		0.000000		0.000000		0.000000		0.000000		0.000000		0.000000		0.000000		0.000000		0.000000		0.000000		0.476045		0.000000
0.489603		0.000000		0.000000		0.000000		0.000000		0.490149		0.000000		0.000000		0.000000		0.000000		0.000000		0.000000		0.000000		0.000000		0.000000		0.000000		0.000000		0.490659		0.000000		0.000000		0.488928		0.494533		0.000000		0.492814		0.000000
0.000000		0.000000		0.000000		0.000000		0.000000		0.000000		0.000000		0.000000		0.000000		0.000000		0.000000		0.000000		0.000000		0.000000		0.000000		0.000000		0.000000		0.000000		0.000000		0.000000		0.000000		0.000000		0.000000		0.000000		0.000000
0.000000		0.000000		0.000000		0.496446		0.000000		0.000000		0.000000		0.000000		0.000000		0.000000		0.000000		0.000000		0.000000		0.000000		0.000000		0.000000		0.000000		0.000000		0.000000		0.000000		0.000000		0.000000		0.000000		0.000000		0.000000
0.000000		0.000000		0.000000		0.000000		0.000000		0.000000		0.000000		0.000000		0.000000		0.000000		0.000000		0.677232		0.000000		0.000000		0.000000		0.000000		0.000000		0.000000		0.000000		0.000000		0.679181		0.000000		0.000000		0.000000		0.671805
0.492067		0.000000		0.494541		0.000000		0.000000		0.000000		0.000000		0.000000		0.000000		0.000000		0.000000		0.488971		0.489234		0.000000		0.000000		0.000000		0.489133		0.000000		0.000000		0.000000		0.000000		0.000000		0.000000		0.000000		0.000000
0.000000		0.000000		0.000000		0.000000		0.000000		0.000000		0.000000		0.000000		0.000000		0.000000		0.000000		0.000000		0.000000		0.000000		0.000000		0.000000		0.000000		0.000000		0.000000		0.000000		0.000000		0.000000		0.000000		0.000000		0.495199
0.000000		0.000000		0.000000		0.000000		0.000000		0.000000		0.000000		0.000000		0.000000		0.000000		0.000000		0.000000		0.000000		0.000000		0.000000		0.000000		0.483356		0.000000		0.000000		0.000000		0.000000		0.000000		0.486475		0.000000		0.000000
0.000000		0.000000		0.000000		0.000000		0.000000		0.000000		0.000000		0.000000		0.000000		0.466427		0.472860		0.000000		0.000000		0.000000		0.000000		0.000000		0.000000		0.000000		0.000000		0.000000		0.000000		0.465792		0.467135		0.000000		0.000000
0.000000		0.000000		0.000000		0.000000		0.000000		0.000000		0.000000		0.000000		0.000000		0.000000		0.000000		0.000000		0.000000		0.000000		0.000000		0.000000		0.640638		0.000000		0.000000		0.000000		0.000000		0.000000		0.000000		0.000000		0.000000
0.000000		0.000000		0.000000		0.000000		0.000000		0.000000		0.000000		0.000000		0.000000		0.525230		0.000000		0.000000		0.000000		0.000000		0.522136		0.000000		0.000000		0.000000		0.000000		0.000000		0.523448		0.525645		0.000000		0.000000		0.522483
0.000000		0.000000		0.000000		0.000000		0.000000		0.000000		0.000000		0.000000		0.000000		0.000000		0.495075		0.000000		0.000000		0.489596		0.000000		0.000000		0.000000		0.000000		0.492386		0.000000		0.000000		0.000000		0.000000		0.000000		0.000000
0.595237		0.000000		0.597170		0.000000		0.000000		0.000000		0.000000		0.000000		0.000000		0.000000		0.000000		0.000000		0.000000		0.000000		0.599800		0.000000		0.000000		0.000000		0.000000		0.000000		0.000000		0.000000		0.000000		0.000000		0.000000
0.000000		0.000000		0.000000		0.000000		0.000000		0.000000		0.000000		0.000000		0.000000		0.000000		0.000000		0.000000		0.000000		0.000000		0.000000		0.000000		0.000000		0.000000		0.000000		0.000000		0.000000		0.000000		0.553087		0.000000		0.000000
0.000000		0.484420		0.000000		0.000000		0.000000		0.481036		0.000000		0.483059		0.000000		0.000000		0.000000		0.000000		0.000000		0.000000		0.000000		0.000000		0.000000		0.000000		0.000000		0.000000		0.000000		0.000000		0.000000		0.000000		0.000000
0.000000		0.677767		0.679063		0.000000		0.000000		0.679226		0.000000		0.675077		0.676385		0.000000		0.000000		0.000000		0.000000		0.000000		0.000000		0.000000		0.000000		0.000000		0.000000		0.000000		0.000000		0.000000		0.000000		0.000000		0.000000
0.000000		0.000000		0.000000		0.000000		0.000000		0.000000		0.000000		0.000000		0.000000		0.000000		0.000000		0.000000		0.000000		0.000000		0.000000		0.666370		0.000000		0.000000		0.000000		0.000000		0.000000		0.000000		0.662986		0.665137		0.000000
0.000000		0.499954		0.000000		0.000000		0.000000		0.000000		0.000000		0.000000		0.000000		0.000000		0.000000		0.000000		0.000000		0.000000		0.000000		0.499225		0.000000		0.000000		0.000000		0.000000		0.000000		0.000000		0.000000		0.000000		0.000000
0.000000		0.000000		0.000000		0.000000		0.000000		0.000000		0.000000		0.000000		0.000000		0.521151		0.000000		0.000000		0.521012		0.000000		0.000000		0.000000		0.000000		0.000000		0.521565		0.000000		0.000000		0.000000		0.000000		0.000000		0.000000
0.000000		0.000000		0.535475		0.000000		0.000000		0.000000		0.000000		0.000000		0.000000		0.000000		0.000000		0.000000		0.000000		0.000000		0.000000		0.534696		0.000000		0.537644		0.000000		0.000000		0.000000		0.000000		0.000000		0.000000		0.000000
0.000000		0.000000		0.000000		0.000000		0.000000		0.000000		0.000000		0.000000		0.000000		0.000000		0.000000		0.000000		0.000000		0.000000		0.000000		0.000000		0.000000		0.000000		0.000000		0.000000		0.000000		0.000000		0.000000		0.000000		0.541617
0.000000		0.000000		0.000000		0.000000		0.000000		0.000000		0.000000		0.494116		0.000000		0.000000		0.000000		0.000000		0.000000		0.000000		0.000000		0.000000		0.000000		0.000000		0.498047		0.000000		0.000000		0.000000		0.000000		0.000000		0.000000
0.000000		0.000000		0.000000		0.000000		0.000000		0.000000		0.504352		0.000000		0.000000		0.501740		0.000000		0.000000		0.000000		0.000000		0.000000		0.000000		0.000000		0.000000		0.000000		0.000000		0.000000		0.000000		0.000000		0.000000		0.000000
0.486626		0.000000		0.000000		0.485102		0.479824		0.000000		0.000000		0.000000		0.000000		0.000000		0.000000		0.000000		0.000000		0.000000		0.000000		0.000000		0.000000		0.000000		0.487266		0.000000		0.000000		0.000000		0.000000		0.000000		0.000000
0.000000		0.000000		0.000000		0.000000		0.000000		0.000000		0.000000		0.000000		0.481675		0.000000		0.000000		0.000000		0.000000		0.000000		0.000000		0.000000		0.000000		0.000000		0.000000		0.000000		0.000000		0.000000		0.000000		0.000000		0.000000
0.000000		0.000000		0.000000		0.000000		0.000000		0.000000		0.000000		0.000000		0.000000		0.522029		0.000000		0.000000		0.000000		0.000000		0.000000		0.000000		0.526761		0.000000		0.000000		0.000000		0.000000		0.000000		0.000000		0.000000		0.000000
0.000000		0.585877		0.000000		0.000000		0.000000		0.583985		0.000000		0.000000		0.581568		0.000000		0.000000		0.000000		0.000000		0.000000		0.000000		0.000000		0.000000		0.000000		0.000000		0.000000		0.000000		0.000000		0.000000		0.000000		0.000000
0.000000		0.000000		0.000000		0.000000		0.000000		0.000000		0.000000		0.000000		0.000000		0.000000		0.000000		0.530784		0.000000		0.000000		0.000000		0.000000		0.000000		0.000000		0.000000		0.531972		0.000000		0.000000		0.000000		0.000000		0.000000
0.000000		0.000000		0.000000		0.000000		0.000000		0.000000		0.000000		0.000000		0.000000		0.000000		0.000000		0.000000		0.000000		0.000000		0.523202		0.000000		0.000000		0.000000		0.526195		0.000000		0.000000		0.000000		0.000000		0.000000		0.000000
0.000000		0.574306		0.000000		0.000000		0.000000		0.000000		0.000000		0.000000		0.000000		0.573851		0.000000		0.000000		0.000000		0.000000		0.000000		0.000000		0.000000		0.000000		0.574184		0.000000		0.000000		0.000000		0.000000		0.000000		0.000000
0.000000		0.000000		0.000000		0.000000		0.497402		0.000000		0.497633		0.000000		0.000000		0.000000		0.000000		0.000000		0.000000		0.000000		0.000000		0.000000		0.000000		0.000000		0.000000		0.000000		0.000000		0.000000		0.000000		0.000000		0.499791
0.000000		0.000000		0.000000		0.000000		0.000000		0.000000		0.000000		0.000000		0.000000		0.000000		0.000000		0.000000		0.000000		0.000000		0.000000		0.000000		0.000000		0.000000		0.000000		0.000000		0.000000		0.000000		0.000000		0.000000		0.000000
0.000000		0.000000		0.000000		0.000000		0.494732		0.000000		0.000000		0.000000		0.000000		0.000000		0.000000		0.000000		0.000000		0.000000		0.000000		0.000000		0.000000		0.000000		0.000000		0.000000		0.000000		0.000000		0.000000		0.000000		0.000000
0.000000		0.000000		0.000000		0.000000		0.000000		0.000000		0.000000		0.000000		0.000000		0.000000		0.000000		0.000000		0.484729		0.000000		0.000000		0.000000		0.000000		0.000000		0.000000		0.000000		0.000000		0.000000		0.000000		0.000000		0.000000
0.488374		0.000000		0.000000		0.000000		0.000000		0.000000		0.000000		0.000000		0.000000		0.000000		0.000000		0.000000		0.000000		0.000000		0.000000		0.000000		0.000000		0.000000		0.000000		0.000000		0.000000		0.000000		0.000000		0.000000		0.000000
0.000000		0.505446		0.000000		0.000000		0.000000		0.000000		0.000000		0.000000		0.000000		0.000000		0.000000		0.000000		0.000000		0.000000		0.000000		0.000000		0.000000		0.000000		0.000000		0.000000		0.000000		0.000000		0.000000		0.000000		0.000000
0.000000		0.000000		0.000000		0.000000		0.000000		0.000000		0.000000		0.000000		0.000000		0.000000		0.000000		0.000000		0.000000		0.000000		0.000000		0.000000		0.000000		0.000000		0.482939		0.000000		0.000000		0.000000		0.000000		0.000000		0.000000
0.000000		0.000000		0.000000		0.000000		0.000000		0.000000		0.000000		0.000000		0.000000		0.000000		0.000000		0.540343		0.000000		0.000000		0.000000		0.000000		0.000000		0.541255		0.000000		0.000000		0.000000		0.539223		0.000000		0.000000		0.000000
0.000000		0.000000		0.000000		0.000000		0.000000		0.000000		0.000000		0.000000		0.000000		0.530852		0.538248		0.000000		0.000000		0.000000		0.000000		0.000000		0.000000		0.000000		0.000000		0.000000		0.000000		0.000000		0.000000		0.000000		0.000000
0.571994		0.000000		0.000000		0.000000		0.000000		0.000000		0.000000		0.000000		0.000000		0.000000		0.000000		0.000000		0.000000		0.000000		0.575167		0.000000		0.000000		0.574142		0.000000		0.000000		0.000000		0.000000		0.000000		0.000000		0.000000
0.000000		0.000000		0.537205		0.000000		0.000000		0.000000		0.000000		0.000000		0.000000		0.000000		0.000000		0.000000		0.000000		0.000000		0.000000		0.000000		0.000000		0.000000		0.000000		0.000000		0.000000		0.000000		0.000000		0.000000		0.000000
0.000000		0.000000		0.000000		0.000000		0.593364		0.000000		0.000000		0.000000		0.000000		0.000000		0.000000		0.000000		0.000000		0.000000		0.000000		0.000000		0.000000		0.000000		0.000000		0.000000		0.590410		0.000000		0.000000		0.000000		0.000000
0.000000		0.000000		0.000000		0.000000		0.000000		0.000000		0.000000		0.000000		0.000000		0.000000		0.000000		0.000000		0.000000		0.000000		0.587805		0.000000		0.000000		0.000000		0.000000		0.583878		0.000000		0.000000		0.000000		0.000000		0.000000
0.000000		0.000000		0.000000		0.000000		0.000000		0.000000		0.000000		0.000000		0.000000		0.000000		0.000000		0.000000		0.000000		0.000000		0.000000		0.000000		0.000000		0.000000		0.000000		0.000000		0.000000		0.000000		0.000000		0.000000		0.000000
0.000000		0.000000		0.000000		0.000000		0.466780		0.000000		0.000000		0.000000		0.000000		0.000000		0.000000		0.000000		0.000000		0.000000		0.000000		0.000000		0.000000		0.000000		0.000000		0.000000		0.000000		0.000000		0.000000		0.000000		0.000000
0.000000		0.000000		0.000000		0.000000		0.000000		0.000000		0.000000		0.000000		0.000000		0.000000		0.000000		0.488166		0.000000		0.000000		0.000000		0.000000		0.000000		0.490264		0.000000		0.493800		0.000000		0.000000		0.000000		0.000000		0.000000
0.000000		0.000000		0.000000		0.000000		0.000000		0.000000		0.000000		0.000000		0.000000		0.000000		0.000000		0.000000		0.000000		0.000000		0.000000		0.000000		0.551820		0.000000		0.000000		0.546432		0.000000		0.000000		0.000000		0.000000		0.000000
0.000000		0.000000		0.000000		0.000000		0.000000		0.000000		0.000000		0.000000		0.000000		0.000000		0.000000		0.000000		0.000000		0.000000		0.000000		0.000000		0.000000		0.000000		0.000000		0.000000		0.000000		0.000000		0.000000		0.000000		0.000000
0.000000		0.000000		0.000000		0.000000		0.000000		0.489766		0.000000		0.000000		0.000000		0.000000		0.000000		0.000000		0.000000		0.000000		0.000000		0.000000		0.000000		0.492685		0.000000		0.000000		0.489861		0.492092		0.000000		0.492694		0.000000
0.000000		0.000000		0.000000		0.000000		0.000000		0.000000		0.544398		0.000000		0.000000		0.000000		0.000000		0.000000		0.000000		0.000000		0.000000		0.000000		0.000000		0.000000		0.000000		0.000000		0.000000		0.000000		0.000000		0.000000		0.543414
0.000000		0.000000		0.000000		0.000000		0.000000		0.000000		0.000000		0.000000		0.000000		0.000000		0.000000		0.000000		0.482287		0.000000		0.000000		0.000000		0.481572		0.487545		0.000000		0.000000		0.000000		0.000000		0.481023		0.000000		0.000000
0.000000		0.000000		0.000000		0.000000		0.000000		0.000000		0.000000		0.000000		0.600901		0.000000		0.000000		0.000000		0.000000		0.000000		0.000000		0.000000		0.000000		0.000000		0.000000		0.000000		0.000000		0.000000		0.000000		0.000000		0.000000
0.488483		0.000000		0.000000		0.000000		0.000000		0.000000		0.490574		0.492968		0.000000		0.000000		0.000000		0.488199		0.000000		0.000000		0.492240		0.000000		0.000000		0.000000		0.000000		0.000000		0.000000		0.000000		0.000000		0.000000		0.000000
0.000000		0.000000		0.541817		0.000000		0.542416		0.000000		0.000000		0.000000		0.000000		0.000000		0.000000		0.000000		0.000000		0.000000		0.000000		0.000000		0.000000		0.000000		0.541273		0.000000		0.000000		0.000000		0.000000		0.000000		0.540178
0.000000		0.000000		0.000000		0.000000		0.000000		0.521516		0.000000		0.000000		0.000000		0.000000		0.000000		0.000000		0.000000		0.000000		0.000000		0.000000		0.000000		0.000000		0.000000		0.000000		0.000000		0.000000		0.000000		0.000000		0.000000
0.000000		0.000000		0.000000		0.000000		0.000000		0.000000		0.492878		0.488555		0.000000		0.000000		0.000000		0.481784		0.000000		0.000000		0.000000		0.000000		0.000000		0.000000		0.000000		0.000000		0.000000		0.000000		0.000000		0.000000		0.000000
0.000000		0.000000		0.000000		0.000000		0.000000		0.000000		0.000000		0.000000		0.000000		0.535539		0.000000		0.000000		0.533854		0.000000		0.000000		0.000000		0.000000		0.000000		0.000000		0.000000		0.000000		0.000000		0.000000		0.000000		0.000000
0.491512		0.000000		0.000000		0.000000		0.000000		0.000000		0.494338		0.000000		0.000000		0.000000		0.000000		0.000000		0.000000		0.000000		0.000000		0.000000		0.000000		0.000000		0.000000		0.000000		0.000000		0.000000		0.000000		0.000000		0.000000
0.000000		0.000000		0.000000		0.000000		0.000000		0.000000		0.000000		0.000000		0.497247		0.000000		0.000000		0.000000		0.000000		0.000000		0.000000		0.000000		0.000000		0.000000		0.000000		0.000000		0.000000		0.000000		0.493318		0.000000		0.000000
0.000000		0.000000		0.544461		0.000000		0.000000		0.000000		0.000000		0.000000		0.000000		0.000000		0.000000		0.000000		0.000000		0.000000		0.000000		0.543399		0.000000		0.000000		0.000000		0.000000		0.542742		0.000000		0.000000		0.000000		0.000000
0.000000		0.488256		0.000000		0.000000		0.000000		0.000000		0.000000		0.000000		0.000000		0.000000		0.491266		0.000000		0.000000		0.000000		0.000000		0.000000		0.000000		0.000000		0.000000		0.000000		0.000000		0.000000		0.000000		0.000000		0.000000
0.000000		0.000000		0.000000		0.000000		0.000000		0.664266		0.000000		0.000000		0.000000		0.000000		0.000000		0.000000		0.000000		0.000000		0.000000		0.000000		0.000000		0.000000		0.000000		0.000000		0.000000		0.000000		0.000000		0.000000		0.000000
0.000000		0.000000		0.000000		0.000000		0.000000		0.000000		0.000000		0.496585		0.000000		0.000000		0.000000		0.000000		0.495943		0.000000		0.000000		0.000000		0.000000		0.000000		0.000000		0.000000		0.000000		0.000000		0.000000		0.000000		0.000000
0.000000		0.000000		0.000000		0.000000		0.000000		0.000000		0.000000		0.000000		0.000000		0.529620		0.000000		0.529327		0.000000		0.000000		0.000000		0.000000		0.000000		0.000000		0.000000		0.000000		0.000000		0.000000		0.000000		0.000000		0.000000
0.000000		0.000000		0.000000		0.000000		0.000000		0.000000		0.000000		0.000000		0.000000		0.000000		0.000000		0.000000		0.000000		0.000000		0.000000		0.000000		0.000000		0.000000		0.000000		0.000000		0.543727		0.000000		0.000000		0.000000		0.000000
0.000000		0.000000		0.000000		0.000000		0.000000		0.000000		0.000000		0.000000		0.000000		0.000000		0.000000		0.000000		0.000000		0.000000		0.000000		0.000000		0.000000		0.000000		0.506654		0.000000		0.000000		0.000000		0.000000		0.000000		0.000000
0.535302		0.533005		0.000000		0.000000		0.000000		0.000000		0.000000		0.533257		0.000000		0.000000		0.000000		0.000000		0.000000		0.000000		0.000000		0.000000		0.000000		0.000000		0.000000		0.000000		0.000000		0.000000		0.000000		0.000000		0.532113
0.000000		0.000000		0.000000		0.000000		0.536381		0.000000		0.000000		0.534462		0.000000		0.000000		0.000000		0.000000		0.000000		0.000000		0.000000		0.000000		0.000000		0.000000		0.534959		0.000000		0.000000		0.000000		0.000000		0.000000		0.000000
0.000000		0.000000		0.000000		0.000000		0.000000		0.514922		0.000000		0.000000		0.000000		0.000000		0.000000		0.517597		0.000000		0.000000		0.000000		0.517843		0.000000		0.000000		0.000000		0.000000		0.000000		0.000000		0.000000		0.000000		0.000000
0.538434		0.000000		0.000000		0.000000		0.000000		0.000000		0.000000		0.539747		0.000000		0.000000		0.000000		0.000000		0.000000		0.540533		0.000000		0.000000		0.534780		0.537408		0.000000		0.540121		0.000000		0.000000		0.000000		0.000000		0.000000
0.548232		0.000000		0.000000		0.000000		0.000000		0.000000		0.000000		0.545738		0.000000		0.000000		0.000000		0.000000		0.544465		0.000000		0.000000		0.000000		0.000000		0.000000		0.000000		0.000000		0.000000		0.000000		0.000000		0.000000		0.000000
0.000000		0.000000		0.000000		0.000000		0.000000		0.000000		0.000000		0.477815		0.000000		0.000000		0.000000		0.000000		0.000000		0.000000		0.000000		0.480129		0.000000		0.000000		0.000000		0.000000		0.000000		0.000000		0.000000		0.000000		0.478413
0.000000		0.000000		0.000000		0.000000		0.000000		0.000000		0.000000		0.000000		0.000000		0.000000		0.000000		0.000000		0.000000		0.000000		0.000000		0.000000		0.000000		0.000000		0.000000		0.000000		0.000000		0.000000		0.000000		0.000000		0.000000
0.000000		0.000000		0.000000		0.000000		0.000000		0.525871		0.000000		0.000000		0.000000		0.000000		0.000000		0.000000		0.000000		0.000000		0.000000		0.000000		0.000000		0.000000		0.000000		0.000000		0.000000		0.000000		0.000000		0.000000		0.000000
0.000000		0.000000		0.000000		0.000000		0.000000		0.000000		0.000000		0.000000		0.000000		0.000000		0.000000		0.000000		0.000000		0.000000		0.000000		0.000000		0.000000		0.000000		0.000000		0.000000		0.000000		0.000000		0.000000		0.000000		0.000000
0.000000		0.000000		0.000000		0.480004		0.000000		0.000000		0.482636		0.000000		0.000000		0.000000		0.000000		0.482587		0.000000		0.000000		0.000000		0.000000		0.000000		0.482823		0.000000		0.000000		0.000000		0.000000		0.482311		0.000000		0.000000
0.000000		0.000000		0.542972		0.543876		0.000000		0.000000		0.000000		0.000000		0.000000		0.541123		0.000000		0.000000		0.000000		0.000000		0.000000		0.000000		0.000000		0.000000		0.000000		0.000000		0.000000		0.000000		0.000000		0.000000		0.000000
0.000000		0.000000		0.000000		0.000000		0.000000		0.000000		0.000000		0.000000		0.000000		0.000000		0.000000		0.000000		0.000000		0.000000		0.000000		0.000000		0.000000		0.000000		0.541370		0.000000		0.000000		0.000000		0.000000		0.540008		0.000000
0.000000		0.690859		0.000000		0.000000		0.000000		0.000000		0.000000		0.000000		0.000000		0.000000		0.000000		0.000000		0.000000		0.000000		0.692866		0.000000		0.000000		0.690357		0.000000		0.000000		0.000000		0.000000		0.000000		0.000000		0.000000
0.000000		0.000000		0.000000		0.000000		0.000000		0.000000		0.000000		0.000000		0.000000		0.000000		0.000000		0.000000		0.000000		0.000000		0.000000		0.000000		0.000000		0.000000		0.000000		0.000000		0.000000		0.000000		0.000000		0.000000		0.491521
0.491838		0.000000		0.489727		0.000000		0.000000		0.000000		0.000000		0.000000		0.491532		0.000000		0.000000		0.000000		0.000000		0.000000		0.000000		0.491987		0.000000		0.000000		0.000000		0.000000		0.000000		0.000000		0.000000		0.000000		0.491801
0.000000		0.000000		0.000000		0.000000		0.000000		0.000000		0.000000		0.000000		0.000000		0.000000		0.000000		0.000000		0.000000		0.541977		0.000000		0.000000		0.000000		0.000000		0.000000		0.000000		0.000000		0.000000		0.000000		0.000000		0.000000
0.000000		0.000000		0.000000		0.000000		0.575581		0.000000		0.000000		0.000000		0.000000		0.000000		0.000000		0.000000		0.000000		0.000000		0.000000		0.000000		0.000000		0.000000		0.000000		0.000000		0.571236		0.000000		0.000000		0.000000		0.000000
0.000000		0.000000		0.000000		0.000000		0.000000		0.000000		0.000000		0.000000		0.494104		0.000000		0.000000		0.000000		0.000000		0.000000		0.000000		0.000000		0.000000		0.000000		0.000000		0.000000		0.000000		0.000000		0.000000		0.000000		0.000000
0.000000		0.000000		0.000000		0.000000		0.000000		0.000000		0.000000		0.000000		0.552697		0.552165		0.000000		0.550468		0.000000		0.000000		0.000000		0.000000		0.000000		0.000000		0.000000		0.000000		0.000000		0.000000		0.000000		0.000000		0.000000
0.000000		0.000000		0.000000		0.000000		0.000000		0.000000		0.000000		0.000000		0.000000		0.528949		0.000000		0.000000		0.000000		0.000000		0.000000		0.000000		0.000000		0.000000		0.000000		0.000000		0.000000		0.000000		0.000000		0.000000		0.000000
0.000000		0.000000		0.000000		0.000000		0.000000		0.000000		0.000000		0.000000		0.000000		0.000000		0.000000		0.000000		0.000000		0.000000		0.000000		0.000000		0.000000		0.000000		0.494820		0.000000		0.000000		0.000000		0.000000		0.000000		0.000000
0.000000		0.000000		0.000000		0.000000		0.000000		0.536727		0.000000		0.535324		0.000000		0.000000		0.000000		0.000000		0.000000		0.000000		0.000000		0.000000		0.000000		0.000000		0.000000		0.000000		0.000000		0.000000		0.000000		0.000000		0.000000
0.578403		0.000000		0.579814		0.000000		0.000000		0.000000		0.000000		0.000000		0.000000		0.000000		0.000000		0.000000		0.000000		0.000000		0.000000		0.000000		0.000000		0.000000		0.000000		0.000000		0.000000		0.000000		0.579439		0.572348		0.000000
0.000000		0.486880		0.000000		0.000000		0.000000		0.000000		0.485240		0.000000		0.000000		0.000000		0.000000		0.000000		0.000000		0.000000		0.000000		0.485826		0.487829		0.000000		0.000000		0.000000		0.000000		0.487566		0.488111		0.000000		0.000000
0.503897		0.000000		0.000000		0.000000		0.000000		0.000000		0.000000		0.000000		0.000000		0.000000		0.000000		0.000000		0.000000		0.000000		0.000000		0.000000		0.000000		0.000000		0.000000		0.000000		0.500843		0.000000		0.000000		0.000000		0.000000
0.512341		0.512697		0.000000		0.000000		0.000000		0.000000		0.000000		0.000000		0.000000		0.000000		0.000000		0.000000		0.000000		0.000000		0.000000		0.000000		0.000000		0.000000		0.000000		0.000000		0.000000		0.508772		0.000000		0.000000		0.000000
0.000000		0.000000		0.000000		0.497448		0.495522		0.000000		0.000000		0.000000		0.000000		0.000000		0.000000		0.000000		0.000000		0.000000		0.497432		0.000000		0.000000		0.000000		0.000000		0.000000		0.000000		0.000000		0.000000		0.000000		0.000000
0.000000		0.000000		0.000000		0.000000		0.549521		0.545857		0.000000		0.000000		0.000000		0.000000		0.000000		0.000000		0.000000		0.000000		0.000000		0.000000		0.545418		0.000000		0.000000		0.000000		0.000000		0.000000		0.000000		0.000000		0.000000
0.000000		0.000000		0.000000		0.000000		0.000000		0.000000		0.000000		0.000000		0.000000		0.000000		0.000000		0.000000		0.000000		0.000000		0.000000		0.000000		0.000000		0.000000		0.000000		0.000000		0.000000		0.000000		0.000000		0.000000		0.500254
0.000000		0.000000		0.000000		0.000000		0.000000		0.000000		0.000000		0.682213		0.000000		0.000000		0.000000		0.000000		0.000000		0.000000		0.000000		0.000000		0.000000		0.000000		0.000000		0.000000		0.000000		0.681661		0.683987		0.000000		0.000000
0.000000		0.662354		0.000000		0.000000		0.661224		0.664449		0.000000		0.000000		0.000000		0.000000		0.000000		0.000000		0.000000		0.000000		0.000000		0.000000		0.659566		0.000000		0.000000		0.000000		0.000000		0.000000		0.000000		0.000000		0.000000
0.000000		0.000000		0.000000		0.537140		0.000000		0.000000		0.000000		0.000000		0.535268		0.000000		0.000000		0.539660		0.000000		0.000000		0.538908		0.543659		0.000000		0.000000		0.000000		0.000000		0.000000		0.000000		0.000000		0.000000		0.000000
0.559467		0.000000		0.000000		0.000000		0.000000		0.562546		0.000000		0.559853		0.000000		0.000000		0.000000		0.000000		0.561818		0.000000		0.563860		0.000000		0.561012		0.000000		0.000000		0.000000		0.558710		0.560086		0.557911		0.000000		0.000000
0.000000		0.000000		0.000000		0.000000		0.000000		0.000000		0.000000		0.000000		0.000000		0.000000		0.000000		0.000000		0.000000		0.000000		0.000000		0.000000		0.000000		0.000000		0.000000		0.000000		0.000000		0.000000		0.000000		0.000000		0.000000
0.000000		0.000000		0.494271		0.000000		0.000000		0.000000		0.000000		0.000000		0.000000		0.000000		0.000000		0.000000		0.000000		0.000000		0.000000		0.000000		0.000000		0.000000		0.000000		0.000000		0.492593		0.000000		0.000000		0.000000		0.000000
0.000000		0.000000		0.000000		0.000000		0.000000		0.000000		0.000000		0.000000		0.000000		0.000000		0.000000		0.000000		0.000000		0.000000		0.000000		0.000000		0.000000		0.000000		0.000000		0.544643		0.000000		0.000000		0.000000		0.542940		0.000000
0.000000		0.513147		0.000000		0.000000		0.000000		0.000000		0.509211		0.000000		0.000000		0.000000		0.000000		0.000000		0.000000		0.000000		0.000000		0.000000		0.000000		0.000000		0.000000		0.000000		0.000000		0.000000		0.000000		0.000000		0.000000
0.000000		0.000000		0.000000		0.000000		0.539364		0.000000		0.000000		0.000000		0.000000		0.000000		0.000000		0.000000		0.000000		0.000000		0.000000		0.000000		0.000000		0.000000		0.000000		0.000000		0.000000		0.000000		0.000000		0.000000		0.000000
0.000000		0.000000		0.000000		0.000000		0.000000		0.000000		0.000000		0.000000		0.000000		0.000000		0.000000		0.000000		0.000000		0.000000		0.000000		0.000000		0.000000		0.000000		0.000000		0.000000		0.000000		0.000000		0.000000		0.000000		0.000000
0.000000		0.000000		0.498459		0.000000		0.000000		0.000000		0.000000		0.000000		0.000000		0.000000		0.000000		0.000000		0.000000		0.497910		0.000000		0.000000		0.000000		0.000000		0.000000		0.000000		0.000000		0.000000		0.000000		0.000000		0.000000
0.000000		0.000000		0.000000		0.000000		0.000000		0.000000		0.000000		0.521547		0.000000		0.000000		0.000000		0.522406		0.000000		0.000000		0.000000		0.000000		0.000000		0.000000		0.000000		0.000000		0.000000		0.000000		0.000000		0.000000		0.000000
0.000000		0.000000		0.000000		0.000000		0.000000		0.000000		0.000000		0.000000		0.000000		0.000000		0.000000		0.000000		0.000000		0.000000		0.000000		0.000000		0.000000		0.000000		0.000000		0.000000		0.000000		0.000000		0.000000		0.000000		0.000000
0.000000		0.000000		0.000000		0.000000		0.000000		0.000000		0.568753		0.000000		0.000000		0.000000		0.000000		0.000000		0.000000		0.000000		0.562996		0.000000		0.000000		0.000000		0.000000		0.000000		0.000000		0.000000		0.000000		0.000000		0.000000
0.000000		0.000000		0.000000		0.000000		0.000000		0.000000		0.000000		0.000000		0.000000		0.000000		0.000000		0.000000		0.000000		0.000000		0.000000		0.000000		0.000000		0.492141		0.000000		0.000000		0.000000		0.491306		0.000000		0.000000		0.000000
0.000000		0.492919		0.488499		0.000000		0.000000		0.000000		0.000000		0.000000		0.000000		0.000000		0.000000		0.000000		0.000000		0.000000		0.000000		0.000000		0.000000		0.000000		0.000000		0.000000		0.000000		0.488106		0.000000		0.494977		0.000000
0.000000		0.000000		0.000000		0.000000		0.000000		0.000000		0.000000		0.000000		0.000000		0.000000		0.000000		0.000000		0.000000		0.646033		0.646692		0.000000		0.649716		0.000000		0.000000		0.000000		0.000000		0.000000		0.000000		0.000000		0.000000
0.000000		0.000000		0.000000		0.000000		0.000000		0.000000		0.561247		0.000000		0.561155		0.000000		0.000000		0.000000		0.000000		0.000000		0.000000		0.000000		0.000000		0.000000		0.000000		0.000000		0.000000		0.000000		0.000000		0.000000		0.000000
0.000000		0.000000		0.000000		0.000000		0.000000		0.000000		0.489554		0.000000		0.000000		0.000000		0.000000		0.000000		0.000000		0.000000		0.000000		0.000000		0.000000		0.000000		0.000000		0.000000		0.000000		0.492975		0.488938		0.000000		0.489327
0.000000		0.000000		0.000000		0.000000		0.000000		0.000000		0.000000		0.546076		0.000000		0.000000		0.000000		0.000000		0.000000		0.000000		0.000000		0.000000		0.000000		0.000000		0.000000		0.000000		0.000000		0.000000		0.546712		0.548156		0.000000
0.000000		0.553260		0.000000		0.000000		0.551747		0.000000		0.000000		0.000000		0.000000		0.000000		0.000000		0.000000		0.000000		0.000000		0.000000		0.000000		0.000000		0.000000		0.000000		0.555227		0.000000		0.000000		0.000000		0.000000		0.000000
0.000000		0.000000		0.000000		0.487366		0.000000		0.000000		0.000000		0.000000		0.000000		0.000000		0.000000		0.000000		0.000000		0.000000		0.000000		0.000000		0.000000		0.000000		0.000000		0.000000		0.000000		0.000000		0.000000		0.000000		0.000000
0.000000		0.000000		0.000000		0.485816		0.000000		0.000000		0.000000		0.484107		0.000000		0.000000		0.000000		0.000000		0.000000		0.000000		0.000000		0.000000		0.000000		0.000000		0.000000		0.000000		0.000000		0.000000		0.000000		0.000000		0.000000
0.000000		0.000000		0.000000		0.000000		0.000000		0.000000		0.000000		0.000000		0.000000		0.000000		0.534417		0.000000		0.000000		0.000000		0.000000		0.000000		0.000000		0.000000		0.000000		0.000000		0.000000		0.000000		0.000000		0.000000		0.000000
0.000000		0.000000		0.000000		0.000000		0.000000		0.000000		0.000000		0.000000		0.000000		0.000000		0.495654		0.000000		0.000000		0.000000		0.000000		0.000000		0.000000		0.000000		0.000000		0.000000		0.000000		0.000000		0.000000		0.000000		0.000000
0.000000		0.000000		0.000000		0.000000		0.000000		0.000000		0.000000		0.491871		0.000000		0.000000		0.000000		0.000000		0.000000		0.000000		0.000000		0.494501		0.000000		0.000000		0.000000		0.000000		0.491427		0.000000		0.000000		0.000000		0.000000
0.000000		0.000000		0.000000		0.000000		0.000000		0.000000		0.000000		0.000000		0.000000		0.000000		0.515195		0.512160		0.000000		0.000000		0.000000		0.000000		0.000000		0.000000		0.000000		0.000000		0.000000		0.000000		0.000000		0.000000		0.000000
0.575058		0.000000		0.000000		0.000000		0.000000		0.000000		0.000000		0.000000		0.000000		0.000000		0.000000		0.000000		0.000000		0.000000		0.000000		0.576250		0.000000		0.000000		0.578946		0.000000		0.000000		0.000000		0.000000		0.000000		0.000000
0.000000		0.000000		0.000000		0.000000		0.000000		0.490510		0.000000		0.488818		0.000000		0.000000		0.493435		0.000000		0.489444		0.000000		0.000000		0.000000		0.487202		0.000000		0.000000		0.000000		0.000000		0.000000		0.000000		0.000000		0.000000
0.000000		0.000000		0.589015		0.000000		0.000000		0.000000		0.000000		0.000000		0.000000		0.000000		0.000000		0.589588		0.000000		0.000000		0.000000		0.000000		0.000000		0.000000		0.000000		0.000000		0.000000		0.000000		0.000000		0.000000		0.000000
0.000000		0.000000		0.000000		0.000000		0.000000		0.000000		0.000000		0.000000		0.000000		0.000000		0.000000		0.509442		0.000000		0.000000		0.000000		0.000000		0.000000		0.000000		0.512429		0.000000		0.000000		0.000000		0.000000		0.000000		0.000000
0.000000		0.000000		0.493067		0.000000		0.491687		0.000000		0.000000		0.000000		0.000000		0.000000		0.000000		0.000000		0.000000		0.000000		0.000000		0.491329		0.000000		0.000000		0.000000		0.000000		0.490906		0.000000		0.000000		0.000000		0.000000
0.000000		0.000000		0.000000		0.000000		0.000000		0.000000		0.000000		0.000000		0.000000		0.000000		0.000000		0.000000		0.000000		0.000000		0.000000		0.000000		0.000000		0.000000		0.000000		0.000000		0.000000		0.000000		0.000000		0.000000		0.000000
0.000000		0.000000		0.000000		0.000000		0.000000		0.000000		0.000000		0.000000		0.507007		0.000000		0.000000		0.000000		0.000000		0.000000		0.000000		0.000000		0.000000		0.000000		0.000000		0.000000		0.510752		0.000000		0.000000		0.000000		0.000000
0.503139		0.000000		0.499931		0.000000		0.000000		0.000000		0.000000		0.000000		0.000000		0.000000		0.000000		0.000000		0.000000		0.000000		0.500920		0.000000		0.000000		0.000000		0.000000		0.000000		0.000000		0.000000		0.000000		0.000000		0.000000
0.000000		0.000000		0.000000		0.000000		0.000000		0.000000		0.000000		0.000000		0.000000		0.000000		0.000000		0.000000		0.518829		0.000000		0.000000		0.000000		0.000000		0.000000		0.000000		0.000000		0.000000		0.000000		0.000000		0.000000		0.000000
0.000000		0.577505		0.000000		0.000000		0.000000		0.000000		0.000000		0.000000		0.000000		0.000000		0.000000		0.000000		0.000000		0.000000		0.000000		0.575889		0.000000		0.000000		0.000000		0.000000		0.000000		0.000000		0.000000		0.000000		0.000000
0.000000		0.000000		0.000000		0.000000		0.000000		0.000000		0.516057		0.000000		0.000000		0.000000		0.000000		0.000000		0.511376		0.000000		0.000000		0.000000		0.000000		0.000000		0.000000		0.000000		0.000000		0.000000		0.000000		0.000000		0.000000
0.000000		0.000000		0.000000		0.000000		0.000000		0.654739		0.657157		0.000000		0.653743		0.000000		0.000000		0.000000		0.653182		0.000000		0.000000		0.000000		0.000000		0.000000		0.000000		0.000000		0.000000		0.000000		0.000000		0.000000		0.000000
0.000000		0.000000		0.000000		0.514174		0.000000		0.000000		0.000000		0.000000		0.000000		0.000000		0.000000		0.000000		0.514902		0.000000		0.000000		0.515045		0.000000		0.000000		0.000000		0.000000		0.517779		0.515440		0.000000		0.000000		0.000000
0.000000		0.000000		0.000000		0.000000		0.000000		0.000000		0.000000		0.000000		0.000000		0.000000		0.000000		0.536868		0.000000		0.000000		0.000000		0.533563		0.000000		0.000000		0.000000		0.000000		0.000000		0.534150		0.000000		0.000000		0.000000
0.000000		0.000000		0.000000		0.000000		0.000000		0.000000		0.000000		0.000000		0.000000		0.000000		0.000000		0.000000		0.538719		0.000000		0.000000		0.000000		0.000000		0.538594		0.000000		0.000000		0.000000		0.000000		0.000000		0.000000		0.000000
0.000000		0.000000		0.000000		0.000000		0.000000		0.000000		0.546068		0.000000		0.000000		0.000000		0.000000		0.000000		0.000000		0.000000		0.545847		0.000000		0.000000		0.000000		0.000000		0.000000		0.000000		0.000000		0.000000		0.000000		0.000000
0.000000		0.000000		0.000000		0.000000		0.000000		0.000000		0.543358		0.000000		0.000000		0.000000		0.000000		0.000000		0.000000		0.000000		0.545860		0.000000		0.000000		0.000000		0.000000		0.000000		0.000000		0.000000		0.000000		0.000000		0.000000
0.000000		0.000000		0.000000		0.000000		0.000000		0.000000		0.000000		0.000000		0.000000		0.000000		0.000000		0.000000		0.000000		0.000000		0.553841		0.000000		0.551732		0.550529		0.000000		0.000000		0.000000		0.000000		0.000000		0.000000		0.000000
0.000000		0.000000		0.000000		0.000000		0.000000		0.000000		0.000000		0.529762		0.000000		0.000000		0.000000		0.000000		0.000000		0.000000		0.000000		0.000000		0.000000		0.000000		0.000000		0.000000		0.000000		0.000000		0.000000		0.000000		0.000000
0.000000		0.000000		0.000000		0.504253		0.000000		0.000000		0.000000		0.000000		0.000000		0.000000		0.000000		0.000000		0.000000		0.000000		0.000000		0.000000		0.000000		0.000000		0.000000		0.000000		0.000000		0.000000		0.000000		0.000000		0.508383
0.000000		0.000000		0.505208		0.000000		0.000000		0.000000		0.000000		0.000000		0.000000		0.000000		0.000000		0.000000		0.000000		0.000000		0.000000		0.000000		0.000000		0.000000		0.000000		0.000000		0.000000		0.000000		0.499395		0.000000		0.000000
0.000000		0.000000		0.000000		0.000000		0.000000		0.612153		0.000000		0.000000		0.000000		0.609689		0.000000		0.000000		0.607254		0.000000		0.000000		0.000000		0.000000		0.000000		0.000000		0.000000		0.000000		0.000000		0.000000		0.000000		0.000000
0.000000		0.000000		0.000000		0.000000		0.475582		0.000000		0.000000		0.000000		0.000000		0.000000		0.000000		0.000000		0.000000		0.000000		0.000000		0.000000		0.000000		0.000000		0.000000		0.000000		0.000000		0.000000		0.000000		0.000000		0.000000
0.000000		0.000000		0.000000		0.000000		0.489011		0.000000		0.000000		0.000000		0.000000		0.000000		0.000000		0.000000		0.492698		0.000000		0.000000		0.000000		0.000000		0.000000		0.000000		0.000000		0.000000		0.000000		0.000000		0.490623		0.000000
0.000000		0.000000		0.547883		0.000000		0.000000		0.000000		0.000000		0.000000		0.000000		0.000000		0.000000		0.000000		0.000000		0.000000		0.000000		0.550342		0.000000		0.000000		0.000000		0.000000		0.000000		0.000000		0.000000		0.000000		0.000000
0.000000		0.000000		0.000000		0.000000		0.000000		0.586756		0.000000		0.000000		0.000000		0.000000		0.000000		0.000000		0.000000		0.000000		0.000000		0.000000		0.000000		0.000000		0.000000		0.000000		0.000000		0.000000		0.000000		0.000000		0.000000
0.000000		0.000000		0.000000		0.000000		0.000000		0.000000		0.498932		0.000000		0.000000		0.000000		0.000000		0.000000		0.000000		0.000000		0.000000		0.000000		0.000000		0.000000		0.000000		0.000000		0.000000		0.000000		0.000000		0.000000		0.000000
0.000000		0.000000		0.000000		0.000000		0.485691		0.000000		0.000000		0.000000		0.000000		0.000000		0.000000		0.000000		0.000000		0.489764		0.000000		0.000000		0.000000		0.000000		0.000000		0.000000		0.000000		0.000000		0.000000		0.000000		0.000000
0.000000		0.000000		0.000000		0.000000		0.000000		0.000000		0.000000		0.000000		0.000000		0.000000		0.000000		0.000000		0.000000		0.000000		0.000000		0.000000		0.000000		0.000000		0.000000		0.000000		0.000000		0.540958		0.000000		0.000000		0.000000
0.000000		0.000000		0.000000		0.000000		0.459990		0.000000		0.460928		0.000000		0.000000		0.000000		0.000000		0.000000		0.000000		0.000000		0.000000		0.000000		0.000000		0.000000		0.457437		0.000000		0.459077		0.000000		0.000000		0.000000		0.000000
0.000000		0.000000		0.000000		0.000000		0.000000		0.000000		0.000000		0.000000		0.620472		0.000000		0.000000		0.622026		0.000000		0.000000		0.000000		0.000000		0.000000		0.622101		0.000000		0.000000		0.000000		0.619056		0.000000		0.000000		0.618767
0.000000		0.000000		0.000000		0.000000		0.000000		0.000000		0.000000		0.000000		0.000000		0.000000		0.000000		0.000000		0.000000		0.000000		0.000000		0.000000		0.000000		0.000000		0.000000		0.000000		0.000000		0.000000		0.000000		0.000000		0.000000
0.000000		0.000000		0.000000		0.000000		0.000000		0.575602		0.000000		0.000000		0.000000		0.000000		0.000000		0.000000		0.000000		0.000000		0.000000		0.000000		0.000000		0.000000		0.576956		0.000000		0.000000		0.000000		0.000000		0.000000		0.000000
0.000000		0.000000		0.000000		0.000000		0.000000		0.000000		0.000000		0.000000		0.000000		0.000000		0.000000		0.000000		0.533454		0.535910		0.000000		0.000000		0.000000		0.000000		0.000000		0.000000		0.000000		0.000000		0.539315		0.000000		0.533918
0.000000		0.000000		0.488914		0.000000		0.492760		0.000000		0.000000		0.000000		0.000000		0.000000		0.495847		0.000000		0.490270		0.000000		0.000000		0.000000		0.000000		0.000000		0.000000		0.000000		0.000000		0.000000		0.000000		0.000000		0.000000
0.000000		0.000000		0.000000		0.000000		0.000000		0.537104		0.539958		0.540781		0.000000		0.000000		0.000000		0.000000		0.539467		0.543414		0.000000		0.000000		0.000000		0.541361		0.542382		0.000000		0.000000		0.000000		0.000000		0.000000		0.000000
0.000000		0.000000		0.000000		0.000000		0.000000		0.000000		0.000000		0.000000		0.000000		0.000000		0.490845		0.000000		0.000000		0.000000		0.000000		0.000000		0.000000		0.486155		0.000000		0.000000		0.000000		0.000000		0.484546		0.000000		0.000000
0.000000		0.568868		0.000000		0.000000		0.000000		0.000000		0.000000		0.568812		0.566249		0.566278		0.000000		0.000000		0.000000		0.000000		0.000000		0.000000		0.571851		0.000000		0.000000		0.000000		0.000000		0.000000		0.000000		0.000000		0.000000
0.000000		0.000000		0.000000		0.000000		0.000000		0.000000		0.000000		0.000000		0.000000		0.000000		0.000000		0.000000		0.000000		0.000000		0.000000		0.000000		0.000000		0.000000		0.000000		0.000000		0.000000		0.000000		0.487349		0.000000		0.000000
0.000000		0.000000		0.492617		0.492710		0.000000		0.000000		0.000000		0.000000		0.000000		0.000000		0.000000		0.000000		0.489818		0.492541		0.000000		0.000000		0.000000		0.490302		0.000000		0.000000		0.000000		0.000000		0.000000		0.000000		0.000000
0.000000		0.000000		0.000000		0.000000		0.000000		0.000000		0.000000		0.000000		0.000000		0.000000		0.000000		0.000000		0.000000		0.000000		0.518744		0.000000		0.000000		0.000000		0.516497		0.000000		0.000000		0.000000		0.000000		0.000000		0.000000
0.000000		0.000000		0.000000		0.000000		0.000000		0.000000		0.000000		0.000000		0.000000		0.000000		0.498843		0.000000		0.000000		0.000000		0.000000		0.000000		0.000000		0.000000		0.000000		0.000000		0.000000		0.000000		0.000000		0.000000		0.000000
0.000000		0.000000		0.000000		0.000000		0.000000		0.000000		0.000000		0.000000		0.000000		0.000000		0.000000		0.000000		0.000000		0.000000		0.000000		0.000000		0.000000		0.490411		0.493215		0.000000		0.000000		0.000000		0.000000		0.000000		0.000000
0.000000		0.000000		0.000000		0.000000		0.000000		0.000000		0.000000		0.000000		0.000000		0.000000		0.000000		0.000000		0.000000		0.000000		0.000000		0.000000		0.000000		0.000000		0.000000		0.000000		0.000000		0.000000		0.000000		0.000000		0.000000
0.000000		0.000000		0.000000		0.560684		0.000000		0.000000		0.000000		0.000000		0.000000		0.000000		0.559923		0.000000		0.000000		0.000000		0.000000		0.000000		0.000000		0.000000		0.000000		0.000000		0.000000		0.000000		0.000000		0.000000		0.000000
0.000000		0.000000		0.000000		0.000000		0.000000		0.000000		0.000000		0.000000		0.000000		0.000000		0.530880		0.000000		0.000000		0.000000		0.000000		0.000000		0.000000		0.000000		0.000000		0.000000		0.000000		0.000000		0.000000		0.000000		0.000000
0.000000		0.000000		0.000000		0.000000		0.000000		0.000000		0.000000		0.000000		0.000000		0.000000		0.000000		0.000000		0.000000		0.000000		0.000000		0.000000		0.000000		0.000000		0.000000		0.000000		0.000000		0.000000		0.000000		0.472924		0.000000
0.000000		0.000000		0.000000		0.000000		0.000000		0.000000		0.000000		0.000000		0.000000		0.000000		0.000000		0.544396		0.000000		0.000000		0.000000		0.000000		0.000000		0.000000		0.000000		0.000000		0.000000		0.546743		0.000000		0.000000		0.000000
0.490293		0.000000		0.492117		0.000000		0.000000		0.493706		0.000000		0.489684		0.000000		0.000000		0.000000		0.000000		0.000000		0.000000		0.000000		0.000000		0.000000		0.000000		0.000000		0.000000		0.000000		0.000000		0.000000		0.000000		0.000000
0.000000		0.000000		0.000000		0.000000		0.000000		0.000000		0.000000		0.000000		0.000000		0.000000		0.000000		0.000000		0.000000		0.000000		0.000000		0.000000		0.000000		0.000000		0.000000		0.000000		0.000000		0.000000		0.499017		0.000000		0.000000
0.000000		0.000000		0.000000		0.000000		0.000000		0.000000		0.000000		0.000000		0.000000		0.000000		0.000000		0.000000		0.000000		0.000000		0.000000		0.000000		0.000000		0.000000		0.000000		0.000000		0.000000		0.000000		0.000000		0.000000		0.000000
0.000000		0.000000		0.486155		0.000000		0.000000		0.000000		0.000000		0.000000		0.000000		0.000000		0.000000		0.000000		0.000000		0.000000		0.487366		0.000000		0.000000		0.000000		0.000000		0.000000		0.486747		0.487644		0.000000		0.488280		0.484375
0.000000		0.000000		0.000000		0.000000		0.000000		0.505868		0.000000		0.000000		0.000000		0.505635		0.000000		0.000000		0.503816		0.000000		0.000000		0.000000		0.000000		0.000000		0.000000		0.000000		0.000000		0.000000		0.000000		0.000000		0.000000
0.000000		0.513914		0.000000		0.000000		0.000000		0.514157		0.000000		0.000000		0.514033		0.518275		0.000000		0.000000		0.000000		0.000000		0.000000		0.000000		0.000000		0.000000		0.000000		0.000000		0.000000		0.000000		0.000000		0.000000		0.000000
0.000000		0.000000		0.000000		0.000000		0.000000		0.000000		0.531206		0.532926		0.000000		0.000000		0.000000		0.000000		0.000000		0.534874		0.534444		0.531180		0.000000		0.000000		0.000000		0.000000		0.000000		0.000000		0.000000		0.000000		0.000000
0.000000		0.000000		0.000000		0.000000		0.000000		0.486323		0.000000		0.000000		0.000000		0.000000		0.000000		0.000000		0.000000		0.000000		0.000000		0.000000		0.000000		0.000000		0.000000		0.000000		0.000000		0.000000		0.487929		0.000000		0.490393
0.000000		0.000000		0.000000		0.000000		0.000000		0.000000		0.489606		0.000000		0.000000		0.000000		0.000000		0.000000		0.492273		0.000000		0.000000		0.000000		0.000000		0.490494		0.000000		0.000000		0.000000		0.000000		0.000000		0.491807		0.000000
0.000000		0.000000		0.000000		0.000000		0.000000		0.000000		0.000000		0.000000		0.583298		0.000000		0.000000		0.000000		0.000000		0.000000		0.000000		0.000000		0.000000		0.000000		0.000000		0.580185		0.000000		0.000000		0.580101		0.577611		0.578019
0.000000		0.000000		0.000000		0.000000		0.000000		0.000000		0.000000		0.000000		0.000000		0.000000		0.000000		0.000000		0.000000		0.000000		0.000000		0.000000		0.000000		0.000000		0.000000		0.000000		0.488204		0.000000		0.000000		0.000000		0.000000
0.000000		0.000000		0.000000		0.000000		0.000000		0.000000		0.000000		0.000000		0.000000		0.000000		0.000000		0.000000		0.000000		0.000000		0.000000		0.540191		0.000000		0.000000		0.000000		0.000000		0.538776		0.537208		0.000000		0.000000		0.000000
0.517779		0.000000		0.000000		0.000000		0.000000		0.000000		0.000000		0.000000		0.000000		0.000000		0.000000		0.000000		0.000000		0.000000		0.000000		0.000000		0.000000		0.000000		0.518070		0.000000		0.000000		0.000000		0.000000		0.000000		0.516662
0.000000		0.000000		0.000000		0.000000		0.000000		0.000000		0.000000		0.000000		0.559812		0.000000		0.000000		0.000000		0.000000		0.000000		0.000000		0.562201		0.000000		0.000000		0.000000		0.000000		0.000000		0.000000		0.000000		0.000000		0.000000
0.000000		0.000000		0.000000		0.000000		0.000000		0.000000		0.000000		0.000000		0.000000		0.000000		0.527668		0.000000		0.000000		0.000000		0.000000		0.000000		0.000000		0.000000		0.000000		0.000000		0.000000		0.000000		0.000000		0.000000		0.000000
0.000000		0.000000		0.000000		0.000000		0.000000		0.000000		0.000000		0.000000		0.000000		0.000000		0.503376		0.000000		0.499649		0.000000		0.000000		0.000000		0.498987		0.000000		0.000000		0.000000		0.000000		0.000000		0.000000		0.000000		0.498267
0.000000		0.000000		0.000000		0.634100		0.000000		0.000000		0.629704		0.000000		0.000000		0.000000		0.000000		0.000000		0.000000		0.000000		0.000000		0.000000		0.000000		0.000000		0.632606		0.000000		0.000000		0.000000		0.000000		0.000000		0.000000
0.000000		0.000000		0.000000		0.000000		0.000000		0.000000		0.000000		0.000000		0.000000		0.000000		0.000000		0.000000		0.000000		0.000000		0.000000		0.000000		0.000000		0.000000		0.000000		0.000000		0.000000		0.000000		0.000000		0.000000		0.000000
0.000000		0.000000		0.545892		0.000000		0.000000		0.000000		0.000000		0.000000		0.000000		0.000000		0.000000		0.547556		0.000000		0.000000		0.000000		0.000000		0.545962		0.000000		0.000000		0.000000		0.000000		0.000000		0.000000		0.000000		0.000000
0.000000		0.000000		0.000000		0.000000		0.000000		0.000000		0.000000		0.000000		0.000000		0.000000		0.000000		0.000000		0.000000		0.660592		0.664218		0.000000		0.000000		0.000000		0.000000		0.000000		0.000000		0.000000		0.000000		0.000000		0.000000
0.492954		0.000000		0.000000		0.000000		0.491612		0.000000		0.490752		0.000000		0.000000		0.000000		0.000000		0.000000		0.000000		0.000000		0.000000		0.000000		0.000000		0.000000		0.000000		0.000000		0.000000		0.000000		0.000000		0.000000		0.000000
0.000000		0.000000		0.000000		0.000000		0.000000		0.000000		0.497834		0.000000		0.497208		0.000000		0.000000		0.000000		0.000000		0.000000		0.000000		0.000000		0.000000		0.000000		0.000000		0.000000		0.498125		0.000000		0.000000		0.000000		0.000000
0.000000		0.000000		0.000000		0.000000		0.000000		0.000000		0.000000		0.000000		0.000000		0.000000		0.000000		0.000000		0.000000		0.000000		0.000000		0.497587		0.000000		0.000000		0.000000		0.500040		0.000000		0.000000		0.000000		0.000000		0.000000
0.000000		0.000000		0.000000		0.000000		0.000000		0.000000		0.000000		0.000000		0.000000		0.000000		0.000000		0.000000		0.000000		0.000000		0.000000		0.000000		0.000000		0.551370		0.000000		0.000000		0.000000		0.000000		0.546506		0.000000		0.000000
0.000000		0.550957		0.000000		0.000000		0.000000		0.000000		0.000000		0.000000		0.000000		0.000000		0.550804		0.000000		0.000000		0.000000		0.000000		0.000000		0.000000		0.000000		0.000000		0.000000		0.000000		0.000000		0.000000		0.000000		0.000000
0.545171		0.545657		0.000000		0.000000		0.000000		0.000000		0.000000		0.000000		0.000000		0.000000		0.549275		0.000000		0.000000		0.000000		0.000000		0.545227		0.544943		0.000000		0.000000		0.000000		0.000000		0.000000		0.000000		0.000000		0.000000
0.000000		0.000000		0.000000		0.000000		0.000000		0.000000		0.000000		0.000000		0.000000		0.550611		0.000000		0.000000		0.000000		0.000000		0.000000		0.000000		0.000000		0.000000		0.000000		0.548955		0.000000		0.000000		0.000000		0.000000		0.000000
0.000000		0.000000		0.000000		0.000000		0.000000		0.000000		0.000000		0.000000		0.000000		0.000000		0.000000		0.000000		0.000000		0.000000		0.000000		0.625363		0.000000		0.000000		0.000000		0.000000		0.000000		0.000000		0.000000		0.000000		0.000000
0.000000		0.000000		0.000000		0.000000		0.000000		0.000000		0.000000		0.498744		0.000000		0.000000		0.000000		0.000000		0.000000		0.497891		0.000000		0.000000		0.000000		0.000000		0.000000		0.000000		0.498747		0.000000		0.000000		0.000000		0.000000
0.000000		0.000000		0.000000		0.000000		0.000000		0.000000		0.000000		0.000000		0.000000		0.000000		0.000000		0.558924		0.000000		0.558897		0.000000		0.000000		0.000000		0.000000		0.000000		0.000000		0.000000		0.000000		0.000000		0.559679		0.000000
0.000000		0.000000		0.000000		0.000000		0.000000		0.000000		0.000000		0.000000		0.000000		0.000000		0.000000		0.000000		0.549067		0.000000		0.000000		0.000000		0.000000		0.546256		0.000000		0.000000		0.000000		0.000000		0.000000		0.000000		0.000000
0.000000		0.000000		0.000000		0.000000		0.000000		0.540873		0.000000		0.000000		0.000000		0.000000		0.000000		0.000000		0.537195		0.000000		0.000000		0.000000		0.000000		0.000000		0.000000		0.000000		0.000000		0.000000		0.000000		0.000000		0.000000
0.000000		0.000000		0.647970		0.000000		0.000000		0.000000		0.000000		0.000000		0.000000		0.000000		0.000000		0.000000		0.000000		0.000000		0.000000		0.000000		0.000000		0.000000		0.000000		0.000000		0.000000		0.000000		0.000000		0.000000		0.000000
0.000000		0.000000		0.488827		0.000000		0.000000		0.000000		0.000000		0.000000		0.000000		0.000000		0.000000		0.000000		0.000000		0.000000		0.000000		0.490274		0.000000		0.492688		0.000000		0.000000		0.000000		0.000000		0.000000		0.000000		0.487198
0.000000		0.000000		0.000000		0.000000		0.000000		0.000000		0.000000		0.555613		0.000000		0.000000		0.000000		0.000000		0.000000		0.550729		0.000000		0.000000		0.000000		0.000000		0.000000		0.000000		0.000000		0.000000		0.000000		0.550121		0.000000
0.000000		0.000000		0.000000		0.000000		0.000000		0.000000		0.529117		0.000000		0.534588		0.530114		0.539087		0.000000		0.000000		0.000000		0.000000		0.000000		0.531252		0.000000		0.000000		0.000000		0.000000		0.000000		0.000000		0.000000		0.000000
0.000000		0.000000		0.000000		0.000000		0.000000		0.000000		0.000000		0.000000		0.000000		0.000000		0.000000		0.000000		0.519981		0.000000		0.000000		0.000000		0.000000		0.000000		0.522821		0.000000		0.518107		0.000000		0.000000		0.000000		0.000000
0.000000		0.000000		0.000000		0.000000		0.000000		0.000000		0.000000		0.643679		0.644675		0.000000		0.000000		0.000000		0.642347		0.000000		0.000000		0.000000		0.000000		0.000000		0.000000		0.637199		0.000000		0.000000		0.000000		0.000000		0.000000
0.000000		0.000000		0.000000		0.000000		0.000000		0.000000		0.000000		0.000000		0.555726		0.000000		0.000000		0.000000		0.000000		0.000000		0.000000		0.000000		0.000000		0.000000		0.000000		0.000000		0.000000		0.000000		0.000000		0.000000		0.556609
0.000000		0.000000		0.000000		0.000000		0.000000		0.000000		0.000000		0.000000		0.000000		0.000000		0.489995		0.000000		0.000000		0.000000		0.000000		0.000000		0.482777		0.000000		0.000000		0.000000		0.000000		0.487136		0.000000		0.000000		0.000000
0.000000		0.000000		0.000000		0.549214		0.000000		0.000000		0.000000		0.000000		0.000000		0.000000		0.000000		0.000000		0.000000		0.000000		0.000000		0.000000		0.000000		0.000000		0.000000		0.000000		0.000000		0.000000		0.000000		0.000000		0.554433
0.000000		0.000000		0.000000		0.000000		0.000000		0.000000		0.000000		0.000000		0.000000		0.000000		0.000000		0.000000		0.000000		0.000000		0.000000		0.000000		0.000000		0.000000		0.000000		0.490883		0.000000		0.000000		0.000000		0.000000		0.491598
0.538361		0.000000		0.000000		0.000000		0.000000		0.000000		0.000000		0.000000		0.000000		0.000000		0.000000		0.542292		0.000000		0.000000		0.000000		0.000000		0.000000		0.000000		0.540753		0.000000		0.000000		0.000000		0.000000		0.000000		0.000000
0.000000		0.000000		0.000000		0.000000		0.502151		0.000000		0.000000		0.000000		0.000000		0.000000		0.000000		0.000000		0.000000		0.000000		0.000000		0.502582		0.000000		0.000000		0.000000		0.000000		0.000000		0.000000		0.000000		0.000000		0.000000
0.000000		0.000000		0.000000		0.000000		0.000000		0.000000		0.000000		0.000000		0.000000		0.000000		0.000000		0.000000		0.000000		0.000000		0.000000		0.000000		0.000000		0.000000		0.000000		0.492380		0.000000		0.000000		0.000000		0.491593		0.000000
0.000000		0.000000		0.000000		0.000000		0.000000		0.000000		0.000000		0.000000		0.000000		0.502446		0.000000		0.000000		0.000000		0.000000		0.000000		0.000000		0.000000		0.000000		0.000000		0.000000		0.000000		0.000000		0.000000		0.000000		0.000000
0.000000		0.000000		0.487553		0.000000		0.000000		0.000000		0.000000		0.000000		0.000000		0.000000		0.000000		0.000000		0.000000		0.000000		0.000000		0.000000		0.000000		0.000000		0.000000		0.000000		0.000000		0.000000		0.000000		0.000000		0.000000
0.000000		0.000000		0.000000		0.559979		0.000000		0.000000		0.561328		0.000000		0.000000		0.000000		0.000000		0.000000		0.000000		0.000000		0.000000		0.560516		0.562643		0.000000		0.000000		0.000000		0.000000		0.561208		0.000000		0.000000		0.000000
0.000000		0.000000		0.000000		0.000000		0.000000		0.000000		0.000000		0.000000		0.000000		0.000000		0.000000		0.000000		0.535799		0.000000		0.000000		0.000000		0.000000		0.000000		0.000000		0.000000		0.000000		0.000000		0.000000		0.000000		0.531129
0.000000		0.509579		0.000000		0.000000		0.000000		0.000000		0.000000		0.000000		0.000000		0.507401		0.514960		0.509549		0.000000		0.000000		0.000000		0.000000		0.000000		0.000000		0.000000		0.000000		0.000000		0.000000		0.000000		0.000000		0.000000
0.000000		0.000000		0.484232		0.000000		0.000000		0.000000		0.480718		0.000000		0.000000		0.000000		0.000000		0.000000		0.000000		0.000000		0.000000		0.000000		0.000000		0.000000		0.000000		0.000000		0.000000		0.000000		0.484098		0.000000		0.000000
0.000000		0.000000		0.000000		0.000000		0.000000		0.471977		0.000000		0.000000		0.000000		0.000000		0.000000		0.000000		0.000000		0.000000		0.000000		0.000000		0.000000		0.000000		0.000000		0.473797		0.000000		0.000000		0.000000		0.000000		0.000000
0.539660		0.000000		0.000000		0.000000		0.000000		0.000000		0.000000		0.000000		0.000000		0.000000		0.000000		0.000000		0.000000		0.000000		0.000000		0.000000		0.000000		0.000000		0.000000		0.000000		0.000000		0.000000		0.000000		0.000000		0.000000
0.000000		0.522857		0.000000		0.000000		0.000000		0.523207		0.000000		0.000000		0.000000		0.000000		0.000000		0.000000		0.000000		0.000000		0.000000		0.000000		0.000000		0.000000		0.000000		0.000000		0.000000		0.000000		0.000000		0.000000		0.000000
0.000000		0.000000		0.000000		0.000000		0.524203		0.000000		0.000000		0.000000		0.000000		0.000000		0.000000		0.000000		0.000000		0.000000		0.000000		0.000000		0.000000		0.520116		0.000000		0.000000		0.000000		0.000000		0.000000		0.519943		0.000000
0.000000		0.517831		0.000000		0.000000		0.000000		0.000000		0.000000		0.000000		0.000000		0.000000		0.000000		0.000000		0.000000		0.000000		0.000000		0.000000		0.521400		0.000000		0.000000		0.000000		0.515113		0.000000		0.517870		0.000000		0.520029
0.000000		0.000000		0.000000		0.522214		0.000000		0.000000		0.000000		0.000000		0.000000		0.000000		0.000000		0.000000		0.000000		0.000000		0.000000		0.000000		0.000000		0.000000		0.000000		0.000000		0.000000		0.000000		0.000000		0.000000		0.000000
0.000000		0.000000		0.000000		0.536345		0.000000		0.000000		0.000000		0.000000		0.000000		0.000000		0.000000		0.000000		0.000000		0.000000		0.000000		0.000000		0.000000		0.000000		0.000000		0.000000		0.000000		0.000000		0.000000		0.000000		0.000000
0.000000		0.000000		0.000000		0.000000		0.000000		0.000000		0.000000		0.000000		0.000000		0.000000		0.000000		0.000000		0.000000		0.000000		0.000000		0.000000		0.000000		0.000000		0.000000		0.000000		0.000000		0.489197		0.000000		0.000000		0.000000
0.000000		0.000000		0.530107		0.000000		0.000000		0.000000		0.000000		0.000000		0.000000		0.000000		0.000000		0.000000		0.000000		0.531477		0.000000		0.000000		0.000000		0.000000		0.000000		0.000000		0.000000		0.528448		0.000000		0.000000		0.000000
0.511346		0.000000		0.000000		0.000000		0.000000		0.513608		0.000000		0.000000		0.512099		0.000000		0.000000		0.000000		0.000000		0.000000		0.000000		0.000000		0.000000		0.000000		0.514859		0.000000		0.000000		0.000000		0.000000		0.000000		0.000000
0.000000		0.000000		0.000000		0.554947		0.000000		0.000000		0.000000		0.554678		0.000000		0.000000		0.000000		0.000000		0.000000		0.000000		0.000000		0.000000		0.000000		0.000000		0.000000		0.560218		0.000000		0.000000		0.000000		0.000000		0.000000
0.000000		0.000000		0.000000		0.000000		0.000000		0.000000		0.000000		0.480886		0.000000		0.000000		0.000000		0.000000		0.000000		0.483025		0.480488		0.000000		0.482773		0.479933		0.000000		0.000000		0.000000		0.000000		0.483320		0.000000		0.000000
0.000000		0.000000		0.000000		0.000000		0.000000		0.000000		0.000000		0.000000		0.000000		0.000000		0.000000		0.000000		0.000000		0.000000		0.000000		0.000000		0.000000		0.000000		0.000000		0.000000		0.000000		0.000000		0.000000		0.000000		0.000000
0.000000		0.000000		0.000000		0.000000		0.000000		0.000000		0.000000		0.000000		0.000000		0.000000		0.000000		0.000000		0.000000		0.000000		0.487125		0.000000		0.000000		0.000000		0.000000		0.000000		0.000000		0.000000		0.000000		0.000000		0.000000
0.000000		0.000000		0.493007		0.000000		0.000000		0.000000		0.000000		0.000000		0.000000		0.000000		0.000000		0.000000		0.493062		0.000000		0.000000		0.000000		0.000000		0.494253		0.000000		0.499143		0.000000		0.000000		0.000000		0.000000		0.000000
0.000000		0.000000		0.000000		0.000000		0.000000		0.000000		0.527644		0.000000		0.000000		0.000000		0.528551		0.000000		0.520476		0.000000		0.000000		0.000000		0.000000		0.000000		0.000000		0.000000		0.000000		0.000000		0.000000		0.000000		0.000000
0.499920		0.000000		0.000000		0.000000		0.000000		0.000000		0.000000		0.000000		0.000000		0.000000		0.505193		0.000000		0.000000		0.000000		0.000000		0.000000		0.000000		0.000000		0.000000		0.000000		0.000000		0.502011		0.000000		0.000000		0.000000
0.000000		0.000000		0.000000		0.000000		0.000000		0.000000		0.000000		0.000000		0.000000		0.000000		0.000000		0.000000		0.000000		0.000000		0.000000		0.498785		0.000000		0.502277		0.000000		0.000000		0.000000		0.501899		0.000000		0.000000		0.000000
0.000000		0.000000		0.000000		0.000000		0.000000		0.000000		0.000000		0.000000		0.000000		0.000000		0.000000		0.000000		0.486723		0.000000		0.000000		0.000000		0.000000		0.490799		0.000000		0.000000		0.000000		0.000000		0.000000		0.492228		0.000000
0.000000		0.000000		0.000000		0.000000		0.000000		0.000000		0.000000		0.000000		0.000000		0.000000		0.000000		0.000000		0.000000		0.000000		0.000000		0.000000		0.000000		0.000000		0.000000		0.000000		0.490278		0.000000		0.000000		0.000000		0.000000
0.000000		0.000000		0.000000		0.000000		0.000000		0.000000		0.472172		0.000000		0.000000		0.000000		0.000000		0.000000		0.472439		0.000000		0.000000		0.477649		0.473707		0.000000		0.478278		0.478839		0.000000		0.000000		0.473167		0.000000		0.000000
0.000000		0.000000		0.000000		0.000000		0.000000		0.000000		0.000000		0.000000		0.000000		0.000000		0.000000		0.000000		0.000000		0.000000		0.000000		0.000000		0.483822		0.000000		0.000000		0.000000		0.000000		0.000000		0.000000		0.000000		0.000000
0.000000		0.000000		0.000000		0.000000		0.000000		0.000000		0.000000		0.000000		0.000000		0.000000		0.000000		0.000000		0.000000		0.000000		0.000000		0.000000		0.676164		0.000000		0.000000		0.677792		0.000000		0.000000		0.000000		0.675056		0.000000
0.000000		0.000000		0.000000		0.000000		0.000000		0.000000		0.000000		0.000000		0.000000		0.000000		0.000000		0.000000		0.000000		0.000000		0.000000		0.000000		0.000000		0.000000		0.000000		0.000000		0.576578		0.000000		0.000000		0.000000		0.000000
0.000000		0.000000		0.000000		0.000000		0.000000		0.000000		0.000000		0.000000		0.000000		0.510151		0.510527		0.000000		0.000000		0.000000		0.000000		0.000000		0.000000		0.000000		0.513560		0.000000		0.000000		0.508967		0.000000		0.000000		0.000000
0.000000		0.542606		0.000000		0.000000		0.000000		0.000000		0.000000		0.000000		0.000000		0.000000		0.000000		0.000000		0.000000		0.000000		0.000000		0.000000		0.000000		0.000000		0.000000		0.000000		0.000000		0.000000		0.000000		0.000000		0.000000
0.000000		0.000000		0.000000		0.000000		0.000000		0.000000		0.000000		0.000000		0.000000		0.000000		0.000000		0.000000		0.000000		0.000000		0.000000		0.000000		0.000000		0.000000		0.000000		0.000000		0.494442		0.491201		0.000000		0.000000		0.000000
0.000000		0.000000		0.000000		0.000000		0.000000		0.000000		0.000000		0.000000		0.000000		0.000000		0.000000		0.000000		0.000000		0.000000		0.000000		0.000000		0.000000		0.000000		0.578456		0.000000		0.576925		0.573179		0.000000		0.000000		0.000000
0.000000		0.480209		0.000000		0.000000		0.000000		0.000000		0.000000		0.000000		0.000000		0.477029		0.000000		0.000000		0.000000		0.000000		0.000000		0.000000		0.000000		0.000000		0.000000		0.000000		0.000000		0.000000		0.000000		0.000000		0.000000
0.000000		0.000000		0.000000		0.548102		0.000000		0.000000		0.000000		0.000000		0.000000		0.000000		0.554591		0.000000		0.000000		0.000000		0.000000		0.000000		0.000000		0.000000		0.000000		0.000000		0.000000		0.000000		0.000000		0.549474		0.000000
0.000000		0.000000		0.000000		0.000000		0.503176		0.000000		0.000000		0.000000		0.000000		0.000000		0.000000		0.501115		0.000000		0.000000		0.000000		0.000000		0.000000		0.000000		0.000000		0.000000		0.000000		0.000000		0.000000		0.000000		0.000000
0.000000		0.000000		0.000000		0.000000		0.000000		0.000000		0.000000		0.544641		0.000000		0.000000		0.000000		0.000000		0.000000		0.000000		0.000000		0.000000		0.000000		0.000000		0.000000		0.000000		0.000000		0.000000		0.000000		0.540897		0.545728
0.506026		0.000000		0.000000		0.000000		0.000000		0.000000		0.501635		0.505873		0.000000		0.000000		0.506690		0.000000		0.000000		0.000000		0.000000		0.000000		0.000000		0.000000		0.000000		0.000000		0.000000		0.000000		0.000000		0.000000		0.000000
0.000000		0.000000		0.000000		0.517197		0.000000		0.000000		0.000000		0.000000		0.000000		0.000000		0.000000		0.518212		0.000000		0.000000		0.000000		0.000000		0.000000		0.521145		0.000000		0.000000		0.522673		0.000000		0.000000		0.000000		0.000000
0.000000		0.000000		0.000000		0.000000		0.000000		0.000000		0.000000		0.000000		0.000000		0.000000		0.000000		0.000000		0.000000		0.000000		0.000000		0.000000		0.000000		0.506819		0.000000		0.000000		0.504204		0.000000		0.505531		0.000000		0.000000
0.000000		0.000000		0.551180		0.000000		0.553301		0.000000		0.000000		0.000000		0.552520		0.000000		0.000000		0.000000		0.000000		0.000000		0.000000		0.000000		0.000000		0.000000		0.000000		0.000000		0.000000		0.000000		0.000000		0.000000		0.000000
0.000000		0.000000		0.000000		0.487030		0.000000		0.000000		0.000000		0.000000		0.000000		0.000000		0.000000		0.000000		0.000000		0.000000		0.000000		0.000000		0.000000		0.000000		0.000000		0.000000		0.000000		0.000000		0.000000		0.000000		0.000000
0.000000		0.000000		0.582266		0.000000		0.000000		0.000000		0.000000		0.584797		0.000000		0.000000		0.000000		0.000000		0.000000		0.000000		0.000000		0.000000		0.000000		0.000000		0.000000		0.000000		0.000000		0.000000		0.584025		0.000000		0.000000
0.000000		0.000000		0.000000		0.543630		0.000000		0.000000		0.000000		0.000000		0.000000		0.000000		0.000000		0.000000		0.000000		0.539270		0.000000		0.000000		0.000000		0.000000		0.000000		0.000000		0.000000		0.000000		0.000000		0.000000		0.000000
0.000000		0.000000		0.000000		0.000000		0.000000		0.000000		0.000000		0.000000		0.000000		0.000000		0.589630		0.000000		0.000000		0.000000		0.000000		0.000000		0.000000		0.000000		0.589165		0.000000		0.000000		0.000000		0.000000		0.585136		0.000000
0.000000		0.000000		0.000000		0.000000		0.000000		0.000000		0.000000		0.000000		0.000000		0.000000		0.000000		0.000000		0.000000		0.500750		0.000000		0.000000		0.000000		0.000000		0.000000		0.000000		0.000000		0.000000		0.000000		0.000000		0.000000
0.000000		0.000000		0.000000		0.000000		0.000000		0.000000		0.000000		0.000000		0.000000		0.000000		0.000000		0.000000		0.000000		0.000000		0.000000		0.000000		0.000000		0.000000		0.000000		0.538303		0.000000		0.000000		0.000000		0.000000		0.000000
0.000000		0.000000		0.000000		0.000000		0.000000		0.000000		0.000000		0.599194		0.000000		0.000000		0.000000		0.000000		0.000000		0.000000		0.000000		0.000000		0.000000		0.000000		0.000000		0.000000		0.000000		0.000000		0.000000		0.000000		0.000000
0.000000		0.000000		0.000000		0.000000		0.000000		0.000000		0.000000		0.000000		0.000000		0.000000		0.000000		0.000000		0.544189		0.000000		0.000000		0.000000		0.000000		0.543998		0.000000		0.000000		0.000000		0.000000		0.000000		0.000000		0.000000
0.000000		0.000000		0.000000		0.000000		0.000000		0.000000		0.000000		0.000000		0.000000		0.514614		0.000000		0.000000		0.000000		0.000000		0.000000		0.000000		0.000000		0.000000		0.000000		0.000000		0.509557		0.000000		0.000000		0.000000		0.000000
0.000000		0.000000		0.000000		0.000000		0.000000		0.000000		0.000000		0.545179		0.545477		0.000000		0.000000		0.000000		0.000000		0.000000		0.000000		0.000000		0.000000		0.000000		0.000000		0.546261		0.000000		0.000000		0.000000		0.000000		0.000000
0.000000		0.000000		0.000000		0.000000		0.000000		0.000000		0.494270		0.000000		0.000000		0.000000		0.000000		0.000000		0.000000		0.496226		0.000000		0.000000		0.000000		0.000000		0.000000		0.496731		0.000000		0.000000		0.000000		0.000000		0.000000
0.000000		0.000000		0.000000		0.535984		0.000000		0.000000		0.000000		0.000000		0.000000		0.535146		0.000000		0.000000		0.539535		0.538861		0.000000		0.000000		0.000000		0.000000		0.000000		0.000000		0.537037		0.000000		0.000000		0.000000		0.000000
0.000000		0.000000		0.000000		0.000000		0.000000		0.000000		0.000000		0.000000		0.000000		0.000000		0.000000		0.000000		0.000000		0.000000		0.000000		0.000000		0.000000		0.000000		0.000000		0.000000		0.000000		0.000000		0.000000		0.000000		0.000000
0.000000		0.000000		0.000000		0.000000		0.538625		0.000000		0.000000		0.000000		0.000000		0.000000		0.000000		0.537989		0.000000		0.000000		0.000000		0.000000		0.000000		0.000000		0.000000		0.000000		0.000000		0.000000		0.542669		0.000000		0.000000
0.538287		0.000000		0.000000		0.000000		0.000000		0.000000		0.000000		0.000000		0.000000		0.000000		0.000000		0.000000		0.000000		0.000000		0.000000		0.000000		0.000000		0.000000		0.000000		0.000000		0.000000		0.000000		0.000000		0.536706		0.000000
0.000000		0.000000		0.538816		0.000000		0.000000		0.000000		0.000000		0.000000		0.000000		0.000000		0.000000		0.000000		0.000000		0.000000		0.000000		0.000000		0.541762		0.000000		0.000000		0.000000		0.000000		0.000000		0.000000		0.000000		0.536182
0.000000		0.000000		0.000000		0.000000		0.000000		0.000000		0.000000		0.000000		0.653602		0.000000		0.000000		0.000000		0.000000		0.000000		0.000000		0.000000		0.000000		0.000000		0.000000		0.000000		0.000000		0.000000		0.000000		0.000000		0.000000
0.000000		0.484151		0.000000		0.000000		0.000000		0.000000		0.000000		0.000000		0.000000		0.000000		0.000000		0.000000		0.000000		0.000000		0.000000		0.000000		0.000000		0.000000		0.000000		0.000000		0.485440		0.000000		0.000000		0.000000		0.000000
0.000000		0.000000		0.000000		0.000000		0.000000		0.000000		0.000000		0.000000		0.000000		0.000000		0.501021		0.000000		0.000000		0.000000		0.000000		0.498610		0.000000		0.000000		0.000000		0.000000		0.000000		0.000000		0.500471		0.000000		0.000000
0.000000		0.000000		0.000000		0.000000		0.000000		0.000000		0.000000		0.000000		0.000000		0.000000		0.000000		0.000000		0.000000		0.000000		0.000000		0.000000		0.000000		0.000000		0.000000		0.000000		0.000000		0.000000		0.000000		0.000000		0.000000
0.000000		0.000000		0.000000		0.000000		0.000000		0.000000		0.000000		0.000000		0.000000		0.000000		0.000000		0.000000		0.000000		0.000000		0.000000		0.000000		0.000000		0.000000		0.000000		0.000000		0.000000		0.000000		0.000000		0.000000		0.494123
0.000000		0.000000		0.000000		0.539276		0.000000		0.000000		0.536564		0.000000		0.000000		0.000000		0.000000		0.000000		0.000000		0.000000		0.000000		0.000000		0.000000		0.537835		0.000000		0.534145		0.000000		0.000000		0.000000		0.000000		0.000000
0.515652		0.517243		0.000000		0.000000		0.000000		0.000000		0.000000		0.000000		0.000000		0.000000		0.521475		0.000000		0.518071		0.000000		0.000000		0.000000		0.000000		0.000000		0.000000		0.517880		0.000000		0.000000		0.000000		0.000000		0.000000
0.000000		0.000000		0.545857		0.000000		0.000000		0.000000		0.545956		0.000000		0.000000		0.000000		0.000000		0.547026		0.000000		0.000000		0.000000		0.000000		0.000000		0.000000		0.000000		0.000000		0.000000		0.000000		0.000000		0.000000		0.000000
0.000000		0.000000		0.000000		0.000000		0.000000		0.000000		0.000000		0.000000		0.000000		0.000000		0.000000		0.000000		0.000000		0.000000		0.000000		0.000000		0.537824		0.000000		0.000000		0.000000		0.000000		0.533973		0.000000		0.000000		0.000000
0.000000		0.000000		0.504169		0.000000		0.000000		0.000000		0.000000		0.000000		0.000000		0.000000		0.000000		0.000000		0.000000		0.000000		0.000000		0.000000		0.507547		0.507736		0.000000		0.000000		0.000000		0.000000		0.000000		0.000000		0.000000
0.000000		0.000000		0.000000		0.000000		0.000000		0.580881		0.000000		0.000000		0.000000		0.000000		0.000000		0.000000		0.578027		0.582268		0.000000		0.000000		0.000000		0.000000		0.000000		0.584489		0.000000		0.000000		0.000000		0.000000		0.000000
0.000000		0.000000		0.000000		0.000000		0.000000		0.000000		0.518705		0.000000		0.000000		0.000000		0.000000		0.521380		0.000000		0.000000		0.000000		0.000000		0.000000		0.517394		0.000000		0.000000		0.515526		0.000000		0.000000		0.000000		0.000000
0.000000		0.000000		0.000000		0.000000		0.000000		0.000000		0.000000		0.000000		0.000000		0.000000		0.000000		0.000000		0.506327		0.000000		0.000000		0.000000		0.000000		0.508937		0.000000		0.000000		0.000000		0.000000		0.000000		0.000000		0.000000
0.000000		0.000000		0.000000		0.000000		0.000000		0.000000		0.000000		0.000000		0.000000		0.000000		0.000000		0.552067		0.000000		0.000000		0.000000		0.000000		0.000000		0.554800		0.000000		0.000000		0.000000		0.000000		0.000000		0.000000		0.000000
0.000000		0.000000		0.000000		0.000000		0.000000		0.000000		0.000000		0.000000		0.000000		0.000000		0.000000		0.000000		0.000000		0.498090		0.000000		0.000000		0.000000		0.000000		0.000000		0.000000		0.000000		0.000000		0.498612		0.000000		0.000000
0.000000		0.000000		0.000000		0.000000		0.000000		0.000000		0.000000		0.000000		0.000000		0.000000		0.492844		0.000000		0.000000		0.000000		0.000000		0.489754		0.000000		0.000000		0.491814		0.000000		0.000000		0.000000		0.000000		0.000000		0.000000
0.000000		0.492008		0.000000		0.000000		0.000000		0.000000		0.000000		0.000000		0.000000		0.490596		0.000000		0.000000		0.491326		0.000000		0.000000		0.000000		0.000000		0.000000		0.000000		0.000000		0.490107		0.000000		0.000000		0.000000		0.000000
0.000000		0.000000		0.490569		0.000000		0.000000		0.000000		0.000000		0.000000		0.000000		0.488818		0.000000		0.000000		0.000000		0.000000		0.000000		0.000000		0.000000		0.000000		0.000000		0.494275		0.000000		0.000000		0.000000		0.486027		0.000000
0.000000		0.000000		0.000000		0.000000		0.000000		0.000000		0.000000		0.000000		0.000000		0.551892		0.554415		0.000000		0.000000		0.000000		0.000000		0.000000		0.551448		0.000000		0.000000		0.000000		0.000000		0.000000		0.551344		0.000000		0.550723
0.000000		0.000000		0.000000		0.000000		0.000000		0.000000		0.000000		0.000000		0.000000		0.000000		0.000000		0.630568		0.000000		0.625775		0.000000		0.000000		0.000000		0.000000		0.000000		0.000000		0.000000		0.000000		0.000000		0.000000		0.625495
0.000000		0.000000		0.000000		0.000000		0.000000		0.000000		0.495172		0.000000		0.000000		0.000000		0.000000		0.000000		0.000000		0.000000		0.000000		0.494252		0.000000		0.000000		0.000000		0.000000		0.000000		0.492300		0.497038		0.000000		0.000000
0.000000		0.567652		0.000000		0.000000		0.000000		0.563363		0.565139		0.000000		0.564292		0.562888		0.000000		0.000000		0.000000		0.000000		0.000000		0.565863		0.000000		0.561710		0.000000		0.000000		0.000000		0.000000		0.000000		0.000000		0.000000
0.000000		0.000000		0.000000		0.000000		0.000000		0.000000		0.000000		0.000000		0.502268		0.000000		0.000000		0.500901		0.499450		0.000000		0.000000		0.000000		0.500255		0.000000		0.000000		0.000000		0.000000		0.000000		0.500204		0.000000		0.000000
0.494806		0.000000		0.000000		0.491976		0.000000		0.000000		0.000000		0.000000		0.492197		0.000000		0.000000		0.000000		0.000000		0.494298		0.000000		0.000000		0.000000		0.000000		0.000000		0.000000		0.000000		0.000000		0.000000		0.000000		0.000000
0.000000		0.000000		0.000000		0.000000		0.000000		0.000000		0.000000		0.000000		0.000000		0.000000		0.541465		0.000000		0.000000		0.539237		0.000000		0.000000		0.000000		0.000000		0.000000		0.000000		0.000000		0.000000		0.000000		0.000000		0.000000
0.000000		0.000000		0.000000		0.000000		0.510673		0.000000		0.000000		0.000000		0.000000		0.000000		0.000000		0.000000		0.510415		0.000000		0.000000		0.000000		0.000000		0.000000		0.000000		0.000000		0.000000		0.000000		0.000000		0.000000		0.000000
0.000000		0.000000		0.000000		0.000000		0.000000		0.000000		0.000000		0.000000		0.547896		0.000000		0.548784		0.000000		0.000000		0.000000		0.000000		0.000000		0.000000		0.000000		0.000000		0.000000		0.547643		0.000000		0.000000		0.000000		0.000000
0.000000		0.000000		0.000000		0.000000		0.000000		0.000000		0.488133		0.000000		0.000000		0.000000		0.000000		0.000000		0.000000		0.000000		0.000000		0.000000		0.000000		0.000000		0.000000		0.000000		0.000000		0.000000		0.000000		0.000000		0.000000
0.000000		0.000000		0.000000		0.000000		0.000000		0.489904		0.000000		0.000000		0.000000		0.000000		0.000000		0.000000		0.494466		0.000000		0.000000		0.000000		0.000000		0.000000		0.496698		0.000000		0.000000		0.000000		0.488275		0.489985		0.000000
0.000000		0.000000		0.000000		0.000000		0.527318		0.000000		0.000000		0.000000		0.000000		0.000000		0.000000		0.000000		0.000000		0.526480		0.000000		0.000000		0.000000		0.000000		0.000000		0.000000		0.530503		0.000000		0.000000		0.000000		0.528370
0.000000		0.000000		0.000000		0.518052		0.000000		0.000000		0.000000		0.000000		0.000000		0.517229		0.523510		0.000000		0.000000		0.000000		0.000000		0.000000		0.000000		0.000000		0.000000		0.000000		0.000000		0.000000		0.000000		0.000000		0.000000
0.000000		0.000000		0.000000		0.000000		0.000000		0.490064		0.000000		0.000000		0.000000		0.000000		0.000000		0.000000		0.000000		0.000000		0.000000		0.000000		0.490938		0.000000		0.000000		0.000000		0.000000		0.000000		0.000000		0.000000		0.000000
0.000000		0.000000		0.000000		0.000000		0.000000		0.000000		0.000000		0.548921		0.000000		0.000000		0.000000		0.000000		0.000000		0.000000		0.000000		0.548653		0.000000		0.000000		0.000000		0.000000		0.000000		0.546767		0.000000		0.000000		0.000000
0.000000		0.000000		0.000000		0.000000		0.000000		0.000000		0.000000		0.000000		0.000000		0.539901		0.542768		0.000000		0.000000		0.000000		0.000000		0.000000		0.000000		0.000000		0.000000		0.539202		0.000000		0.000000		0.000000		0.000000		0.000000
0.559578		0.000000		0.000000		0.000000		0.000000		0.562422		0.000000		0.560153		0.000000		0.000000		0.000000		0.000000		0.000000		0.000000		0.000000		0.000000		0.000000		0.560307		0.000000		0.000000		0.000000		0.559660		0.000000		0.000000		0.000000
0.000000		0.637394		0.000000		0.000000		0.000000		0.000000		0.000000		0.000000		0.000000		0.000000		0.000000		0.000000		0.637600		0.000000		0.000000		0.000000		0.000000		0.000000		0.000000		0.000000		0.000000		0.000000		0.000000		0.644868		0.000000
0.000000		0.000000		0.000000		0.000000		0.000000		0.000000		0.000000		0.000000		0.000000		0.000000		0.000000		0.535455		0.532384		0.000000		0.000000		0.532801		0.531537		0.000000		0.000000		0.000000		0.000000		0.000000		0.000000		0.000000		0.000000
0.000000		0.000000		0.000000		0.000000		0.000000		0.000000		0.000000		0.000000		0.000000		0.000000		0.000000		0.000000		0.493507		0.000000		0.000000		0.000000		0.000000		0.000000		0.000000		0.000000		0.000000		0.000000		0.000000		0.000000		0.000000
0.000000		0.000000		0.000000		0.000000		0.000000		0.000000		0.000000		0.000000		0.000000		0.000000		0.000000		0.000000		0.000000		0.000000		0.492277		0.000000		0.000000		0.486215		0.000000		0.000000		0.000000		0.000000		0.000000		0.000000		0.000000
0.000000		0.000000		0.000000		0.000000		0.000000		0.000000		0.000000		0.000000		0.000000		0.000000		0.000000		0.000000		0.000000		0.000000		0.000000		0.000000		0.546382		0.000000		0.000000		0.000000		0.000000		0.000000		0.000000		0.000000		0.000000
0.000000		0.000000		0.000000		0.000000		0.000000		0.000000		0.544897		0.000000		0.000000		0.000000		0.000000		0.000000		0.000000		0.000000		0.545170		0.000000		0.000000		0.000000		0.000000		0.000000		0.000000		0.000000		0.000000		0.000000		0.000000
0.000000		0.000000		0.000000		0.000000		0.000000		0.000000		0.000000		0.000000		0.000000		0.000000		0.511409		0.000000		0.000000		0.000000		0.000000		0.000000		0.501272		0.000000		0.000000		0.000000		0.000000		0.000000		0.000000		0.000000		0.000000
0.000000		0.000000		0.000000		0.000000		0.000000		0.000000		0.550571		0.000000		0.000000		0.000000		0.000000		0.000000		0.000000		0.000000		0.000000		0.000000		0.000000		0.000000		0.544750		0.000000		0.000000		0.000000		0.549043		0.000000		0.000000
0.000000		0.000000		0.000000		0.000000		0.000000		0.000000		0.000000		0.000000		0.000000		0.000000		0.000000		0.000000		0.000000		0.000000		0.000000		0.000000		0.000000		0.000000		0.000000		0.000000		0.000000		0.000000		0.000000		0.000000		0.000000
0.000000		0.000000		0.000000		0.000000		0.000000		0.000000		0.522296		0.000000		0.517222		0.000000		0.000000		0.000000		0.000000		0.000000		0.000000		0.000000		0.000000		0.000000		0.000000		0.000000		0.000000		0.000000		0.000000		0.000000		0.000000
0.000000		0.000000		0.000000		0.000000		0.000000		0.000000		0.000000		0.000000		0.000000		0.000000		0.000000		0.000000		0.000000		0.588368		0.000000		0.000000		0.000000		0.000000		0.000000		0.000000		0.000000		0.000000		0.000000		0.000000		0.000000
0.000000		0.000000		0.000000		0.000000		0.000000		0.000000		0.000000		0.000000		0.000000		0.000000		0.000000		0.000000		0.000000		0.000000		0.000000		0.000000		0.000000		0.000000		0.495092		0.000000		0.000000		0.489483		0.000000		0.000000		0.000000
0.494521		0.000000		0.000000		0.000000		0.000000		0.000000		0.000000		0.000000		0.000000		0.000000		0.000000		0.000000		0.491730		0.000000		0.000000		0.000000		0.000000		0.000000		0.000000		0.000000		0.000000		0.000000		0.000000		0.000000		0.492010
0.000000		0.000000		0.000000		0.000000		0.000000		0.000000		0.000000		0.000000		0.000000		0.000000		0.000000		0.000000		0.000000		0.000000		0.000000		0.000000		0.000000		0.000000		0.000000		0.553875		0.000000		0.550908		0.000000		0.000000		0.000000
0.000000		0.000000		0.498509		0.000000		0.000000		0.000000		0.000000		0.501243		0.000000		0.000000		0.000000		0.000000		0.000000		0.000000		0.000000		0.000000		0.000000		0.000000		0.000000		0.000000		0.000000		0.000000		0.000000		0.000000		0.000000
0.538007		0.000000		0.000000		0.000000		0.000000		0.000000		0.000000		0.541892		0.000000		0.000000		0.000000		0.000000		0.000000		0.537956		0.000000		0.000000		0.000000		0.542289		0.000000		0.000000		0.000000		0.000000		0.000000		0.000000		0.000000
0.000000		0.000000		0.000000		0.000000		0.000000		0.000000		0.000000		0.000000		0.000000		0.000000		0.000000		0.000000		0.000000		0.000000		0.000000		0.000000		0.000000		0.000000		0.000000		0.000000		0.000000		0.000000		0.000000		0.000000		0.000000
0.000000		0.000000		0.516455		0.000000		0.519650		0.000000		0.000000		0.000000		0.000000		0.000000		0.000000		0.000000		0.518661		0.000000		0.000000		0.000000		0.000000		0.000000		0.000000		0.000000		0.000000		0.000000		0.000000		0.000000		0.000000
0.530702		0.000000		0.528093		0.000000		0.000000		0.000000		0.526999		0.000000		0.000000		0.000000		0.000000		0.000000		0.000000		0.000000		0.526433		0.000000		0.000000		0.000000		0.000000		0.000000		0.000000		0.000000		0.000000		0.000000		0.527934
0.000000		0.000000		0.000000		0.000000		0.000000		0.000000		0.000000		0.000000		0.000000		0.000000		0.000000		0.681013		0.000000		0.000000		0.679129		0.678598		0.000000		0.000000		0.000000		0.000000		0.000000		0.000000		0.000000		0.000000		0.673203
0.000000		0.000000		0.000000		0.000000		0.000000		0.000000		0.000000		0.000000		0.000000		0.000000		0.000000		0.000000		0.481431		0.000000		0.000000		0.000000		0.000000		0.000000		0.000000		0.000000		0.000000		0.000000		0.000000		0.000000		0.000000
0.000000		0.553642		0.000000		0.000000		0.000000		0.000000		0.000000		0.000000		0.000000		0.000000		0.000000		0.000000		0.000000		0.000000		0.000000		0.557196		0.000000		0.000000		0.000000		0.000000		0.000000		0.000000		0.000000		0.000000		0.000000
0.000000		0.000000		0.000000		0.000000		0.538406		0.000000		0.000000		0.000000		0.000000		0.000000		0.000000		0.000000		0.000000		0.000000		0.000000		0.000000		0.000000		0.000000		0.000000		0.000000		0.000000		0.000000		0.000000		0.000000		0.000000
0.000000		0.000000		0.493114		0.493519		0.000000		0.000000		0.000000		0.000000		0.000000		0.000000		0.000000		0.000000		0.000000		0.000000		0.000000		0.000000		0.000000		0.000000		0.000000		0.000000		0.000000		0.000000		0.000000		0.000000		0.000000
0.000000		0.000000		0.567027		0.000000		0.000000		0.000000		0.000000		0.000000		0.000000		0.000000		0.000000		0.000000		0.000000		0.000000		0.000000		0.000000		0.000000		0.000000		0.000000		0.000000		0.000000		0.000000		0.000000		0.000000		0.000000
0.544617		0.000000		0.000000		0.000000		0.000000		0.000000		0.000000		0.000000		0.000000		0.000000		0.000000		0.000000		0.000000		0.000000		0.000000		0.000000		0.000000		0.000000		0.000000		0.000000		0.000000		0.000000		0.000000		0.542411		0.000000
0.000000		0.000000		0.000000		0.000000		0.000000		0.000000		0.000000		0.000000		0.000000		0.000000		0.000000		0.000000		0.000000		0.000000		0.000000		0.523105		0.000000		0.000000		0.526078		0.528739		0.000000		0.000000		0.000000		0.522112		0.000000
0.000000		0.000000		0.000000		0.000000		0.650927		0.000000		0.000000		0.000000		0.000000		0.000000		0.654184		0.000000		0.000000		0.000000		0.000000		0.000000		0.000000		0.000000		0.000000		0.000000		0.000000		0.000000		0.000000		0.000000		0.000000
0.000000		0.000000		0.000000		0.000000		0.000000		0.000000		0.493550		0.000000		0.000000		0.000000		0.000000		0.000000		0.000000		0.495822		0.000000		0.000000		0.000000		0.000000		0.000000		0.495844		0.000000		0.000000		0.495422		0.000000		0.000000
0.000000		0.000000		0.000000		0.000000		0.000000		0.000000		0.000000		0.000000		0.000000		0.000000		0.000000		0.000000		0.568109		0.000000		0.000000		0.000000		0.569340		0.000000		0.000000		0.000000		0.000000		0.000000		0.000000		0.000000		0.000000
0.000000		0.000000		0.000000		0.000000		0.000000		0.000000		0.000000		0.583619		0.000000		0.000000		0.000000		0.000000		0.000000		0.000000		0.000000		0.000000		0.000000		0.000000		0.588268		0.000000		0.000000		0.000000		0.000000		0.000000		0.000000
0.000000		0.000000		0.000000		0.000000		0.537260		0.000000		0.000000		0.000000		0.000000		0.000000		0.539419		0.000000		0.000000		0.000000		0.000000		0.000000		0.000000		0.000000		0.000000		0.000000		0.000000		0.000000		0.000000		0.000000		0.000000
0.000000		0.000000		0.000000		0.612340		0.614818		0.000000		0.000000		0.616070		0.000000		0.615314		0.000000		0.000000		0.000000		0.000000		0.000000		0.000000		0.000000		0.000000		0.000000		0.000000		0.000000		0.612660		0.000000		0.000000		0.000000
0.000000		0.000000		0.000000		0.000000		0.000000		0.484876		0.000000		0.000000		0.000000		0.000000		0.490310		0.000000		0.000000		0.000000		0.000000		0.482995		0.000000		0.000000		0.000000		0.000000		0.491388		0.000000		0.000000		0.000000		0.000000
0.000000		0.000000		0.000000		0.000000		0.000000		0.000000		0.000000		0.000000		0.000000		0.000000		0.670519		0.670896		0.000000		0.669143		0.671458		0.000000		0.000000		0.000000		0.000000		0.000000		0.000000		0.000000		0.000000		0.672040		0.000000
0.000000		0.000000		0.000000		0.000000		0.000000		0.000000		0.000000		0.000000		0.000000		0.000000		0.000000		0.540796		0.000000		0.539902		0.000000		0.000000		0.000000		0.000000		0.000000		0.000000		0.000000		0.000000		0.000000		0.000000		0.000000
0.000000		0.491744		0.000000		0.000000		0.000000		0.000000		0.000000		0.000000		0.000000		0.000000		0.000000		0.000000		0.000000		0.000000		0.000000		0.000000		0.000000		0.000000		0.000000		0.000000		0.000000		0.000000		0.000000		0.000000		0.000000
0.513390		0.000000		0.000000		0.000000		0.000000		0.510415		0.000000		0.000000		0.000000		0.509295		0.000000		0.000000		0.000000		0.000000		0.000000		0.000000		0.000000		0.000000		0.000000		0.516857		0.510049		0.000000		0.509427		0.000000		0.000000
0.000000		0.515385		0.000000		0.000000		0.000000		0.000000		0.000000		0.000000		0.000000		0.000000		0.000000		0.513740		0.510721		0.000000		0.000000		0.000000		0.000000		0.000000		0.000000		0.000000		0.511966		0.000000		0.000000		0.000000		0.000000
0.000000		0.000000		0.000000		0.489737		0.000000		0.000000		0.000000		0.000000		0.000000		0.000000		0.492621		0.491117		0.000000		0.000000		0.000000		0.000000		0.000000		0.000000		0.000000		0.000000		0.000000		0.000000		0.000000		0.000000		0.000000
0.000000		0.000000		0.000000		0.000000		0.000000		0.000000		0.000000		0.000000		0.000000		0.000000		0.000000		0.000000		0.000000		0.000000		0.000000		0.497354		0.000000		0.000000		0.000000		0.000000		0.000000		0.000000		0.000000		0.000000		0.000000
0.000000		0.000000		0.482545		0.000000		0.000000		0.000000		0.489916		0.000000		0.000000		0.000000		0.000000		0.000000		0.000000		0.000000		0.000000		0.000000		0.000000		0.000000		0.000000		0.000000		0.000000		0.000000		0.000000		0.000000		0.000000
0.000000		0.000000		0.000000		0.000000		0.000000		0.000000		0.000000		0.000000		0.000000		0.000000		0.492425		0.000000		0.000000		0.000000		0.000000		0.000000		0.000000		0.000000		0.000000		0.000000		0.000000		0.000000		0.000000		0.000000		0.000000
0.523507		0.000000		0.000000		0.000000		0.000000		0.000000		0.000000		0.000000		0.000000		0.000000		0.000000		0.000000		0.000000		0.000000		0.000000		0.000000		0.000000		0.000000		0.525330		0.000000		0.000000		0.000000		0.000000		0.000000		0.000000
0.000000		0.000000		0.000000		0.487624		0.000000		0.000000		0.000000		0.484527		0.000000		0.000000		0.000000		0.000000		0.000000		0.000000		0.484214		0.000000		0.000000		0.484615		0.000000		0.000000		0.000000		0.490560		0.000000		0.491182		0.000000
0.000000		0.000000		0.000000		0.000000		0.000000		0.000000		0.513946		0.000000		0.000000		0.000000		0.529214		0.000000		0.000000		0.000000		0.000000		0.000000		0.000000		0.000000		0.000000		0.524054		0.000000		0.000000		0.520198		0.000000		0.000000
0.000000		0.520992		0.000000		0.000000		0.000000		0.000000		0.000000		0.000000		0.000000		0.000000		0.000000		0.000000		0.000000		0.000000		0.000000		0.000000		0.000000		0.000000		0.000000		0.000000		0.000000		0.519968		0.520720		0.000000		0.000000
0.000000		0.000000		0.000000		0.000000		0.000000		0.000000		0.000000		0.000000		0.000000		0.000000		0.556704		0.000000		0.000000		0.000000		0.000000		0.000000		0.000000		0.000000		0.000000		0.000000		0.000000		0.000000		0.000000		0.000000		0.000000
0.000000		0.520595		0.000000		0.520290		0.000000		0.000000		0.000000		0.000000		0.000000		0.000000		0.000000		0.000000		0.000000		0.000000		0.000000		0.520682		0.000000		0.000000		0.000000		0.000000		0.000000		0.000000		0.000000		0.000000		0.522884
0.000000		0.543931		0.000000		0.000000		0.000000		0.000000		0.000000		0.000000		0.000000		0.000000		0.000000		0.000000		0.000000		0.000000		0.000000		0.000000		0.000000		0.000000		0.000000		0.000000		0.000000		0.000000		0.000000		0.000000		0.000000
0.000000		0.000000		0.000000		0.000000		0.000000		0.000000		0.000000		0.000000		0.000000		0.000000		0.000000		0.000000		0.000000		0.000000		0.546481		0.000000		0.000000		0.000000		0.000000		0.000000		0.000000		0.000000		0.000000		0.000000		0.000000
0.000000		0.000000		0.607366		0.000000		0.000000		0.000000		0.000000		0.000000		0.000000		0.000000		0.000000		0.000000		0.000000		0.000000		0.000000		0.000000		0.000000		0.000000		0.000000		0.000000		0.000000		0.000000		0.000000		0.000000		0.000000
0.546617		0.000000		0.000000		0.000000		0.000000		0.000000		0.000000		0.000000		0.000000		0.000000		0.000000		0.000000		0.000000		0.000000		0.000000		0.000000		0.000000		0.000000		0.000000		0.000000		0.000000		0.000000		0.000000		0.000000		0.546694
0.000000		0.000000		0.000000		0.000000		0.000000		0.000000		0.000000		0.000000		0.000000		0.000000		0.000000		0.000000		0.000000		0.000000		0.000000		0.000000		0.000000		0.000000		0.000000		0.000000		0.000000		0.000000		0.000000		0.000000		0.000000
0.670004		0.000000		0.000000		0.000000		0.000000		0.000000		0.000000		0.000000		0.000000		0.000000		0.671645		0.000000		0.000000		0.672432		0.000000		0.000000		0.000000		0.000000		0.000000		0.000000		0.000000		0.000000		0.000000		0.000000		0.000000
0.000000		0.000000		0.000000		0.000000		0.000000		0.000000		0.000000		0.488535		0.000000		0.000000		0.000000		0.000000		0.000000		0.000000		0.000000		0.490068		0.000000		0.000000		0.000000		0.000000		0.000000		0.000000		0.000000		0.000000		0.000000
0.000000		0.000000		0.000000		0.000000		0.000000		0.000000		0.000000		0.000000		0.642812		0.000000		0.000000		0.000000		0.000000		0.000000		0.000000		0.000000		0.000000		0.000000		0.000000		0.000000		0.000000		0.000000		0.000000		0.000000		0.000000
0.000000		0.000000		0.000000		0.000000		0.000000		0.000000		0.000000		0.000000		0.000000		0.000000		0.528551		0.000000		0.000000		0.000000		0.528078		0.000000		0.000000		0.000000		0.000000		0.000000		0.000000		0.000000		0.000000		0.000000		0.000000
0.495078		0.000000		0.000000		0.000000		0.000000		0.000000		0.000000		0.000000		0.496177		0.000000		0.000000		0.499116		0.496918		0.000000		0.496637		0.000000		0.000000		0.000000		0.000000		0.000000		0.000000		0.000000		0.000000		0.000000		0.000000
0.510808		0.000000		0.509263		0.000000		0.000000		0.000000		0.000000		0.000000		0.000000		0.000000		0.000000		0.000000		0.000000		0.000000		0.505570		0.000000		0.000000		0.000000		0.000000		0.000000		0.000000		0.000000		0.000000		0.000000		0.000000
0.000000		0.000000		0.000000		0.000000		0.000000		0.000000		0.000000		0.000000		0.000000		0.000000		0.000000		0.000000		0.000000		0.000000		0.000000		0.000000		0.000000		0.000000		0.000000		0.000000		0.000000		0.484239		0.480714		0.000000		0.000000
0.000000		0.000000		0.000000		0.000000		0.000000		0.000000		0.000000		0.000000		0.000000		0.000000		0.000000		0.000000		0.000000		0.493196		0.000000		0.000000		0.000000		0.000000		0.000000		0.000000		0.000000		0.000000		0.000000		0.000000		0.000000
0.000000		0.000000		0.000000		0.000000		0.000000		0.000000		0.000000		0.614884		0.000000		0.000000		0.000000		0.000000		0.000000		0.000000		0.000000		0.000000		0.000000		0.619973		0.000000		0.000000		0.000000		0.000000		0.000000		0.000000		0.616717
0.493972		0.000000		0.000000		0.000000		0.000000		0.000000		0.000000		0.000000		0.000000		0.000000		0.000000		0.000000		0.000000		0.000000		0.000000		0.000000		0.000000		0.000000		0.000000		0.000000		0.000000		0.000000		0.000000		0.000000		0.000000
0.000000		0.000000		0.000000		0.488377		0.000000		0.000000		0.000000		0.000000		0.487183		0.000000		0.000000		0.000000		0.000000		0.000000		0.000000		0.490285		0.000000		0.000000		0.000000		0.000000		0.000000		0.000000		0.000000		0.000000		0.000000
0.000000		0.000000		0.000000		0.000000		0.000000		0.000000		0.000000		0.000000		0.000000		0.000000		0.000000		0.000000		0.000000		0.000000		0.000000		0.000000		0.000000		0.000000		0.000000		0.000000		0.000000		0.000000		0.000000		0.557854		0.000000
0.000000		0.000000		0.485760		0.000000		0.481716		0.000000		0.000000		0.000000		0.000000		0.000000		0.000000		0.000000		0.000000		0.000000		0.000000		0.484843		0.000000		0.000000		0.487768		0.000000		0.000000		0.000000		0.487253		0.000000		0.487051
0.000000		0.000000		0.000000		0.000000		0.000000		0.000000		0.000000		0.000000		0.000000		0.000000		0.000000		0.000000		0.000000		0.000000		0.000000		0.000000		0.000000		0.000000		0.000000		0.000000		0.508741		0.000000		0.000000		0.000000		0.000000
0.000000		0.000000		0.000000		0.000000		0.000000		0.000000		0.000000		0.000000		0.000000		0.000000		0.555268		0.000000		0.000000		0.000000		0.000000		0.000000		0.548867		0.000000		0.000000		0.000000		0.000000		0.000000		0.000000		0.000000		0.000000
0.000000		0.000000		0.000000		0.000000		0.000000		0.000000		0.000000		0.000000		0.000000		0.000000		0.000000		0.000000		0.000000		0.000000		0.000000		0.000000		0.000000		0.000000		0.000000		0.000000		0.000000		0.544633		0.547808		0.000000		0.000000
0.000000		0.000000		0.000000		0.656006		0.000000		0.655642		0.000000		0.000000		0.000000		0.000000		0.000000		0.000000		0.000000		0.000000		0.654322		0.000000		0.000000		0.000000		0.000000		0.000000		0.654570		0.000000		0.000000		0.000000		0.000000
0.000000		0.000000		0.000000		0.000000		0.000000		0.000000		0.000000		0.000000		0.000000		0.000000		0.000000		0.000000		0.000000		0.000000		0.000000		0.000000		0.000000		0.580256		0.574446		0.000000		0.000000		0.000000		0.000000		0.000000		0.000000
0.000000		0.000000		0.000000		0.000000		0.000000		0.000000		0.487395		0.000000		0.000000		0.000000		0.492016		0.000000		0.000000		0.000000		0.000000		0.000000		0.000000		0.000000		0.000000		0.000000		0.000000		0.000000		0.000000		0.000000		0.000000
0.481589		0.000000		0.000000		0.000000		0.000000		0.000000		0.000000		0.000000		0.000000		0.000000		0.000000		0.000000		0.000000		0.000000		0.000000		0.000000		0.000000		0.000000		0.000000		0.000000		0.483404		0.000000		0.000000		0.000000		0.000000
0.000000		0.000000		0.000000		0.000000		0.000000		0.490323		0.000000		0.490356		0.000000		0.000000		0.000000		0.000000		0.000000		0.000000		0.000000		0.000000		0.488396		0.000000		0.000000		0.000000		0.486294		0.000000		0.000000		0.000000		0.000000
0.000000		0.000000		0.000000		0.000000		0.000000		0.000000		0.000000		0.000000		0.000000		0.000000		0.000000		0.000000		0.000000		0.000000		0.000000		0.000000		0.000000		0.000000		0.000000		0.000000		0.000000		0.000000		0.000000		0.000000		0.000000
0.000000		0.491814		0.000000		0.000000		0.000000		0.000000		0.000000		0.000000		0.000000		0.000000		0.498175		0.000000		0.000000		0.000000		0.489958		0.000000		0.000000		0.000000		0.000000		0.000000		0.000000		0.492886		0.489745		0.000000		0.000000
0.542558		0.000000		0.000000		0.000000		0.000000		0.000000		0.000000		0.000000		0.000000		0.000000		0.000000		0.000000		0.000000		0.000000		0.000000		0.000000		0.000000		0.541684		0.000000		0.000000		0.000000		0.000000		0.000000		0.541401		0.000000
0.000000		0.000000		0.000000		0.000000		0.000000		0.000000		0.000000		0.000000		0.000000		0.000000		0.000000		0.000000		0.000000		0.000000		0.000000		0.000000		0.000000		0.000000		0.000000		0.000000		0.000000		0.000000		0.000000		0.000000		0.000000
0.000000		0.000000		0.000000		0.000000		0.000000		0.000000		0.000000		0.000000		0.000000		0.000000		0.548626		0.000000		0.000000		0.000000		0.000000		0.000000		0.000000		0.544965		0.000000		0.000000		0.000000		0.000000		0.000000		0.000000		0.000000
0.556322		0.000000		0.000000		0.000000		0.000000		0.000000		0.553121		0.554060		0.000000		0.555947		0.000000		0.000000		0.000000		0.000000		0.000000		0.000000		0.000000		0.000000		0.000000		0.554668		0.000000		0.000000		0.000000		0.000000		0.000000
0.000000		0.000000		0.000000		0.000000		0.000000		0.000000		0.000000		0.000000		0.000000		0.000000		0.614770		0.614538		0.000000		0.000000		0.000000		0.000000		0.000000		0.000000		0.000000		0.000000		0.000000		0.000000		0.000000		0.613649		0.000000
0.000000		0.000000		0.000000		0.000000		0.535581		0.000000		0.534107		0.000000		0.536079		0.000000		0.000000		0.000000		0.534654		0.000000		0.000000		0.534197		0.000000		0.000000		0.000000		0.000000		0.000000		0.000000		0.000000		0.000000		0.000000
0.000000		0.000000		0.000000		0.000000		0.000000		0.497227		0.000000		0.000000		0.000000		0.498596		0.000000		0.000000		0.000000		0.000000		0.000000		0.000000		0.000000		0.496917		0.000000		0.000000		0.000000		0.000000		0.000000		0.000000		0.000000
0.000000		0.000000		0.000000		0.000000		0.000000		0.000000		0.552616		0.000000		0.000000		0.000000		0.000000		0.000000		0.000000		0.000000		0.000000		0.000000		0.000000		0.000000		0.000000		0.000000		0.000000		0.000000		0.000000		0.000000		0.000000
0.000000		0.000000		0.000000		0.000000		0.000000		0.000000		0.000000		0.000000		0.000000		0.000000		0.000000		0.000000		0.000000		0.000000		0.000000		0.525627		0.000000		0.000000		0.000000		0.000000		0.000000		0.000000		0.000000		0.000000		0.525884
0.000000		0.000000		0.000000		0.000000		0.000000		0.000000		0.000000		0.000000		0.000000		0.000000		0.000000		0.000000		0.000000		0.514726		0.520175		0.000000		0.000000		0.000000		0.000000		0.000000		0.000000		0.000000		0.000000		0.000000		0.000000
0.000000		0.000000		0.000000		0.000000		0.687546		0.000000		0.000000		0.000000		0.000000		0.000000		0.690388		0.000000		0.000000		0.000000		0.000000		0.000000		0.000000		0.000000		0.684782		0.000000		0.000000		0.000000		0.000000		0.000000		0.000000
0.000000		0.000000		0.000000		0.592340		0.000000		0.000000		0.000000		0.000000		0.595211		0.000000		0.000000		0.000000		0.593839		0.596280		0.000000		0.000000		0.000000		0.000000		0.000000		0.000000		0.592598		0.000000		0.000000		0.000000		0.000000
0.000000		0.000000		0.000000		0.000000		0.000000		0.000000		0.000000		0.000000		0.000000		0.000000		0.000000		0.000000		0.000000		0.486216		0.000000		0.000000		0.000000		0.000000		0.000000		0.000000		0.000000		0.000000		0.000000		0.000000		0.000000
0.489684		0.494073		0.000000		0.000000		0.000000		0.000000		0.000000		0.000000		0.491188		0.000000		0.000000		0.000000		0.000000		0.000000		0.490015		0.000000		0.000000		0.000000		0.000000		0.493631		0.000000		0.000000		0.000000		0.000000		0.000000
0.000000		0.000000		0.000000		0.491894		0.000000		0.000000		0.000000		0.000000		0.000000		0.000000		0.000000		0.000000		0.000000		0.000000		0.000000		0.488585		0.000000		0.000000		0.000000		0.000000		0.000000		0.000000		0.000000		0.000000		0.000000
0.000000		0.000000		0.000000		0.000000		0.000000		0.000000		0.000000		0.000000		0.000000		0.000000		0.000000		0.000000		0.000000		0.000000		0.000000		0.000000		0.000000		0.000000		0.000000		0.000000		0.000000		0.000000		0.000000		0.000000		0.000000
0.000000		0.000000		0.000000		0.000000		0.000000		0.000000		0.000000		0.000000		0.000000		0.000000		0.000000		0.000000		0.000000		0.000000		0.000000		0.493499		0.000000		0.000000		0.000000		0.000000		0.000000		0.000000		0.000000		0.000000		0.490482
0.000000		0.000000		0.000000		0.000000		0.000000		0.000000		0.000000		0.000000		0.000000		0.000000		0.000000		0.000000		0.000000		0.000000		0.000000		0.000000		0.000000		0.000000		0.000000		0.000000		0.000000		0.000000		0.476177		0.472441		0.000000
0.000000		0.000000		0.000000		0.000000		0.000000		0.000000		0.000000		0.000000		0.000000		0.000000		0.000000		0.000000		0.510779		0.000000		0.000000		0.000000		0.510478		0.000000		0.000000		0.000000		0.000000		0.000000		0.000000		0.000000		0.000000
0.512120		0.000000		0.000000		0.000000		0.514097		0.000000		0.000000		0.513512		0.000000		0.000000		0.516411		0.000000		0.000000		0.000000		0.000000		0.000000		0.000000		0.000000		0.000000		0.000000		0.000000		0.000000		0.000000		0.000000		0.000000
0.000000		0.540254		0.000000		0.000000		0.000000		0.000000		0.544940		0.000000		0.000000		0.000000		0.000000		0.000000		0.000000		0.000000		0.000000		0.000000		0.000000		0.547639		0.000000		0.542709		0.541114		0.000000		0.000000		0.551871		0.544352
0.492579		0.493832		0.497398		0.000000		0.000000		0.000000		0.000000		0.000000		0.000000		0.000000		0.000000		0.000000		0.000000		0.000000		0.000000		0.000000		0.000000		0.000000		0.000000		0.000000		0.000000		0.000000		0.000000		0.000000		0.494947
0.000000		0.000000		0.000000		0.000000		0.000000		0.000000		0.491878		0.000000		0.488477		0.000000		0.000000		0.000000		0.000000		0.000000		0.000000		0.000000		0.000000		0.000000		0.000000		0.000000		0.000000		0.000000		0.000000		0.000000		0.000000
0.000000		0.000000		0.491657		0.000000		0.000000		0.000000		0.000000		0.000000		0.000000		0.000000		0.000000		0.000000		0.000000		0.000000		0.000000		0.000000		0.000000		0.000000		0.000000		0.000000		0.000000		0.000000		0.000000		0.000000		0.000000
0.000000		0.000000		0.000000		0.563714		0.000000		0.000000		0.000000		0.000000		0.000000		0.000000		0.000000		0.000000		0.000000		0.000000		0.000000		0.000000		0.000000		0.000000		0.000000		0.562988		0.000000		0.000000		0.000000		0.558088		0.000000
0.000000		0.000000		0.000000		0.542889		0.000000		0.000000		0.000000		0.000000		0.545544		0.000000		0.000000		0.547076		0.000000		0.000000		0.000000		0.000000		0.000000		0.000000		0.000000		0.000000		0.000000		0.000000		0.000000		0.000000		0.000000
0.000000		0.000000		0.000000		0.000000		0.000000		0.000000		0.000000		0.000000		0.000000		0.000000		0.000000		0.000000		0.000000		0.000000		0.000000		0.000000		0.000000		0.000000		0.000000		0.000000		0.488005		0.000000		0.000000		0.485626		0.000000
0.000000		0.000000		0.000000		0.000000		0.000000		0.000000		0.000000		0.000000		0.000000		0.000000		0.000000		0.000000		0.489083		0.492092		0.000000		0.000000		0.000000		0.490222		0.000000		0.000000		0.488638		0.000000		0.000000		0.000000		0.000000
0.000000		0.000000		0.000000		0.000000		0.000000		0.000000		0.000000		0.000000		0.000000		0.000000		0.000000		0.000000		0.000000		0.000000		0.000000		0.000000		0.000000		0.000000		0.525782		0.000000		0.000000		0.000000		0.000000		0.000000		0.000000
0.000000		0.000000		0.000000		0.000000		0.000000		0.000000		0.000000		0.000000		0.000000		0.000000		0.000000		0.000000		0.483899		0.000000		0.000000		0.000000		0.000000		0.000000		0.000000		0.000000		0.000000		0.000000		0.000000		0.000000		0.000000
0.485488		0.000000		0.000000		0.000000		0.000000		0.000000		0.000000		0.000000		0.000000		0.000000		0.000000		0.000000		0.000000		0.000000		0.000000		0.000000		0.000000		0.000000		0.000000		0.000000		0.000000		0.000000		0.000000		0.000000		0.000000
0.000000		0.000000		0.000000		0.000000		0.000000		0.000000		0.484894		0.000000		0.000000		0.484414		0.000000		0.000000		0.000000		0.000000		0.000000		0.000000		0.000000		0.000000		0.000000		0.000000		0.000000		0.000000		0.000000		0.000000		0.000000
0.000000		0.000000		0.000000		0.000000		0.000000		0.000000		0.000000		0.000000		0.000000		0.000000		0.000000		0.539192		0.000000		0.000000		0.000000		0.000000		0.000000		0.539616		0.000000		0.000000		0.000000		0.000000		0.000000		0.000000		0.543823
0.000000		0.000000		0.546307		0.548190		0.000000		0.000000		0.000000		0.000000		0.547015		0.000000		0.000000		0.000000		0.000000		0.000000		0.000000		0.548699		0.000000		0.000000		0.000000		0.000000		0.546748		0.000000		0.000000		0.000000		0.000000
0.000000		0.000000		0.000000		0.000000		0.000000		0.000000		0.000000		0.000000		0.000000		0.000000		0.000000		0.000000		0.493412		0.000000		0.000000		0.489593		0.000000		0.000000		0.495465		0.000000		0.000000		0.000000		0.000000		0.000000		0.000000
0.000000		0.000000		0.000000		0.000000		0.000000		0.000000		0.000000		0.000000		0.000000		0.542568		0.000000		0.000000		0.000000		0.000000		0.000000		0.000000		0.000000		0.000000		0.000000		0.000000		0.000000		0.000000		0.000000		0.000000		0.000000
0.000000		0.000000		0.000000		0.000000		0.000000		0.000000		0.000000		0.000000		0.000000		0.000000		0.000000		0.000000		0.000000		0.000000		0.000000		0.000000		0.000000		0.000000		0.493930		0.000000		0.000000		0.000000		0.000000		0.000000		0.000000
0.000000		0.000000		0.000000		0.000000		0.497882		0.000000		0.000000		0.000000		0.000000		0.000000		0.000000		0.498898		0.000000		0.000000		0.499230		0.000000		0.000000		0.000000		0.000000		0.000000		0.000000		0.000000		0.000000		0.000000		0.000000
0.000000		0.000000		0.000000		0.000000		0.000000		0.000000		0.000000		0.000000		0.000000		0.000000		0.521074		0.000000		0.520707		0.000000		0.000000		0.000000		0.000000		0.000000		0.000000		0.519606		0.000000		0.000000		0.000000		0.000000		0.000000
0.000000		0.000000		0.000000		0.000000		0.000000		0.000000		0.000000		0.000000		0.000000		0.000000		0.000000		0.000000		0.000000		0.000000		0.000000		0.515764		0.000000		0.515632		0.000000		0.000000		0.000000		0.000000		0.000000		0.000000		0.000000
0.000000		0.000000		0.000000		0.000000		0.000000		0.000000		0.000000		0.000000		0.000000		0.000000		0.000000		0.000000		0.000000		0.000000		0.000000		0.000000		0.000000		0.000000		0.000000		0.497629		0.000000		0.000000		0.000000		0.488692		0.000000
0.000000		0.000000		0.000000		0.000000		0.515229		0.000000		0.000000		0.000000		0.000000		0.515534		0.000000		0.000000		0.000000		0.000000		0.000000		0.516817		0.000000		0.519135		0.000000		0.000000		0.000000		0.000000		0.000000		0.000000		0.000000
0.000000		0.000000		0.000000		0.000000		0.000000		0.000000		0.000000		0.000000		0.524915		0.000000		0.000000		0.000000		0.522604		0.000000		0.000000		0.527589		0.000000		0.000000		0.000000		0.000000		0.524101		0.000000		0.000000		0.000000		0.000000
0.000000		0.000000		0.000000		0.000000		0.525619		0.527525		0.000000		0.000000		0.000000		0.000000		0.000000		0.000000		0.000000		0.524625		0.000000		0.000000		0.000000		0.000000		0.000000		0.000000		0.000000		0.525406		0.000000		0.000000		0.000000
0.000000		0.000000		0.488810		0.000000		0.000000		0.000000		0.000000		0.000000		0.000000		0.000000		0.000000		0.488963		0.490174		0.000000		0.000000		0.000000		0.000000		0.000000		0.000000		0.000000		0.000000		0.000000		0.000000		0.491420		0.000000
0.000000		0.492627		0.000000		0.000000		0.000000		0.000000		0.000000		0.000000		0.000000		0.000000		0.000000		0.000000		0.000000		0.493302		0.000000		0.000000		0.000000		0.000000		0.496090		0.492513		0.000000		0.000000		0.000000		0.000000		0.000000
0.000000		0.000000		0.000000		0.526414		0.000000		0.000000		0.000000		0.000000		0.000000		0.000000		0.000000		0.532616		0.000000		0.000000		0.000000		0.000000		0.000000		0.000000		0.534176		0.000000		0.000000		0.000000		0.000000		0.000000		0.000000
0.000000		0.000000		0.000000		0.000000		0.000000		0.000000		0.000000		0.000000		0.000000		0.000000		0.000000		0.000000		0.000000		0.000000		0.000000		0.000000		0.550517		0.000000		0.000000		0.000000		0.000000		0.000000		0.000000		0.000000		0.000000
0.000000		0.000000		0.000000		0.000000		0.000000		0.000000		0.000000		0.488056		0.000000		0.000000		0.000000		0.000000		0.000000		0.000000		0.000000		0.000000		0.000000		0.000000		0.000000		0.000000		0.000000		0.000000		0.000000		0.000000		0.000000
0.000000		0.000000		0.543063		0.000000		0.543913		0.000000		0.000000		0.000000		0.000000		0.000000		0.000000		0.000000		0.547057		0.000000		0.000000		0.000000		0.000000		0.000000		0.000000		0.000000		0.543118		0.000000		0.000000		0.000000		0.000000
0.000000		0.000000		0.000000		0.000000		0.000000		0.000000		0.000000		0.000000		0.000000		0.000000		0.000000		0.000000		0.000000		0.000000		0.000000		0.000000		0.609382		0.000000		0.000000		0.000000		0.000000		0.000000		0.000000		0.000000		0.000000
0.000000		0.000000		0.000000		0.000000		0.000000		0.000000		0.000000		0.585882		0.000000		0.000000		0.000000		0.000000		0.000000		0.000000		0.000000		0.587488		0.000000		0.000000		0.000000		0.000000		0.000000		0.000000		0.000000		0.000000		0.000000
0.000000		0.000000		0.000000		0.000000		0.000000		0.000000		0.000000		0.000000		0.000000		0.000000		0.000000		0.000000		0.000000		0.000000		0.000000		0.000000		0.000000		0.000000		0.000000		0.000000		0.000000		0.000000		0.000000		0.000000		0.000000
0.000000		0.000000		0.000000		0.000000		0.000000		0.000000		0.000000		0.651761		0.000000		0.000000		0.000000		0.000000		0.000000		0.000000		0.000000		0.000000		0.000000		0.000000		0.000000		0.000000		0.000000		0.000000		0.651621		0.000000		0.000000
0.000000		0.000000		0.000000		0.000000		0.503369		0.000000		0.000000		0.000000		0.000000		0.000000		0.000000		0.000000		0.000000		0.000000		0.000000		0.000000		0.507497		0.000000		0.000000		0.000000		0.000000		0.000000		0.000000		0.000000		0.000000
0.000000		0.000000		0.000000		0.000000		0.000000		0.000000		0.000000		0.000000		0.000000		0.500462		0.505500		0.000000		0.000000		0.000000		0.000000		0.000000		0.000000		0.000000		0.000000		0.000000		0.000000		0.000000		0.499559		0.000000		0.000000
0.000000		0.000000		0.000000		0.000000		0.000000		0.000000		0.000000		0.000000		0.490792		0.000000		0.000000		0.000000		0.489342		0.000000		0.000000		0.000000		0.487878		0.000000		0.000000		0.000000		0.000000		0.000000		0.000000		0.000000		0.000000
0.000000		0.000000		0.684278		0.000000		0.000000		0.000000		0.000000		0.000000		0.000000		0.000000		0.000000		0.000000		0.000000		0.000000		0.000000		0.000000		0.000000		0.686975		0.000000		0.000000		0.000000		0.000000		0.000000		0.000000		0.000000
0.000000		0.000000		0.000000		0.490525		0.000000		0.000000		0.000000		0.000000		0.000000		0.000000		0.000000		0.000000		0.000000		0.000000		0.000000		0.000000		0.000000		0.000000		0.000000		0.000000		0.000000		0.000000		0.000000		0.000000		0.000000
0.000000		0.000000		0.000000		0.000000		0.000000		0.000000		0.000000		0.000000		0.000000		0.000000		0.642383		0.000000		0.000000		0.641496		0.000000		0.000000		0.000000		0.000000		0.000000		0.000000		0.000000		0.638822		0.000000		0.000000		0.000000
0.000000		0.000000		0.000000		0.000000		0.000000		0.000000		0.613880		0.000000		0.000000		0.000000		0.000000		0.000000		0.000000		0.000000		0.612801		0.000000		0.000000		0.000000		0.000000		0.000000		0.000000		0.000000		0.000000		0.000000		0.000000
0.000000		0.489536		0.490149		0.000000		0.000000		0.000000		0.000000		0.000000		0.000000		0.492035		0.000000		0.000000		0.000000		0.000000		0.000000		0.000000		0.000000		0.000000		0.000000		0.493192		0.000000		0.000000		0.000000		0.000000		0.000000
0.000000		0.000000		0.000000		0.000000		0.000000		0.000000		0.000000		0.000000		0.000000		0.000000		0.000000		0.000000		0.000000		0.000000		0.000000		0.000000		0.000000		0.000000		0.000000		0.000000		0.000000		0.000000		0.000000		0.000000		0.000000
0.000000		0.000000		0.000000		0.000000		0.000000		0.000000		0.000000		0.664484		0.000000		0.000000		0.000000		0.000000		0.000000		0.000000		0.000000		0.000000		0.000000		0.000000		0.000000		0.000000		0.000000		0.000000		0.000000		0.000000		0.000000
0.000000		0.000000		0.000000		0.000000		0.502702		0.000000		0.000000		0.000000		0.000000		0.000000		0.000000		0.000000		0.000000		0.000000		0.000000		0.000000		0.000000		0.000000		0.000000		0.000000		0.000000		0.000000		0.000000		0.000000		0.000000
0.492849		0.000000		0.488824		0.000000		0.000000		0.000000		0.000000		0.000000		0.490112		0.000000		0.000000		0.000000		0.000000		0.000000		0.000000		0.000000		0.000000		0.000000		0.000000		0.493301		0.000000		0.000000		0.000000		0.000000		0.000000
0.000000		0.000000		0.000000		0.563237		0.000000		0.000000		0.000000		0.000000		0.558973		0.000000		0.000000		0.000000		0.562620		0.000000		0.000000		0.000000		0.000000		0.000000		0.000000		0.000000		0.000000		0.000000		0.000000		0.000000		0.000000
0.000000		0.000000		0.000000		0.000000		0.000000		0.000000		0.000000		0.000000		0.000000		0.000000		0.000000		0.000000		0.000000		0.000000		0.491339		0.000000		0.000000		0.000000		0.000000		0.000000		0.000000		0.000000		0.000000		0.000000		0.490824
0.000000		0.000000		0.000000		0.000000		0.000000		0.000000		0.000000		0.000000		0.000000		0.000000		0.000000		0.000000		0.000000		0.000000		0.000000		0.503300		0.000000		0.000000		0.000000		0.000000		0.000000		0.000000		0.000000		0.000000		0.000000
0.000000		0.000000		0.000000		0.000000		0.000000		0.000000		0.000000		0.611310		0.612808		0.000000		0.610636		0.000000		0.000000		0.000000		0.000000		0.000000		0.000000		0.000000		0.000000		0.000000		0.000000		0.000000		0.000000		0.000000		0.000000
0.000000		0.000000		0.000000		0.000000		0.000000		0.000000		0.000000		0.000000		0.000000		0.000000		0.000000		0.000000		0.000000		0.000000		0.000000		0.000000		0.000000		0.000000		0.495170		0.000000		0.490923		0.000000		0.000000		0.000000		0.000000
0.000000		0.000000		0.000000		0.000000		0.000000		0.000000		0.000000		0.490229		0.000000		0.000000		0.000000		0.000000		0.000000		0.000000		0.000000		0.000000		0.491863		0.000000		0.000000		0.000000		0.000000		0.000000		0.490856		0.000000		0.000000
0.000000		0.000000		0.000000		0.555669		0.000000		0.559090		0.000000		0.000000		0.000000		0.000000		0.000000		0.000000		0.000000		0.000000		0.000000		0.561069		0.000000		0.000000		0.000000		0.000000		0.000000		0.000000		0.000000		0.000000		0.000000
0.000000		0.000000		0.000000		0.585571		0.585626		0.000000		0.000000		0.000000		0.000000		0.000000		0.000000		0.000000		0.000000		0.000000		0.000000		0.000000		0.000000		0.000000		0.589089		0.000000		0.000000		0.000000		0.000000		0.000000		0.000000
0.000000		0.000000		0.530577		0.000000		0.000000		0.000000		0.000000		0.000000		0.534935		0.000000		0.000000		0.000000		0.000000		0.531894		0.000000		0.000000		0.000000		0.532450		0.000000		0.000000		0.000000		0.000000		0.000000		0.000000		0.000000
0.000000		0.000000		0.000000		0.000000		0.000000		0.000000		0.000000		0.000000		0.000000		0.000000		0.000000		0.000000		0.000000		0.000000		0.000000		0.000000		0.000000		0.000000		0.000000		0.000000		0.000000		0.000000		0.000000		0.000000		0.000000
0.000000		0.000000		0.000000		0.000000		0.520799		0.517333		0.000000		0.000000		0.000000		0.000000		0.000000		0.000000		0.000000		0.000000		0.000000		0.000000		0.000000		0.521824		0.524689		0.000000		0.000000		0.000000		0.000000		0.000000		0.000000
0.000000		0.000000		0.000000		0.000000		0.000000		0.000000		0.000000		0.000000		0.000000		0.000000		0.000000		0.000000		0.000000		0.000000		0.000000		0.000000		0.000000		0.000000		0.000000		0.000000		0.000000		0.594631		0.597424		0.000000		0.000000
0.554572		0.000000		0.000000		0.000000		0.000000		0.556644		0.000000		0.000000		0.000000		0.000000		0.000000		0.000000		0.551199		0.000000		0.000000		0.000000		0.000000		0.000000		0.000000		0.553055		0.000000		0.000000		0.000000		0.000000		0.554722
0.000000		0.000000		0.000000		0.000000		0.000000		0.000000		0.000000		0.000000		0.000000		0.000000		0.000000		0.000000		0.000000		0.000000		0.000000		0.000000		0.000000		0.494053		0.000000		0.000000		0.000000		0.000000		0.000000		0.000000		0.000000
0.000000		0.485178		0.000000		0.000000		0.000000		0.000000		0.000000		0.486256		0.000000		0.489384		0.000000		0.000000		0.000000		0.000000		0.000000		0.000000		0.000000		0.486078		0.000000		0.000000		0.000000		0.000000		0.000000		0.000000		0.000000
0.000000		0.000000		0.000000		0.000000		0.000000		0.000000		0.000000		0.000000		0.483447		0.486127		0.000000		0.000000		0.000000		0.000000		0.000000		0.000000		0.000000		0.000000		0.000000		0.000000		0.486106		0.000000		0.487276		0.488960		0.000000
0.000000		0.000000		0.000000		0.000000		0.000000		0.000000		0.000000		0.000000		0.000000		0.000000		0.000000		0.000000		0.000000		0.588164		0.000000		0.000000		0.000000		0.000000		0.587541		0.000000		0.000000		0.000000		0.000000		0.594107		0.588512
0.000000		0.000000		0.000000		0.000000		0.000000		0.000000		0.000000		0.000000		0.000000		0.000000		0.000000		0.000000		0.000000		0.000000		0.000000		0.000000		0.519826		0.000000		0.000000		0.000000		0.000000		0.000000		0.000000		0.000000		0.000000
0.000000		0.000000		0.000000		0.000000		0.000000		0.000000		0.000000		0.000000		0.000000		0.000000		0.000000		0.000000		0.000000		0.000000		0.000000		0.000000		0.000000		0.000000		0.000000		0.000000		0.000000		0.494516		0.000000		0.000000		0.000000
0.000000		0.000000		0.000000		0.000000		0.000000		0.000000		0.000000		0.000000		0.000000		0.000000		0.000000		0.000000		0.000000		0.000000		0.000000		0.000000		0.000000		0.000000		0.000000		0.549045		0.000000		0.000000		0.000000		0.000000		0.000000
0.000000		0.000000		0.000000		0.000000		0.000000		0.000000		0.000000		0.000000		0.000000		0.517723		0.000000		0.000000		0.000000		0.000000		0.000000		0.000000		0.514555		0.000000		0.000000		0.000000		0.000000		0.000000		0.000000		0.000000		0.000000
0.000000		0.000000		0.000000		0.000000		0.000000		0.000000		0.000000		0.000000		0.000000		0.491289		0.000000		0.492192		0.000000		0.495196		0.000000		0.000000		0.000000		0.000000		0.491053		0.000000		0.490946		0.000000		0.000000		0.000000		0.000000
0.000000		0.000000		0.493934		0.000000		0.492995		0.000000		0.000000		0.000000		0.000000		0.000000		0.000000		0.000000		0.000000		0.000000		0.000000		0.491001		0.000000		0.000000		0.000000		0.000000		0.000000		0.000000		0.000000		0.491533		0.000000
0.498384		0.000000		0.000000		0.000000		0.000000		0.000000		0.493348		0.000000		0.000000		0.000000		0.497607		0.000000		0.000000		0.000000		0.000000		0.000000		0.000000		0.000000		0.000000		0.000000		0.000000		0.000000		0.000000		0.000000		0.000000
0.000000		0.000000		0.000000		0.000000		0.000000		0.000000		0.000000		0.000000		0.000000		0.000000		0.000000		0.000000		0.000000		0.000000		0.000000		0.000000		0.000000		0.000000		0.000000		0.000000		0.000000		0.000000		0.503219		0.000000		0.000000
0.000000		0.000000		0.544713		0.000000		0.000000		0.000000		0.000000		0.000000		0.000000		0.000000		0.545876		0.000000		0.544869		0.000000		0.000000		0.000000		0.000000		0.000000		0.000000		0.000000		0.000000		0.000000		0.000000		0.000000		0.000000
0.000000		0.531575		0.000000		0.000000		0.000000		0.000000		0.000000		0.000000		0.000000		0.000000		0.000000		0.000000		0.532756		0.000000		0.000000		0.530893		0.000000		0.000000		0.534778		0.000000		0.000000		0.000000		0.532024		0.000000		0.000000
0.000000		0.000000		0.000000		0.000000		0.000000		0.000000		0.000000		0.000000		0.000000		0.000000		0.000000		0.000000		0.000000		0.000000		0.000000		0.000000		0.000000		0.000000		0.000000		0.000000		0.520232		0.520770		0.000000		0.521178		0.000000
0.000000		0.000000		0.000000		0.000000		0.000000		0.000000		0.000000		0.000000		0.000000		0.000000		0.000000		0.000000		0.000000		0.000000		0.000000		0.000000		0.000000		0.000000		0.000000		0.537100		0.000000		0.000000		0.000000		0.000000		0.000000
0.000000		0.000000		0.000000		0.000000		0.000000		0.000000		0.000000		0.000000		0.000000		0.000000		0.000000		0.000000		0.000000		0.000000		0.000000		0.000000		0.508237		0.000000		0.000000		0.000000		0.000000		0.000000		0.000000		0.000000		0.000000
0.000000		0.000000		0.000000		0.000000		0.000000		0.520869		0.000000		0.000000		0.000000		0.000000		0.000000		0.000000		0.000000		0.000000		0.516647		0.000000		0.000000		0.523745		0.000000		0.000000		0.000000		0.000000		0.000000		0.000000		0.000000
0.000000		0.000000		0.000000		0.000000		0.000000		0.000000		0.000000		0.489643		0.000000		0.485515		0.491154		0.000000		0.000000		0.000000		0.000000		0.000000		0.000000		0.000000		0.000000		0.000000		0.000000		0.000000		0.485386		0.000000		0.000000
0.000000		0.000000		0.000000		0.000000		0.000000		0.000000		0.000000		0.000000		0.000000		0.000000		0.000000		0.000000		0.000000		0.000000		0.000000		0.000000		0.000000		0.000000		0.000000		0.000000		0.000000		0.000000		0.000000		0.000000		0.000000
0.000000		0.000000		0.000000		0.000000		0.000000		0.000000		0.000000		0.000000		0.000000		0.000000		0.000000		0.000000		0.000000		0.000000		0.490590		0.000000		0.000000		0.000000		0.000000		0.000000		0.000000		0.000000		0.000000		0.000000		0.494749
0.000000		0.000000		0.000000		0.000000		0.000000		0.000000		0.000000		0.000000		0.000000		0.000000		0.000000		0.000000		0.000000		0.493561		0.000000		0.000000		0.000000		0.000000		0.000000		0.000000		0.000000		0.000000		0.000000		0.000000		0.000000
0.000000		0.489808		0.000000		0.000000		0.491424		0.000000		0.000000		0.000000		0.000000		0.000000		0.000000		0.000000		0.000000		0.000000		0.000000		0.000000		0.490037		0.000000		0.000000		0.000000		0.000000		0.000000		0.488902		0.000000		0.000000
0.496873		0.000000		0.000000		0.000000		0.000000		0.000000		0.000000		0.000000		0.497991		0.000000		0.000000		0.000000		0.000000		0.000000		0.000000		0.000000		0.000000		0.000000		0.000000		0.000000		0.000000		0.000000		0.492258		0.000000		0.000000
0.000000		0.000000		0.510665		0.000000		0.000000		0.000000		0.000000		0.000000		0.000000		0.000000		0.000000		0.000000		0.000000		0.512084		0.000000		0.000000		0.000000		0.000000		0.000000		0.000000		0.000000		0.000000		0.513350		0.000000		0.000000
0.000000		0.000000		0.000000		0.496756		0.000000		0.000000		0.000000		0.000000		0.000000		0.496529		0.000000		0.000000		0.000000		0.499679		0.000000		0.000000		0.000000		0.000000		0.000000		0.000000		0.000000		0.000000		0.000000		0.000000		0.000000
0.000000		0.000000		0.000000		0.000000		0.000000		0.000000		0.000000		0.000000		0.638365		0.000000		0.000000		0.000000		0.000000		0.000000		0.639561		0.000000		0.000000		0.639714		0.000000		0.000000		0.000000		0.000000		0.000000		0.000000		0.000000
0.000000		0.486986		0.000000		0.000000		0.000000		0.000000		0.000000		0.000000		0.000000		0.000000		0.000000		0.000000		0.000000		0.000000		0.000000		0.000000		0.000000		0.000000		0.000000		0.000000		0.000000		0.000000		0.000000		0.000000		0.000000
0.000000		0.000000		0.000000		0.000000		0.000000		0.000000		0.489106		0.000000		0.000000		0.000000		0.000000		0.000000		0.000000		0.000000		0.000000		0.000000		0.000000		0.000000		0.000000		0.000000		0.000000		0.000000		0.486152		0.000000		0.000000
0.000000		0.000000		0.520441		0.000000		0.519036		0.000000		0.521150		0.000000		0.000000		0.000000		0.000000		0.000000		0.000000		0.000000		0.516090		0.000000		0.000000		0.000000		0.000000		0.000000		0.000000		0.000000		0.000000		0.000000		0.000000
0.000000		0.000000		0.000000		0.000000		0.000000		0.000000		0.000000		0.699778		0.000000		0.000000		0.000000		0.000000		0.000000		0.000000		0.000000		0.000000		0.000000		0.000000		0.696815		0.000000		0.000000		0.000000		0.000000		0.000000		0.000000
0.000000		0.000000		0.000000		0.000000		0.000000		0.000000		0.000000		0.000000		0.000000		0.482038		0.000000		0.000000		0.000000		0.000000		0.000000		0.000000		0.000000		0.000000		0.000000		0.000000		0.000000		0.000000		0.000000		0.000000		0.000000
0.000000		0.000000		0.000000		0.000000		0.000000		0.000000		0.000000		0.488256		0.000000		0.000000		0.000000		0.000000		0.000000		0.000000		0.000000		0.000000		0.000000		0.000000		0.000000		0.000000		0.000000		0.000000		0.000000		0.000000		0.000000
0.000000		0.000000		0.000000		0.000000		0.000000		0.497069		0.000000		0.000000		0.000000		0.000000		0.000000		0.000000		0.000000		0.000000		0.000000		0.000000		0.000000		0.000000		0.000000		0.498565		0.000000		0.000000		0.000000		0.000000		0.000000
0.000000		0.484173		0.000000		0.483063		0.000000		0.000000		0.000000		0.000000		0.000000		0.000000		0.000000		0.000000		0.000000		0.000000		0.000000		0.000000		0.000000		0.000000		0.000000		0.000000		0.000000		0.000000		0.000000		0.485329		0.000000
0.000000		0.000000		0.000000		0.000000		0.000000		0.000000		0.000000		0.000000		0.000000		0.000000		0.490091		0.000000		0.000000		0.000000		0.000000		0.000000		0.000000		0.000000		0.000000		0.000000		0.000000		0.489378		0.000000		0.486486		0.000000
0.000000		0.000000		0.000000		0.000000		0.533132		0.000000		0.533691		0.000000		0.000000		0.000000		0.000000		0.530024		0.000000		0.000000		0.000000		0.000000		0.000000		0.000000		0.000000		0.000000		0.000000		0.000000		0.000000		0.000000		0.000000
0.000000		0.000000		0.000000		0.000000		0.000000		0.000000		0.000000		0.000000		0.000000		0.000000		0.000000		0.000000		0.000000		0.000000		0.000000		0.000000		0.000000		0.000000		0.000000		0.000000		0.000000		0.505844		0.000000		0.000000		0.000000
0.000000		0.000000		0.000000		0.000000		0.000000		0.000000		0.000000		0.000000		0.000000		0.000000		0.000000		0.554428		0.000000		0.000000		0.000000		0.000000		0.000000		0.000000		0.000000		0.000000		0.000000		0.550555		0.000000		0.000000		0.000000
0.531211		0.000000		0.000000		0.000000		0.000000		0.000000		0.000000		0.000000		0.000000		0.000000		0.000000		0.000000		0.000000		0.000000		0.000000		0.000000		0.000000		0.000000		0.000000		0.000000		0.000000		0.000000		0.000000		0.528963		0.532785
0.000000		0.000000		0.557499		0.554307		0.000000		0.000000		0.000000		0.000000		0.000000		0.000000		0.000000		0.556063		0.000000		0.000000		0.000000		0.000000		0.000000		0.000000		0.555943		0.000000		0.000000		0.000000		0.554226		0.000000		0.000000
0.000000		0.000000		0.000000		0.000000		0.000000		0.000000		0.487974		0.000000		0.491812		0.000000		0.000000		0.000000		0.000000		0.000000		0.000000		0.000000		0.000000		0.000000		0.000000		0.000000		0.000000		0.000000		0.000000		0.000000		0.000000
0.000000		0.000000		0.000000		0.000000		0.515548		0.000000		0.000000		0.000000		0.000000		0.000000		0.000000		0.000000		0.000000		0.000000		0.000000		0.000000		0.000000		0.000000		0.000000		0.000000		0.000000		0.000000		0.000000		0.000000		0.000000
0.000000		0.487721		0.000000		0.000000		0.000000		0.000000		0.000000		0.000000		0.000000		0.000000		0.000000		0.000000		0.000000		0.000000		0.000000		0.486993		0.485883		0.000000		0.000000		0.000000		0.000000		0.000000		0.000000		0.000000		0.000000
0.000000		0.000000		0.000000		0.524609		0.000000		0.000000		0.000000		0.000000		0.000000		0.000000		0.000000		0.000000		0.000000		0.000000		0.000000		0.000000		0.000000		0.000000		0.000000		0.000000		0.000000		0.000000		0.000000		0.000000		0.000000
0.000000		0.580178		0.000000		0.582165		0.000000		0.000000		0.000000		0.581058		0.000000		0.000000		0.000000		0.000000		0.000000		0.000000		0.000000		0.000000		0.000000		0.000000		0.000000		0.000000		0.000000		0.000000		0.000000		0.582742		0.000000
0.000000		0.485784		0.000000		0.483480		0.000000		0.486118		0.000000		0.000000		0.000000		0.000000		0.000000		0.000000		0.000000		0.000000		0.487051		0.000000		0.000000		0.000000		0.000000		0.000000		0.489339		0.000000		0.000000		0.000000		0.487160
0.000000		0.000000		0.000000		0.543760		0.000000		0.542836		0.000000		0.000000		0.000000		0.000000		0.000000		0.000000		0.000000		0.000000		0.000000		0.000000		0.000000		0.000000		0.000000		0.000000		0.000000		0.000000		0.000000		0.000000		0.000000
0.000000		0.000000		0.000000		0.000000		0.000000		0.000000		0.000000		0.000000		0.536169		0.000000		0.000000		0.534269		0.000000		0.000000		0.000000		0.532905		0.000000		0.000000		0.537056		0.000000		0.000000		0.000000		0.000000		0.000000		0.000000
0.000000		0.000000		0.000000		0.000000		0.000000		0.000000		0.000000		0.000000		0.000000		0.000000		0.000000		0.000000		0.000000		0.000000		0.000000		0.000000		0.000000		0.000000		0.000000		0.000000		0.000000		0.000000		0.000000		0.000000		0.000000
0.000000		0.000000		0.596566		0.000000		0.000000		0.000000		0.000000		0.000000		0.598822		0.000000		0.000000		0.000000		0.000000		0.000000		0.000000		0.000000		0.000000		0.000000		0.000000		0.000000		0.000000		0.000000		0.000000		0.000000		0.000000
0.542801		0.000000		0.000000		0.000000		0.000000		0.000000		0.000000		0.000000		0.000000		0.000000		0.000000		0.000000		0.000000		0.000000		0.000000		0.000000		0.000000		0.000000		0.000000		0.000000		0.546776		0.000000		0.000000		0.000000		0.000000
0.000000		0.000000		0.000000		0.000000		0.000000		0.000000		0.000000		0.000000		0.000000		0.000000		0.000000		0.000000		0.000000		0.000000		0.000000		0.486443		0.000000		0.000000		0.000000		0.000000		0.000000		0.000000		0.000000		0.000000		0.000000
0.000000		0.000000		0.000000		0.000000		0.000000		0.000000		0.000000		0.000000		0.000000		0.000000		0.528948		0.523810		0.528095		0.000000		0.000000		0.000000		0.000000		0.000000		0.000000		0.000000		0.000000		0.000000		0.000000		0.000000		0.000000
0.000000		0.000000		0.000000		0.000000		0.000000		0.000000		0.000000		0.000000		0.000000		0.000000		0.000000		0.000000		0.000000		0.000000		0.000000		0.000000		0.547025		0.000000		0.000000		0.000000		0.000000		0.548157		0.000000		0.000000		0.544368
0.000000		0.000000		0.000000		0.000000		0.512621		0.000000		0.000000		0.000000		0.000000		0.000000		0.000000		0.000000		0.000000		0.000000		0.000000		0.000000		0.000000		0.000000		0.000000		0.000000		0.513985		0.000000		0.000000		0.000000		0.000000
0.548124		0.000000		0.000000		0.000000		0.549391		0.000000		0.000000		0.000000		0.000000		0.000000		0.000000		0.000000		0.000000		0.000000		0.000000		0.000000		0.543951		0.000000		0.000000		0.000000		0.000000		0.000000		0.000000		0.000000		0.000000
0.000000		0.000000		0.000000		0.000000		0.000000		0.000000		0.000000		0.000000		0.000000		0.000000		0.000000		0.000000		0.000000		0.526083		0.000000		0.000000		0.000000		0.000000		0.530876		0.000000		0.000000		0.524937		0.000000		0.000000		0.000000
0.000000		0.509070		0.506182		0.000000		0.508092		0.000000		0.000000		0.000000		0.000000		0.000000		0.000000		0.000000		0.507183		0.000000		0.000000		0.000000		0.000000		0.000000		0.000000		0.000000		0.000000		0.000000		0.504613		0.000000		0.000000
0.000000		0.000000		0.000000		0.000000		0.000000		0.537113		0.000000		0.000000		0.000000		0.537117		0.000000		0.000000		0.000000		0.000000		0.000000		0.000000		0.000000		0.000000		0.000000		0.000000		0.538098		0.000000		0.538910		0.000000		0.000000
0.000000		0.000000		0.000000		0.000000		0.620494		0.000000		0.000000		0.000000		0.000000		0.000000		0.000000		0.000000		0.000000		0.000000		0.000000		0.618086		0.000000		0.618558		0.000000		0.000000		0.000000		0.000000		0.000000		0.000000		0.000000
0.544412		0.000000		0.000000		0.000000		0.000000		0.000000		0.000000		0.000000		0.000000		0.000000		0.548197		0.000000		0.000000		0.000000		0.000000		0.000000		0.000000		0.000000		0.545923		0.000000		0.000000		0.000000		0.000000		0.000000		0.000000
0.000000		0.000000		0.000000		0.000000		0.000000		0.000000		0.000000		0.000000		0.000000		0.000000		0.562093		0.000000		0.000000		0.000000		0.000000		0.000000		0.000000		0.000000		0.000000		0.000000		0.000000		0.000000		0.000000		0.000000		0.000000
0.000000		0.000000		0.000000		0.000000		0.000000		0.000000		0.000000		0.000000		0.000000		0.000000		0.000000		0.000000		0.639813		0.000000		0.000000		0.000000		0.634968		0.000000		0.640390		0.000000		0.000000		0.000000		0.000000		0.000000		0.000000
0.000000		0.000000		0.000000		0.000000		0.000000		0.000000		0.000000		0.488282		0.488735		0.000000		0.000000		0.000000		0.486883		0.000000		0.000000		0.000000		0.000000		0.000000		0.000000		0.000000		0.000000		0.000000		0.000000		0.000000		0.000000
0.000000		0.516442		0.000000		0.000000		0.000000		0.000000		0.000000		0.000000		0.000000		0.000000		0.000000		0.000000		0.000000		0.000000		0.000000		0.515159		0.000000		0.000000		0.000000		0.000000		0.000000		0.000000		0.517746		0.000000		0.000000
0.000000		0.000000		0.000000		0.000000		0.000000		0.000000		0.000000		0.496631		0.000000		0.000000		0.000000		0.000000		0.494916		0.000000		0.000000		0.000000		0.000000		0.000000		0.000000		0.000000		0.496800		0.000000		0.000000		0.000000		0.498163
0.000000		0.000000		0.000000		0.000000		0.000000		0.000000		0.000000		0.000000		0.000000		0.000000		0.000000		0.549264		0.000000		0.000000		0.000000		0.000000		0.000000		0.550505		0.000000		0.000000		0.000000		0.000000		0.000000		0.000000		0.000000
0.000000		0.000000		0.591465		0.000000		0.000000		0.000000		0.000000		0.000000		0.589885		0.000000		0.000000		0.000000		0.000000		0.592218		0.000000		0.000000		0.000000		0.000000		0.000000		0.000000		0.000000		0.000000		0.000000		0.000000		0.000000
0.000000		0.000000		0.000000		0.515542		0.000000		0.513929		0.000000		0.000000		0.000000		0.000000		0.000000		0.000000		0.000000		0.000000		0.000000		0.000000		0.000000		0.000000		0.517409		0.000000		0.000000		0.000000		0.517258		0.000000		0.000000
0.000000		0.000000		0.000000		0.000000		0.000000		0.000000		0.000000		0.000000		0.000000		0.000000		0.000000		0.000000		0.000000		0.000000		0.000000		0.000000		0.000000		0.000000		0.000000		0.000000		0.000000		0.000000		0.000000		0.519001		0.000000
0.000000		0.000000		0.000000		0.000000		0.487869		0.486802		0.000000		0.000000		0.000000		0.000000		0.000000		0.000000		0.000000		0.000000		0.000000		0.000000		0.000000		0.000000		0.490967		0.000000		0.000000		0.000000		0.000000		0.000000		0.000000
0.000000		0.000000		0.000000		0.000000		0.000000		0.000000		0.000000		0.000000		0.000000		0.000000		0.000000		0.000000		0.000000		0.000000		0.487200		0.000000		0.000000		0.000000		0.000000		0.000000		0.000000		0.000000		0.000000		0.000000		0.000000
0.000000		0.000000		0.000000		0.496763		0.000000		0.000000		0.000000		0.000000		0.000000		0.000000		0.000000		0.000000		0.000000		0.000000		0.000000		0.000000		0.000000		0.000000		0.000000		0.000000		0.000000		0.000000		0.496052		0.000000		0.000000
0.000000		0.000000		0.000000		0.000000		0.000000		0.000000		0.000000		0.653657		0.000000		0.000000		0.000000		0.000000		0.000000		0.000000		0.000000		0.000000		0.654039		0.000000		0.000000		0.000000		0.000000		0.000000		0.000000		0.000000		0.000000
0.596952		0.000000		0.000000		0.000000		0.000000		0.000000		0.598092		0.000000		0.000000		0.000000		0.600506		0.596997		0.000000		0.000000		0.000000		0.000000		0.000000		0.000000		0.000000		0.000000		0.000000		0.000000		0.000000		0.597623		0.000000
0.000000		0.000000		0.515557		0.000000		0.000000		0.514591		0.000000		0.000000		0.000000		0.000000		0.000000		0.514748		0.513203		0.000000		0.510702		0.000000		0.000000		0.000000		0.510676		0.000000		0.000000		0.000000		0.000000		0.000000		0.000000
0.000000		0.000000		0.000000		0.000000		0.000000		0.555340		0.000000		0.000000		0.000000		0.552059		0.000000		0.000000		0.000000		0.000000		0.000000		0.000000		0.000000		0.556397		0.000000		0.000000		0.000000		0.000000		0.000000		0.000000		0.000000
0.000000		0.000000		0.000000		0.000000		0.000000		0.000000		0.000000		0.000000		0.000000		0.000000		0.000000		0.000000		0.543856		0.000000		0.000000		0.000000		0.000000		0.000000		0.000000		0.000000		0.000000		0.000000		0.000000		0.000000		0.000000
0.000000		0.000000		0.000000		0.000000		0.000000		0.000000		0.484779		0.000000		0.000000		0.000000		0.000000		0.000000		0.000000		0.000000		0.000000		0.000000		0.000000		0.000000		0.000000		0.000000		0.000000		0.000000		0.482654		0.000000		0.000000
0.000000		0.000000		0.000000		0.000000		0.000000		0.000000		0.000000		0.000000		0.533242		0.000000		0.000000		0.000000		0.535342		0.000000		0.000000		0.000000		0.000000		0.000000		0.532950		0.000000		0.000000		0.000000		0.000000		0.000000		0.000000
0.000000		0.000000		0.000000		0.000000		0.000000		0.000000		0.000000		0.000000		0.510789		0.000000		0.000000		0.000000		0.000000		0.000000		0.000000		0.000000		0.000000		0.000000		0.000000		0.000000		0.510103		0.000000		0.000000		0.000000		0.000000
0.000000		0.000000		0.000000		0.000000		0.000000		0.000000		0.000000		0.000000		0.000000		0.000000		0.000000		0.507184		0.000000		0.000000		0.000000		0.000000		0.000000		0.000000		0.505681		0.000000		0.000000		0.000000		0.000000		0.000000		0.000000
0.000000		0.000000		0.000000		0.000000		0.496878		0.000000		0.000000		0.000000		0.000000		0.000000		0.000000		0.000000		0.000000		0.000000		0.000000		0.000000		0.000000		0.000000		0.000000		0.000000		0.000000		0.000000		0.000000		0.493122		0.000000
0.000000		0.000000		0.000000		0.000000		0.000000		0.000000		0.000000		0.000000		0.000000		0.000000		0.000000		0.000000		0.494021		0.000000		0.000000		0.000000		0.493706		0.000000		0.000000		0.000000		0.000000		0.000000		0.000000		0.492894		0.000000
0.000000		0.000000		0.000000		0.000000		0.000000		0.000000		0.000000		0.000000		0.000000		0.000000		0.000000		0.000000		0.000000		0.000000		0.000000		0.000000		0.000000		0.000000		0.000000		0.000000		0.000000		0.000000		0.000000		0.000000		0.000000
0.000000		0.000000		0.000000		0.000000		0.000000		0.000000		0.000000		0.000000		0.000000		0.000000		0.000000		0.000000		0.000000		0.000000		0.000000		0.000000		0.000000		0.000000		0.000000		0.000000		0.000000		0.000000		0.000000		0.484312		0.000000
0.000000		0.000000		0.000000		0.551054		0.000000		0.000000		0.000000		0.000000		0.000000		0.000000		0.000000		0.000000		0.000000		0.000000		0.000000		0.000000		0.000000		0.000000		0.000000		0.000000		0.000000		0.000000		0.000000		0.000000		0.000000
0.000000		0.000000		0.000000		0.000000		0.000000		0.481687		0.000000		0.000000		0.000000		0.000000		0.000000		0.483883		0.000000		0.000000		0.000000		0.000000		0.000000		0.000000		0.000000		0.000000		0.000000		0.000000		0.487566		0.000000		0.490345
0.000000		0.000000		0.474796		0.472424		0.000000		0.000000		0.000000		0.474654		0.000000		0.000000		0.000000		0.000000		0.474043		0.000000		0.000000		0.000000		0.000000		0.472692		0.000000		0.000000		0.475462		0.000000		0.000000		0.000000		0.000000
0.000000		0.000000		0.000000		0.000000		0.546106		0.000000		0.000000		0.550542		0.000000		0.000000		0.000000		0.000000		0.000000		0.544665		0.000000		0.000000		0.000000		0.000000		0.000000		0.000000		0.000000		0.000000		0.000000		0.000000		0.547486
0.000000		0.000000		0.000000		0.000000		0.000000		0.000000		0.000000		0.512270		0.512244		0.000000		0.000000		0.000000		0.000000		0.000000		0.000000		0.000000		0.000000		0.000000		0.000000		0.000000		0.000000		0.000000		0.510470		0.000000		0.000000
0.000000		0.000000		0.000000		0.489876		0.000000		0.000000		0.000000		0.000000		0.000000		0.000000		0.493653		0.000000		0.000000		0.000000		0.000000		0.000000		0.490961		0.000000		0.489994		0.000000		0.000000		0.000000		0.000000		0.000000		0.000000
0.532945		0.000000		0.000000		0.000000		0.000000		0.000000		0.000000		0.000000		0.000000		0.000000		0.000000		0.000000		0.532555		0.000000		0.000000		0.000000		0.533984		0.000000		0.000000		0.000000		0.000000		0.000000		0.000000		0.000000		0.000000
0.000000		0.000000		0.000000		0.000000		0.000000		0.492067		0.000000		0.000000		0.000000		0.000000		0.000000		0.000000		0.486763		0.483846		0.000000		0.000000		0.000000		0.000000		0.000000		0.000000		0.000000		0.000000		0.000000		0.000000		0.000000
0.000000		0.000000		0.486740		0.000000		0.000000		0.000000		0.000000		0.000000		0.000000		0.000000		0.000000		0.000000		0.000000		0.000000		0.000000		0.000000		0.000000		0.000000		0.000000		0.000000		0.000000		0.484818		0.491214		0.488665		0.000000
0.000000		0.000000		0.000000		0.000000		0.550873		0.000000		0.000000		0.000000		0.000000		0.544334		0.000000		0.000000		0.546570		0.000000		0.000000		0.000000		0.000000		0.000000		0.000000		0.000000		0.000000		0.000000		0.547345		0.000000		0.000000
0.607120		0.000000		0.605519		0.000000		0.609263		0.000000		0.000000		0.000000		0.000000		0.000000		0.000000		0.000000		0.000000		0.000000		0.000000		0.000000		0.000000		0.000000		0.000000		0.000000		0.000000		0.000000		0.000000		0.000000		0.000000
0.000000		0.000000		0.000000		0.000000		0.000000		0.000000		0.000000		0.000000		0.000000		0.000000		0.000000		0.000000		0.000000		0.000000		0.000000		0.000000		0.486419		0.000000		0.000000		0.489133		0.000000		0.000000		0.000000		0.000000		0.000000
0.000000		0.000000		0.000000		0.000000		0.000000		0.000000		0.487324		0.000000		0.000000		0.000000		0.000000		0.000000		0.000000		0.000000		0.000000		0.000000		0.000000		0.000000		0.000000		0.000000		0.000000		0.000000		0.000000		0.000000		0.490823
0.504114		0.000000		0.000000		0.000000		0.000000		0.000000		0.000000		0.000000		0.000000		0.000000		0.000000		0.000000		0.000000		0.000000		0.000000		0.000000		0.000000		0.000000		0.000000		0.000000		0.000000		0.000000		0.000000		0.504959		0.000000
0.000000		0.000000		0.000000		0.000000		0.542249		0.000000		0.000000		0.000000		0.000000		0.000000		0.000000		0.540057		0.000000		0.000000		0.000000		0.000000		0.000000		0.000000		0.000000		0.000000		0.000000		0.000000		0.000000		0.542611		0.000000
0.000000		0.000000		0.000000		0.000000		0.000000		0.000000		0.000000		0.000000		0.000000		0.000000		0.000000		0.000000		0.000000		0.000000		0.000000		0.000000		0.487138		0.000000		0.000000		0.000000		0.000000		0.000000		0.000000		0.000000		0.000000
0.000000		0.000000		0.000000		0.546009		0.000000		0.000000		0.000000		0.000000		0.000000		0.548532		0.000000		0.000000		0.000000		0.000000		0.000000		0.000000		0.000000		0.000000		0.000000		0.000000		0.000000		0.000000		0.000000		0.000000		0.000000
0.000000		0.000000		0.000000		0.484179		0.000000		0.000000		0.000000		0.488923		0.000000		0.000000		0.000000		0.000000		0.000000		0.000000		0.000000		0.000000		0.000000		0.000000		0.000000		0.490155		0.000000		0.489189		0.000000		0.000000		0.000000
0.000000		0.000000		0.000000		0.000000		0.495740		0.000000		0.000000		0.000000		0.000000		0.000000		0.000000		0.000000		0.000000		0.493798		0.000000		0.000000		0.000000		0.000000		0.000000		0.000000		0.000000		0.000000		0.000000		0.000000		0.000000
0.000000		0.000000		0.000000		0.000000		0.488026		0.000000		0.000000		0.000000		0.000000		0.000000		0.000000		0.000000		0.000000		0.000000		0.000000		0.000000		0.489268		0.000000		0.000000		0.000000		0.000000		0.000000		0.000000		0.000000		0.000000
0.493897		0.493184		0.000000		0.490487		0.000000		0.494078		0.000000		0.000000		0.000000		0.000000		0.000000		0.000000		0.000000		0.000000		0.000000		0.000000		0.000000		0.000000		0.000000		0.496084		0.495545		0.000000		0.000000		0.000000		0.000000
0.000000		0.000000		0.000000		0.000000		0.000000		0.000000		0.000000		0.000000		0.000000		0.000000		0.000000		0.000000		0.000000		0.000000		0.000000		0.000000		0.000000		0.000000		0.000000		0.000000		0.000000		0.000000		0.550929		0.000000		0.000000
0.000000		0.000000		0.000000		0.000000		0.000000		0.000000		0.000000		0.000000		0.000000		0.000000		0.000000		0.000000		0.000000		0.000000		0.000000		0.000000		0.000000		0.000000		0.000000		0.000000		0.000000		0.000000		0.000000		0.000000		0.000000
0.552729		0.000000		0.556101		0.000000		0.000000		0.000000		0.000000		0.000000		0.000000		0.000000		0.000000		0.000000		0.000000		0.000000		0.000000		0.000000		0.000000		0.000000		0.000000		0.000000		0.000000		0.000000		0.000000		0.000000		0.000000
0.000000		0.000000		0.494333		0.000000		0.000000		0.000000		0.000000		0.000000		0.000000		0.000000		0.000000		0.000000		0.000000		0.000000		0.000000		0.000000		0.000000		0.000000		0.496512		0.000000		0.000000		0.000000		0.000000		0.000000		0.000000
0.000000		0.000000		0.000000		0.544997		0.000000		0.000000		0.000000		0.000000		0.000000		0.000000		0.000000		0.000000		0.000000		0.000000		0.000000		0.000000		0.000000		0.546148		0.546162		0.000000		0.000000		0.000000		0.540769		0.000000		0.000000
0.000000		0.000000		0.532829		0.000000		0.000000		0.000000		0.000000		0.000000		0.533639		0.536049		0.000000		0.000000		0.000000		0.000000		0.000000		0.000000		0.000000		0.000000		0.000000		0.000000		0.000000		0.000000		0.000000		0.000000		0.000000
0.000000		0.000000		0.000000		0.000000		0.496109		0.000000		0.000000		0.000000		0.000000		0.494466		0.000000		0.000000		0.000000		0.000000		0.000000		0.000000		0.000000		0.496236		0.497957		0.000000		0.000000		0.000000		0.000000		0.000000		0.000000
0.000000		0.000000		0.000000		0.000000		0.000000		0.000000		0.000000		0.000000		0.504634		0.000000		0.000000		0.000000		0.000000		0.502011		0.000000		0.000000		0.000000		0.501240		0.000000		0.000000		0.000000		0.000000		0.000000		0.000000		0.000000
0.000000		0.000000		0.000000		0.000000		0.000000		0.000000		0.000000		0.000000		0.000000		0.000000		0.000000		0.000000		0.000000		0.000000		0.000000		0.000000		0.000000		0.000000		0.000000		0.000000		0.000000		0.000000		0.000000		0.000000		0.000000
0.000000		0.000000		0.487198		0.000000		0.483398		0.000000		0.000000		0.000000		0.000000		0.000000		0.000000		0.000000		0.000000		0.000000		0.000000		0.478968		0.480756		0.000000		0.000000		0.000000		0.000000		0.000000		0.000000		0.000000		0.000000
0.000000		0.517973		0.000000		0.000000		0.000000		0.000000		0.000000		0.516668		0.513578		0.000000		0.000000		0.000000		0.517762		0.000000		0.000000		0.000000		0.000000		0.000000		0.000000		0.000000		0.000000		0.000000		0.000000		0.000000		0.000000
0.000000		0.000000		0.000000		0.000000		0.000000		0.000000		0.000000		0.000000		0.488172		0.000000		0.000000		0.488042		0.000000		0.000000		0.000000		0.000000		0.485045		0.000000		0.000000		0.494137		0.000000		0.000000		0.000000		0.000000		0.000000
0.000000		0.000000		0.000000		0.000000		0.000000		0.000000		0.000000		0.583653		0.000000		0.000000		0.000000		0.000000		0.000000		0.000000		0.000000		0.585028		0.000000		0.000000		0.000000		0.000000		0.000000		0.000000		0.000000		0.000000		0.000000
0.000000		0.000000		0.000000		0.000000		0.000000		0.000000		0.000000		0.000000		0.000000		0.000000		0.000000		0.000000		0.530508		0.000000		0.000000		0.000000		0.529954		0.000000		0.000000		0.000000		0.000000		0.000000		0.000000		0.000000		0.000000
0.000000		0.000000		0.000000		0.000000		0.000000		0.000000		0.000000		0.000000		0.000000		0.000000		0.000000		0.000000		0.000000		0.000000		0.000000		0.546844		0.000000		0.000000		0.000000		0.000000		0.000000		0.000000		0.000000		0.000000		0.000000
0.000000		0.000000		0.000000		0.503857		0.000000		0.000000		0.000000		0.000000		0.000000		0.000000		0.000000		0.000000		0.000000		0.000000		0.000000		0.000000		0.000000		0.000000		0.000000		0.000000		0.000000		0.503112		0.000000		0.000000		0.000000
0.000000		0.000000		0.000000		0.000000		0.000000		0.000000		0.000000		0.000000		0.000000		0.000000		0.000000		0.000000		0.000000		0.000000		0.000000		0.000000		0.000000		0.000000		0.000000		0.000000		0.000000		0.000000		0.000000		0.000000		0.492250
0.000000		0.000000		0.000000		0.536220		0.000000		0.000000		0.000000		0.000000		0.540778		0.000000		0.000000		0.000000		0.000000		0.000000		0.000000		0.000000		0.000000		0.000000		0.000000		0.000000		0.000000		0.000000		0.000000		0.000000		0.535506
0.000000		0.000000		0.000000		0.000000		0.497892		0.000000		0.000000		0.000000		0.000000		0.000000		0.000000		0.000000		0.000000		0.000000		0.000000		0.493892		0.000000		0.000000		0.000000		0.000000		0.000000		0.000000		0.000000		0.000000		0.000000
0.000000		0.000000		0.000000		0.000000		0.000000		0.000000		0.000000		0.000000		0.000000		0.000000		0.000000		0.000000		0.000000		0.000000		0.000000		0.000000		0.519880		0.000000		0.000000		0.000000		0.000000		0.000000		0.000000		0.000000		0.000000
0.000000		0.000000		0.000000		0.000000		0.000000		0.000000		0.000000		0.000000		0.000000		0.000000		0.523745		0.000000		0.000000		0.000000		0.000000		0.000000		0.000000		0.000000		0.000000		0.000000		0.000000		0.000000		0.000000		0.000000		0.000000
0.000000		0.000000		0.000000		0.000000		0.534949		0.000000		0.000000		0.000000		0.000000		0.000000		0.000000		0.000000		0.000000		0.000000		0.000000		0.000000		0.000000		0.534779		0.538097		0.000000		0.000000		0.000000		0.533066		0.000000		0.000000
0.000000		0.000000		0.000000		0.000000		0.501368		0.000000		0.502566		0.000000		0.000000		0.000000		0.000000		0.000000		0.000000		0.000000		0.000000		0.000000		0.000000		0.000000		0.000000		0.000000		0.000000		0.000000		0.000000		0.000000		0.000000
0.000000		0.000000		0.000000		0.000000		0.000000		0.000000		0.000000		0.000000		0.000000		0.000000		0.000000		0.000000		0.000000		0.000000		0.000000		0.489642		0.000000		0.000000		0.000000		0.000000		0.000000		0.000000		0.000000		0.000000		0.000000
0.000000		0.000000		0.602869		0.600810		0.000000		0.000000		0.000000		0.000000		0.000000		0.598055		0.000000		0.000000		0.000000		0.000000		0.000000		0.598153		0.000000		0.599068		0.000000		0.600346		0.600342		0.000000		0.000000		0.000000		0.599865
0.000000		0.000000		0.000000		0.000000		0.000000		0.000000		0.000000		0.000000		0.000000		0.000000		0.492173		0.000000		0.000000		0.000000		0.000000		0.000000		0.000000		0.000000		0.000000		0.000000		0.000000		0.000000		0.000000		0.000000		0.000000
0.000000		0.000000		0.000000		0.000000		0.000000		0.000000		0.000000		0.000000		0.000000		0.000000		0.000000		0.000000		0.000000		0.000000		0.000000		0.000000		0.000000		0.000000		0.000000		0.000000		0.000000		0.000000		0.000000		0.000000		0.000000
0.000000		0.000000		0.000000		0.488093		0.000000		0.000000		0.000000		0.000000		0.000000		0.000000		0.000000		0.488412		0.000000		0.000000		0.000000		0.000000		0.000000		0.000000		0.000000		0.000000		0.000000		0.000000		0.000000		0.000000		0.000000
0.000000		0.000000		0.000000		0.000000		0.599026		0.606562		0.000000		0.000000		0.000000		0.600702		0.000000		0.000000		0.000000		0.000000		0.000000		0.000000		0.000000		0.603053		0.000000		0.000000		0.000000		0.000000		0.000000		0.000000		0.000000
0.000000		0.000000		0.000000		0.000000		0.000000		0.000000		0.000000		0.000000		0.000000		0.000000		0.000000		0.000000		0.000000		0.000000		0.544834		0.000000		0.545424		0.000000		0.000000		0.000000		0.542221		0.000000		0.000000		0.000000		0.000000
0.000000		0.000000		0.000000		0.000000		0.489069		0.000000		0.488855		0.000000		0.000000		0.000000		0.490916		0.000000		0.000000		0.000000		0.000000		0.000000		0.000000		0.000000		0.000000		0.000000		0.000000		0.000000		0.000000		0.000000		0.486589
0.609998		0.000000		0.000000		0.000000		0.611676		0.000000		0.000000		0.000000		0.000000		0.000000		0.000000		0.000000		0.000000		0.000000		0.000000		0.000000		0.000000		0.000000		0.000000		0.000000		0.000000		0.000000		0.000000		0.000000		0.000000
0.000000		0.000000		0.000000		0.000000		0.000000		0.547736		0.000000		0.549830		0.000000		0.000000		0.000000		0.000000		0.000000		0.000000		0.000000		0.000000		0.000000		0.000000		0.000000		0.551829		0.000000		0.000000		0.000000		0.000000		0.000000
0.000000		0.000000		0.000000		0.000000		0.000000		0.000000		0.000000		0.000000		0.000000		0.484873		0.000000		0.000000		0.000000		0.000000		0.487935		0.000000		0.000000		0.000000		0.000000		0.000000		0.487914		0.000000		0.000000		0.000000		0.000000
0.000000		0.000000		0.000000		0.000000		0.000000		0.000000		0.617099		0.622111		0.617607		0.000000		0.000000		0.620239		0.000000		0.000000		0.000000		0.000000		0.000000		0.000000		0.000000		0.000000		0.000000		0.000000		0.000000		0.000000		0.618707
0.000000		0.000000		0.000000		0.000000		0.000000		0.000000		0.000000		0.000000		0.000000		0.000000		0.000000		0.000000		0.000000		0.000000		0.000000		0.000000		0.000000		0.536818		0.000000		0.000000		0.000000		0.000000		0.000000		0.000000		0.536975
0.000000		0.000000		0.000000		0.000000		0.000000		0.000000		0.000000		0.505444		0.000000		0.000000		0.000000		0.000000		0.000000		0.000000		0.000000		0.000000		0.000000		0.000000		0.000000		0.000000		0.000000		0.000000		0.000000		0.000000		0.000000
0.000000		0.517406		0.000000		0.000000		0.000000		0.000000		0.000000		0.000000		0.000000		0.000000		0.000000		0.000000		0.000000		0.000000		0.000000		0.000000		0.000000		0.000000		0.000000		0.000000		0.000000		0.000000		0.000000		0.000000		0.518907
0.000000		0.000000		0.000000		0.000000		0.000000		0.000000		0.000000		0.000000		0.000000		0.552314		0.555804		0.000000		0.000000		0.000000		0.000000		0.000000		0.000000		0.000000		0.553656		0.000000		0.000000		0.548440		0.000000		0.000000		0.000000
0.000000		0.000000		0.000000		0.000000		0.000000		0.000000		0.000000		0.000000		0.000000		0.000000		0.000000		0.000000		0.000000		0.000000		0.000000		0.000000		0.000000		0.000000		0.000000		0.000000		0.000000		0.000000		0.000000		0.000000		0.000000
0.000000		0.000000		0.000000		0.000000		0.000000		0.000000		0.000000		0.000000		0.000000		0.000000		0.000000		0.000000		0.000000		0.486530		0.000000		0.000000		0.000000		0.000000		0.000000		0.000000		0.000000		0.000000		0.000000		0.000000		0.000000
0.000000		0.000000		0.000000		0.477910		0.000000		0.479265		0.000000		0.479305		0.000000		0.000000		0.000000		0.000000		0.000000		0.000000		0.000000		0.000000		0.000000		0.478726		0.000000		0.000000		0.000000		0.000000		0.000000		0.000000		0.000000
0.000000		0.546473		0.545881		0.546194		0.000000		0.000000		0.000000		0.544941		0.000000		0.000000		0.000000		0.000000		0.000000		0.000000		0.000000		0.000000		0.000000		0.000000		0.548567		0.000000		0.000000		0.000000		0.000000		0.000000		0.000000
0.000000		0.000000		0.000000		0.488960		0.000000		0.000000		0.000000		0.000000		0.000000		0.000000		0.000000		0.492587		0.000000		0.000000		0.000000		0.000000		0.000000		0.000000		0.492835		0.000000		0.000000		0.000000		0.000000		0.000000		0.000000
0.000000		0.685424		0.000000		0.000000		0.000000		0.683453		0.000000		0.000000		0.000000		0.000000		0.000000		0.000000		0.000000		0.000000		0.000000		0.000000		0.000000		0.000000		0.000000		0.684296		0.000000		0.000000		0.000000		0.000000		0.000000
0.000000		0.000000		0.000000		0.000000		0.548135		0.000000		0.000000		0.000000		0.000000		0.000000		0.000000		0.000000		0.000000		0.000000		0.549827		0.548919		0.000000		0.548347		0.000000		0.000000		0.000000		0.000000		0.000000		0.000000		0.547713
0.000000		0.000000		0.000000		0.569452		0.000000		0.563724		0.000000		0.000000		0.000000		0.000000		0.000000		0.000000		0.000000		0.000000		0.000000		0.562339		0.000000		0.000000		0.568896		0.000000		0.000000		0.000000		0.570439		0.000000		0.000000
0.494958		0.497105		0.000000		0.000000		0.000000		0.000000		0.000000		0.000000		0.000000		0.000000		0.000000		0.489679		0.000000		0.000000		0.000000		0.000000		0.000000		0.000000		0.000000		0.000000		0.000000		0.000000		0.000000		0.000000		0.000000
0.000000		0.000000		0.000000		0.000000		0.000000		0.000000		0.489732		0.000000		0.000000		0.490329		0.000000		0.000000		0.000000		0.000000		0.000000		0.000000		0.000000		0.000000		0.000000		0.000000		0.000000		0.000000		0.000000		0.000000		0.492737
0.000000		0.551030		0.000000		0.000000		0.550700		0.000000		0.000000		0.000000		0.000000		0.000000		0.000000		0.000000		0.000000		0.000000		0.000000		0.000000		0.551538		0.000000		0.000000		0.000000		0.000000		0.000000		0.000000		0.000000		0.000000
0.000000		0.478950		0.000000		0.000000		0.000000		0.478503		0.000000		0.000000		0.000000		0.000000		0.000000		0.000000		0.474636		0.000000		0.000000		0.000000		0.000000		0.000000		0.478721		0.000000		0.480134		0.000000		0.000000		0.000000		0.000000
0.000000		0.000000		0.000000		0.000000		0.000000		0.494726		0.000000		0.000000		0.000000		0.000000		0.000000		0.000000		0.000000		0.000000		0.000000		0.000000		0.000000		0.000000		0.000000		0.000000		0.000000		0.000000		0.000000		0.000000		0.000000
0.523327		0.000000		0.526960		0.000000		0.000000		0.000000		0.000000		0.524016		0.000000		0.000000		0.000000		0.000000		0.000000		0.000000		0.000000		0.000000		0.000000		0.000000		0.000000		0.000000		0.000000		0.000000		0.000000		0.521877		0.000000
0.000000		0.000000		0.000000		0.000000		0.000000		0.000000		0.000000		0.000000		0.000000		0.000000		0.000000		0.000000		0.000000		0.000000		0.000000		0.000000		0.000000		0.000000		0.000000		0.000000		0.000000		0.000000		0.000000		0.000000		0.000000
0.000000		0.000000		0.000000		0.000000		0.000000		0.000000		0.000000		0.000000		0.529460		0.000000		0.000000		0.000000		0.000000		0.000000		0.000000		0.000000		0.000000		0.000000		0.000000		0.000000		0.000000		0.000000		0.000000		0.000000		0.000000
0.000000		0.000000		0.000000		0.000000		0.000000		0.000000		0.000000		0.000000		0.000000		0.000000		0.000000		0.000000		0.000000		0.000000		0.000000		0.000000		0.000000		0.000000		0.000000		0.000000		0.000000		0.548754		0.000000		0.000000		0.000000
0.000000		0.000000		0.000000		0.674871		0.000000		0.000000		0.000000		0.000000		0.676241		0.000000		0.000000		0.000000		0.000000		0.000000		0.000000		0.000000		0.000000		0.000000		0.000000		0.000000		0.000000		0.000000		0.000000		0.000000		0.000000
0.000000		0.000000		0.000000		0.000000		0.000000		0.000000		0.000000		0.490717		0.000000		0.000000		0.000000		0.000000		0.000000		0.000000		0.000000		0.000000		0.000000		0.000000		0.000000		0.000000		0.000000		0.000000		0.000000		0.000000		0.000000
0.000000		0.000000		0.000000		0.000000		0.000000		0.000000		0.000000		0.000000		0.000000		0.000000		0.000000		0.641592		0.000000		0.000000		0.000000		0.000000		0.000000		0.000000		0.000000		0.000000		0.000000		0.000000		0.643313		0.640891		0.000000
0.000000		0.000000		0.000000		0.000000		0.000000		0.000000		0.544145		0.000000		0.000000		0.000000		0.550724		0.000000		0.000000		0.000000		0.000000		0.000000		0.000000		0.000000		0.549749		0.000000		0.000000		0.000000		0.000000		0.000000		0.000000
0.537680		0.000000		0.000000		0.542440		0.000000		0.000000		0.000000		0.543051		0.000000		0.000000		0.546206		0.000000		0.000000		0.000000		0.000000		0.000000		0.000000		0.000000		0.000000		0.000000		0.000000		0.000000		0.000000		0.000000		0.540979
0.000000		0.000000		0.000000		0.000000		0.000000		0.000000		0.505594		0.000000		0.000000		0.000000		0.000000		0.000000		0.000000		0.000000		0.000000		0.000000		0.000000		0.000000		0.000000		0.000000		0.505305		0.000000		0.000000		0.000000		0.000000
0.000000		0.000000		0.000000		0.000000		0.000000		0.000000		0.000000		0.580155		0.000000		0.000000		0.000000		0.000000		0.000000		0.000000		0.000000		0.000000		0.000000		0.000000		0.580453		0.000000		0.000000		0.000000		0.000000		0.000000		0.000000
0.000000		0.000000		0.000000		0.000000		0.000000		0.000000		0.000000		0.000000		0.000000		0.000000		0.000000		0.000000		0.000000		0.000000		0.000000		0.000000		0.000000		0.000000		0.000000		0.578204		0.000000		0.000000		0.000000		0.584205		0.000000
0.000000		0.000000		0.000000		0.000000		0.000000		0.000000		0.000000		0.000000		0.000000		0.000000		0.000000		0.549777		0.000000		0.000000		0.000000		0.549968		0.000000		0.000000		0.000000		0.552458		0.551634		0.000000		0.000000		0.000000		0.000000
0.000000		0.000000		0.000000		0.000000		0.000000		0.000000		0.000000		0.506413		0.000000		0.504950		0.000000		0.000000		0.000000		0.508537		0.000000		0.000000		0.000000		0.000000		0.505162		0.000000		0.000000		0.000000		0.000000		0.508385		0.000000
0.000000		0.000000		0.000000		0.000000		0.000000		0.000000		0.529189		0.000000		0.000000		0.000000		0.000000		0.000000		0.000000		0.000000		0.000000		0.000000		0.000000		0.000000		0.000000		0.000000		0.000000		0.000000		0.000000		0.000000		0.000000
0.000000		0.557165		0.000000		0.000000		0.000000		0.000000		0.000000		0.000000		0.554369		0.000000		0.000000		0.000000		0.000000		0.557820		0.000000		0.559178		0.000000		0.560412		0.000000		0.000000		0.000000		0.000000		0.000000		0.000000		0.000000
0.000000		0.000000		0.000000		0.000000		0.000000		0.000000		0.000000		0.000000		0.000000		0.000000		0.000000		0.000000		0.000000		0.000000		0.000000		0.000000		0.000000		0.000000		0.000000		0.000000		0.000000		0.000000		0.000000		0.000000		0.000000
0.000000		0.000000		0.000000		0.000000		0.000000		0.000000		0.000000		0.000000		0.000000		0.000000		0.000000		0.000000		0.000000		0.663071		0.000000		0.000000		0.000000		0.000000		0.000000		0.000000		0.000000		0.000000		0.000000		0.000000		0.000000
0.000000		0.000000		0.000000		0.000000		0.000000		0.000000		0.561423		0.000000		0.000000		0.000000		0.000000		0.000000		0.000000		0.000000		0.565547		0.000000		0.000000		0.000000		0.000000		0.000000		0.000000		0.000000		0.000000		0.000000		0.000000
0.000000		0.000000		0.000000		0.000000		0.000000		0.000000		0.000000		0.000000		0.000000		0.000000		0.000000		0.000000		0.000000		0.000000		0.000000		0.000000		0.000000		0.000000		0.000000		0.000000		0.000000		0.000000		0.000000		0.000000		0.000000
0.000000		0.000000		0.000000		0.000000		0.000000		0.000000		0.000000		0.508078		0.000000		0.506591		0.000000		0.000000		0.000000		0.000000		0.000000		0.000000		0.000000		0.508025		0.000000		0.000000		0.000000		0.000000		0.000000		0.000000		0.000000
0.000000		0.000000		0.000000		0.000000		0.000000		0.000000		0.000000		0.000000		0.000000		0.000000		0.000000		0.000000		0.000000		0.000000		0.000000		0.000000		0.535204		0.000000		0.000000		0.000000		0.000000		0.000000		0.000000		0.000000		0.000000
0.000000		0.000000		0.000000		0.000000		0.000000		0.000000		0.000000		0.000000		0.492720		0.000000		0.000000		0.000000		0.492741		0.000000		0.000000		0.000000		0.000000		0.000000		0.488441		0.000000		0.000000		0.000000		0.000000		0.000000		0.000000
0.484101		0.000000		0.000000		0.000000		0.481253		0.000000		0.000000		0.000000		0.000000		0.000000		0.000000		0.000000		0.482608		0.000000		0.000000		0.000000		0.000000		0.000000		0.000000		0.000000		0.000000		0.000000		0.482697		0.000000		0.000000
0.000000		0.000000		0.000000		0.000000		0.000000		0.496416		0.000000		0.000000		0.000000		0.000000		0.000000		0.000000		0.000000		0.000000		0.000000		0.000000		0.000000		0.000000		0.000000		0.000000		0.000000		0.000000		0.493996		0.500149		0.000000
0.000000		0.000000		0.000000		0.000000		0.000000		0.000000		0.000000		0.000000		0.000000		0.000000		0.502520		0.000000		0.000000		0.000000		0.000000		0.000000		0.000000		0.000000		0.000000		0.000000		0.000000		0.000000		0.000000		0.000000		0.000000
0.000000		0.000000		0.000000		0.000000		0.000000		0.000000		0.000000		0.511688		0.000000		0.000000		0.000000		0.000000		0.000000		0.000000		0.000000		0.000000		0.000000		0.000000		0.000000		0.000000		0.000000		0.000000		0.000000		0.000000		0.000000
0.000000		0.000000		0.000000		0.000000		0.000000		0.000000		0.485505		0.000000		0.000000		0.000000		0.000000		0.000000		0.000000		0.000000		0.000000		0.000000		0.000000		0.000000		0.000000		0.486155		0.000000		0.000000		0.000000		0.000000		0.000000
0.000000		0.000000		0.000000		0.000000		0.000000		0.000000		0.000000		0.000000		0.000000		0.000000		0.000000		0.000000		0.000000		0.000000		0.000000		0.000000		0.000000		0.000000		0.000000		0.488874		0.000000		0.000000		0.000000		0.000000		0.000000
0.000000		0.000000		0.000000		0.000000		0.000000		0.000000		0.000000		0.000000		0.000000		0.000000		0.000000		0.000000		0.000000		0.000000		0.000000		0.000000		0.000000		0.503655		0.000000		0.000000		0.000000		0.000000		0.000000		0.507920		0.000000
0.000000		0.000000		0.505086		0.000000		0.000000		0.502583		0.000000		0.000000		0.000000		0.000000		0.000000		0.000000		0.000000		0.000000		0.000000		0.000000		0.000000		0.000000		0.000000		0.000000		0.000000		0.000000		0.000000		0.000000		0.000000
0.000000		0.000000		0.000000		0.539904		0.000000		0.543550		0.000000		0.000000		0.538736		0.000000		0.541877		0.539765		0.541204		0.000000		0.000000		0.536576		0.000000		0.000000		0.000000		0.000000		0.540392		0.000000		0.000000		0.000000		0.000000
0.000000		0.000000		0.000000		0.000000		0.000000		0.000000		0.000000		0.481638		0.000000		0.000000		0.484674		0.000000		0.000000		0.000000		0.000000		0.000000		0.000000		0.000000		0.000000		0.000000		0.000000		0.000000		0.000000		0.484750		0.000000
0.000000		0.000000		0.518558		0.000000		0.000000		0.000000		0.000000		0.518479		0.000000		0.000000		0.000000		0.515266		0.000000		0.000000		0.518807		0.000000		0.000000		0.000000		0.000000		0.000000		0.000000		0.000000		0.513979		0.000000		0.515305
0.000000		0.000000		0.000000		0.537372		0.000000		0.000000		0.000000		0.000000		0.536864		0.000000		0.000000		0.000000		0.000000		0.000000		0.000000		0.000000		0.000000		0.000000		0.000000		0.000000		0.536296		0.000000		0.000000		0.000000		0.000000
0.551282		0.552286		0.000000		0.000000		0.000000		0.000000		0.000000		0.000000		0.550506		0.000000		0.000000		0.000000		0.000000		0.000000		0.000000		0.000000		0.000000		0.000000		0.000000		0.000000		0.000000		0.000000		0.000000		0.000000		0.000000
0.000000		0.000000		0.000000		0.000000		0.486526		0.488278		0.000000		0.000000		0.000000		0.000000		0.000000		0.000000		0.487779		0.000000		0.000000		0.488653		0.000000		0.000000		0.486942		0.000000		0.000000		0.000000		0.000000		0.000000		0.485325
0.000000		0.000000		0.000000		0.000000		0.000000		0.000000		0.000000		0.646167		0.000000		0.000000		0.000000		0.000000		0.000000		0.000000		0.000000		0.000000		0.000000		0.000000		0.000000		0.000000		0.000000		0.000000		0.000000		0.000000		0.000000
0.538207		0.000000		0.000000		0.000000		0.542334		0.542827		0.000000		0.000000		0.000000		0.000000		0.000000		0.000000		0.000000		0.000000		0.546815		0.000000		0.000000		0.000000		0.000000		0.000000		0.000000		0.000000		0.542502		0.000000		0.000000
0.000000		0.000000		0.000000		0.000000		0.000000		0.000000		0.000000		0.000000		0.000000		0.000000		0.000000		0.000000		0.000000		0.000000		0.000000		0.000000		0.000000		0.000000		0.000000		0.000000		0.000000		0.000000		0.000000		0.000000		0.000000
0.000000		0.000000		0.000000		0.000000		0.000000		0.000000		0.000000		0.000000		0.000000		0.000000		0.554826		0.000000		0.000000		0.000000		0.000000		0.000000		0.000000		0.000000		0.548983		0.000000		0.000000		0.000000		0.000000		0.000000		0.000000
0.000000		0.000000		0.000000		0.000000		0.000000		0.000000		0.000000		0.000000		0.000000		0.000000		0.000000		0.000000		0.000000		0.000000		0.000000		0.000000		0.000000		0.000000		0.000000		0.000000		0.000000		0.000000		0.000000		0.000000		0.000000
0.000000		0.000000		0.000000		0.000000		0.000000		0.000000		0.000000		0.000000		0.000000		0.000000		0.000000		0.000000		0.000000		0.000000		0.000000		0.000000		0.000000		0.000000		0.000000		0.000000		0.000000		0.488276		0.000000		0.000000		0.000000
0.000000		0.485004		0.000000		0.000000		0.000000		0.000000		0.000000		0.000000		0.486715		0.000000		0.491372		0.000000		0.000000		0.000000		0.000000		0.000000		0.000000		0.000000		0.000000		0.000000		0.000000		0.000000		0.000000		0.000000		0.000000
0.000000		0.000000		0.000000		0.000000		0.492409		0.489362		0.000000		0.000000		0.000000		0.000000		0.000000		0.000000		0.000000		0.000000		0.000000		0.000000		0.000000		0.000000		0.000000		0.000000		0.000000		0.491517		0.000000		0.000000		0.000000
0.000000		0.000000		0.000000		0.000000		0.000000		0.495766		0.000000		0.491877		0.000000		0.000000		0.000000		0.000000		0.000000		0.000000		0.000000		0.000000		0.000000		0.000000		0.000000		0.000000		0.000000		0.000000		0.000000		0.000000		0.000000
0.000000		0.000000		0.000000		0.000000		0.000000		0.000000		0.000000		0.000000		0.491503		0.000000		0.492764		0.000000		0.000000		0.000000		0.488245		0.489914		0.000000		0.000000		0.000000		0.000000		0.000000		0.000000		0.000000		0.000000		0.000000
0.000000		0.000000		0.000000		0.000000		0.000000		0.000000		0.000000		0.000000		0.000000		0.000000		0.000000		0.488244		0.000000		0.000000		0.484869		0.000000		0.000000		0.000000		0.491490		0.000000		0.000000		0.000000		0.000000		0.000000		0.000000
0.000000		0.000000		0.000000		0.000000		0.000000		0.000000		0.000000		0.000000		0.000000		0.000000		0.000000		0.000000		0.000000		0.000000		0.000000		0.504279		0.000000		0.000000		0.000000		0.000000		0.000000		0.000000		0.503133		0.000000		0.000000
0.000000		0.000000		0.000000		0.000000		0.000000		0.000000		0.000000		0.000000		0.000000		0.000000		0.000000		0.000000		0.000000		0.512907		0.000000		0.000000		0.000000		0.000000		0.000000		0.000000		0.000000		0.000000		0.000000		0.000000		0.000000
0.000000		0.000000		0.000000		0.000000		0.000000		0.000000		0.000000		0.000000		0.000000		0.000000		0.545969		0.000000		0.000000		0.000000		0.000000		0.000000		0.000000		0.000000		0.000000		0.000000		0.000000		0.000000		0.000000		0.000000		0.000000
0.000000		0.000000		0.488998		0.485642		0.000000		0.000000		0.000000		0.000000		0.000000		0.000000		0.000000		0.486997		0.000000		0.487689		0.000000		0.000000		0.000000		0.000000		0.000000		0.483396		0.000000		0.000000		0.000000		0.000000		0.000000
0.548537		0.000000		0.000000		0.000000		0.000000		0.000000		0.548228		0.000000		0.000000		0.000000		0.000000		0.000000		0.000000		0.000000		0.000000		0.545776		0.000000		0.000000		0.550245		0.000000		0.000000		0.000000		0.000000		0.000000		0.000000
0.000000		0.000000		0.000000		0.000000		0.590076		0.000000		0.000000		0.000000		0.000000		0.000000		0.000000		0.000000		0.000000		0.000000		0.000000		0.000000		0.000000		0.000000		0.000000		0.000000		0.000000		0.000000		0.000000		0.000000		0.000000
0.000000		0.000000		0.000000		0.000000		0.000000		0.000000		0.611851		0.000000		0.000000		0.000000		0.000000		0.000000		0.000000		0.000000		0.000000		0.000000		0.000000		0.000000		0.000000		0.612965		0.615437		0.000000		0.000000		0.000000		0.000000
0.000000		0.559569		0.000000		0.000000		0.559133		0.000000		0.000000		0.000000		0.000000		0.000000		0.000000		0.000000		0.000000		0.557433		0.557509		0.000000		0.556109		0.000000		0.561457		0.000000		0.000000		0.000000		0.000000		0.000000		0.000000
0.000000		0.000000		0.000000		0.000000		0.000000		0.491534		0.000000		0.000000		0.000000		0.000000		0.000000		0.000000		0.000000		0.488347		0.000000		0.000000		0.000000		0.000000		0.000000		0.000000		0.000000		0.000000		0.000000		0.000000		0.000000
0.000000		0.000000		0.000000		0.000000		0.000000		0.000000		0.000000		0.000000		0.000000		0.000000		0.000000		0.000000		0.000000		0.000000		0.555830		0.000000		0.000000		0.000000		0.000000		0.549057		0.000000		0.000000		0.000000		0.000000		0.000000
0.000000		0.000000		0.000000		0.000000		0.000000		0.000000		0.000000		0.000000		0.000000		0.000000		0.000000		0.000000		0.000000		0.543453		0.000000		0.000000		0.000000		0.547745		0.000000		0.000000		0.000000		0.000000		0.000000		0.000000		0.000000
0.000000		0.000000		0.000000		0.000000		0.000000		0.000000		0.000000		0.000000		0.000000		0.542625		0.000000		0.000000		0.000000		0.000000		0.000000		0.000000		0.000000		0.000000		0.000000		0.000000		0.000000		0.000000		0.000000		0.000000		0.000000
0.000000		0.000000		0.000000		0.000000		0.000000		0.000000		0.000000		0.000000		0.000000		0.000000		0.000000		0.000000		0.000000		0.000000		0.000000		0.000000		0.000000		0.000000		0.000000		0.000000		0.000000		0.000000		0.000000		0.000000		0.000000
0.000000		0.488581		0.000000		0.000000		0.000000		0.000000		0.000000		0.000000		0.000000		0.000000		0.000000		0.000000		0.000000		0.000000		0.000000		0.000000		0.489096		0.000000		0.000000		0.000000		0.000000		0.000000		0.000000		0.000000		0.000000
0.000000		0.000000		0.000000		0.000000		0.000000		0.000000		0.000000		0.000000		0.000000		0.509209		0.000000		0.000000		0.000000		0.000000		0.512292		0.000000		0.000000		0.000000		0.000000		0.000000		0.000000		0.000000		0.000000		0.000000		0.000000
0.000000		0.000000		0.000000		0.000000		0.000000		0.000000		0.000000		0.000000		0.000000		0.000000		0.000000		0.000000		0.000000		0.000000		0.000000		0.000000		0.000000		0.000000		0.000000		0.000000		0.000000		0.000000		0.000000		0.000000		0.000000
0.000000		0.000000		0.000000		0.000000		0.000000		0.000000		0.000000		0.000000		0.000000		0.000000		0.000000		0.000000		0.563278		0.000000		0.000000		0.000000		0.562870		0.000000		0.000000		0.000000		0.000000		0.000000		0.000000		0.000000		0.000000
0.000000		0.000000		0.000000		0.000000		0.000000		0.000000		0.000000		0.000000		0.000000		0.000000		0.000000		0.000000		0.000000		0.547705		0.000000		0.000000		0.547812		0.000000		0.000000		0.000000		0.000000		0.000000		0.548166		0.000000		0.000000
0.000000		0.000000		0.000000		0.000000		0.000000		0.000000		0.672953		0.000000		0.670837		0.000000		0.000000		0.000000		0.000000		0.000000		0.000000		0.000000		0.000000		0.000000		0.000000		0.000000		0.000000		0.000000		0.000000		0.000000		0.673708
0.000000		0.000000		0.486501		0.000000		0.000000		0.000000		0.000000		0.486473		0.000000		0.000000		0.492802		0.000000		0.000000		0.000000		0.000000		0.000000		0.000000		0.000000		0.000000		0.000000		0.000000		0.000000		0.000000		0.000000		0.000000
0.497141		0.000000		0.000000		0.000000		0.000000		0.000000		0.000000		0.000000		0.000000		0.000000		0.000000		0.000000		0.000000		0.000000		0.000000		0.000000		0.000000		0.499936		0.000000		0.000000		0.000000		0.000000		0.000000		0.000000		0.000000
0.626249		0.000000		0.000000		0.000000		0.000000		0.000000		0.000000		0.000000		0.000000		0.000000		0.624429		0.000000		0.000000		0.000000		0.000000		0.623644		0.000000		0.000000		0.000000		0.622666		0.000000		0.000000		0.000000		0.000000		0.000000
0.000000		0.000000		0.000000		0.000000		0.000000		0.000000		0.000000		0.000000		0.000000		0.000000		0.000000		0.000000		0.000000		0.000000		0.000000		0.000000		0.549255		0.000000		0.000000		0.000000		0.000000		0.000000		0.548990		0.000000		0.000000
0.000000		0.000000		0.000000		0.531780		0.000000		0.000000		0.535553		0.000000		0.000000		0.000000		0.000000		0.000000		0.000000		0.000000		0.000000		0.000000		0.000000		0.000000		0.000000		0.000000		0.000000		0.532666		0.000000		0.000000		0.000000
0.000000		0.000000		0.000000		0.000000		0.000000		0.000000		0.523868		0.000000		0.000000		0.000000		0.000000		0.000000		0.000000		0.520278		0.000000		0.000000		0.000000		0.000000		0.523416		0.000000		0.000000		0.000000		0.518286		0.000000		0.000000
0.000000		0.000000		0.505172		0.000000		0.000000		0.000000		0.000000		0.000000		0.000000		0.000000		0.000000		0.000000		0.000000		0.000000		0.000000		0.000000		0.000000		0.000000		0.000000		0.000000		0.000000		0.000000		0.000000		0.000000		0.000000
0.000000		0.637820		0.000000		0.000000		0.000000		0.000000		0.000000		0.000000		0.000000		0.000000		0.636232		0.000000		0.000000		0.000000		0.000000		0.000000		0.000000		0.000000		0.000000		0.000000		0.000000		0.000000		0.000000		0.000000		0.000000
0.000000		0.000000		0.000000		0.000000		0.000000		0.000000		0.491641		0.000000		0.000000		0.000000		0.000000		0.000000		0.000000		0.000000		0.000000		0.000000		0.487742		0.000000		0.000000		0.488052		0.000000		0.000000		0.000000		0.000000		0.000000
0.000000		0.515579		0.000000		0.000000		0.000000		0.000000		0.000000		0.000000		0.518507		0.000000		0.520178		0.000000		0.000000		0.000000		0.000000		0.000000		0.513732		0.000000		0.000000		0.000000		0.000000		0.000000		0.000000		0.518335		0.000000
0.000000		0.000000		0.000000		0.000000		0.000000		0.000000		0.000000		0.000000		0.000000		0.000000		0.000000		0.000000		0.000000		0.000000		0.505836		0.000000		0.000000		0.000000		0.000000		0.000000		0.000000		0.000000		0.000000		0.000000		0.509780
0.000000		0.000000		0.000000		0.490134		0.000000		0.000000		0.491532		0.000000		0.000000		0.000000		0.000000		0.000000		0.000000		0.492432		0.000000		0.000000		0.000000		0.000000		0.000000		0.491489		0.000000		0.000000		0.000000		0.000000		0.000000
0.000000		0.000000		0.000000		0.000000		0.000000		0.000000		0.567416		0.000000		0.000000		0.000000		0.000000		0.000000		0.000000		0.565955		0.000000		0.000000		0.000000		0.000000		0.000000		0.000000		0.000000		0.000000		0.000000		0.000000		0.000000
0.000000		0.000000		0.000000		0.488407		0.000000		0.491690		0.000000		0.486540		0.000000		0.000000		0.000000		0.000000		0.486011		0.000000		0.485012		0.000000		0.000000		0.000000		0.000000		0.000000		0.000000		0.000000		0.000000		0.000000		0.000000
0.000000		0.000000		0.000000		0.000000		0.000000		0.000000		0.000000		0.000000		0.000000		0.000000		0.000000		0.000000		0.000000		0.000000		0.000000		0.000000		0.554435		0.000000		0.000000		0.000000		0.000000		0.000000		0.000000		0.000000		0.000000
0.512363		0.000000		0.000000		0.000000		0.000000		0.000000		0.000000		0.000000		0.000000		0.000000		0.000000		0.000000		0.512420		0.000000		0.509768		0.000000		0.000000		0.511291		0.000000		0.000000		0.512410		0.000000		0.000000		0.507618		0.000000
0.000000		0.000000		0.000000		0.000000		0.000000		0.000000		0.000000		0.000000		0.000000		0.000000		0.000000		0.000000		0.000000		0.000000		0.000000		0.513804		0.000000		0.000000		0.000000		0.000000		0.000000		0.000000		0.000000		0.000000		0.000000
0.000000		0.000000		0.000000		0.000000		0.000000		0.612567		0.000000		0.000000		0.000000		0.000000		0.000000		0.000000		0.000000		0.000000		0.000000		0.000000		0.000000		0.000000		0.000000		0.609670		0.000000		0.000000		0.000000		0.610896		0.000000
0.000000		0.000000		0.000000		0.500142		0.000000		0.000000		0.000000		0.000000		0.000000		0.000000		0.000000		0.000000		0.000000		0.000000		0.000000		0.000000		0.000000		0.000000		0.000000		0.000000		0.000000		0.000000		0.000000		0.000000		0.000000
0.482302		0.000000		0.000000		0.486674		0.000000		0.000000		0.000000		0.484140		0.000000		0.000000		0.000000		0.000000		0.000000		0.000000		0.000000		0.000000		0.000000		0.000000		0.000000		0.000000		0.000000		0.000000		0.000000		0.000000		0.000000
0.000000		0.000000		0.000000		0.000000		0.000000		0.000000		0.000000		0.518825		0.000000		0.000000		0.000000		0.000000		0.000000		0.000000		0.000000		0.000000		0.000000		0.000000		0.000000		0.000000		0.000000		0.000000		0.000000		0.000000		0.000000
0.000000		0.000000		0.000000		0.000000		0.000000		0.000000		0.000000		0.000000		0.537448		0.000000		0.000000		0.000000		0.000000		0.000000		0.000000		0.000000		0.000000		0.000000		0.000000		0.000000		0.000000		0.000000		0.000000		0.537501		0.000000
0.000000		0.000000		0.554286		0.000000		0.000000		0.000000		0.000000		0.000000		0.000000		0.000000		0.000000		0.000000		0.000000		0.551057		0.000000		0.000000		0.000000		0.000000		0.000000		0.000000		0.000000		0.000000		0.000000		0.000000		0.000000
0.571315		0.000000		0.000000		0.000000		0.573415		0.000000		0.000000		0.000000		0.574260		0.000000		0.000000		0.000000		0.571608		0.000000		0.000000		0.000000		0.000000		0.000000		0.000000		0.000000		0.000000		0.000000		0.000000		0.000000		0.000000
0.000000		0.000000		0.000000		0.000000		0.000000		0.000000		0.000000		0.000000		0.000000		0.000000		0.636698		0.000000		0.000000		0.000000		0.000000		0.000000		0.000000		0.000000		0.000000		0.000000		0.635110		0.000000		0.000000		0.000000		0.000000
0.000000		0.000000		0.000000		0.000000		0.000000		0.000000		0.000000		0.522791		0.000000		0.000000		0.000000		0.000000		0.000000		0.000000		0.000000		0.000000		0.522498		0.000000		0.000000		0.000000		0.522019		0.000000		0.000000		0.000000		0.000000
0.000000		0.000000		0.000000		0.000000		0.000000		0.000000		0.000000		0.000000		0.000000		0.000000		0.000000		0.000000		0.000000		0.000000		0.000000		0.000000		0.000000		0.000000		0.000000		0.000000		0.000000		0.000000		0.000000		0.000000		0.522533
0.000000		0.000000		0.000000		0.000000		0.000000		0.000000		0.000000		0.000000		0.000000		0.000000		0.000000		0.000000		0.534805		0.000000		0.000000		0.000000		0.000000		0.000000		0.000000		0.000000		0.000000		0.534867		0.000000		0.000000		0.000000
0.000000		0.000000		0.000000		0.000000		0.000000		0.000000		0.000000		0.604815		0.000000		0.000000		0.000000		0.000000		0.604581		0.000000		0.000000		0.000000		0.000000		0.000000		0.000000		0.000000		0.000000		0.000000		0.000000		0.000000		0.000000
0.000000		0.000000		0.000000		0.000000		0.509969		0.000000		0.000000		0.000000		0.000000		0.000000		0.000000		0.000000		0.000000		0.515577		0.000000		0.510369		0.000000		0.508085		0.510449		0.000000		0.000000		0.000000		0.000000		0.000000		0.510279
0.000000		0.000000		0.000000		0.000000		0.000000		0.000000		0.000000		0.000000		0.000000		0.000000		0.000000		0.000000		0.000000		0.000000		0.000000		0.000000		0.000000		0.000000		0.000000		0.000000		0.000000		0.000000		0.000000		0.630491		0.000000
0.000000		0.000000		0.000000		0.000000		0.000000		0.000000		0.000000		0.000000		0.000000		0.000000		0.000000		0.000000		0.000000		0.000000		0.000000		0.486261		0.000000		0.000000		0.000000		0.000000		0.000000		0.000000		0.000000		0.000000		0.000000
0.000000		0.000000		0.000000		0.000000		0.000000		0.000000		0.486787		0.000000		0.000000		0.000000		0.000000		0.000000		0.000000		0.487987		0.000000		0.000000		0.000000		0.000000		0.000000		0.000000		0.000000		0.000000		0.000000		0.000000		0.000000
0.000000		0.000000		0.000000		0.000000		0.000000		0.000000		0.000000		0.000000		0.000000		0.000000		0.000000		0.000000		0.000000		0.000000		0.000000		0.000000		0.000000		0.000000		0.000000		0.000000		0.000000		0.000000		0.000000		0.000000		0.000000
0.000000		0.000000		0.000000		0.000000		0.000000		0.000000		0.502481		0.000000		0.000000		0.000000		0.000000		0.000000		0.000000		0.000000		0.000000		0.000000		0.000000		0.000000		0.000000		0.000000		0.501677		0.000000		0.000000		0.000000		0.503619
0.000000		0.000000		0.000000		0.000000		0.000000		0.000000		0.000000		0.000000		0.000000		0.000000		0.000000		0.000000		0.000000		0.000000		0.535044		0.000000		0.000000		0.000000		0.000000		0.000000		0.000000		0.000000		0.533227		0.000000		0.000000
0.000000		0.493330		0.496487		0.000000		0.000000		0.000000		0.000000		0.000000		0.000000		0.493610		0.000000		0.000000		0.000000		0.000000		0.498445		0.000000		0.000000		0.000000		0.000000		0.000000		0.493085		0.000000		0.498501		0.000000		0.000000
0.000000		0.000000		0.000000		0.486191		0.000000		0.490715		0.000000		0.000000		0.000000		0.000000		0.000000		0.000000		0.000000		0.000000		0.000000		0.487651		0.000000		0.000000		0.000000		0.000000		0.000000		0.485309		0.000000		0.000000		0.000000
0.000000		0.000000		0.000000		0.000000		0.000000		0.000000		0.000000		0.000000		0.000000		0.000000		0.000000		0.000000		0.000000		0.000000		0.000000		0.000000		0.000000		0.000000		0.000000		0.000000		0.000000		0.000000		0.000000		0.000000		0.485033
0.000000		0.000000		0.000000		0.000000		0.000000		0.000000		0.000000		0.000000		0.000000		0.000000		0.000000		0.000000		0.000000		0.000000		0.000000		0.000000		0.000000		0.000000		0.000000		0.000000		0.000000		0.000000		0.000000		0.000000		0.000000
0.000000		0.000000		0.000000		0.000000		0.000000		0.000000		0.487199		0.000000		0.000000		0.000000		0.000000		0.000000		0.000000		0.000000		0.000000		0.000000		0.000000		0.000000		0.000000		0.000000		0.000000		0.000000		0.000000		0.000000		0.000000
0.000000		0.000000		0.521496		0.522648		0.000000		0.000000		0.000000		0.000000		0.000000		0.000000		0.000000		0.000000		0.000000		0.000000		0.000000		0.000000		0.521946		0.000000		0.000000		0.000000		0.000000		0.000000		0.000000		0.000000		0.000000
0.000000		0.539114		0.000000		0.000000		0.000000		0.000000		0.543715		0.000000		0.000000		0.000000		0.000000		0.000000		0.000000		0.000000		0.000000		0.000000		0.000000		0.000000		0.000000		0.543798		0.000000		0.544355		0.000000		0.000000		0.000000
0.000000		0.000000		0.000000		0.000000		0.000000		0.000000		0.000000		0.000000		0.000000		0.000000		0.000000		0.000000		0.000000		0.000000		0.000000		0.000000		0.000000		0.000000		0.000000		0.000000		0.000000		0.000000		0.000000		0.000000		0.000000
0.000000		0.000000		0.000000		0.000000		0.000000		0.000000		0.000000		0.000000		0.000000		0.000000		0.000000		0.000000		0.000000		0.574947		0.578690		0.000000		0.000000		0.000000		0.000000		0.000000		0.000000		0.000000		0.000000		0.000000		0.000000
0.000000		0.000000		0.000000		0.540179		0.000000		0.000000		0.000000		0.000000		0.000000		0.000000		0.000000		0.000000		0.000000		0.000000		0.000000		0.000000		0.000000		0.000000		0.000000		0.000000		0.000000		0.000000		0.000000		0.000000		0.000000
0.000000		0.000000		0.000000		0.000000		0.492403		0.000000		0.000000		0.000000		0.000000		0.000000		0.000000		0.491318		0.000000		0.000000		0.000000		0.000000		0.000000		0.000000		0.000000		0.000000		0.000000		0.000000		0.000000		0.000000		0.000000
0.000000		0.000000		0.000000		0.563653		0.000000		0.000000		0.000000		0.000000		0.000000		0.566747		0.571424		0.000000		0.000000		0.563922		0.000000		0.000000		0.000000		0.000000		0.000000		0.000000		0.000000		0.000000		0.000000		0.000000		0.567389
0.000000		0.000000		0.000000		0.000000		0.000000		0.000000		0.000000		0.000000		0.486121		0.000000		0.000000		0.000000		0.000000		0.000000		0.000000		0.000000		0.000000		0.000000		0.000000		0.000000		0.000000		0.000000		0.000000		0.000000		0.000000
0.000000		0.494565		0.000000		0.000000		0.000000		0.000000		0.000000		0.000000		0.000000		0.000000		0.000000		0.000000		0.000000		0.000000		0.000000		0.000000		0.000000		0.000000		0.000000		0.000000		0.000000		0.000000		0.000000		0.000000		0.000000
0.000000		0.000000		0.000000		0.000000		0.000000		0.000000		0.000000		0.000000		0.000000		0.488353		0.000000		0.000000		0.000000		0.000000		0.000000		0.000000		0.000000		0.000000		0.488207		0.000000		0.000000		0.000000		0.000000		0.000000		0.000000
0.000000		0.000000		0.000000		0.000000		0.000000		0.000000		0.488247		0.000000		0.000000		0.000000		0.000000		0.000000		0.000000		0.000000		0.000000		0.000000		0.000000		0.000000		0.000000		0.000000		0.000000		0.000000		0.000000		0.000000		0.000000
0.000000		0.000000		0.000000		0.000000		0.000000		0.000000		0.000000		0.527275		0.000000		0.000000		0.000000		0.000000		0.524233		0.000000		0.000000		0.000000		0.000000		0.526556		0.000000		0.000000		0.000000		0.000000		0.000000		0.000000		0.000000
0.000000		0.000000		0.000000		0.000000		0.000000		0.000000		0.487461		0.487742		0.000000		0.000000		0.000000		0.000000		0.000000		0.000000		0.000000		0.000000		0.000000		0.000000		0.000000		0.000000		0.000000		0.000000		0.000000		0.000000		0.000000
0.000000		0.000000		0.531279		0.000000		0.000000		0.000000		0.000000		0.000000		0.000000		0.000000		0.000000		0.000000		0.531754		0.000000		0.000000		0.000000		0.000000		0.000000		0.000000		0.000000		0.000000		0.000000		0.000000		0.000000		0.000000
0.000000		0.000000		0.482528		0.000000		0.000000		0.000000		0.000000		0.000000		0.000000		0.000000		0.000000		0.000000		0.000000		0.000000		0.000000		0.000000		0.000000		0.487210		0.490644		0.000000		0.000000		0.000000		0.000000		0.000000		0.000000
0.000000		0.000000		0.000000		0.000000		0.484537		0.000000		0.000000		0.000000		0.000000		0.000000		0.000000		0.000000		0.000000		0.487752		0.000000		0.000000		0.000000		0.482500		0.000000		0.000000		0.000000		0.000000		0.000000		0.000000		0.000000
0.000000		0.000000		0.000000		0.000000		0.000000		0.000000		0.669485		0.000000		0.000000		0.000000		0.000000		0.000000		0.666843		0.000000		0.000000		0.668435		0.000000		0.000000		0.000000		0.000000		0.000000		0.000000		0.000000		0.000000		0.000000
0.000000		0.000000		0.000000		0.000000		0.000000		0.000000		0.000000		0.000000		0.000000		0.000000		0.000000		0.000000		0.000000		0.000000		0.504998		0.000000		0.000000		0.000000		0.000000		0.000000		0.000000		0.000000		0.000000		0.000000		0.000000
0.000000		0.000000		0.000000		0.000000		0.000000		0.000000		0.000000		0.000000		0.000000		0.000000		0.000000		0.000000		0.000000		0.000000		0.000000		0.000000		0.000000		0.000000		0.000000		0.000000		0.000000		0.000000		0.000000		0.000000		0.000000
0.642441		0.000000		0.000000		0.000000		0.000000		0.000000		0.000000		0.000000		0.000000		0.000000		0.000000		0.000000		0.000000		0.000000		0.000000		0.000000		0.000000		0.000000		0.000000		0.000000		0.000000		0.000000		0.000000		0.000000		0.643295
0.000000		0.000000		0.000000		0.000000		0.000000		0.000000		0.550334		0.000000		0.000000		0.000000		0.000000		0.000000		0.000000		0.000000		0.549956		0.000000		0.552647		0.000000		0.000000		0.000000		0.000000		0.000000		0.000000		0.000000		0.000000
0.000000		0.000000		0.000000		0.000000		0.000000		0.000000		0.000000		0.000000		0.000000		0.000000		0.000000		0.000000		0.000000		0.000000		0.000000		0.000000		0.000000		0.000000		0.000000		0.000000		0.000000		0.000000		0.000000		0.532912		0.000000
0.000000		0.000000		0.000000		0.000000		0.000000		0.000000		0.000000		0.000000		0.000000		0.000000		0.000000		0.000000		0.000000		0.000000		0.000000		0.000000		0.000000		0.000000		0.521505		0.521842		0.000000		0.520109		0.000000		0.000000		0.000000
0.000000		0.000000		0.000000		0.000000		0.000000		0.000000		0.000000		0.000000		0.000000		0.000000		0.000000		0.000000		0.000000		0.000000		0.000000		0.000000		0.599272		0.597996		0.000000		0.000000		0.000000		0.000000		0.000000		0.000000		0.000000
0.000000		0.000000		0.570783		0.000000		0.000000		0.000000		0.000000		0.000000		0.571239		0.000000		0.000000		0.000000		0.000000		0.000000		0.570721		0.000000		0.000000		0.000000		0.000000		0.000000		0.000000		0.000000		0.000000		0.000000		0.000000
0.537832		0.000000		0.000000		0.000000		0.000000		0.000000		0.000000		0.000000		0.000000		0.536285		0.000000		0.535429		0.000000		0.000000		0.000000		0.537222		0.000000		0.000000		0.000000		0.000000		0.000000		0.000000		0.000000		0.000000		0.534082
0.000000		0.000000		0.000000		0.000000		0.000000		0.000000		0.000000		0.000000		0.531843		0.000000		0.000000		0.000000		0.000000		0.530968		0.000000		0.000000		0.529981		0.000000		0.000000		0.000000		0.000000		0.000000		0.000000		0.000000		0.000000
0.000000		0.000000		0.000000		0.000000		0.000000		0.000000		0.000000		0.000000		0.000000		0.000000		0.000000		0.000000		0.000000		0.000000		0.000000		0.000000		0.000000		0.000000		0.000000		0.000000		0.000000		0.584687		0.000000		0.000000		0.000000
0.000000		0.000000		0.000000		0.000000		0.000000		0.000000		0.000000		0.000000		0.000000		0.000000		0.576491		0.000000		0.000000		0.000000		0.000000		0.000000		0.570551		0.000000		0.000000		0.000000		0.000000		0.000000		0.000000		0.000000		0.572850
0.000000		0.000000		0.000000		0.000000		0.000000		0.000000		0.000000		0.546725		0.000000		0.000000		0.000000		0.000000		0.000000		0.000000		0.000000		0.546933		0.000000		0.000000		0.000000		0.000000		0.000000		0.000000		0.000000		0.000000		0.000000
0.000000		0.000000		0.584739		0.000000		0.000000		0.590988		0.000000		0.000000		0.000000		0.000000		0.000000		0.000000		0.000000		0.000000		0.000000		0.000000		0.000000		0.000000		0.000000		0.000000		0.000000		0.000000		0.585611		0.000000		0.000000
0.000000		0.000000		0.000000		0.000000		0.000000		0.000000		0.000000		0.000000		0.000000		0.000000		0.000000		0.000000		0.000000		0.000000		0.000000		0.000000		0.000000		0.000000		0.000000		0.000000		0.000000		0.000000		0.000000		0.000000		0.000000
0.000000		0.000000		0.000000		0.000000		0.000000		0.000000		0.000000		0.000000		0.000000		0.000000		0.000000		0.000000		0.000000		0.000000		0.000000		0.000000		0.000000		0.000000		0.000000		0.000000		0.000000		0.000000		0.000000		0.000000		0.000000
0.000000		0.000000		0.000000		0.000000		0.000000		0.000000		0.000000		0.485253		0.485257		0.000000		0.000000		0.487641		0.480584		0.000000		0.000000		0.000000		0.000000		0.000000		0.000000		0.000000		0.484733		0.000000		0.000000		0.000000		0.000000
0.000000		0.000000		0.000000		0.000000		0.000000		0.000000		0.487001		0.000000		0.000000		0.000000		0.000000		0.000000		0.000000		0.000000		0.000000		0.000000		0.000000		0.000000		0.000000		0.000000		0.000000		0.000000		0.000000		0.000000		0.000000
0.000000		0.000000		0.000000		0.000000		0.000000		0.641076		0.000000		0.640855		0.000000		0.000000		0.000000		0.000000		0.000000		0.638633		0.000000		0.000000		0.000000		0.000000		0.000000		0.000000		0.638074		0.000000		0.000000		0.000000		0.000000
0.000000		0.000000		0.000000		0.000000		0.000000		0.000000		0.000000		0.000000		0.000000		0.491345		0.000000		0.000000		0.000000		0.000000		0.000000		0.000000		0.000000		0.000000		0.498280		0.000000		0.000000		0.000000		0.000000		0.000000		0.000000
0.506585		0.000000		0.000000		0.000000		0.000000		0.000000		0.000000		0.000000		0.000000		0.000000		0.000000		0.000000		0.000000		0.000000		0.000000		0.000000		0.000000		0.000000		0.000000		0.510014		0.000000		0.000000		0.000000		0.000000		0.000000
0.000000		0.000000		0.000000		0.000000		0.000000		0.000000		0.000000		0.000000		0.000000		0.000000		0.000000		0.000000		0.000000		0.000000		0.000000		0.000000		0.000000		0.000000		0.000000		0.000000		0.473808		0.000000		0.000000		0.000000		0.000000
0.000000		0.000000		0.000000		0.000000		0.482855		0.000000		0.480524		0.000000		0.000000		0.000000		0.000000		0.000000		0.000000		0.000000		0.000000		0.000000		0.000000		0.000000		0.487972		0.000000		0.000000		0.000000		0.485278		0.000000		0.000000
0.626992		0.000000		0.000000		0.000000		0.000000		0.000000		0.000000		0.000000		0.000000		0.000000		0.000000		0.000000		0.000000		0.000000		0.632735		0.000000		0.000000		0.000000		0.630796		0.000000		0.000000		0.000000		0.000000		0.000000		0.000000
0.000000		0.000000		0.000000		0.000000		0.000000		0.000000		0.000000		0.000000		0.000000		0.000000		0.000000		0.000000		0.000000		0.000000		0.000000		0.000000		0.000000		0.000000		0.000000		0.000000		0.000000		0.000000		0.000000		0.000000		0.000000
0.000000		0.581075		0.000000		0.579589		0.000000		0.000000		0.000000		0.000000		0.577518		0.000000		0.000000		0.580121		0.000000		0.000000		0.000000		0.000000		0.000000		0.581816		0.000000		0.000000		0.000000		0.000000		0.000000		0.000000		0.000000
0.000000		0.000000		0.000000		0.560549		0.000000		0.000000		0.000000		0.000000		0.000000		0.000000		0.000000		0.000000		0.000000		0.559418		0.000000		0.000000		0.000000		0.000000		0.000000		0.557548		0.000000		0.000000		0.000000		0.000000		0.000000
0.000000		0.000000		0.000000		0.000000		0.000000		0.000000		0.000000		0.000000		0.000000		0.512463		0.000000		0.000000		0.000000		0.000000		0.000000		0.000000		0.000000		0.000000		0.000000		0.000000		0.000000		0.000000		0.000000		0.000000		0.000000
0.000000		0.000000		0.000000		0.000000		0.000000		0.000000		0.000000		0.000000		0.000000		0.000000		0.000000		0.000000		0.000000		0.000000		0.000000		0.488408		0.000000		0.000000		0.000000		0.000000		0.000000		0.000000		0.000000		0.000000		0.000000
0.000000		0.000000		0.000000		0.000000		0.000000		0.000000		0.000000		0.000000		0.000000		0.000000		0.000000		0.575217		0.000000		0.000000		0.000000		0.000000		0.000000		0.000000		0.000000		0.000000		0.000000		0.000000		0.000000		0.000000		0.000000
0.000000		0.000000		0.000000		0.000000		0.000000		0.000000		0.000000		0.000000		0.000000		0.000000		0.000000		0.000000		0.000000		0.000000		0.000000		0.000000		0.000000		0.000000		0.000000		0.000000		0.000000		0.519482		0.000000		0.000000		0.000000
0.000000		0.000000		0.521450		0.000000		0.000000		0.000000		0.000000		0.000000		0.000000		0.000000		0.000000		0.000000		0.000000		0.000000		0.000000		0.000000		0.000000		0.000000		0.000000		0.000000		0.000000		0.000000		0.000000		0.000000		0.000000
0.493095		0.000000		0.000000		0.000000		0.000000		0.000000		0.000000		0.000000		0.000000		0.000000		0.000000		0.000000		0.495319		0.000000		0.000000		0.000000		0.498195		0.000000		0.000000		0.000000		0.000000		0.000000		0.000000		0.493594		0.000000
0.000000		0.000000		0.000000		0.000000		0.000000		0.000000		0.000000		0.000000		0.000000		0.000000		0.000000		0.000000		0.000000		0.000000		0.000000		0.000000		0.000000		0.000000		0.486440		0.000000		0.000000		0.000000		0.000000		0.000000		0.000000
0.000000		0.000000		0.489692		0.000000		0.000000		0.000000		0.000000		0.000000		0.000000		0.000000		0.000000		0.000000		0.000000		0.489510		0.000000		0.000000		0.000000		0.000000		0.000000		0.000000		0.000000		0.490824		0.000000		0.000000		0.000000
0.000000		0.000000		0.000000		0.000000		0.000000		0.000000		0.000000		0.000000		0.000000		0.000000		0.000000		0.000000		0.000000		0.000000		0.549996		0.000000		0.548634		0.000000		0.000000		0.000000		0.000000		0.000000		0.000000		0.000000		0.548568
0.000000		0.000000		0.000000		0.000000		0.000000		0.000000		0.000000		0.000000		0.000000		0.000000		0.000000		0.000000		0.000000		0.000000		0.000000		0.000000		0.000000		0.000000		0.000000		0.000000		0.000000		0.000000		0.000000		0.000000		0.000000
0.000000		0.000000		0.000000		0.000000		0.000000		0.000000		0.000000		0.000000		0.529440		0.000000		0.530319		0.000000		0.000000		0.529770		0.000000		0.000000		0.000000		0.000000		0.000000		0.000000		0.000000		0.000000		0.000000		0.000000		0.000000
0.000000		0.000000		0.000000		0.000000		0.547721		0.000000		0.000000		0.000000		0.000000		0.000000		0.000000		0.000000		0.000000		0.000000		0.000000		0.000000		0.000000		0.546016		0.000000		0.000000		0.000000		0.549848		0.000000		0.549515		0.000000
0.000000		0.000000		0.000000		0.544560		0.000000		0.000000		0.000000		0.000000		0.000000		0.000000		0.000000		0.000000		0.000000		0.544946		0.539138		0.000000		0.000000		0.000000		0.000000		0.000000		0.542503		0.000000		0.544685		0.000000		0.000000
0.523340		0.000000		0.000000		0.000000		0.000000		0.000000		0.000000		0.000000		0.521092		0.000000		0.000000		0.520175		0.000000		0.000000		0.000000		0.000000		0.000000		0.000000		0.524417		0.000000		0.000000		0.000000		0.000000		0.522272		0.000000
0.000000		0.000000		0.000000		0.000000		0.000000		0.000000		0.000000		0.000000		0.481038		0.000000		0.000000		0.000000		0.000000		0.000000		0.000000		0.000000		0.481699		0.000000		0.000000		0.000000		0.000000		0.000000		0.000000		0.000000		0.000000
0.665444		0.674117		0.000000		0.000000		0.000000		0.000000		0.000000		0.665596		0.000000		0.000000		0.000000		0.000000		0.000000		0.000000		0.000000		0.000000		0.000000		0.000000		0.000000		0.000000		0.000000		0.000000		0.000000		0.000000		0.000000
0.000000		0.000000		0.000000		0.537147		0.000000		0.536992		0.539623		0.000000		0.000000		0.541925		0.000000		0.000000		0.000000		0.000000		0.000000		0.538562		0.000000		0.540765		0.000000		0.000000		0.000000		0.000000		0.000000		0.000000		0.000000
0.000000		0.000000		0.000000		0.000000		0.000000		0.000000		0.000000		0.000000		0.000000		0.000000		0.501138		0.000000		0.000000		0.000000		0.492169		0.000000		0.000000		0.490803		0.000000		0.000000		0.000000		0.000000		0.000000		0.000000		0.000000
0.000000		0.000000		0.000000		0.000000		0.000000		0.000000		0.000000		0.000000		0.000000		0.000000		0.000000		0.000000		0.000000		0.000000		0.000000		0.000000		0.000000		0.000000		0.000000		0.000000		0.000000		0.000000		0.000000		0.000000		0.536869
0.000000		0.000000		0.000000		0.000000		0.000000		0.000000		0.000000		0.000000		0.000000		0.000000		0.000000		0.000000		0.000000		0.000000		0.000000		0.000000		0.000000		0.000000		0.000000		0.000000		0.000000		0.000000		0.000000		0.000000		0.000000
0.000000		0.491393		0.000000		0.000000		0.000000		0.000000		0.000000		0.000000		0.489020		0.000000		0.000000		0.000000		0.000000		0.000000		0.000000		0.000000		0.000000		0.000000		0.000000		0.000000		0.000000		0.000000		0.490062		0.000000		0.000000
0.000000		0.000000		0.000000		0.000000		0.000000		0.000000		0.000000		0.000000		0.000000		0.000000		0.000000		0.674516		0.000000		0.000000		0.000000		0.000000		0.000000		0.000000		0.000000		0.000000		0.000000		0.000000		0.000000		0.000000		0.000000
0.000000		0.000000		0.000000		0.000000		0.000000		0.000000		0.000000		0.000000		0.000000		0.000000		0.000000		0.000000		0.000000		0.000000		0.000000		0.000000		0.491422		0.000000		0.000000		0.000000		0.000000		0.000000		0.000000		0.491535		0.491958
0.000000		0.495610		0.000000		0.000000		0.000000		0.000000		0.000000		0.000000		0.000000		0.000000		0.000000		0.000000		0.497102		0.000000		0.000000		0.000000		0.000000		0.000000		0.000000		0.000000		0.000000		0.000000		0.000000		0.497263		0.000000
0.000000		0.000000		0.000000		0.000000		0.000000		0.000000		0.000000		0.544909		0.000000		0.000000		0.000000		0.000000		0.000000		0.000000		0.000000		0.000000		0.546654		0.000000		0.000000		0.000000		0.000000		0.549718		0.000000		0.000000		0.000000
0.000000		0.000000		0.000000		0.000000		0.000000		0.000000		0.000000		0.000000		0.000000		0.000000		0.000000		0.518042		0.000000		0.000000		0.000000		0.000000		0.000000		0.000000		0.527271		0.519193		0.000000		0.000000		0.000000		0.000000		0.000000
0.000000		0.000000		0.000000		0.000000		0.000000		0.000000		0.000000		0.500148		0.000000		0.000000		0.000000		0.000000		0.000000		0.000000		0.000000		0.000000		0.000000		0.000000		0.000000		0.000000		0.494022		0.496192		0.494904		0.000000		0.000000
0.000000		0.000000		0.000000		0.000000		0.000000		0.000000		0.000000		0.000000		0.000000		0.000000		0.539462		0.000000		0.000000		0.000000		0.000000		0.000000		0.000000		0.000000		0.000000		0.000000		0.000000		0.000000		0.000000		0.000000		0.000000
0.000000		0.000000		0.000000		0.000000		0.000000		0.000000		0.000000		0.000000		0.000000		0.000000		0.000000		0.000000		0.000000		0.519416		0.000000		0.520464		0.000000		0.000000		0.000000		0.000000		0.000000		0.000000		0.000000		0.000000		0.000000
0.000000		0.000000		0.000000		0.000000		0.000000		0.000000		0.000000		0.000000		0.000000		0.496659		0.000000		0.000000		0.000000		0.000000		0.000000		0.000000		0.000000		0.000000		0.000000		0.494150		0.000000		0.000000		0.000000		0.000000		0.000000
0.000000		0.000000		0.000000		0.000000		0.000000		0.000000		0.000000		0.000000		0.000000		0.541883		0.000000		0.000000		0.000000		0.000000		0.000000		0.000000		0.000000		0.000000		0.000000		0.000000		0.000000		0.000000		0.000000		0.000000		0.000000
0.000000		0.000000		0.000000		0.000000		0.000000		0.000000		0.000000		0.000000		0.485482		0.483880		0.000000		0.000000		0.000000		0.000000		0.000000		0.000000		0.000000		0.000000		0.000000		0.000000		0.000000		0.000000		0.000000		0.000000		0.000000
0.000000		0.000000		0.000000		0.511988		0.000000		0.000000		0.000000		0.000000		0.000000		0.000000		0.000000		0.000000		0.000000		0.000000		0.000000		0.000000		0.000000		0.000000		0.000000		0.000000		0.000000		0.000000		0.000000		0.000000		0.000000
0.000000		0.000000		0.000000		0.000000		0.000000		0.000000		0.000000		0.000000		0.000000		0.000000		0.000000		0.000000		0.000000		0.000000		0.000000		0.000000		0.000000		0.000000		0.000000		0.000000		0.495994		0.000000		0.000000		0.000000		0.000000
0.000000		0.486730		0.000000		0.000000		0.000000		0.000000		0.000000		0.000000		0.000000		0.000000		0.000000		0.000000		0.000000		0.000000		0.000000		0.486779		0.000000		0.000000		0.000000		0.000000		0.000000		0.000000		0.000000		0.000000		0.000000
0.565691		0.000000		0.000000		0.000000		0.000000		0.000000		0.000000		0.566034		0.000000		0.000000		0.000000		0.000000		0.000000		0.000000		0.000000		0.566377		0.000000		0.000000		0.000000		0.565668		0.000000		0.000000		0.000000		0.000000		0.000000
0.000000		0.000000		0.000000		0.569237		0.000000		0.000000		0.000000		0.000000		0.000000		0.000000		0.000000		0.000000		0.000000		0.000000		0.000000		0.000000		0.000000		0.000000		0.000000		0.000000		0.000000		0.000000		0.000000		0.000000		0.000000
0.000000		0.000000		0.000000		0.000000		0.000000		0.000000		0.000000		0.000000		0.000000		0.000000		0.000000		0.000000		0.000000		0.000000		0.000000		0.540708		0.000000		0.545956		0.000000		0.000000		0.000000		0.000000		0.000000		0.000000		0.000000
0.000000		0.490279		0.000000		0.000000		0.000000		0.000000		0.000000		0.000000		0.000000		0.000000		0.000000		0.000000		0.000000		0.000000		0.490916		0.000000		0.000000		0.000000		0.000000		0.492736		0.000000		0.000000		0.000000		0.000000		0.000000
0.000000		0.000000		0.000000		0.000000		0.490242		0.493713		0.000000		0.000000		0.000000		0.000000		0.000000		0.000000		0.000000		0.000000		0.000000		0.000000		0.000000		0.000000		0.000000		0.000000		0.000000		0.000000		0.000000		0.000000		0.000000
0.000000		0.000000		0.000000		0.000000		0.000000		0.551790		0.000000		0.000000		0.000000		0.000000		0.000000		0.554420		0.000000		0.000000		0.000000		0.000000		0.000000		0.000000		0.000000		0.000000		0.000000		0.000000		0.551652		0.000000		0.000000
0.000000		0.000000		0.000000		0.000000		0.000000		0.000000		0.000000		0.000000		0.510498		0.000000		0.000000		0.000000		0.000000		0.000000		0.000000		0.000000		0.000000		0.000000		0.000000		0.000000		0.000000		0.000000		0.000000		0.000000		0.000000
0.000000		0.000000		0.000000		0.000000		0.000000		0.528544		0.000000		0.000000		0.000000		0.000000		0.000000		0.000000		0.000000		0.000000		0.000000		0.000000		0.000000		0.000000		0.528306		0.000000		0.000000		0.000000		0.526226		0.000000		0.000000
0.000000		0.000000		0.540184		0.000000		0.000000		0.541305		0.000000		0.541401		0.000000		0.000000		0.000000		0.000000		0.000000		0.000000		0.538499		0.000000		0.000000		0.000000		0.000000		0.000000		0.000000		0.000000		0.000000		0.000000		0.540323
0.000000		0.000000		0.000000		0.000000		0.000000		0.000000		0.000000		0.000000		0.498213		0.000000		0.000000		0.000000		0.000000		0.000000		0.497291		0.000000		0.000000		0.000000		0.000000		0.000000		0.000000		0.000000		0.000000		0.500711		0.000000
0.490804		0.486575		0.000000		0.000000		0.000000		0.000000		0.000000		0.000000		0.000000		0.000000		0.000000		0.490268		0.000000		0.490993		0.000000		0.000000		0.000000		0.000000		0.000000		0.000000		0.000000		0.000000		0.000000		0.000000		0.000000
0.546982		0.000000		0.000000		0.000000		0.000000		0.552128		0.551649		0.000000		0.000000		0.000000		0.000000		0.000000		0.000000		0.000000		0.000000		0.000000		0.000000		0.000000		0.000000		0.000000		0.000000		0.000000		0.000000		0.000000		0.000000
0.000000		0.000000		0.000000		0.000000		0.000000		0.000000		0.000000		0.000000		0.000000		0.000000		0.523173		0.000000		0.000000		0.000000		0.000000		0.000000		0.000000		0.000000		0.000000		0.518736		0.000000		0.000000		0.000000		0.000000		0.000000
0.000000		0.550144		0.000000		0.000000		0.000000		0.000000		0.552797		0.000000		0.000000		0.000000		0.000000		0.553847		0.000000		0.000000		0.000000		0.000000		0.000000		0.000000		0.000000		0.000000		0.000000		0.000000		0.000000		0.551644		0.000000
0.000000		0.000000		0.000000		0.000000		0.000000		0.000000		0.000000		0.527498		0.000000		0.000000		0.000000		0.526189		0.000000		0.000000		0.000000		0.000000		0.529804		0.528833		0.531295		0.000000		0.527314		0.000000		0.000000		0.000000		0.000000
0.000000		0.000000		0.000000		0.000000		0.000000		0.000000		0.000000		0.000000		0.000000		0.000000		0.000000		0.000000		0.513687		0.000000		0.000000		0.000000		0.519229		0.000000		0.000000		0.000000		0.000000		0.000000		0.000000		0.000000		0.000000
0.000000		0.000000		0.559566		0.000000		0.000000		0.000000		0.000000		0.000000		0.000000		0.000000		0.000000		0.000000		0.000000		0.000000		0.563569		0.000000		0.000000		0.000000		0.000000		0.000000		0.000000		0.000000		0.557977		0.000000		0.561700
0.493190		0.000000		0.000000		0.000000		0.000000		0.000000		0.000000		0.000000		0.000000		0.000000		0.495152		0.486335		0.000000		0.000000		0.000000		0.000000		0.000000		0.000000		0.000000		0.000000		0.000000		0.000000		0.000000		0.000000		0.000000
0.634808		0.000000		0.000000		0.000000		0.000000		0.000000		0.000000		0.000000		0.000000		0.000000		0.000000		0.000000		0.000000		0.000000		0.000000		0.000000		0.000000		0.000000		0.000000		0.000000		0.000000		0.000000		0.000000		0.000000		0.000000
0.000000		0.491250		0.000000		0.000000		0.000000		0.000000		0.000000		0.000000		0.491908		0.494192		0.000000		0.000000		0.000000		0.000000		0.000000		0.489319		0.000000		0.000000		0.000000		0.000000		0.000000		0.000000		0.000000		0.000000		0.493010
0.000000		0.000000		0.000000		0.000000		0.000000		0.000000		0.000000		0.000000		0.484534		0.000000		0.000000		0.484375		0.000000		0.000000		0.000000		0.000000		0.000000		0.000000		0.000000		0.000000		0.000000		0.000000		0.000000		0.487330		0.000000
0.000000		0.000000		0.000000		0.000000		0.000000		0.000000		0.000000		0.000000		0.000000		0.000000		0.000000		0.000000		0.000000		0.000000		0.000000		0.000000		0.000000		0.000000		0.000000		0.000000		0.000000		0.000000		0.000000		0.000000		0.000000
0.000000		0.490276		0.000000		0.000000		0.000000		0.000000		0.000000		0.000000		0.000000		0.000000		0.000000		0.000000		0.000000		0.000000		0.000000		0.493154		0.000000		0.000000		0.000000		0.000000		0.000000		0.000000		0.000000		0.000000		0.000000
0.000000		0.000000		0.000000		0.000000		0.000000		0.000000		0.000000		0.000000		0.000000		0.000000		0.000000		0.000000		0.000000		0.000000		0.591481		0.000000		0.000000		0.588906		0.000000		0.000000		0.000000		0.000000		0.000000		0.000000		0.000000
0.000000		0.000000		0.000000		0.000000		0.000000		0.000000		0.000000		0.000000		0.622914		0.000000		0.000000		0.000000		0.000000		0.000000		0.000000		0.000000		0.000000		0.000000		0.000000		0.000000		0.000000		0.000000		0.000000		0.000000		0.000000
0.000000		0.516467		0.000000		0.000000		0.000000		0.000000		0.000000		0.000000		0.000000		0.000000		0.000000		0.000000		0.000000		0.000000		0.000000		0.000000		0.000000		0.000000		0.000000		0.000000		0.000000		0.000000		0.000000		0.000000		0.000000
0.000000		0.491836		0.000000		0.000000		0.000000		0.000000		0.000000		0.000000		0.000000		0.000000		0.000000		0.000000		0.000000		0.000000		0.000000		0.000000		0.486505		0.000000		0.000000		0.000000		0.000000		0.000000		0.000000		0.000000		0.000000
0.000000		0.000000		0.000000		0.000000		0.000000		0.000000		0.520956		0.000000		0.000000		0.000000		0.000000		0.518130		0.000000		0.523991		0.000000		0.000000		0.000000		0.523674		0.000000		0.000000		0.000000		0.000000		0.000000		0.000000		0.000000
0.000000		0.485819		0.000000		0.000000		0.000000		0.000000		0.000000		0.000000		0.000000		0.000000		0.000000		0.000000		0.000000		0.000000		0.481451		0.000000		0.000000		0.000000		0.000000		0.000000		0.000000		0.000000		0.000000		0.000000		0.000000
0.000000		0.000000		0.490596		0.000000		0.000000		0.000000		0.000000		0.000000		0.000000		0.000000		0.000000		0.000000		0.000000		0.000000		0.492041		0.000000		0.000000		0.000000		0.000000		0.000000		0.000000		0.000000		0.000000		0.000000		0.000000
0.568785		0.000000		0.000000		0.000000		0.000000		0.564349		0.000000		0.000000		0.000000		0.000000		0.000000		0.000000		0.000000		0.000000		0.000000		0.000000		0.000000		0.000000		0.567865		0.000000		0.000000		0.000000		0.566195		0.000000		0.000000
0.000000		0.000000		0.000000		0.000000		0.000000		0.000000		0.000000		0.000000		0.494067		0.000000		0.000000		0.000000		0.000000		0.000000		0.000000		0.000000		0.000000		0.492238		0.000000		0.495710		0.493995		0.000000		0.000000		0.000000		0.000000
0.000000		0.000000		0.000000		0.000000		0.000000		0.000000		0.000000		0.000000		0.000000		0.000000		0.000000		0.533401		0.000000		0.533490		0.000000		0.000000		0.000000		0.000000		0.000000		0.000000		0.000000		0.534509		0.000000		0.000000		0.000000
0.000000		0.000000		0.530443		0.000000		0.531144		0.000000		0.000000		0.000000		0.000000		0.000000		0.000000		0.000000		0.000000		0.000000		0.000000		0.000000		0.000000		0.000000		0.000000		0.000000		0.531950		0.000000		0.000000		0.000000		0.000000
0.000000		0.000000		0.000000		0.000000		0.000000		0.000000		0.000000		0.000000		0.000000		0.000000		0.000000		0.000000		0.000000		0.000000		0.000000		0.000000		0.000000		0.000000		0.000000		0.000000		0.000000		0.000000		0.000000		0.000000		0.000000
0.480955		0.000000		0.000000		0.000000		0.000000		0.000000		0.000000		0.000000		0.000000		0.000000		0.000000		0.000000		0.000000		0.000000		0.000000		0.000000		0.000000		0.000000		0.000000		0.000000		0.000000		0.000000		0.000000		0.000000		0.000000
0.000000		0.000000		0.000000		0.000000		0.493454		0.492596		0.000000		0.000000		0.000000		0.000000		0.000000		0.000000		0.000000		0.000000		0.000000		0.000000		0.000000		0.000000		0.492830		0.000000		0.000000		0.492951		0.000000		0.494170		0.000000
0.000000		0.000000		0.000000		0.000000		0.000000		0.000000		0.000000		0.000000		0.000000		0.000000		0.000000		0.000000		0.000000		0.000000		0.000000		0.000000		0.000000		0.000000		0.481287		0.000000		0.000000		0.000000		0.000000		0.000000		0.000000
0.000000		0.000000		0.000000		0.000000		0.000000		0.000000		0.000000		0.000000		0.000000		0.000000		0.000000		0.000000		0.000000		0.000000		0.000000		0.000000		0.000000		0.000000		0.487487		0.000000		0.000000		0.000000		0.000000		0.000000		0.000000
0.000000		0.489311		0.000000		0.000000		0.000000		0.000000		0.000000		0.000000		0.485963		0.000000		0.000000		0.000000		0.000000		0.000000		0.000000		0.000000		0.000000		0.000000		0.000000		0.000000		0.000000		0.000000		0.486379		0.484791		0.000000
0.000000		0.000000		0.000000		0.000000		0.576961		0.000000		0.581807		0.000000		0.000000		0.000000		0.000000		0.000000		0.000000		0.000000		0.579449		0.000000		0.000000		0.000000		0.000000		0.000000		0.000000		0.000000		0.000000		0.000000		0.000000
0.000000		0.000000		0.000000		0.000000		0.000000		0.000000		0.000000		0.000000		0.000000		0.000000		0.000000		0.495231		0.000000		0.000000		0.000000		0.000000		0.000000		0.000000		0.000000		0.000000		0.000000		0.493062		0.491594		0.000000		0.000000
0.000000		0.000000		0.000000		0.000000		0.000000		0.000000		0.000000		0.000000		0.000000		0.000000		0.000000		0.000000		0.000000		0.000000		0.000000		0.000000		0.000000		0.000000		0.000000		0.571026		0.000000		0.567837		0.000000		0.566149		0.000000
0.000000		0.000000		0.000000		0.000000		0.000000		0.000000		0.000000		0.000000		0.482345		0.000000		0.486413		0.000000		0.000000		0.000000		0.000000		0.000000		0.000000		0.000000		0.000000		0.000000		0.000000		0.000000		0.000000		0.000000		0.000000
0.000000		0.000000		0.000000		0.000000		0.000000		0.000000		0.000000		0.000000		0.000000		0.492805		0.000000		0.000000		0.000000		0.000000		0.000000		0.000000		0.000000		0.000000		0.000000		0.000000		0.000000		0.000000		0.000000		0.000000		0.000000
0.000000		0.000000		0.000000		0.000000		0.000000		0.000000		0.000000		0.000000		0.000000		0.000000		0.000000		0.000000		0.000000		0.000000		0.000000		0.000000		0.000000		0.000000		0.000000		0.000000		0.000000		0.000000		0.000000		0.000000		0.000000
0.000000		0.000000		0.000000		0.000000		0.000000		0.000000		0.000000		0.000000		0.000000		0.000000		0.000000		0.000000		0.000000		0.000000		0.000000		0.512221		0.000000		0.000000		0.000000		0.000000		0.000000		0.000000		0.000000		0.000000		0.000000
0.000000		0.529277		0.000000		0.000000		0.000000		0.000000		0.000000		0.000000		0.000000		0.000000		0.000000		0.000000		0.523398		0.000000		0.000000		0.000000		0.000000		0.000000		0.000000		0.000000		0.000000		0.000000		0.000000		0.000000		0.000000
0.000000		0.000000		0.000000		0.000000		0.000000		0.000000		0.000000		0.000000		0.000000		0.000000		0.000000		0.551803		0.550939		0.000000		0.000000		0.000000		0.000000		0.000000		0.000000		0.000000		0.000000		0.000000		0.000000		0.000000		0.000000
0.000000		0.000000		0.000000		0.000000		0.000000		0.000000		0.000000		0.000000		0.000000		0.000000		0.000000		0.000000		0.000000		0.000000		0.000000		0.000000		0.000000		0.000000		0.585621		0.000000		0.000000		0.000000		0.000000		0.586961		0.000000
0.000000		0.516259		0.520849		0.000000		0.000000		0.000000		0.000000		0.000000		0.000000		0.000000		0.521947		0.000000		0.000000		0.519717		0.000000		0.000000		0.000000		0.000000		0.000000		0.521198		0.000000		0.000000		0.000000		0.000000		0.000000
0.000000		0.000000		0.000000		0.000000		0.509218		0.000000		0.000000		0.000000		0.000000		0.516546		0.000000		0.516094		0.000000		0.000000		0.511984		0.000000		0.515301		0.000000		0.000000		0.000000		0.000000		0.000000		0.000000		0.000000		0.000000
0.000000		0.000000		0.000000		0.000000		0.000000		0.000000		0.000000		0.543409		0.000000		0.000000		0.546543		0.000000		0.000000		0.000000		0.000000		0.541157		0.543810		0.000000		0.000000		0.000000		0.000000		0.000000		0.000000		0.000000		0.542291
0.000000		0.000000		0.000000		0.000000		0.000000		0.000000		0.000000		0.511031		0.000000		0.000000		0.000000		0.000000		0.000000		0.000000		0.000000		0.000000		0.000000		0.000000		0.000000		0.000000		0.000000		0.000000		0.000000		0.000000		0.000000
0.000000		0.486213		0.000000		0.000000		0.000000		0.000000		0.000000		0.000000		0.000000		0.000000		0.000000		0.000000		0.000000		0.000000		0.000000		0.000000		0.000000		0.485773		0.000000		0.486003		0.000000		0.000000		0.000000		0.000000		0.000000
0.000000		0.000000		0.000000		0.000000		0.000000		0.000000		0.000000		0.000000		0.000000		0.000000		0.000000		0.000000		0.000000		0.000000		0.565276		0.000000		0.000000		0.000000		0.000000		0.000000		0.000000		0.000000		0.000000		0.000000		0.000000
0.000000		0.000000		0.000000		0.000000		0.000000		0.000000		0.000000		0.000000		0.000000		0.000000		0.000000		0.568256		0.000000		0.000000		0.000000		0.000000		0.565135		0.000000		0.566186		0.000000		0.564723		0.000000		0.000000		0.000000		0.000000
0.000000		0.000000		0.000000		0.000000		0.000000		0.000000		0.000000		0.000000		0.000000		0.486353		0.488772		0.000000		0.000000		0.000000		0.000000		0.000000		0.000000		0.000000		0.000000		0.000000		0.000000		0.486476		0.000000		0.484857		0.486419
0.000000		0.000000		0.000000		0.000000		0.000000		0.000000		0.485140		0.000000		0.000000		0.000000		0.000000		0.000000		0.000000		0.000000		0.000000		0.000000		0.000000		0.000000		0.000000		0.000000		0.000000		0.000000		0.000000		0.483777		0.000000
0.533947		0.000000		0.538877		0.000000		0.000000		0.000000		0.000000		0.000000		0.000000		0.537608		0.536341		0.000000		0.000000		0.000000		0.000000		0.000000		0.000000		0.000000		0.000000		0.000000		0.000000		0.538125		0.000000		0.000000		0.000000
0.000000		0.000000		0.000000		0.000000		0.000000		0.000000		0.000000		0.000000		0.000000		0.000000		0.000000		0.000000		0.000000		0.000000		0.000000		0.000000		0.000000		0.000000		0.000000		0.000000		0.000000		0.503953		0.000000		0.000000		0.503656
0.000000		0.000000		0.000000		0.000000		0.537541		0.000000		0.000000		0.000000		0.000000		0.000000		0.000000		0.000000		0.000000		0.000000		0.000000		0.000000		0.000000		0.000000		0.000000		0.000000		0.000000		0.540278		0.000000		0.536042		0.000000
0.000000		0.000000		0.000000		0.000000		0.000000		0.000000		0.000000		0.513782		0.000000		0.000000		0.000000		0.000000		0.000000		0.000000		0.515496		0.000000		0.511057		0.000000		0.000000		0.000000		0.000000		0.509892		0.000000		0.000000		0.000000
0.000000		0.000000		0.000000		0.000000		0.000000		0.000000		0.483886		0.478976		0.478594		0.000000		0.000000		0.000000		0.000000		0.000000		0.000000		0.000000		0.000000		0.000000		0.000000		0.000000		0.000000		0.000000		0.000000		0.000000		0.000000
0.565436		0.000000		0.000000		0.000000		0.000000		0.000000		0.000000		0.000000		0.000000		0.000000		0.000000		0.000000		0.000000		0.000000		0.000000		0.567645		0.000000		0.000000		0.000000		0.000000		0.000000		0.000000		0.000000		0.000000		0.567764
0.000000		0.000000		0.000000		0.000000		0.000000		0.000000		0.000000		0.000000		0.000000		0.000000		0.000000		0.000000		0.000000		0.000000		0.000000		0.000000		0.000000		0.000000		0.000000		0.000000		0.000000		0.000000		0.000000		0.000000		0.552093
0.000000		0.000000		0.556857		0.000000		0.556845		0.000000		0.000000		0.000000		0.000000		0.000000		0.000000		0.555784		0.000000		0.000000		0.000000		0.000000		0.000000		0.557951		0.000000		0.000000		0.000000		0.000000		0.000000		0.000000		0.000000
0.000000		0.000000		0.000000		0.000000		0.000000		0.000000		0.000000		0.000000		0.000000		0.000000		0.000000		0.000000		0.000000		0.000000		0.000000		0.000000		0.000000		0.000000		0.000000		0.000000		0.000000		0.000000		0.000000		0.000000		0.000000
0.000000		0.000000		0.000000		0.000000		0.000000		0.000000		0.000000		0.483546		0.000000		0.000000		0.000000		0.000000		0.000000		0.000000		0.000000		0.000000		0.000000		0.000000		0.000000		0.000000		0.000000		0.000000		0.000000		0.000000		0.000000
0.000000		0.000000		0.000000		0.000000		0.000000		0.000000		0.000000		0.000000		0.000000		0.000000		0.000000		0.000000		0.000000		0.000000		0.000000		0.000000		0.000000		0.000000		0.000000		0.528033		0.521908		0.000000		0.000000		0.000000		0.000000
0.485446		0.000000		0.000000		0.000000		0.000000		0.000000		0.000000		0.000000		0.000000		0.000000		0.000000		0.000000		0.000000		0.000000		0.000000		0.000000		0.000000		0.000000		0.000000		0.000000		0.000000		0.000000		0.000000		0.000000		0.000000
0.000000		0.000000		0.000000		0.000000		0.000000		0.000000		0.000000		0.000000		0.000000		0.489634		0.000000		0.000000		0.493561		0.000000		0.000000		0.000000		0.488988		0.000000		0.000000		0.000000		0.000000		0.494149		0.000000		0.000000		0.000000
0.000000		0.000000		0.000000		0.000000		0.000000		0.000000		0.000000		0.000000		0.000000		0.615775		0.000000		0.000000		0.000000		0.000000		0.617589		0.000000		0.000000		0.000000		0.000000		0.000000		0.000000		0.000000		0.000000		0.000000		0.000000
0.000000		0.542139		0.000000		0.000000		0.000000		0.000000		0.000000		0.000000		0.000000		0.000000		0.000000		0.000000		0.000000		0.000000		0.000000		0.000000		0.000000		0.000000		0.000000		0.000000		0.000000		0.000000		0.000000		0.540756		0.000000
0.000000		0.000000		0.000000		0.529944		0.000000		0.000000		0.000000		0.000000		0.000000		0.000000		0.000000		0.000000		0.000000		0.000000		0.000000		0.000000		0.000000		0.000000		0.000000		0.000000		0.000000		0.000000		0.000000		0.000000		0.000000
0.000000		0.000000		0.000000		0.000000		0.000000		0.000000		0.000000		0.567405		0.000000		0.000000		0.000000		0.000000		0.000000		0.000000		0.565082		0.000000		0.000000		0.000000		0.000000		0.000000		0.000000		0.000000		0.000000		0.000000		0.000000
0.000000		0.000000		0.488006		0.000000		0.489537		0.000000		0.000000		0.000000		0.000000		0.491711		0.000000		0.000000		0.000000		0.000000		0.000000		0.000000		0.000000		0.000000		0.000000		0.000000		0.000000		0.000000		0.000000		0.000000		0.000000
0.000000		0.000000		0.000000		0.000000		0.000000		0.000000		0.000000		0.000000		0.000000		0.000000		0.000000		0.000000		0.000000		0.000000		0.000000		0.511848		0.000000		0.000000		0.000000		0.000000		0.512903		0.000000		0.515117		0.000000		0.000000
0.000000		0.000000		0.000000		0.000000		0.000000		0.000000		0.000000		0.000000		0.000000		0.000000		0.000000		0.000000		0.000000		0.489760		0.000000		0.000000		0.000000		0.492265		0.494462		0.000000		0.000000		0.000000		0.492591		0.000000		0.000000
0.000000		0.000000		0.000000		0.000000		0.000000		0.000000		0.000000		0.680682		0.000000		0.000000		0.677797		0.000000		0.000000		0.000000		0.000000		0.000000		0.000000		0.000000		0.000000		0.000000		0.000000		0.000000		0.000000		0.000000		0.000000
0.000000		0.488480		0.000000		0.000000		0.000000		0.490079		0.000000		0.000000		0.000000		0.000000		0.000000		0.000000		0.000000		0.000000		0.000000		0.000000		0.000000		0.000000		0.000000		0.000000		0.000000		0.000000		0.000000		0.000000		0.000000
0.000000		0.551892		0.000000		0.000000		0.000000		0.000000		0.550909		0.000000		0.000000		0.000000		0.000000		0.550106		0.000000		0.000000		0.000000		0.000000		0.000000		0.000000		0.000000		0.000000		0.000000		0.000000		0.000000		0.000000		0.000000
0.000000		0.000000		0.000000		0.000000		0.000000		0.000000		0.000000		0.000000		0.000000		0.000000		0.000000		0.000000		0.576499		0.000000		0.000000		0.000000		0.000000		0.000000		0.000000		0.000000		0.000000		0.000000		0.000000		0.000000		0.000000
0.000000		0.000000		0.000000		0.000000		0.555206		0.000000		0.000000		0.557441		0.000000		0.000000		0.566001		0.000000		0.000000		0.000000		0.000000		0.000000		0.000000		0.000000		0.560821		0.562454		0.556559		0.000000		0.000000		0.000000		0.000000
0.000000		0.492984		0.000000		0.000000		0.000000		0.000000		0.000000		0.000000		0.000000		0.000000		0.000000		0.000000		0.000000		0.000000		0.000000		0.000000		0.000000		0.000000		0.000000		0.000000		0.000000		0.000000		0.000000		0.492862		0.000000
0.000000		0.000000		0.000000		0.000000		0.000000		0.000000		0.000000		0.000000		0.000000		0.545036		0.548522		0.000000		0.000000		0.000000		0.000000		0.000000		0.000000		0.542646		0.000000		0.000000		0.544461		0.000000		0.000000		0.000000		0.000000
0.000000		0.000000		0.489933		0.000000		0.000000		0.000000		0.000000		0.000000		0.000000		0.000000		0.000000		0.000000		0.000000		0.000000		0.486933		0.000000		0.487379		0.000000		0.488412		0.000000		0.000000		0.000000		0.000000		0.000000		0.000000
0.516652		0.514076		0.000000		0.000000		0.000000		0.000000		0.000000		0.000000		0.000000		0.000000		0.000000		0.000000		0.000000		0.000000		0.000000		0.000000		0.000000		0.000000		0.000000		0.000000		0.000000		0.000000		0.000000		0.000000		0.000000
0.000000		0.000000		0.000000		0.000000		0.000000		0.000000		0.000000		0.000000		0.000000		0.000000		0.000000		0.498773		0.000000		0.000000		0.000000		0.000000		0.000000		0.000000		0.000000		0.000000		0.000000		0.000000		0.000000		0.000000		0.000000
0.000000		0.000000		0.000000		0.000000		0.000000		0.000000		0.000000		0.000000		0.000000		0.000000		0.000000		0.000000		0.000000		0.000000		0.000000		0.000000		0.000000		0.000000		0.000000		0.000000		0.000000		0.000000		0.000000		0.548798		0.000000
0.000000		0.000000		0.000000		0.000000		0.000000		0.000000		0.000000		0.000000		0.000000		0.000000		0.000000		0.000000		0.000000		0.000000		0.000000		0.000000		0.000000		0.000000		0.485585		0.000000		0.000000		0.000000		0.000000		0.000000		0.000000
0.000000		0.000000		0.000000		0.000000		0.556456		0.000000		0.000000		0.000000		0.000000		0.000000		0.000000		0.000000		0.557777		0.000000		0.000000		0.556838		0.555605		0.000000		0.000000		0.000000		0.000000		0.000000		0.000000		0.000000		0.000000
0.000000		0.000000		0.000000		0.000000		0.549249		0.000000		0.548473		0.000000		0.000000		0.000000		0.000000		0.000000		0.552553		0.000000		0.000000		0.000000		0.000000		0.000000		0.000000		0.000000		0.000000		0.000000		0.000000		0.000000		0.000000
0.000000		0.000000		0.000000		0.000000		0.000000		0.000000		0.000000		0.000000		0.000000		0.000000		0.000000		0.000000		0.000000		0.000000		0.000000		0.000000		0.000000		0.000000		0.000000		0.000000		0.000000		0.000000		0.000000		0.000000		0.000000
0.000000		0.000000		0.000000		0.000000		0.000000		0.521594		0.000000		0.518756		0.000000		0.000000		0.000000		0.000000		0.000000		0.000000		0.000000		0.000000		0.000000		0.000000		0.000000		0.000000		0.000000		0.000000		0.000000		0.000000		0.000000
0.000000		0.000000		0.533229		0.000000		0.532571		0.000000		0.535418		0.000000		0.000000		0.532273		0.000000		0.000000		0.000000		0.000000		0.000000		0.000000		0.000000		0.000000		0.000000		0.000000		0.000000		0.000000		0.000000		0.000000		0.000000
0.000000		0.000000		0.000000		0.000000		0.000000		0.000000		0.000000		0.000000		0.506181		0.000000		0.000000		0.000000		0.000000		0.000000		0.000000		0.000000		0.000000		0.000000		0.000000		0.000000		0.000000		0.000000		0.000000		0.000000		0.000000
0.000000		0.000000		0.000000		0.000000		0.574893		0.000000		0.000000		0.577641		0.000000		0.000000		0.000000		0.000000		0.000000		0.000000		0.000000		0.000000		0.000000		0.000000		0.000000		0.000000		0.000000		0.000000		0.577179		0.578570		0.000000
0.000000		0.000000		0.000000		0.000000		0.494095		0.000000		0.000000		0.000000		0.000000		0.000000		0.000000		0.000000		0.000000		0.000000		0.493471		0.000000		0.000000		0.000000		0.000000		0.000000		0.000000		0.000000		0.000000		0.000000		0.000000
0.000000		0.000000		0.000000		0.000000		0.000000		0.000000		0.000000		0.000000		0.000000		0.000000		0.000000		0.000000		0.000000		0.641957		0.000000		0.000000		0.000000		0.000000		0.641751		0.000000		0.000000		0.000000		0.000000		0.000000		0.000000
0.000000		0.000000		0.000000		0.000000		0.000000		0.518794		0.000000		0.000000		0.000000		0.000000		0.000000		0.000000		0.000000		0.000000		0.000000		0.000000		0.000000		0.000000		0.000000		0.000000		0.000000		0.000000		0.000000		0.000000		0.000000
0.000000		0.000000		0.000000		0.000000		0.000000		0.000000		0.000000		0.000000		0.000000		0.000000		0.000000		0.000000		0.000000		0.000000		0.492634		0.000000		0.492772		0.000000		0.000000		0.000000		0.000000		0.000000		0.000000		0.000000		0.491689
0.000000		0.000000		0.000000		0.000000		0.000000		0.000000		0.000000		0.000000		0.000000		0.000000		0.000000		0.000000		0.000000		0.000000		0.000000		0.000000		0.000000		0.000000		0.000000		0.000000		0.000000		0.000000		0.000000		0.000000		0.484828
0.000000		0.000000		0.000000		0.000000		0.000000		0.000000		0.000000		0.000000		0.000000		0.000000		0.000000		0.000000		0.000000		0.000000		0.000000		0.601622		0.000000		0.000000		0.608065		0.000000		0.000000		0.000000		0.000000		0.000000		0.000000
0.000000		0.000000		0.000000		0.520087		0.000000		0.000000		0.000000		0.000000		0.000000		0.000000		0.000000		0.000000		0.521078		0.000000		0.000000		0.000000		0.000000		0.000000		0.000000		0.524189		0.522975		0.000000		0.000000		0.000000		0.000000
0.000000		0.000000		0.000000		0.000000		0.000000		0.000000		0.000000		0.000000		0.000000		0.000000		0.000000		0.594018		0.000000		0.000000		0.000000		0.000000		0.000000		0.000000		0.000000		0.000000		0.595617		0.000000		0.000000		0.000000		0.000000
0.000000		0.000000		0.000000		0.000000		0.000000		0.000000		0.000000		0.000000		0.000000		0.000000		0.000000		0.545162		0.000000		0.000000		0.000000		0.000000		0.000000		0.000000		0.000000		0.000000		0.000000		0.546934		0.000000		0.000000		0.000000
0.000000		0.000000		0.000000		0.000000		0.000000		0.000000		0.515808		0.000000		0.000000		0.000000		0.000000		0.000000		0.000000		0.000000		0.000000		0.000000		0.000000		0.000000		0.000000		0.000000		0.000000		0.000000		0.000000		0.000000		0.000000
0.000000		0.000000		0.000000		0.000000		0.519101		0.519393		0.000000		0.000000		0.000000		0.000000		0.000000		0.000000		0.000000		0.000000		0.000000		0.000000		0.000000		0.000000		0.000000		0.000000		0.000000		0.000000		0.522734		0.000000		0.000000
0.495198		0.000000		0.490208		0.000000		0.000000		0.000000		0.000000		0.000000		0.000000		0.000000		0.000000		0.000000		0.000000		0.000000		0.000000		0.000000		0.000000		0.000000		0.000000		0.000000		0.000000		0.000000		0.000000		0.000000		0.000000
0.000000		0.000000		0.000000		0.000000		0.515613		0.000000		0.000000		0.518422		0.000000		0.000000		0.000000		0.000000		0.000000		0.000000		0.000000		0.000000		0.000000		0.521581		0.518407		0.000000		0.517231		0.000000		0.000000		0.000000		0.518693
0.000000		0.000000		0.486167		0.000000		0.000000		0.000000		0.480849		0.000000		0.000000		0.000000		0.000000		0.000000		0.000000		0.000000		0.000000		0.000000		0.000000		0.000000		0.000000		0.000000		0.000000		0.000000		0.000000		0.000000		0.000000
0.000000		0.000000		0.000000		0.000000		0.000000		0.000000		0.490313		0.486148		0.000000		0.000000		0.000000		0.000000		0.000000		0.000000		0.000000		0.485584		0.000000		0.000000		0.000000		0.000000		0.000000		0.000000		0.000000		0.000000		0.000000
0.000000		0.000000		0.000000		0.000000		0.000000		0.000000		0.000000		0.000000		0.486500		0.000000		0.000000		0.000000		0.000000		0.000000		0.000000		0.000000		0.486775		0.000000		0.000000		0.000000		0.000000		0.000000		0.000000		0.000000		0.000000
0.000000		0.000000		0.000000		0.000000		0.494019		0.495880		0.000000		0.000000		0.000000		0.000000		0.498385		0.000000		0.000000		0.000000		0.000000		0.000000		0.497000		0.000000		0.000000		0.000000		0.000000		0.000000		0.000000		0.000000		0.000000
0.000000		0.000000		0.000000		0.488874		0.000000		0.000000		0.000000		0.485363		0.000000		0.485500		0.000000		0.000000		0.000000		0.000000		0.000000		0.000000		0.000000		0.000000		0.000000		0.000000		0.000000		0.000000		0.000000		0.000000		0.484628
0.000000		0.486705		0.000000		0.000000		0.000000		0.000000		0.000000		0.000000		0.000000		0.000000		0.000000		0.000000		0.000000		0.000000		0.000000		0.000000		0.000000		0.488614		0.488710		0.000000		0.000000		0.000000		0.000000		0.000000		0.000000
0.000000		0.000000		0.000000		0.000000		0.000000		0.000000		0.000000		0.000000		0.000000		0.000000		0.000000		0.000000		0.000000		0.000000		0.000000		0.000000		0.000000		0.000000		0.000000		0.000000		0.000000		0.000000		0.000000		0.000000		0.000000
0.000000		0.000000		0.480186		0.000000		0.000000		0.000000		0.000000		0.000000		0.482379		0.000000		0.484124		0.000000		0.000000		0.000000		0.000000		0.000000		0.000000		0.000000		0.000000		0.000000		0.000000		0.000000		0.000000		0.000000		0.000000
0.000000		0.000000		0.000000		0.000000		0.000000		0.000000		0.000000		0.000000		0.550980		0.000000		0.000000		0.000000		0.000000		0.000000		0.000000		0.000000		0.000000		0.000000		0.000000		0.000000		0.000000		0.000000		0.000000		0.000000		0.000000
0.500942		0.000000		0.000000		0.000000		0.000000		0.000000		0.000000		0.000000		0.000000		0.000000		0.000000		0.000000		0.000000		0.000000		0.000000		0.000000		0.000000		0.000000		0.499709		0.000000		0.000000		0.000000		0.000000		0.000000		0.000000
0.000000		0.000000		0.000000		0.000000		0.000000		0.000000		0.000000		0.000000		0.000000		0.000000		0.000000		0.000000		0.000000		0.000000		0.489896		0.000000		0.000000		0.000000		0.000000		0.000000		0.000000		0.000000		0.000000		0.486168		0.000000
0.000000		0.000000		0.508890		0.000000		0.000000		0.000000		0.000000		0.000000		0.000000		0.000000		0.000000		0.000000		0.000000		0.000000		0.000000		0.000000		0.000000		0.000000		0.512708		0.000000		0.000000		0.000000		0.000000		0.507174		0.503908
0.524698		0.000000		0.000000		0.000000		0.000000		0.000000		0.000000		0.000000		0.000000		0.000000		0.000000		0.000000		0.000000		0.000000		0.000000		0.000000		0.000000		0.000000		0.000000		0.000000		0.000000		0.000000		0.000000		0.000000		0.000000
0.000000		0.000000		0.000000		0.000000		0.000000		0.000000		0.000000		0.000000		0.000000		0.000000		0.000000		0.000000		0.000000		0.000000		0.000000		0.000000		0.000000		0.000000		0.000000		0.000000		0.000000		0.000000		0.000000		0.000000		0.000000
0.000000		0.000000		0.000000		0.000000		0.000000		0.000000		0.000000		0.000000		0.000000		0.000000		0.000000		0.000000		0.000000		0.000000		0.000000		0.000000		0.000000		0.000000		0.000000		0.482934		0.000000		0.000000		0.000000		0.000000		0.000000
0.000000		0.000000		0.000000		0.000000		0.000000		0.000000		0.000000		0.000000		0.545166		0.000000		0.000000		0.000000		0.542139		0.000000		0.000000		0.544178		0.000000		0.000000		0.000000		0.000000		0.000000		0.000000		0.000000		0.000000		0.000000
0.000000		0.000000		0.000000		0.000000		0.000000		0.000000		0.000000		0.000000		0.483577		0.000000		0.000000		0.000000		0.000000		0.000000		0.000000		0.000000		0.000000		0.000000		0.000000		0.000000		0.000000		0.000000		0.000000		0.000000		0.000000
0.000000		0.000000		0.000000		0.000000		0.000000		0.540521		0.000000		0.000000		0.000000		0.000000		0.000000		0.000000		0.000000		0.000000		0.000000		0.542264		0.000000		0.000000		0.000000		0.543599		0.541890		0.000000		0.000000		0.000000		0.000000
0.000000		0.000000		0.492518		0.000000		0.000000		0.000000		0.000000		0.000000		0.000000		0.000000		0.000000		0.000000		0.000000		0.000000		0.000000		0.000000		0.000000		0.000000		0.000000		0.000000		0.000000		0.491041		0.000000		0.000000		0.000000
0.000000		0.000000		0.000000		0.000000		0.000000		0.581329		0.000000		0.000000		0.000000		0.000000		0.000000		0.000000		0.000000		0.000000		0.000000		0.000000		0.000000		0.000000		0.000000		0.000000		0.000000		0.000000		0.000000		0.000000		0.000000
0.000000		0.000000		0.000000		0.000000		0.000000		0.000000		0.000000		0.502418		0.000000		0.000000		0.000000		0.000000		0.000000		0.000000		0.000000		0.000000		0.000000		0.506639		0.000000		0.000000		0.000000		0.000000		0.000000		0.000000		0.000000
0.000000		0.000000		0.000000		0.000000		0.000000		0.000000		0.573222		0.000000		0.000000		0.000000		0.000000		0.000000		0.000000		0.571584		0.000000		0.000000		0.000000		0.000000		0.000000		0.000000		0.000000		0.000000		0.000000		0.000000		0.000000
0.000000		0.000000		0.000000		0.000000		0.000000		0.000000		0.000000		0.000000		0.000000		0.000000		0.000000		0.000000		0.000000		0.554389		0.000000		0.000000		0.000000		0.000000		0.000000		0.000000		0.552445		0.000000		0.000000		0.000000		0.000000
0.000000		0.000000		0.000000		0.000000		0.000000		0.000000		0.000000		0.000000		0.000000		0.000000		0.000000		0.000000		0.000000		0.000000		0.000000		0.493886		0.000000		0.000000		0.000000		0.000000		0.000000		0.000000		0.490473		0.000000		0.000000
0.483310		0.000000		0.000000		0.000000		0.000000		0.000000		0.000000		0.000000		0.000000		0.000000		0.000000		0.000000		0.000000		0.000000		0.000000		0.000000		0.000000		0.000000		0.000000		0.000000		0.000000		0.480622		0.000000		0.000000		0.000000
0.000000		0.000000		0.000000		0.000000		0.000000		0.000000		0.000000		0.000000		0.000000		0.000000		0.520794		0.000000		0.000000		0.000000		0.514293		0.000000		0.000000		0.000000		0.000000		0.000000		0.000000		0.000000		0.000000		0.000000		0.000000
0.000000		0.000000		0.000000		0.000000		0.000000		0.000000		0.000000		0.000000		0.000000		0.000000		0.000000		0.575669		0.000000		0.000000		0.000000		0.000000		0.000000		0.000000		0.000000		0.000000		0.000000		0.000000		0.000000		0.000000		0.000000
0.000000		0.000000		0.000000		0.000000		0.000000		0.000000		0.000000		0.000000		0.000000		0.000000		0.000000		0.000000		0.000000		0.000000		0.000000		0.000000		0.000000		0.000000		0.000000		0.000000		0.548616		0.000000		0.000000		0.000000		0.000000
0.000000		0.000000		0.000000		0.000000		0.000000		0.000000		0.000000		0.000000		0.000000		0.000000		0.000000		0.620074		0.622235		0.621534		0.000000		0.000000		0.620434		0.000000		0.618805		0.000000		0.000000		0.000000		0.621452		0.000000		0.000000
0.000000		0.000000		0.491559		0.000000		0.000000		0.000000		0.000000		0.491524		0.000000		0.000000		0.000000		0.494688		0.000000		0.000000		0.000000		0.000000		0.000000		0.000000		0.492630		0.000000		0.000000		0.000000		0.000000		0.491068		0.000000
0.000000		0.000000		0.000000		0.000000		0.000000		0.000000		0.000000		0.000000		0.000000		0.000000		0.000000		0.000000		0.000000		0.000000		0.000000		0.000000		0.000000		0.000000		0.000000		0.000000		0.000000		0.000000		0.000000		0.000000		0.000000
0.000000		0.000000		0.000000		0.000000		0.000000		0.000000		0.000000		0.000000		0.000000		0.000000		0.493244		0.000000		0.000000		0.000000		0.000000		0.000000		0.000000		0.000000		0.000000		0.000000		0.000000		0.485109		0.000000		0.000000		0.000000
0.000000		0.000000		0.000000		0.000000		0.000000		0.000000		0.000000		0.000000		0.000000		0.487918		0.000000		0.000000		0.000000		0.000000		0.000000		0.000000		0.000000		0.000000		0.000000		0.000000		0.000000		0.000000		0.000000		0.000000		0.000000
0.518632		0.000000		0.000000		0.000000		0.000000		0.000000		0.000000		0.000000		0.000000		0.000000		0.522218		0.000000		0.000000		0.000000		0.000000		0.000000		0.000000		0.000000		0.000000		0.000000		0.000000		0.000000		0.516961		0.000000		0.000000
0.000000		0.000000		0.000000		0.000000		0.000000		0.000000		0.000000		0.000000		0.000000		0.000000		0.000000		0.000000		0.000000		0.479756		0.000000		0.000000		0.000000		0.000000		0.482486		0.000000		0.000000		0.000000		0.000000		0.000000		0.000000
0.000000		0.000000		0.000000		0.000000		0.000000		0.000000		0.000000		0.000000		0.000000		0.000000		0.000000		0.000000		0.000000		0.000000		0.000000		0.000000		0.000000		0.000000		0.000000		0.000000		0.000000		0.000000		0.000000		0.000000		0.000000
0.000000		0.519845		0.000000		0.000000		0.000000		0.514386		0.000000		0.000000		0.000000		0.000000		0.517354		0.514472		0.000000		0.000000		0.000000		0.000000		0.000000		0.000000		0.000000		0.516134		0.000000		0.000000		0.518363		0.000000		0.000000
0.000000		0.000000		0.000000		0.000000		0.000000		0.000000		0.000000		0.000000		0.000000		0.000000		0.000000		0.484516		0.000000		0.000000		0.000000		0.000000		0.000000		0.000000		0.000000		0.000000		0.000000		0.000000		0.000000		0.000000		0.000000
0.000000		0.498104		0.000000		0.493516		0.000000		0.000000		0.000000		0.000000		0.000000		0.000000		0.500728		0.000000		0.000000		0.000000		0.000000		0.000000		0.000000		0.000000		0.000000		0.000000		0.000000		0.000000		0.000000		0.493284		0.493720
0.571868		0.000000		0.000000		0.000000		0.570416		0.000000		0.000000		0.000000		0.000000		0.000000		0.000000		0.000000		0.000000		0.000000		0.000000		0.000000		0.000000		0.000000		0.000000		0.000000		0.568978		0.000000		0.000000		0.572974		0.000000
0.000000		0.000000		0.000000		0.509313		0.000000		0.508421		0.000000		0.000000		0.000000		0.000000		0.000000		0.000000		0.000000		0.000000		0.000000		0.000000		0.000000		0.000000		0.000000		0.000000		0.000000		0.000000		0.000000		0.000000		0.000000
0.000000		0.000000		0.000000		0.000000		0.000000		0.000000		0.000000		0.000000		0.000000		0.000000		0.000000		0.000000		0.000000		0.536309		0.000000		0.000000		0.000000		0.000000		0.000000		0.000000		0.000000		0.000000		0.000000		0.537603		0.000000
0.000000		0.000000		0.000000		0.000000		0.000000		0.000000		0.000000		0.000000		0.000000		0.000000		0.000000		0.000000		0.000000		0.000000		0.000000		0.000000		0.000000		0.000000		0.000000		0.000000		0.000000		0.000000		0.488560		0.000000		0.000000
0.000000		0.000000		0.000000		0.000000		0.000000		0.000000		0.000000		0.000000		0.000000		0.000000		0.000000		0.000000		0.000000		0.000000		0.000000		0.000000		0.000000		0.000000		0.000000		0.599948		0.598182		0.000000		0.000000		0.000000		0.000000
0.492111		0.000000		0.000000		0.493674		0.000000		0.000000		0.000000		0.492790		0.000000		0.495665		0.000000		0.000000		0.000000		0.000000		0.000000		0.000000		0.000000		0.000000		0.000000		0.000000		0.000000		0.488557		0.000000		0.000000		0.000000
0.000000		0.000000		0.000000		0.000000		0.484481		0.000000		0.000000		0.000000		0.000000		0.000000		0.000000		0.000000		0.000000		0.000000		0.000000		0.000000		0.000000		0.000000		0.000000		0.000000		0.000000		0.000000		0.000000		0.000000		0.000000
0.000000		0.000000		0.000000		0.000000		0.000000		0.524816		0.000000		0.000000		0.000000		0.527243		0.000000		0.000000		0.000000		0.000000		0.000000		0.000000		0.000000		0.000000		0.000000		0.000000		0.527051		0.000000		0.000000		0.000000		0.000000
0.543419		0.000000		0.000000		0.000000		0.000000		0.000000		0.000000		0.543982		0.000000		0.549478		0.000000		0.000000		0.000000		0.000000		0.000000		0.000000		0.000000		0.000000		0.000000		0.000000		0.000000		0.000000		0.000000		0.000000		0.542660
0.000000		0.000000		0.000000		0.000000		0.000000		0.000000		0.000000		0.000000		0.000000		0.000000		0.000000		0.000000		0.493032		0.000000		0.489678		0.000000		0.000000		0.000000		0.000000		0.000000		0.000000		0.000000		0.000000		0.000000		0.000000
0.000000		0.000000		0.000000		0.000000		0.490041		0.000000		0.000000		0.000000		0.494095		0.491124		0.000000		0.491000		0.000000		0.000000		0.000000		0.000000		0.493486		0.000000		0.490465		0.000000		0.000000		0.000000		0.000000		0.000000		0.000000
0.000000		0.000000		0.000000		0.000000		0.000000		0.517331		0.000000		0.000000		0.000000		0.000000		0.000000		0.000000		0.000000		0.000000		0.000000		0.000000		0.000000		0.000000		0.000000		0.000000		0.517378		0.516546		0.000000		0.000000		0.000000
0.000000		0.000000		0.000000		0.000000		0.000000		0.490667		0.000000		0.000000		0.000000		0.000000		0.000000		0.000000		0.492756		0.000000		0.000000		0.000000		0.000000		0.000000		0.000000		0.000000		0.000000		0.000000		0.000000		0.487785		0.000000
0.000000		0.653576		0.000000		0.000000		0.000000		0.000000		0.000000		0.000000		0.000000		0.000000		0.000000		0.000000		0.000000		0.000000		0.000000		0.000000		0.000000		0.000000		0.000000		0.000000		0.000000		0.659014		0.000000		0.658389		0.000000
0.520180		0.000000		0.000000		0.000000		0.000000		0.525076		0.000000		0.522300		0.000000		0.000000		0.000000		0.000000		0.000000		0.000000		0.000000		0.000000		0.000000		0.000000		0.000000		0.000000		0.524231		0.000000		0.000000		0.000000		0.000000
0.489589		0.491247		0.000000		0.000000		0.489543		0.000000		0.000000		0.000000		0.000000		0.000000		0.492091		0.000000		0.000000		0.000000		0.000000		0.000000		0.000000		0.000000		0.000000		0.000000		0.000000		0.487166		0.487957		0.000000		0.000000
0.000000		0.000000		0.000000		0.000000		0.000000		0.000000		0.000000		0.000000		0.000000		0.000000		0.000000		0.000000		0.000000		0.000000		0.000000		0.000000		0.000000		0.000000		0.506670		0.000000		0.497854		0.000000		0.000000		0.000000		0.000000
0.000000		0.547347		0.000000		0.000000		0.000000		0.000000		0.000000		0.541324		0.542799		0.000000		0.000000		0.000000		0.000000		0.542574		0.000000		0.000000		0.000000		0.000000		0.544618		0.000000		0.000000		0.000000		0.000000		0.000000		0.000000
0.000000		0.000000		0.000000		0.000000		0.000000		0.000000		0.000000		0.000000		0.540970		0.000000		0.000000		0.000000		0.000000		0.000000		0.000000		0.000000		0.000000		0.000000		0.000000		0.000000		0.000000		0.000000		0.000000		0.000000		0.000000
0.000000		0.000000		0.488942		0.000000		0.000000		0.000000		0.000000		0.000000		0.000000		0.000000		0.000000		0.000000		0.000000		0.000000		0.000000		0.000000		0.000000		0.000000		0.000000		0.000000		0.000000		0.000000		0.000000		0.000000		0.000000
0.000000		0.000000		0.000000		0.000000		0.000000		0.000000		0.000000		0.000000		0.000000		0.000000		0.000000		0.000000		0.000000		0.000000		0.000000		0.000000		0.000000		0.000000		0.000000		0.000000		0.000000		0.000000		0.000000		0.000000		0.000000
0.000000		0.000000		0.000000		0.000000		0.000000		0.000000		0.000000		0.000000		0.491733		0.000000		0.000000		0.000000		0.000000		0.491953		0.000000		0.000000		0.000000		0.000000		0.000000		0.000000		0.000000		0.000000		0.000000		0.494030		0.000000
0.000000		0.000000		0.000000		0.000000		0.000000		0.000000		0.000000		0.000000		0.000000		0.000000		0.000000		0.000000		0.000000		0.000000		0.000000		0.000000		0.000000		0.000000		0.000000		0.485346		0.000000		0.000000		0.000000		0.000000		0.000000
0.000000		0.000000		0.000000		0.000000		0.000000		0.000000		0.000000		0.000000		0.000000		0.000000		0.000000		0.000000		0.000000		0.000000		0.000000		0.000000		0.000000		0.000000		0.000000		0.000000		0.000000		0.000000		0.543810		0.000000		0.000000
0.000000		0.482087		0.000000		0.000000		0.000000		0.000000		0.485252		0.000000		0.000000		0.000000		0.000000		0.000000		0.000000		0.000000		0.000000		0.000000		0.000000		0.000000		0.000000		0.484811		0.000000		0.000000		0.000000		0.000000		0.000000
0.000000		0.000000		0.000000		0.000000		0.000000		0.000000		0.000000		0.000000		0.541813		0.000000		0.000000		0.000000		0.000000		0.000000		0.000000		0.000000		0.000000		0.537946		0.540490		0.000000		0.000000		0.539686		0.000000		0.000000		0.000000
0.000000		0.000000		0.000000		0.000000		0.000000		0.000000		0.000000		0.000000		0.000000		0.526270		0.000000		0.000000		0.000000		0.000000		0.000000		0.000000		0.000000		0.000000		0.000000		0.000000		0.000000		0.000000		0.000000		0.000000		0.000000
0.000000		0.000000		0.000000		0.000000		0.000000		0.000000		0.000000		0.000000		0.000000		0.000000		0.000000		0.000000		0.000000		0.000000		0.548842		0.000000		0.000000		0.000000		0.000000		0.000000		0.000000		0.000000		0.000000		0.000000		0.000000
0.000000		0.000000		0.000000		0.000000		0.000000		0.000000		0.615689		0.000000		0.000000		0.000000		0.000000		0.000000		0.000000		0.000000		0.000000		0.000000		0.000000		0.000000		0.000000		0.618170		0.615483		0.619612		0.000000		0.000000		0.000000
0.000000		0.505826		0.000000		0.503643		0.504296		0.000000		0.000000		0.000000		0.000000		0.000000		0.000000		0.000000		0.000000		0.502333		0.000000		0.503331		0.000000		0.501332		0.000000		0.000000		0.000000		0.000000		0.000000		0.000000		0.000000
0.000000		0.000000		0.000000		0.000000		0.000000		0.000000		0.000000		0.000000		0.000000		0.000000		0.000000		0.000000		0.000000		0.000000		0.000000		0.000000		0.000000		0.559430		0.000000		0.000000		0.000000		0.000000		0.000000		0.000000		0.000000
0.000000		0.000000		0.000000		0.000000		0.000000		0.000000		0.000000		0.000000		0.000000		0.000000		0.000000		0.000000		0.553333		0.559581		0.000000		0.000000		0.000000		0.000000		0.000000		0.000000		0.000000		0.000000		0.000000		0.000000		0.000000
0.000000		0.000000		0.000000		0.000000		0.000000		0.000000		0.000000		0.000000		0.000000		0.000000		0.000000		0.000000		0.000000		0.000000		0.492203		0.000000		0.000000		0.000000		0.000000		0.000000		0.500117		0.000000		0.000000		0.496418		0.000000
0.000000		0.000000		0.000000		0.000000		0.000000		0.000000		0.000000		0.000000		0.000000		0.000000		0.479749		0.000000		0.000000		0.000000		0.000000		0.475641		0.474971		0.000000		0.476015		0.000000		0.000000		0.000000		0.000000		0.000000		0.000000
0.000000		0.000000		0.000000		0.000000		0.539759		0.000000		0.000000		0.000000		0.000000		0.000000		0.000000		0.000000		0.000000		0.000000		0.000000		0.000000		0.000000		0.000000		0.000000		0.545208		0.000000		0.000000		0.000000		0.000000		0.000000
0.000000		0.000000		0.000000		0.000000		0.000000		0.000000		0.000000		0.000000		0.000000		0.000000		0.000000		0.000000		0.000000		0.000000		0.000000		0.000000		0.000000		0.000000		0.000000		0.538704		0.000000		0.000000		0.000000		0.000000		0.000000
0.000000		0.000000		0.493605		0.000000		0.000000		0.000000		0.000000		0.000000		0.000000		0.000000		0.000000		0.000000		0.487741		0.000000		0.491234		0.491901		0.000000		0.000000		0.000000		0.000000		0.000000		0.485651		0.000000		0.000000		0.000000
0.000000		0.000000		0.000000		0.000000		0.000000		0.000000		0.493943		0.000000		0.000000		0.000000		0.000000		0.000000		0.491767		0.000000		0.000000		0.000000		0.000000		0.000000		0.000000		0.000000		0.000000		0.000000		0.000000		0.000000		0.000000
0.000000		0.000000		0.000000		0.000000		0.000000		0.534394		0.000000		0.000000		0.000000		0.000000		0.000000		0.532894		0.000000		0.000000		0.000000		0.000000		0.000000		0.000000		0.000000		0.000000		0.000000		0.000000		0.000000		0.000000		0.000000
0.000000		0.000000		0.000000		0.000000		0.000000		0.000000		0.000000		0.000000		0.000000		0.000000		0.000000		0.000000		0.000000		0.000000		0.000000		0.000000		0.569252		0.000000		0.000000		0.000000		0.566711		0.000000		0.000000		0.000000		0.000000
0.000000		0.000000		0.000000		0.000000		0.000000		0.000000		0.000000		0.000000		0.000000		0.000000		0.000000		0.000000		0.000000		0.000000		0.000000		0.000000		0.000000		0.000000		0.000000		0.000000		0.000000		0.000000		0.000000		0.000000		0.000000
0.000000		0.000000		0.000000		0.000000		0.494022		0.000000		0.000000		0.000000		0.000000		0.000000		0.000000		0.000000		0.000000		0.000000		0.000000		0.494413		0.494133		0.000000		0.000000		0.000000		0.000000		0.000000		0.000000		0.000000		0.000000
0.000000		0.000000		0.000000		0.000000		0.000000		0.000000		0.000000		0.000000		0.000000		0.000000		0.000000		0.000000		0.000000		0.468339		0.000000		0.000000		0.000000		0.467063		0.000000		0.000000		0.000000		0.000000		0.000000		0.000000		0.467434
0.487839		0.000000		0.000000		0.000000		0.000000		0.488345		0.000000		0.000000		0.000000		0.000000		0.000000		0.000000		0.000000		0.000000		0.000000		0.000000		0.000000		0.000000		0.000000		0.000000		0.486303		0.000000		0.000000		0.000000		0.000000
0.000000		0.000000		0.000000		0.000000		0.490010		0.000000		0.000000		0.000000		0.000000		0.000000		0.000000		0.000000		0.000000		0.000000		0.000000		0.491142		0.492189		0.000000		0.000000		0.000000		0.000000		0.000000		0.000000		0.000000		0.000000
0.000000		0.000000		0.000000		0.000000		0.000000		0.000000		0.000000		0.000000		0.541062		0.000000		0.000000		0.000000		0.000000		0.000000		0.000000		0.000000		0.000000		0.000000		0.000000		0.000000		0.000000		0.000000		0.000000		0.000000		0.539588
0.512640		0.000000		0.000000		0.000000		0.000000		0.000000		0.000000		0.000000		0.000000		0.000000		0.000000		0.000000		0.000000		0.000000		0.000000		0.000000		0.508699		0.000000		0.000000		0.000000		0.000000		0.000000		0.510906		0.000000		0.000000
0.000000		0.000000		0.000000		0.000000		0.000000		0.000000		0.477615		0.000000		0.000000		0.000000		0.000000		0.000000		0.000000		0.000000		0.000000		0.000000		0.000000		0.484467		0.000000		0.484292		0.481864		0.000000		0.000000		0.481339		0.000000
0.000000		0.000000		0.000000		0.000000		0.000000		0.546416		0.000000		0.000000		0.000000		0.000000		0.000000		0.000000		0.000000		0.000000		0.000000		0.000000		0.000000		0.000000		0.000000		0.000000		0.551482		0.000000		0.000000		0.548071		0.000000
0.000000		0.000000		0.000000		0.000000		0.000000		0.000000		0.000000		0.000000		0.000000		0.000000		0.000000		0.487928		0.000000		0.000000		0.000000		0.000000		0.000000		0.000000		0.489204		0.000000		0.491007		0.000000		0.000000		0.000000		0.000000
0.000000		0.000000		0.509312		0.000000		0.000000		0.000000		0.000000		0.000000		0.000000		0.000000		0.000000		0.000000		0.000000		0.000000		0.000000		0.000000		0.000000		0.000000		0.000000		0.000000		0.000000		0.000000		0.000000		0.000000		0.000000
0.000000		0.000000		0.000000		0.000000		0.512950		0.000000		0.000000		0.000000		0.000000		0.000000		0.000000		0.000000		0.000000		0.000000		0.000000		0.000000		0.000000		0.000000		0.000000		0.000000		0.517907		0.000000		0.000000		0.000000		0.000000
0.000000		0.000000		0.000000		0.000000		0.000000		0.000000		0.000000		0.000000		0.000000		0.000000		0.000000		0.000000		0.000000		0.000000		0.000000		0.000000		0.536683		0.537514		0.000000		0.000000		0.000000		0.000000		0.000000		0.000000		0.533488
0.000000		0.000000		0.000000		0.000000		0.000000		0.000000		0.000000		0.000000		0.000000		0.000000		0.000000		0.000000		0.000000		0.000000		0.000000		0.000000		0.548659		0.000000		0.000000		0.000000		0.550024		0.000000		0.000000		0.000000		0.000000
0.000000		0.000000		0.000000		0.000000		0.000000		0.000000		0.000000		0.000000		0.000000		0.000000		0.000000		0.000000		0.000000		0.000000		0.000000		0.000000		0.000000		0.000000		0.000000		0.491103		0.000000		0.000000		0.000000		0.000000		0.000000
0.000000		0.000000		0.000000		0.000000		0.000000		0.000000		0.000000		0.000000		0.000000		0.000000		0.000000		0.000000		0.000000		0.000000		0.000000		0.000000		0.486479		0.489440		0.000000		0.000000		0.000000		0.000000		0.000000		0.000000		0.000000
0.493867		0.000000		0.000000		0.000000		0.488901		0.000000		0.000000		0.000000		0.000000		0.000000		0.000000		0.000000		0.000000		0.000000		0.000000		0.490774		0.000000		0.000000		0.000000		0.000000		0.000000		0.000000		0.000000		0.000000		0.000000
0.000000		0.000000		0.000000		0.000000		0.000000		0.000000		0.000000		0.000000		0.000000		0.000000		0.000000		0.000000		0.000000		0.000000		0.000000		0.000000		0.000000		0.567233		0.000000		0.566649		0.000000		0.000000		0.565472		0.000000		0.000000
0.000000		0.000000		0.000000		0.000000		0.488391		0.000000		0.486595		0.000000		0.000000		0.000000		0.000000		0.000000		0.000000		0.000000		0.000000		0.000000		0.000000		0.000000		0.000000		0.000000		0.000000		0.000000		0.000000		0.000000		0.000000
0.000000		0.000000		0.000000		0.492138		0.000000		0.000000		0.000000		0.493555		0.000000		0.000000		0.000000		0.000000		0.000000		0.000000		0.493496		0.000000		0.000000		0.000000		0.000000		0.000000		0.000000		0.000000		0.000000		0.000000		0.000000
0.000000		0.000000		0.000000		0.000000		0.000000		0.000000		0.000000		0.000000		0.000000		0.000000		0.000000		0.484225		0.486890		0.000000		0.000000		0.000000		0.000000		0.000000		0.000000		0.000000		0.000000		0.000000		0.000000		0.000000		0.000000
0.000000		0.000000		0.520674		0.000000		0.000000		0.518398		0.515933		0.000000		0.000000		0.000000		0.000000		0.000000		0.000000		0.000000		0.000000		0.000000		0.000000		0.000000		0.000000		0.000000		0.000000		0.000000		0.000000		0.000000		0.000000
0.000000		0.000000		0.000000		0.000000		0.000000		0.000000		0.000000		0.000000		0.000000		0.000000		0.000000		0.000000		0.000000		0.000000		0.000000		0.000000		0.000000		0.000000		0.000000		0.000000		0.000000		0.534903		0.000000		0.000000		0.000000
0.000000		0.000000		0.000000		0.000000		0.000000		0.000000		0.000000		0.000000		0.000000		0.000000		0.000000		0.000000		0.000000		0.000000		0.000000		0.000000		0.000000		0.000000		0.000000		0.000000		0.000000		0.000000		0.000000		0.000000		0.000000
0.000000		0.000000		0.000000		0.000000		0.000000		0.000000		0.000000		0.000000		0.000000		0.000000		0.000000		0.000000		0.000000		0.000000		0.000000		0.000000		0.000000		0.489147		0.000000		0.000000		0.000000		0.000000		0.000000		0.000000		0.000000
0.000000		0.525507		0.000000		0.000000		0.000000		0.000000		0.000000		0.000000		0.000000		0.000000		0.000000		0.000000		0.000000		0.000000		0.000000		0.000000		0.000000		0.000000		0.000000		0.000000		0.000000		0.000000		0.000000		0.000000		0.523301
0.000000		0.000000		0.000000		0.000000		0.000000		0.000000		0.000000		0.000000		0.000000		0.000000		0.000000		0.000000		0.000000		0.000000		0.000000		0.000000		0.000000		0.000000		0.000000		0.530221		0.000000		0.000000		0.000000		0.529046		0.532276
0.000000		0.000000		0.000000		0.489849		0.000000		0.490972		0.000000		0.000000		0.000000		0.000000		0.000000		0.000000		0.000000		0.000000		0.000000		0.000000		0.000000		0.000000		0.000000		0.000000		0.000000		0.000000		0.000000		0.000000		0.000000
0.000000		0.000000		0.000000		0.000000		0.000000		0.000000		0.000000		0.000000		0.000000		0.000000		0.000000		0.000000		0.000000		0.491955		0.000000		0.000000		0.000000		0.000000		0.000000		0.000000		0.000000		0.000000		0.000000		0.000000		0.000000
0.000000		0.000000		0.000000		0.000000		0.000000		0.000000		0.000000		0.000000		0.000000		0.000000		0.000000		0.000000		0.000000		0.000000		0.000000		0.000000		0.483718		0.000000		0.000000		0.000000		0.000000		0.484317		0.485361		0.000000		0.485419
0.537982		0.000000		0.000000		0.000000		0.000000		0.000000		0.000000		0.000000		0.000000		0.000000		0.000000		0.000000		0.000000		0.538212		0.000000		0.000000		0.000000		0.000000		0.000000		0.000000		0.000000		0.000000		0.000000		0.000000		0.000000
0.000000		0.000000		0.000000		0.000000		0.000000		0.000000		0.000000		0.000000		0.000000		0.489630		0.000000		0.000000		0.484546		0.000000		0.486352		0.000000		0.000000		0.481978		0.000000		0.489216		0.000000		0.000000		0.000000		0.000000		0.000000
0.000000		0.000000		0.000000		0.000000		0.000000		0.000000		0.000000		0.000000		0.000000		0.000000		0.000000		0.000000		0.000000		0.000000		0.000000		0.547660		0.000000		0.000000		0.000000		0.000000		0.000000		0.000000		0.000000		0.000000		0.000000
0.000000		0.000000		0.000000		0.000000		0.488699		0.000000		0.000000		0.000000		0.000000		0.000000		0.000000		0.000000		0.000000		0.000000		0.000000		0.000000		0.490030		0.000000		0.000000		0.000000		0.000000		0.000000		0.000000		0.000000		0.000000
0.000000		0.000000		0.000000		0.000000		0.000000		0.000000		0.000000		0.000000		0.000000		0.000000		0.490988		0.000000		0.000000		0.000000		0.000000		0.000000		0.000000		0.000000		0.000000		0.000000		0.000000		0.000000		0.000000		0.485081		0.485985
0.000000		0.544972		0.000000		0.000000		0.000000		0.000000		0.000000		0.000000		0.000000		0.000000		0.000000		0.000000		0.000000		0.546901		0.546818		0.000000		0.000000		0.000000		0.000000		0.000000		0.541967		0.000000		0.000000		0.000000		0.000000
0.000000		0.000000		0.000000		0.000000		0.000000		0.000000		0.000000		0.000000		0.000000		0.000000		0.000000		0.000000		0.000000		0.000000		0.000000		0.000000		0.531715		0.534840		0.000000		0.000000		0.000000		0.000000		0.000000		0.000000		0.000000
0.000000		0.000000		0.000000		0.000000		0.000000		0.000000		0.000000		0.000000		0.000000		0.000000		0.000000		0.000000		0.587518		0.000000		0.590435		0.000000		0.000000		0.000000		0.000000		0.000000		0.000000		0.000000		0.585603		0.000000		0.000000
0.000000		0.000000		0.000000		0.000000		0.000000		0.000000		0.000000		0.000000		0.000000		0.000000		0.000000		0.000000		0.000000		0.000000		0.000000		0.000000		0.483499		0.000000		0.000000		0.000000		0.000000		0.487357		0.000000		0.000000		0.000000
0.000000		0.000000		0.000000		0.000000		0.000000		0.000000		0.000000		0.000000		0.000000		0.000000		0.000000		0.000000		0.000000		0.000000		0.000000		0.000000		0.000000		0.000000		0.000000		0.000000		0.000000		0.000000		0.000000		0.492049		0.000000
0.000000		0.000000		0.482824		0.000000		0.486774		0.000000		0.000000		0.000000		0.000000		0.000000		0.000000		0.482738		0.000000		0.000000		0.000000		0.000000		0.000000		0.000000		0.000000		0.000000		0.479973		0.483679		0.000000		0.000000		0.000000
0.000000		0.492136		0.000000		0.000000		0.487438		0.000000		0.000000		0.000000		0.000000		0.000000		0.498713		0.000000		0.000000		0.000000		0.489135		0.000000		0.000000		0.000000		0.000000		0.000000		0.000000		0.000000		0.000000		0.000000		0.000000
0.000000		0.000000		0.485847		0.000000		0.000000		0.484547		0.000000		0.000000		0.000000		0.000000		0.000000		0.000000		0.000000		0.000000		0.000000		0.000000		0.000000		0.000000		0.000000		0.000000		0.000000		0.000000		0.000000		0.000000		0.000000
0.000000		0.000000		0.000000		0.000000		0.000000		0.000000		0.000000		0.000000		0.000000		0.000000		0.000000		0.000000		0.000000		0.000000		0.000000		0.000000		0.000000		0.000000		0.000000		0.000000		0.000000		0.000000		0.000000		0.000000		0.503809
0.000000		0.000000		0.000000		0.000000		0.000000		0.000000		0.000000		0.000000		0.546121		0.000000		0.000000		0.000000		0.000000		0.000000		0.000000		0.000000		0.000000		0.000000		0.000000		0.544960		0.000000		0.000000		0.000000		0.000000		0.000000
0.000000		0.000000		0.000000		0.000000		0.000000		0.000000		0.650017		0.000000		0.000000		0.000000		0.000000		0.000000		0.000000		0.000000		0.000000		0.651843		0.000000		0.000000		0.650607		0.000000		0.000000		0.000000		0.000000		0.000000		0.000000
0.000000		0.000000		0.000000		0.000000		0.000000		0.000000		0.000000		0.000000		0.000000		0.493632		0.000000		0.000000		0.000000		0.000000		0.000000		0.000000		0.000000		0.000000		0.000000		0.498104		0.000000		0.000000		0.000000		0.000000		0.000000
0.000000		0.000000		0.000000		0.000000		0.000000		0.000000		0.000000		0.000000		0.000000		0.000000		0.000000		0.647600		0.000000		0.000000		0.000000		0.000000		0.000000		0.000000		0.000000		0.000000		0.000000		0.000000		0.000000		0.000000		0.000000
0.000000		0.000000		0.000000		0.000000		0.000000		0.000000		0.607638		0.000000		0.000000		0.000000		0.000000		0.605872		0.000000		0.000000		0.000000		0.000000		0.000000		0.000000		0.000000		0.000000		0.000000		0.000000		0.000000		0.000000		0.000000
0.000000		0.000000		0.000000		0.000000		0.000000		0.000000		0.000000		0.000000		0.000000		0.000000		0.000000		0.000000		0.000000		0.000000		0.000000		0.000000		0.000000		0.000000		0.000000		0.000000		0.000000		0.000000		0.000000		0.000000		0.000000
0.000000		0.530661		0.000000		0.000000		0.000000		0.000000		0.000000		0.000000		0.000000		0.000000		0.532914		0.000000		0.000000		0.000000		0.000000		0.532303		0.530920		0.000000		0.000000		0.000000		0.000000		0.000000		0.000000		0.000000		0.000000
0.000000		0.000000		0.000000		0.000000		0.582681		0.584030		0.000000		0.584117		0.000000		0.000000		0.000000		0.000000		0.000000		0.000000		0.000000		0.000000		0.000000		0.000000		0.000000		0.000000		0.000000		0.000000		0.000000		0.584840		0.000000
0.000000		0.000000		0.000000		0.000000		0.000000		0.000000		0.000000		0.000000		0.000000		0.000000		0.000000		0.000000		0.000000		0.000000		0.000000		0.000000		0.000000		0.000000		0.000000		0.000000		0.000000		0.000000		0.000000		0.000000		0.000000
0.000000		0.000000		0.000000		0.000000		0.000000		0.000000		0.000000		0.000000		0.000000		0.000000		0.000000		0.000000		0.000000		0.000000		0.000000		0.486980		0.000000		0.000000		0.000000		0.000000		0.000000		0.483865		0.000000		0.000000		0.000000
0.000000		0.000000		0.000000		0.000000		0.000000		0.000000		0.000000		0.502019		0.000000		0.000000		0.000000		0.000000		0.000000		0.000000		0.000000		0.000000		0.000000		0.000000		0.000000		0.000000		0.000000		0.000000		0.000000		0.502542		0.000000
0.000000		0.000000		0.551204		0.000000		0.000000		0.000000		0.000000		0.000000		0.000000		0.000000		0.000000		0.000000		0.000000		0.000000		0.000000		0.000000		0.000000		0.000000		0.000000		0.000000		0.000000		0.000000		0.000000		0.000000		0.000000
0.000000		0.000000		0.000000		0.000000		0.000000		0.000000		0.000000		0.479315		0.000000		0.000000		0.000000		0.477967		0.000000		0.479485		0.000000		0.000000		0.000000		0.000000		0.000000		0.000000		0.000000		0.000000		0.000000		0.000000		0.000000
0.000000		0.000000		0.000000		0.000000		0.000000		0.000000		0.000000		0.000000		0.000000		0.535469		0.000000		0.000000		0.000000		0.000000		0.000000		0.000000		0.000000		0.000000		0.000000		0.000000		0.000000		0.000000		0.000000		0.000000		0.000000
0.000000		0.000000		0.000000		0.490413		0.000000		0.000000		0.000000		0.000000		0.000000		0.000000		0.000000		0.487053		0.000000		0.493037		0.000000		0.000000		0.000000		0.000000		0.000000		0.000000		0.000000		0.000000		0.000000		0.000000		0.000000
0.000000		0.000000		0.000000		0.000000		0.542984		0.000000		0.000000		0.000000		0.000000		0.000000		0.000000		0.000000		0.000000		0.000000		0.540503		0.000000		0.000000		0.544563		0.000000		0.000000		0.000000		0.000000		0.000000		0.000000		0.000000
0.492122		0.000000		0.000000		0.000000		0.000000		0.000000		0.000000		0.000000		0.493625		0.000000		0.498744		0.000000		0.000000		0.000000		0.000000		0.000000		0.492512		0.000000		0.000000		0.000000		0.000000		0.000000		0.000000		0.000000		0.000000
0.000000		0.000000		0.514272		0.000000		0.000000		0.000000		0.000000		0.000000		0.000000		0.000000		0.000000		0.000000		0.000000		0.516232		0.000000		0.000000		0.000000		0.000000		0.000000		0.000000		0.000000		0.000000		0.000000		0.000000		0.000000
0.000000		0.000000		0.000000		0.000000		0.000000		0.000000		0.000000		0.000000		0.000000		0.000000		0.000000		0.496193		0.493847		0.000000		0.496728		0.000000		0.000000		0.000000		0.000000		0.000000		0.496289		0.000000		0.000000		0.000000		0.000000
0.549275		0.000000		0.000000		0.000000		0.000000		0.000000		0.000000		0.000000		0.543275		0.000000		0.547123		0.000000		0.000000		0.000000		0.000000		0.000000		0.000000		0.000000		0.000000		0.000000		0.000000		0.000000		0.000000		0.000000		0.000000
0.000000		0.000000		0.000000		0.000000		0.000000		0.000000		0.000000		0.000000		0.000000		0.000000		0.000000		0.494196		0.000000		0.000000		0.000000		0.000000		0.000000		0.000000		0.494646		0.493675		0.000000		0.000000		0.000000		0.000000		0.492356
0.552736		0.000000		0.000000		0.000000		0.000000		0.553259		0.000000		0.000000		0.000000		0.000000		0.557301		0.000000		0.000000		0.000000		0.000000		0.000000		0.000000		0.000000		0.000000		0.000000		0.000000		0.000000		0.000000		0.000000		0.000000
0.000000		0.000000		0.000000		0.000000		0.000000		0.000000		0.000000		0.504186		0.000000		0.000000		0.000000		0.000000		0.000000		0.000000		0.000000		0.000000		0.000000		0.000000		0.000000		0.000000		0.000000		0.000000		0.000000		0.505881		0.000000
0.000000		0.000000		0.000000		0.000000		0.544522		0.000000		0.000000		0.542696		0.000000		0.000000		0.000000		0.000000		0.000000		0.000000		0.000000		0.000000		0.000000		0.000000		0.000000		0.000000		0.000000		0.000000		0.000000		0.000000		0.000000
0.000000		0.000000		0.000000		0.000000		0.000000		0.000000		0.000000		0.000000		0.000000		0.000000		0.508605		0.000000		0.000000		0.000000		0.000000		0.000000		0.000000		0.000000		0.000000		0.000000		0.000000		0.000000		0.000000		0.000000		0.000000
0.508566		0.508610		0.000000		0.000000		0.000000		0.000000		0.000000		0.000000		0.000000		0.000000		0.000000		0.000000		0.000000		0.000000		0.000000		0.000000		0.505637		0.000000		0.000000		0.000000		0.000000		0.000000		0.000000		0.508704		0.000000
0.521919		0.000000		0.000000		0.000000		0.000000		0.000000		0.000000		0.000000		0.000000		0.000000		0.000000		0.000000		0.000000		0.000000		0.000000		0.000000		0.000000		0.000000		0.000000		0.000000		0.000000		0.000000		0.000000		0.000000		0.000000
0.000000		0.490557		0.000000		0.000000		0.489197		0.000000		0.000000		0.496946		0.000000		0.000000		0.000000		0.000000		0.000000		0.000000		0.000000		0.000000		0.000000		0.000000		0.000000		0.000000		0.000000		0.000000		0.000000		0.000000		0.000000
0.000000		0.000000		0.541382		0.000000		0.000000		0.000000		0.544709		0.000000		0.000000		0.000000		0.000000		0.541666		0.000000		0.000000		0.542180		0.000000		0.000000		0.000000		0.000000		0.000000		0.000000		0.000000		0.000000		0.000000		0.000000
0.000000		0.000000		0.000000		0.000000		0.000000		0.000000		0.000000		0.000000		0.000000		0.000000		0.000000		0.000000		0.000000		0.000000		0.000000		0.536926		0.000000		0.541174		0.000000		0.000000		0.000000		0.000000		0.533040		0.536414		0.000000
0.000000		0.000000		0.000000		0.000000		0.000000		0.000000		0.000000		0.000000		0.000000		0.491023		0.000000		0.000000		0.000000		0.488351		0.000000		0.000000		0.000000		0.488488		0.000000		0.491107		0.000000		0.000000		0.000000		0.488712		0.000000
0.000000		0.000000		0.538870		0.000000		0.000000		0.000000		0.000000		0.000000		0.537642		0.000000		0.000000		0.000000		0.000000		0.000000		0.000000		0.540147		0.536080		0.000000		0.000000		0.000000		0.537641		0.000000		0.000000		0.000000		0.000000
0.000000		0.000000		0.000000		0.000000		0.000000		0.000000		0.000000		0.542525		0.000000		0.000000		0.000000		0.000000		0.000000		0.000000		0.542806		0.000000		0.000000		0.000000		0.000000		0.000000		0.000000		0.540534		0.000000		0.000000		0.000000
0.000000		0.000000		0.000000		0.000000		0.503148		0.000000		0.000000		0.000000		0.000000		0.000000		0.000000		0.000000		0.000000		0.000000		0.000000		0.504740		0.502446		0.000000		0.000000		0.000000		0.000000		0.000000		0.000000		0.000000		0.000000
0.000000		0.550341		0.000000		0.000000		0.000000		0.000000		0.000000		0.000000		0.000000		0.548076		0.000000		0.000000		0.000000		0.000000		0.000000		0.547585		0.000000		0.000000		0.000000		0.000000		0.000000		0.548310		0.000000		0.000000		0.000000
0.000000		0.000000		0.555675		0.000000		0.554646		0.000000		0.549352		0.000000		0.000000		0.000000		0.000000		0.000000		0.000000		0.550367		0.000000		0.000000		0.000000		0.000000		0.000000		0.554421		0.000000		0.000000		0.000000		0.000000		0.000000
0.000000		0.000000		0.000000		0.000000		0.589230		0.000000		0.000000		0.000000		0.000000		0.000000		0.000000		0.000000		0.000000		0.000000		0.000000		0.000000		0.000000		0.000000		0.000000		0.000000		0.000000		0.000000		0.000000		0.000000		0.000000
0.000000		0.000000		0.000000		0.000000		0.000000		0.000000		0.000000		0.605980		0.000000		0.000000		0.000000		0.000000		0.000000		0.000000		0.000000		0.000000		0.000000		0.000000		0.000000		0.000000		0.000000		0.000000		0.000000		0.000000		0.605319
0.000000		0.000000		0.000000		0.000000		0.000000		0.497271		0.494521		0.000000		0.000000		0.000000		0.000000		0.000000		0.000000		0.000000		0.000000		0.000000		0.000000		0.000000		0.000000		0.497622		0.000000		0.000000		0.000000		0.000000		0.000000
0.000000		0.000000		0.000000		0.000000		0.000000		0.000000		0.000000		0.000000		0.000000		0.000000		0.000000		0.000000		0.000000		0.000000		0.000000		0.000000		0.000000		0.000000		0.000000		0.000000		0.000000		0.000000		0.000000		0.000000		0.000000
0.000000		0.000000		0.000000		0.000000		0.000000		0.486931		0.000000		0.000000		0.000000		0.000000		0.000000		0.485695		0.000000		0.000000		0.000000		0.488238		0.000000		0.484859		0.000000		0.000000		0.000000		0.000000		0.000000		0.000000		0.000000
0.518788		0.521146		0.000000		0.000000		0.000000		0.000000		0.000000		0.000000		0.000000		0.000000		0.000000		0.000000		0.000000		0.000000		0.518630		0.000000		0.000000		0.000000		0.000000		0.000000		0.000000		0.000000		0.000000		0.000000		0.000000
0.000000		0.512759		0.000000		0.000000		0.000000		0.000000		0.000000		0.515022		0.000000		0.000000		0.000000		0.000000		0.000000		0.000000		0.000000		0.000000		0.000000		0.000000		0.000000		0.000000		0.000000		0.000000		0.000000		0.000000		0.000000
0.487637		0.000000		0.486152		0.000000		0.000000		0.000000		0.000000		0.000000		0.000000		0.000000		0.000000		0.000000		0.000000		0.000000		0.485210		0.000000		0.000000		0.000000		0.000000		0.000000		0.000000		0.000000		0.000000		0.000000		0.000000
0.000000		0.000000		0.000000		0.000000		0.484947		0.000000		0.000000		0.000000		0.000000		0.000000		0.000000		0.000000		0.000000		0.000000		0.491088		0.000000		0.000000		0.000000		0.487418		0.000000		0.000000		0.000000		0.000000		0.000000		0.000000
0.000000		0.000000		0.000000		0.000000		0.000000		0.000000		0.000000		0.000000		0.000000		0.000000		0.000000		0.000000		0.000000		0.000000		0.000000		0.000000		0.000000		0.000000		0.000000		0.000000		0.000000		0.000000		0.000000		0.548141		0.000000
0.000000		0.000000		0.000000		0.000000		0.000000		0.000000		0.515748		0.000000		0.000000		0.000000		0.000000		0.000000		0.000000		0.000000		0.000000		0.000000		0.514806		0.000000		0.000000		0.000000		0.000000		0.000000		0.000000		0.000000		0.000000
0.000000		0.000000		0.000000		0.000000		0.536965		0.000000		0.542408		0.000000		0.000000		0.000000		0.000000		0.000000		0.000000		0.000000		0.000000		0.000000		0.000000		0.000000		0.000000		0.000000		0.000000		0.000000		0.000000		0.000000		0.000000
0.000000		0.000000		0.000000		0.000000		0.000000		0.000000		0.000000		0.000000		0.000000		0.000000		0.000000		0.000000		0.549430		0.000000		0.000000		0.000000		0.000000		0.000000		0.000000		0.000000		0.000000		0.000000		0.000000		0.000000		0.000000
0.000000		0.000000		0.000000		0.000000		0.490279		0.000000		0.000000		0.000000		0.000000		0.000000		0.000000		0.000000		0.000000		0.000000		0.000000		0.000000		0.488494		0.488937		0.000000		0.000000		0.481204		0.000000		0.000000		0.000000		0.000000
0.000000		0.000000		0.000000		0.000000		0.000000		0.000000		0.000000		0.482554		0.000000		0.000000		0.000000		0.000000		0.000000		0.000000		0.000000		0.000000		0.000000		0.483776		0.000000		0.000000		0.000000		0.483345		0.000000		0.000000		0.000000
0.000000		0.000000		0.000000		0.000000		0.000000		0.588017		0.000000		0.000000		0.000000		0.000000		0.000000		0.000000		0.000000		0.000000		0.000000		0.000000		0.000000		0.000000		0.000000		0.000000		0.000000		0.000000		0.588711		0.000000		0.000000
0.000000		0.000000		0.000000		0.480077		0.000000		0.000000		0.000000		0.000000		0.000000		0.000000		0.482040		0.477761		0.000000		0.000000		0.000000		0.000000		0.000000		0.000000		0.000000		0.000000		0.000000		0.477891		0.000000		0.000000		0.000000
0.548193		0.000000		0.551122		0.000000		0.000000		0.000000		0.000000		0.000000		0.549540		0.000000		0.000000		0.000000		0.000000		0.000000		0.000000		0.553291		0.551339		0.000000		0.000000		0.000000		0.000000		0.000000		0.000000		0.000000		0.000000
0.554614		0.000000		0.000000		0.000000		0.000000		0.000000		0.000000		0.000000		0.000000		0.000000		0.000000		0.000000		0.000000		0.000000		0.000000		0.000000		0.549988		0.000000		0.000000		0.000000		0.000000		0.000000		0.544653		0.000000		0.000000
0.000000		0.000000		0.000000		0.000000		0.000000		0.483374		0.000000		0.000000		0.000000		0.000000		0.000000		0.000000		0.000000		0.000000		0.000000		0.000000		0.000000		0.000000		0.000000		0.000000		0.000000		0.000000		0.487237		0.000000		0.000000
0.000000		0.489146		0.000000		0.486517		0.000000		0.000000		0.000000		0.000000		0.000000		0.491150		0.000000		0.000000		0.487580		0.000000		0.000000		0.000000		0.000000		0.000000		0.000000		0.000000		0.000000		0.485349		0.000000		0.000000		0.000000
0.000000		0.000000		0.000000		0.000000		0.000000		0.000000		0.000000		0.549238		0.000000		0.000000		0.000000		0.000000		0.000000		0.000000		0.000000		0.000000		0.000000		0.000000		0.546212		0.000000		0.000000		0.000000		0.000000		0.000000		0.000000
0.509669		0.000000		0.000000		0.000000		0.000000		0.000000		0.000000		0.509857		0.000000		0.000000		0.000000		0.509183		0.000000		0.512346		0.000000		0.000000		0.000000		0.000000		0.000000		0.000000		0.000000		0.000000		0.000000		0.000000		0.000000
0.000000		0.000000		0.000000		0.000000		0.490199		0.000000		0.000000		0.000000		0.000000		0.000000		0.000000		0.000000		0.000000		0.000000		0.000000		0.000000		0.000000		0.000000		0.000000		0.000000		0.000000		0.000000		0.000000		0.000000		0.000000
0.000000		0.487510		0.000000		0.485308		0.000000		0.000000		0.000000		0.000000		0.000000		0.000000		0.000000		0.000000		0.000000		0.000000		0.000000		0.000000		0.000000		0.000000		0.000000		0.000000		0.000000		0.000000		0.000000		0.000000		0.000000
0.000000		0.000000		0.000000		0.000000		0.000000		0.000000		0.000000		0.000000		0.000000		0.542780		0.000000		0.000000		0.536800		0.000000		0.000000		0.000000		0.000000		0.000000		0.000000		0.000000		0.000000		0.000000		0.000000		0.000000		0.000000
0.000000		0.000000		0.000000		0.000000		0.000000		0.000000		0.000000		0.000000		0.000000		0.000000		0.000000		0.000000		0.000000		0.000000		0.487745		0.000000		0.000000		0.000000		0.000000		0.000000		0.000000		0.000000		0.000000		0.000000		0.488346
0.000000		0.000000		0.000000		0.522605		0.000000		0.000000		0.523537		0.521394		0.000000		0.000000		0.000000		0.524416		0.000000		0.000000		0.000000		0.000000		0.000000		0.000000		0.000000		0.000000		0.000000		0.000000		0.000000		0.000000		0.519542
0.000000		0.000000		0.516498		0.000000		0.000000		0.000000		0.000000		0.000000		0.000000		0.000000		0.524531		0.000000		0.000000		0.000000		0.000000		0.000000		0.000000		0.000000		0.000000		0.519436		0.000000		0.000000		0.000000		0.000000		0.000000
0.000000		0.517967		0.000000		0.000000		0.000000		0.000000		0.000000		0.000000		0.000000		0.520443		0.523908		0.000000		0.000000		0.000000		0.000000		0.000000		0.000000		0.000000		0.000000		0.000000		0.000000		0.000000		0.000000		0.000000		0.000000
0.000000		0.000000		0.000000		0.000000		0.000000		0.000000		0.000000		0.000000		0.000000		0.000000		0.000000		0.000000		0.000000		0.000000		0.000000		0.000000		0.000000		0.000000		0.000000		0.000000		0.000000		0.000000		0.000000		0.000000		0.508140
0.000000		0.000000		0.000000		0.000000		0.490361		0.000000		0.000000		0.000000		0.000000		0.000000		0.000000		0.000000		0.000000		0.000000		0.486028		0.000000		0.000000		0.000000		0.000000		0.000000		0.000000		0.000000		0.000000		0.000000		0.000000
0.000000		0.000000		0.000000		0.000000		0.000000		0.000000		0.000000		0.000000		0.000000		0.000000		0.000000		0.000000		0.000000		0.000000		0.000000		0.000000		0.000000		0.000000		0.506435		0.000000		0.000000		0.000000		0.502655		0.503133		0.000000
0.000000		0.000000		0.000000		0.000000		0.000000		0.000000		0.000000		0.000000		0.000000		0.000000		0.000000		0.000000		0.000000		0.542590		0.547624		0.548842		0.000000		0.000000		0.000000		0.000000		0.000000		0.000000		0.000000		0.000000		0.000000
0.000000		0.000000		0.000000		0.000000		0.000000		0.000000		0.000000		0.000000		0.000000		0.000000		0.000000		0.000000		0.000000		0.000000		0.000000		0.000000		0.000000		0.000000		0.000000		0.000000		0.000000		0.000000		0.000000		0.000000		0.000000
0.000000		0.510616		0.000000		0.000000		0.506343		0.000000		0.000000		0.000000		0.000000		0.000000		0.000000		0.508464		0.000000		0.000000		0.000000		0.000000		0.000000		0.000000		0.000000		0.000000		0.000000		0.504652		0.000000		0.000000		0.000000
0.000000		0.000000		0.000000		0.000000		0.000000		0.000000		0.000000		0.000000		0.000000		0.000000		0.537370		0.000000		0.000000		0.000000		0.000000		0.000000		0.539923		0.000000		0.000000		0.000000		0.000000		0.000000		0.000000		0.000000		0.536646
0.000000		0.000000		0.000000		0.000000		0.000000		0.000000		0.000000		0.000000		0.000000		0.000000		0.000000		0.000000		0.000000		0.000000		0.000000		0.000000		0.000000		0.661260		0.000000		0.000000		0.000000		0.000000		0.000000		0.000000		0.662415
0.000000		0.000000		0.000000		0.000000		0.000000		0.000000		0.000000		0.000000		0.000000		0.000000		0.000000		0.000000		0.000000		0.000000		0.000000		0.000000		0.000000		0.000000		0.000000		0.000000		0.000000		0.000000		0.000000		0.000000		0.000000
0.000000		0.000000		0.000000		0.000000		0.551573		0.000000		0.000000		0.000000		0.000000		0.544948		0.000000		0.000000		0.000000		0.000000		0.000000		0.000000		0.000000		0.000000		0.000000		0.000000		0.000000		0.000000		0.000000		0.000000		0.000000
0.000000		0.000000		0.000000		0.000000		0.000000		0.000000		0.486048		0.000000		0.000000		0.000000		0.000000		0.000000		0.000000		0.000000		0.000000		0.000000		0.000000		0.000000		0.000000		0.000000		0.000000		0.000000		0.000000		0.000000		0.000000
0.000000		0.000000		0.000000		0.000000		0.000000		0.000000		0.523844		0.520972		0.000000		0.000000		0.000000		0.000000		0.000000		0.000000		0.000000		0.000000		0.000000		0.000000		0.519865		0.520408		0.000000		0.000000		0.000000		0.000000		0.000000
0.000000		0.000000		0.000000		0.000000		0.481499		0.480781		0.000000		0.000000		0.000000		0.000000		0.000000		0.483863		0.480298		0.483766		0.000000		0.000000		0.483644		0.000000		0.482084		0.000000		0.000000		0.000000		0.479525		0.000000		0.000000
0.000000		0.000000		0.518750		0.000000		0.000000		0.519217		0.000000		0.000000		0.000000		0.000000		0.000000		0.000000		0.000000		0.000000		0.000000		0.000000		0.000000		0.000000		0.000000		0.000000		0.000000		0.000000		0.518517		0.000000		0.000000
0.000000		0.000000		0.000000		0.000000		0.000000		0.000000		0.000000		0.000000		0.000000		0.000000		0.496234		0.485218		0.000000		0.000000		0.000000		0.000000		0.491803		0.000000		0.000000		0.000000		0.000000		0.000000		0.000000		0.000000		0.000000
0.000000		0.000000		0.000000		0.000000		0.000000		0.000000		0.000000		0.477272		0.000000		0.000000		0.000000		0.000000		0.000000		0.000000		0.000000		0.000000		0.000000		0.481168		0.000000		0.000000		0.000000		0.000000		0.000000		0.000000		0.000000
0.000000		0.000000		0.000000		0.000000		0.000000		0.000000		0.524446		0.000000		0.523413		0.000000		0.527600		0.000000		0.520385		0.000000		0.000000		0.000000		0.522197		0.000000		0.000000		0.000000		0.000000		0.000000		0.000000		0.000000		0.000000
0.000000		0.525994		0.000000		0.000000		0.000000		0.000000		0.000000		0.000000		0.000000		0.000000		0.000000		0.000000		0.000000		0.000000		0.000000		0.000000		0.000000		0.000000		0.000000		0.000000		0.000000		0.000000		0.000000		0.000000		0.000000
0.000000		0.000000		0.000000		0.000000		0.000000		0.000000		0.000000		0.000000		0.000000		0.000000		0.000000		0.000000		0.000000		0.562262		0.000000		0.561545		0.000000		0.000000		0.000000		0.000000		0.000000		0.000000		0.564557		0.000000		0.000000
0.000000		0.000000		0.000000		0.000000		0.000000		0.000000		0.522045		0.000000		0.000000		0.000000		0.000000		0.000000		0.000000		0.000000		0.000000		0.000000		0.000000		0.000000		0.522441		0.000000		0.000000		0.518580		0.000000		0.000000		0.000000
0.000000		0.520154		0.000000		0.000000		0.000000		0.000000		0.000000		0.000000		0.000000		0.000000		0.000000		0.000000		0.000000		0.000000		0.000000		0.000000		0.000000		0.516636		0.000000		0.000000		0.000000		0.000000		0.000000		0.000000		0.000000
0.000000		0.000000		0.000000		0.000000		0.000000		0.000000		0.000000		0.000000		0.000000		0.539328		0.000000		0.000000		0.000000		0.000000		0.538053		0.000000		0.000000		0.000000		0.000000		0.000000		0.000000		0.000000		0.000000		0.000000		0.000000
0.503958		0.000000		0.000000		0.000000		0.000000		0.000000		0.000000		0.000000		0.000000		0.000000		0.000000		0.000000		0.000000		0.000000		0.000000		0.000000		0.000000		0.000000		0.000000		0.000000		0.000000		0.000000		0.000000		0.000000		0.000000
0.000000		0.000000		0.000000		0.000000		0.000000		0.000000		0.600556		0.602359		0.000000		0.000000		0.600999		0.598304		0.000000		0.000000		0.000000		0.000000		0.000000		0.000000		0.000000		0.000000		0.000000		0.000000		0.000000		0.000000		0.000000
0.000000		0.000000		0.000000		0.542516		0.000000		0.541532		0.000000		0.000000		0.000000		0.544304		0.000000		0.000000		0.000000		0.000000		0.000000		0.000000		0.000000		0.000000		0.000000		0.000000		0.000000		0.000000		0.000000		0.000000		0.000000
0.000000		0.000000		0.000000		0.000000		0.000000		0.000000		0.000000		0.486880		0.000000		0.481700		0.000000		0.000000		0.000000		0.000000		0.000000		0.000000		0.483742		0.000000		0.000000		0.487142		0.000000		0.000000		0.486582		0.000000		0.000000
0.000000		0.000000		0.573835		0.000000		0.000000		0.000000		0.000000		0.576364		0.572900		0.000000		0.000000		0.000000		0.000000		0.000000		0.000000		0.000000		0.000000		0.000000		0.000000		0.000000		0.000000		0.000000		0.000000		0.000000		0.000000
0.000000		0.000000		0.000000		0.000000		0.000000		0.000000		0.000000		0.000000		0.000000		0.000000		0.000000		0.000000		0.000000		0.000000		0.000000		0.484997		0.000000		0.000000		0.000000		0.000000		0.487858		0.000000		0.000000		0.000000		0.000000
0.000000		0.000000		0.000000		0.000000		0.000000		0.000000		0.519642		0.000000		0.000000		0.518691		0.000000		0.000000		0.521855		0.000000		0.000000		0.515925		0.000000		0.000000		0.520525		0.000000		0.000000		0.000000		0.000000		0.000000		0.000000
0.561092		0.559830		0.000000		0.000000		0.000000		0.000000		0.000000		0.000000		0.000000		0.000000		0.562123		0.000000		0.000000		0.000000		0.000000		0.000000		0.000000		0.000000		0.000000		0.000000		0.557135		0.560209		0.000000		0.000000		0.000000
0.000000		0.000000		0.500490		0.000000		0.000000		0.000000		0.000000		0.000000		0.000000		0.000000		0.000000		0.000000		0.000000		0.000000		0.000000		0.000000		0.000000		0.000000		0.501378		0.000000		0.000000		0.000000		0.000000		0.000000		0.000000
0.557208		0.000000		0.000000		0.000000		0.000000		0.000000		0.000000		0.000000		0.556847		0.000000		0.000000		0.000000		0.000000		0.000000		0.000000		0.000000		0.556214		0.000000		0.000000		0.000000		0.000000		0.000000		0.000000		0.000000		0.000000
0.000000		0.000000		0.000000		0.000000		0.000000		0.000000		0.000000		0.000000		0.000000		0.000000		0.000000		0.000000		0.000000		0.490026		0.000000		0.000000		0.000000		0.000000		0.000000		0.000000		0.000000		0.000000		0.000000		0.000000		0.000000
0.000000		0.000000		0.000000		0.658747		0.000000		0.000000		0.000000		0.662730		0.000000		0.000000		0.000000		0.000000		0.000000		0.000000		0.000000		0.000000		0.659570		0.664374		0.000000		0.000000		0.000000		0.000000		0.000000		0.659050		0.000000
0.000000		0.000000		0.000000		0.000000		0.551625		0.000000		0.000000		0.000000		0.000000		0.000000		0.000000		0.000000		0.000000		0.000000		0.000000		0.555184		0.000000		0.000000		0.000000		0.000000		0.000000		0.000000		0.000000		0.000000		0.000000
0.488140		0.000000		0.000000		0.000000		0.000000		0.000000		0.000000		0.000000		0.000000		0.000000		0.000000		0.486599		0.000000		0.000000		0.000000		0.000000		0.488529		0.000000		0.000000		0.000000		0.490107		0.000000		0.000000		0.000000		0.000000
0.544905		0.000000		0.000000		0.000000		0.000000		0.544698		0.000000		0.000000		0.000000		0.546439		0.000000		0.000000		0.000000		0.000000		0.000000		0.000000		0.000000		0.000000		0.000000		0.000000		0.000000		0.000000		0.000000		0.000000		0.000000
0.000000		0.000000		0.000000		0.000000		0.000000		0.000000		0.000000		0.000000		0.000000		0.000000		0.538356		0.000000		0.000000		0.533446		0.000000		0.000000		0.000000		0.000000		0.000000		0.000000		0.000000		0.000000		0.000000		0.000000		0.000000
0.000000		0.000000		0.000000		0.000000		0.000000		0.000000		0.000000		0.000000		0.492269		0.000000		0.000000		0.000000		0.000000		0.000000		0.000000		0.000000		0.000000		0.000000		0.496195		0.000000		0.000000		0.000000		0.000000		0.000000		0.492197
0.000000		0.000000		0.000000		0.000000		0.000000		0.542127		0.000000		0.539496		0.541691		0.000000		0.540214		0.000000		0.535514		0.000000		0.000000		0.000000		0.000000		0.000000		0.000000		0.000000		0.539199		0.000000		0.000000		0.000000		0.000000
0.000000		0.000000		0.000000		0.000000		0.000000		0.540648		0.000000		0.000000		0.000000		0.000000		0.000000		0.000000		0.000000		0.000000		0.000000		0.000000		0.543358		0.000000		0.000000		0.000000		0.000000		0.000000		0.000000		0.543579		0.000000
0.000000		0.000000		0.495988		0.000000		0.000000		0.000000		0.000000		0.000000		0.000000		0.000000		0.000000		0.000000		0.499351		0.000000		0.498790		0.000000		0.000000		0.000000		0.000000		0.000000		0.496623		0.000000		0.000000		0.000000		0.000000
0.000000		0.000000		0.000000		0.000000		0.000000		0.000000		0.000000		0.000000		0.000000		0.000000		0.486959		0.000000		0.000000		0.000000		0.000000		0.000000		0.000000		0.000000		0.000000		0.484569		0.000000		0.000000		0.000000		0.000000		0.000000
0.000000		0.000000		0.000000		0.000000		0.000000		0.000000		0.000000		0.000000		0.000000		0.000000		0.000000		0.494008		0.000000		0.000000		0.496387		0.000000		0.000000		0.000000		0.000000		0.000000		0.000000		0.000000		0.499082		0.000000		0.000000
0.000000		0.000000		0.000000		0.000000		0.000000		0.000000		0.000000		0.000000		0.000000		0.491810		0.000000		0.000000		0.000000		0.000000		0.000000		0.000000		0.000000		0.000000		0.000000		0.000000		0.000000		0.496786		0.000000		0.489673		0.000000
0.000000		0.000000		0.000000		0.000000		0.000000		0.000000		0.000000		0.000000		0.000000		0.000000		0.000000		0.000000		0.000000		0.000000		0.000000		0.000000		0.000000		0.000000		0.000000		0.000000		0.000000		0.000000		0.000000		0.000000		0.000000
0.000000		0.000000		0.000000		0.000000		0.000000		0.000000		0.000000		0.000000		0.000000		0.000000		0.000000		0.000000		0.000000		0.000000		0.000000		0.000000		0.000000		0.000000		0.000000		0.470562		0.000000		0.461916		0.000000		0.000000		0.000000
0.000000		0.000000		0.000000		0.000000		0.000000		0.000000		0.666655		0.000000		0.000000		0.000000		0.000000		0.000000		0.000000		0.000000		0.000000		0.000000		0.000000		0.000000		0.000000		0.000000		0.000000		0.000000		0.000000		0.000000		0.661055
0.547917		0.000000		0.000000		0.000000		0.000000		0.000000		0.000000		0.000000		0.000000		0.000000		0.000000		0.000000		0.000000		0.000000		0.000000		0.000000		0.544487		0.000000		0.000000		0.000000		0.000000		0.000000		0.000000		0.000000		0.000000
0.523688		0.000000		0.526146		0.000000		0.000000		0.000000		0.000000		0.000000		0.000000		0.000000		0.000000		0.525591		0.000000		0.000000		0.000000		0.000000		0.000000		0.000000		0.000000		0.000000		0.000000		0.000000		0.000000		0.000000		0.000000
0.000000		0.000000		0.000000		0.000000		0.000000		0.000000		0.000000		0.000000		0.000000		0.000000		0.000000		0.000000		0.000000		0.000000		0.000000		0.000000		0.000000		0.000000		0.000000		0.000000		0.000000		0.000000		0.000000		0.000000		0.000000
0.000000		0.000000		0.000000		0.000000		0.000000		0.000000		0.000000		0.551646		0.000000		0.000000		0.000000		0.546634		0.000000		0.550777		0.000000		0.000000		0.000000		0.000000		0.000000		0.000000		0.550401		0.000000		0.000000		0.000000		0.549179
0.000000		0.000000		0.491298		0.000000		0.000000		0.490332		0.000000		0.000000		0.000000		0.491181		0.000000		0.492403		0.000000		0.492961		0.000000		0.000000		0.000000		0.000000		0.000000		0.000000		0.000000		0.000000		0.000000		0.000000		0.000000
0.000000		0.000000		0.000000		0.000000		0.000000		0.000000		0.000000		0.000000		0.000000		0.530530		0.000000		0.000000		0.000000		0.000000		0.000000		0.000000		0.527445		0.000000		0.000000		0.000000		0.000000		0.000000		0.000000		0.000000		0.000000
0.570163		0.000000		0.564802		0.000000		0.000000		0.000000		0.000000		0.000000		0.000000		0.000000		0.000000		0.000000		0.000000		0.000000		0.000000		0.000000		0.000000		0.000000		0.000000		0.000000		0.000000		0.565475		0.000000		0.000000		0.565933
0.000000		0.000000		0.000000		0.000000		0.000000		0.549797		0.000000		0.000000		0.000000		0.000000		0.000000		0.000000		0.000000		0.000000		0.000000		0.000000		0.000000		0.000000		0.000000		0.000000		0.000000		0.000000		0.000000		0.000000		0.000000
0.000000		0.501971		0.000000		0.000000		0.000000		0.000000		0.000000		0.000000		0.499395		0.000000		0.000000		0.000000		0.000000		0.000000		0.000000		0.000000		0.000000		0.000000		0.000000		0.000000		0.000000		0.000000		0.000000		0.000000		0.000000
0.000000		0.000000		0.000000		0.000000		0.000000		0.000000		0.000000		0.000000		0.489023		0.000000		0.000000		0.000000		0.000000		0.000000		0.000000		0.485870		0.000000		0.000000		0.000000		0.000000		0.000000		0.000000		0.000000		0.000000		0.000000
0.000000		0.543305		0.000000		0.000000		0.000000		0.000000		0.000000		0.000000		0.000000		0.000000		0.549961		0.000000		0.000000		0.000000		0.000000		0.000000		0.000000		0.000000		0.000000		0.000000		0.000000		0.000000		0.000000		0.000000		0.000000
0.000000		0.000000		0.000000		0.000000		0.000000		0.000000		0.000000		0.519515		0.515600		0.000000		0.000000		0.000000		0.000000		0.000000		0.000000		0.000000		0.000000		0.000000		0.000000		0.000000		0.000000		0.000000		0.000000		0.516680		0.000000
0.000000		0.000000		0.000000		0.000000		0.000000		0.000000		0.000000		0.000000		0.000000		0.000000		0.000000		0.000000		0.000000		0.000000		0.000000		0.000000		0.000000		0.000000		0.000000		0.479687		0.477874		0.000000		0.000000		0.000000		0.000000
0.000000		0.000000		0.000000		0.000000		0.000000		0.000000		0.492808		0.000000		0.000000		0.000000		0.000000		0.000000		0.000000		0.000000		0.000000		0.000000		0.000000		0.000000		0.488522		0.000000		0.000000		0.000000		0.000000		0.000000		0.000000
0.000000		0.000000		0.000000		0.000000		0.524042		0.000000		0.000000		0.000000		0.000000		0.000000		0.000000		0.000000		0.000000		0.000000		0.000000		0.000000		0.000000		0.000000		0.000000		0.000000		0.000000		0.000000		0.000000		0.000000		0.000000
0.523933		0.000000		0.000000		0.000000		0.000000		0.000000		0.000000		0.000000		0.000000		0.000000		0.524190		0.000000		0.000000		0.000000		0.000000		0.521385		0.000000		0.000000		0.000000		0.000000		0.000000		0.000000		0.000000		0.000000		0.000000
0.000000		0.508374		0.000000		0.000000		0.000000		0.000000		0.000000		0.000000		0.000000		0.000000		0.000000		0.509798		0.000000		0.000000		0.000000		0.000000		0.000000		0.000000		0.000000		0.000000		0.000000		0.510762		0.000000		0.000000		0.000000
0.000000		0.000000		0.484655		0.000000		0.000000		0.000000		0.000000		0.000000		0.000000		0.000000		0.000000		0.484064		0.000000		0.000000		0.000000		0.000000		0.484827		0.000000		0.000000		0.000000		0.484905		0.484796		0.000000		0.000000		0.000000
0.000000		0.000000		0.000000		0.000000		0.000000		0.000000		0.000000		0.000000		0.000000		0.000000		0.000000		0.000000		0.000000		0.000000		0.530965		0.000000		0.529268		0.000000		0.000000		0.000000		0.526521		0.000000		0.528666		0.000000		0.000000
0.000000		0.542097		0.539167		0.000000		0.000000		0.000000		0.000000		0.000000		0.000000		0.000000		0.000000		0.541198		0.000000		0.000000		0.000000		0.000000		0.000000		0.000000		0.000000		0.000000		0.000000		0.000000		0.000000		0.000000		0.000000
0.000000		0.000000		0.000000		0.000000		0.000000		0.000000		0.495932		0.000000		0.000000		0.000000		0.000000		0.000000		0.000000		0.000000		0.000000		0.000000		0.000000		0.000000		0.000000		0.000000		0.000000		0.000000		0.497288		0.000000		0.000000
0.000000		0.000000		0.000000		0.000000		0.000000		0.000000		0.000000		0.000000		0.000000		0.000000		0.000000		0.000000		0.538216		0.000000		0.000000		0.000000		0.000000		0.000000		0.000000		0.000000		0.000000		0.000000		0.000000		0.000000		0.000000
0.000000		0.000000		0.000000		0.000000		0.000000		0.000000		0.000000		0.000000		0.000000		0.000000		0.000000		0.000000		0.000000		0.000000		0.000000		0.000000		0.000000		0.000000		0.000000		0.000000		0.000000		0.000000		0.542269		0.000000		0.000000
0.497220		0.000000		0.000000		0.000000		0.000000		0.000000		0.000000		0.000000		0.000000		0.494758		0.000000		0.493517		0.000000		0.000000		0.497190		0.000000		0.000000		0.000000		0.000000		0.000000		0.000000		0.000000		0.000000		0.000000		0.496801
0.521046		0.000000		0.000000		0.527531		0.000000		0.000000		0.000000		0.524756		0.524575		0.000000		0.000000		0.000000		0.523432		0.000000		0.000000		0.000000		0.000000		0.000000		0.000000		0.000000		0.000000		0.000000		0.000000		0.000000		0.000000
0.000000		0.000000		0.000000		0.000000		0.000000		0.000000		0.000000		0.000000		0.000000		0.000000		0.000000		0.000000		0.000000		0.000000		0.000000		0.000000		0.000000		0.000000		0.000000		0.000000		0.000000		0.000000		0.000000		0.000000		0.495192
0.000000		0.000000		0.000000		0.000000		0.000000		0.524279		0.000000		0.000000		0.000000		0.000000		0.000000		0.522476		0.000000		0.000000		0.000000		0.000000		0.000000		0.000000		0.000000		0.000000		0.000000		0.000000		0.000000		0.000000		0.000000
0.000000		0.000000		0.000000		0.000000		0.000000		0.000000		0.000000		0.000000		0.000000		0.000000		0.000000		0.000000		0.485149		0.000000		0.000000		0.000000		0.000000		0.000000		0.000000		0.000000		0.000000		0.000000		0.000000		0.000000		0.000000
0.000000		0.000000		0.486680		0.000000		0.491909		0.000000		0.000000		0.000000		0.488953		0.000000		0.000000		0.000000		0.484162		0.000000		0.000000		0.487998		0.000000		0.000000		0.000000		0.000000		0.000000		0.000000		0.000000		0.482583		0.000000
0.000000		0.491638		0.000000		0.000000		0.492606		0.000000		0.000000		0.000000		0.000000		0.000000		0.497201		0.000000		0.492825		0.000000		0.000000		0.000000		0.000000		0.000000		0.000000		0.000000		0.000000		0.000000		0.000000		0.000000		0.492582
0.000000		0.000000		0.000000		0.000000		0.000000		0.000000		0.000000		0.518538		0.000000		0.000000		0.000000		0.000000		0.000000		0.000000		0.520045		0.000000		0.000000		0.000000		0.000000		0.520164		0.000000		0.000000		0.000000		0.000000		0.000000
0.000000		0.000000		0.000000		0.000000		0.000000		0.000000		0.000000		0.000000		0.000000		0.000000		0.000000		0.000000		0.000000		0.000000		0.000000		0.000000		0.483394		0.000000		0.000000		0.000000		0.482407		0.000000		0.000000		0.000000		0.483959
0.000000		0.483026		0.000000		0.000000		0.000000		0.000000		0.000000		0.000000		0.000000		0.000000		0.000000		0.000000		0.000000		0.000000		0.000000		0.000000		0.000000		0.000000		0.000000		0.000000		0.000000		0.000000		0.481280		0.000000		0.000000
0.000000		0.000000		0.000000		0.000000		0.000000		0.000000		0.000000		0.000000		0.000000		0.000000		0.000000		0.000000		0.000000		0.000000		0.000000		0.000000		0.000000		0.000000		0.000000		0.000000		0.000000		0.000000		0.000000		0.000000		0.000000
0.000000		0.000000		0.000000		0.597446		0.598204		0.000000		0.597717		0.000000		0.000000		0.000000		0.000000		0.601547		0.000000		0.000000		0.596636		0.000000		0.000000		0.000000		0.000000		0.000000		0.000000		0.000000		0.000000		0.000000		0.000000
0.000000		0.000000		0.000000		0.000000		0.485930		0.000000		0.000000		0.487571		0.000000		0.000000		0.000000		0.000000		0.000000		0.000000		0.000000		0.000000		0.000000		0.000000		0.000000		0.000000		0.000000		0.000000		0.000000		0.000000		0.000000
0.000000		0.000000		0.549268		0.000000		0.000000		0.000000		0.000000		0.000000		0.000000		0.000000		0.000000		0.000000		0.552822		0.550619		0.000000		0.548076		0.000000		0.000000		0.000000		0.000000		0.000000		0.000000		0.000000		0.000000		0.000000
0.000000		0.000000		0.000000		0.489478		0.000000		0.000000		0.000000		0.000000		0.000000		0.000000		0.000000		0.000000		0.000000		0.000000		0.000000		0.000000		0.000000		0.000000		0.000000		0.000000		0.000000		0.000000		0.000000		0.486395		0.000000
0.000000		0.000000		0.000000		0.000000		0.000000		0.000000		0.000000		0.000000		0.000000		0.000000		0.000000		0.000000		0.000000		0.000000		0.000000		0.000000		0.000000		0.000000		0.493044		0.000000		0.000000		0.000000		0.000000		0.489623		0.000000
0.000000		0.000000		0.000000		0.000000		0.483417		0.487022		0.000000		0.000000		0.000000		0.000000		0.000000		0.000000		0.000000		0.000000		0.000000		0.000000		0.487471		0.000000		0.000000		0.000000		0.483032		0.000000		0.000000		0.000000		0.485889
0.000000		0.000000		0.000000		0.000000		0.493750		0.000000		0.000000		0.000000		0.495870		0.000000		0.000000		0.000000		0.000000		0.000000		0.000000		0.000000		0.000000		0.000000		0.000000		0.496729		0.495932		0.000000		0.000000		0.000000		0.000000
0.000000		0.000000		0.000000		0.000000		0.000000		0.000000		0.000000		0.000000		0.000000		0.000000		0.000000		0.000000		0.000000		0.000000		0.000000		0.000000		0.000000		0.526876		0.000000		0.000000		0.000000		0.000000		0.000000		0.000000		0.000000
0.000000		0.000000		0.000000		0.000000		0.000000		0.000000		0.000000		0.000000		0.000000		0.000000		0.000000		0.000000		0.000000		0.000000		0.000000		0.000000		0.000000		0.000000		0.000000		0.000000		0.000000		0.000000		0.000000		0.000000		0.000000
0.000000		0.000000		0.000000		0.000000		0.000000		0.000000		0.000000		0.000000		0.000000		0.000000		0.000000		0.000000		0.000000		0.000000		0.000000		0.000000		0.000000		0.000000		0.000000		0.475674		0.000000		0.000000		0.000000		0.000000		0.000000
0.000000		0.000000		0.000000		0.000000		0.501500		0.000000		0.000000		0.000000		0.000000		0.000000		0.000000		0.000000		0.000000		0.000000		0.000000		0.000000		0.000000		0.000000		0.000000		0.000000		0.000000		0.000000		0.000000		0.000000		0.000000
0.000000		0.483730		0.481392		0.000000		0.483556		0.000000		0.000000		0.479997		0.000000		0.000000		0.000000		0.000000		0.000000		0.000000		0.000000		0.000000		0.000000		0.000000		0.000000		0.000000		0.000000		0.000000		0.000000		0.000000		0.000000
0.000000		0.000000		0.000000		0.000000		0.491363		0.000000		0.000000		0.000000		0.000000		0.000000		0.000000		0.000000		0.488109		0.489678		0.000000		0.000000		0.000000		0.000000		0.000000		0.000000		0.000000		0.000000		0.000000		0.000000		0.000000
0.547926		0.000000		0.000000		0.000000		0.000000		0.000000		0.000000		0.000000		0.000000		0.000000		0.000000		0.000000		0.000000		0.000000		0.543920		0.000000		0.000000		0.000000		0.545131		0.543870		0.000000		0.000000		0.000000		0.000000		0.000000
0.000000		0.000000		0.000000		0.514379		0.000000		0.000000		0.514443		0.000000		0.000000		0.000000		0.000000		0.000000		0.000000		0.000000		0.000000		0.000000		0.000000		0.000000		0.000000		0.000000		0.000000		0.000000		0.000000		0.000000		0.000000
0.000000		0.509782		0.000000		0.000000		0.000000		0.509636		0.000000		0.511445		0.512146		0.000000		0.000000		0.000000		0.000000		0.000000		0.510521		0.000000		0.000000		0.508415		0.000000		0.000000		0.000000		0.000000		0.000000		0.000000		0.000000
0.000000		0.495840		0.000000		0.000000		0.000000		0.000000		0.000000		0.489087		0.000000		0.000000		0.000000		0.000000		0.000000		0.000000		0.000000		0.000000		0.488761		0.000000		0.000000		0.000000		0.000000		0.000000		0.000000		0.000000		0.000000
0.000000		0.000000		0.000000		0.543918		0.000000		0.000000		0.000000		0.000000		0.000000		0.000000		0.000000		0.000000		0.000000		0.000000		0.000000		0.000000		0.000000		0.000000		0.000000		0.539194		0.000000		0.000000		0.000000		0.000000		0.000000
0.000000		0.000000		0.000000		0.000000		0.000000		0.549443		0.000000		0.000000		0.000000		0.000000		0.000000		0.000000		0.000000		0.000000		0.550900		0.000000		0.000000		0.000000		0.000000		0.000000		0.000000		0.000000		0.551610		0.000000		0.000000
0.637519		0.000000		0.000000		0.000000		0.000000		0.000000		0.000000		0.000000		0.640840		0.000000		0.000000		0.000000		0.000000		0.000000		0.000000		0.000000		0.636954		0.000000		0.000000		0.000000		0.000000		0.000000		0.000000		0.000000		0.641836
0.000000		0.521885		0.000000		0.000000		0.000000		0.000000		0.000000		0.000000		0.000000		0.000000		0.000000		0.000000		0.000000		0.000000		0.000000		0.000000		0.000000		0.000000		0.000000		0.000000		0.521243		0.000000		0.000000		0.000000		0.000000
0.000000		0.503122		0.000000		0.000000		0.000000		0.000000		0.000000		0.000000		0.000000		0.000000		0.000000		0.000000		0.000000		0.000000		0.000000		0.000000		0.000000		0.000000		0.000000		0.000000		0.503701		0.000000		0.000000		0.000000		0.000000
0.544179		0.000000		0.000000		0.543154		0.546021		0.000000		0.000000		0.000000		0.544478		0.000000		0.000000		0.000000		0.000000		0.000000		0.000000		0.544151		0.000000		0.000000		0.547903		0.000000		0.000000		0.000000		0.000000		0.000000		0.000000
0.000000		0.000000		0.000000		0.000000		0.000000		0.493104		0.000000		0.492500		0.000000		0.494002		0.000000		0.000000		0.000000		0.000000		0.000000		0.000000		0.000000		0.000000		0.000000		0.000000		0.000000		0.000000		0.000000		0.497980		0.000000
0.000000		0.000000		0.000000		0.000000		0.500949		0.000000		0.000000		0.000000		0.000000		0.000000		0.000000		0.000000		0.000000		0.501027		0.000000		0.000000		0.000000		0.000000		0.000000		0.000000		0.000000		0.000000		0.000000		0.000000		0.000000
0.544938		0.544598		0.000000		0.000000		0.000000		0.000000		0.000000		0.544695		0.000000		0.548736		0.000000		0.000000		0.000000		0.000000		0.000000		0.000000		0.000000		0.000000		0.000000		0.000000		0.546559		0.000000		0.000000		0.000000		0.000000
0.000000		0.000000		0.000000		0.518179		0.000000		0.000000		0.517131		0.000000		0.000000		0.000000		0.000000		0.000000		0.000000		0.521665		0.000000		0.000000		0.516581		0.000000		0.000000		0.000000		0.000000		0.000000		0.000000		0.000000		0.523511
0.000000		0.000000		0.000000		0.000000		0.483432		0.000000		0.000000		0.000000		0.000000		0.000000		0.000000		0.000000		0.000000		0.000000		0.000000		0.485272		0.000000		0.000000		0.000000		0.490361		0.000000		0.000000		0.000000		0.000000		0.000000
0.000000		0.488167		0.000000		0.000000		0.000000		0.000000		0.000000		0.491628		0.000000		0.000000		0.000000		0.000000		0.000000		0.000000		0.000000		0.000000		0.000000		0.491438		0.000000		0.000000		0.000000		0.000000		0.000000		0.000000		0.000000
0.490117		0.000000		0.000000		0.000000		0.000000		0.000000		0.488723		0.000000		0.000000		0.000000		0.000000		0.000000		0.493409		0.000000		0.000000		0.000000		0.000000		0.000000		0.000000		0.000000		0.000000		0.000000		0.000000		0.000000		0.000000
0.000000		0.000000		0.000000		0.000000		0.000000		0.000000		0.000000		0.000000		0.000000		0.000000		0.000000		0.000000		0.000000		0.000000		0.000000		0.000000		0.000000		0.000000		0.000000		0.000000		0.000000		0.000000		0.000000		0.000000		0.000000
0.000000		0.000000		0.000000		0.000000		0.533973		0.000000		0.000000		0.000000		0.000000		0.000000		0.000000		0.533361		0.000000		0.000000		0.000000		0.000000		0.000000		0.000000		0.000000		0.000000		0.000000		0.000000		0.000000		0.530855		0.000000
0.000000		0.000000		0.000000		0.510152		0.000000		0.000000		0.000000		0.000000		0.000000		0.000000		0.517039		0.000000		0.511576		0.000000		0.000000		0.000000		0.000000		0.000000		0.000000		0.000000		0.000000		0.000000		0.000000		0.000000		0.000000
0.000000		0.000000		0.000000		0.000000		0.656418		0.000000		0.000000		0.000000		0.000000		0.652909		0.000000		0.000000		0.000000		0.000000		0.657597		0.000000		0.000000		0.000000		0.000000		0.000000		0.000000		0.655582		0.000000		0.000000		0.657705
0.000000		0.000000		0.000000		0.000000		0.000000		0.000000		0.000000		0.000000		0.000000		0.491964		0.000000		0.000000		0.000000		0.000000		0.000000		0.000000		0.000000		0.000000		0.000000		0.494738		0.000000		0.000000		0.495779		0.000000		0.000000
0.000000		0.000000		0.000000		0.000000		0.000000		0.000000		0.000000		0.000000		0.643038		0.000000		0.000000		0.000000		0.000000		0.000000		0.000000		0.000000		0.644826		0.000000		0.000000		0.000000		0.000000		0.000000		0.000000		0.000000		0.000000
0.000000		0.491267		0.000000		0.000000		0.000000		0.000000		0.000000		0.000000		0.000000		0.000000		0.000000		0.000000		0.000000		0.000000		0.000000		0.000000		0.000000		0.000000		0.000000		0.000000		0.000000		0.000000		0.000000		0.000000		0.000000
0.000000		0.548103		0.000000		0.000000		0.000000		0.000000		0.000000		0.000000		0.000000		0.000000		0.000000		0.000000		0.000000		0.552276		0.000000		0.000000		0.000000		0.000000		0.552133		0.000000		0.000000		0.000000		0.000000		0.000000		0.000000
0.000000		0.000000		0.000000		0.513153		0.515879		0.000000		0.000000		0.000000		0.000000		0.000000		0.000000		0.000000		0.513972		0.512245		0.000000		0.000000		0.000000		0.000000		0.000000		0.000000		0.000000		0.000000		0.000000		0.000000		0.000000
0.000000		0.000000		0.000000		0.000000		0.000000		0.000000		0.000000		0.504067		0.000000		0.000000		0.506980		0.000000		0.501999		0.507744		0.000000		0.000000		0.000000		0.000000		0.000000		0.000000		0.000000		0.000000		0.504784		0.000000		0.000000
0.000000		0.000000		0.000000		0.000000		0.000000		0.000000		0.000000		0.000000		0.000000		0.000000		0.000000		0.000000		0.544014		0.000000		0.000000		0.000000		0.000000		0.000000		0.000000		0.000000		0.542150		0.000000		0.000000		0.000000		0.000000
0.543760		0.000000		0.000000		0.000000		0.544698		0.000000		0.000000		0.000000		0.000000		0.000000		0.000000		0.000000		0.000000		0.000000		0.000000		0.000000		0.000000		0.000000		0.000000		0.000000		0.540627		0.000000		0.000000		0.000000		0.000000
0.000000		0.000000		0.000000		0.000000		0.000000		0.000000		0.000000		0.000000		0.000000		0.000000		0.000000		0.000000		0.000000		0.000000		0.000000		0.000000		0.000000		0.000000		0.000000		0.000000		0.000000		0.000000		0.000000		0.000000		0.000000
0.000000		0.000000		0.000000		0.000000		0.000000		0.000000		0.000000		0.000000		0.000000		0.000000		0.000000		0.000000		0.570538		0.000000		0.000000		0.000000		0.000000		0.000000		0.569550		0.000000		0.000000		0.000000		0.000000		0.000000		0.000000
0.000000		0.000000		0.000000		0.000000		0.000000		0.000000		0.550236		0.000000		0.000000		0.000000		0.000000		0.000000		0.000000		0.000000		0.000000		0.550162		0.000000		0.000000		0.000000		0.000000		0.000000		0.000000		0.000000		0.000000		0.000000
0.000000		0.000000		0.000000		0.000000		0.000000		0.000000		0.000000		0.000000		0.000000		0.000000		0.000000		0.000000		0.000000		0.000000		0.000000		0.000000		0.000000		0.000000		0.000000		0.000000		0.000000		0.000000		0.000000		0.000000		0.000000
0.000000		0.000000		0.000000		0.000000		0.000000		0.000000		0.000000		0.000000		0.000000		0.000000		0.000000		0.000000		0.000000		0.000000		0.000000		0.000000		0.000000		0.000000		0.000000		0.000000		0.000000		0.000000		0.000000		0.000000		0.000000
0.490520		0.000000		0.000000		0.490166		0.000000		0.000000		0.000000		0.000000		0.000000		0.000000		0.493935		0.000000		0.000000		0.000000		0.000000		0.000000		0.000000		0.000000		0.000000		0.000000		0.000000		0.000000		0.000000		0.000000		0.000000
0.000000		0.000000		0.000000		0.000000		0.000000		0.000000		0.000000		0.000000		0.000000		0.000000		0.000000		0.000000		0.000000		0.000000		0.000000		0.000000		0.000000		0.000000		0.495625		0.000000		0.000000		0.000000		0.000000		0.000000		0.000000
0.000000		0.000000		0.000000		0.000000		0.000000		0.000000		0.000000		0.546798		0.000000		0.000000		0.000000		0.000000		0.000000		0.000000		0.000000		0.000000		0.000000		0.541717		0.000000		0.000000		0.000000		0.000000		0.000000		0.000000		0.000000
0.000000		0.000000		0.000000		0.000000		0.484543		0.000000		0.000000		0.000000		0.000000		0.000000		0.000000		0.000000		0.000000		0.000000		0.000000		0.000000		0.486964		0.000000		0.000000		0.000000		0.000000		0.000000		0.000000		0.000000		0.000000
0.000000		0.000000		0.000000		0.000000		0.000000		0.000000		0.000000		0.000000		0.488145		0.000000		0.490241		0.000000		0.000000		0.000000		0.000000		0.000000		0.000000		0.000000		0.000000		0.000000		0.000000		0.000000		0.000000		0.000000		0.000000
0.000000		0.000000		0.000000		0.000000		0.000000		0.000000		0.000000		0.000000		0.000000		0.000000		0.000000		0.000000		0.000000		0.000000		0.000000		0.000000		0.000000		0.000000		0.000000		0.000000		0.000000		0.000000		0.000000		0.000000		0.000000
0.000000		0.000000		0.000000		0.000000		0.000000		0.000000		0.000000		0.000000		0.000000		0.000000		0.000000		0.545271		0.000000		0.000000		0.000000		0.000000		0.000000		0.000000		0.000000		0.547223		0.000000		0.000000		0.000000		0.544530		0.000000
0.000000		0.000000		0.000000		0.485540		0.000000		0.000000		0.000000		0.000000		0.000000		0.000000		0.000000		0.000000		0.000000		0.000000		0.000000		0.000000		0.000000		0.000000		0.000000		0.000000		0.000000		0.000000		0.000000		0.000000		0.000000
0.000000		0.488400		0.000000		0.000000		0.000000		0.000000		0.000000		0.000000		0.000000		0.000000		0.494104		0.489233		0.492399		0.000000		0.000000		0.000000		0.000000		0.000000		0.492103		0.000000		0.000000		0.000000		0.000000		0.000000		0.000000
0.000000		0.000000		0.000000		0.000000		0.000000		0.000000		0.000000		0.000000		0.000000		0.000000		0.000000		0.538515		0.000000		0.000000		0.000000		0.000000		0.000000		0.000000		0.000000		0.000000		0.000000		0.538924		0.000000		0.000000		0.000000
0.000000		0.000000		0.528493		0.000000		0.000000		0.528570		0.529743		0.000000		0.528664		0.000000		0.532643		0.000000		0.000000		0.000000		0.000000		0.000000		0.000000		0.000000		0.000000		0.000000		0.000000		0.000000		0.000000		0.528057		0.000000
0.000000		0.000000		0.000000		0.000000		0.000000		0.000000		0.000000		0.000000		0.000000		0.000000		0.000000		0.000000		0.000000		0.000000		0.000000		0.000000		0.520291		0.000000		0.000000		0.000000		0.000000		0.000000		0.520885		0.000000		0.000000
0.000000		0.000000		0.000000		0.000000		0.000000		0.000000		0.000000		0.000000		0.000000		0.000000		0.526681		0.000000		0.000000		0.000000		0.000000		0.000000		0.000000		0.518102		0.000000		0.000000		0.000000		0.000000		0.000000		0.000000		0.000000
0.000000		0.000000		0.000000		0.000000		0.000000		0.000000		0.000000		0.000000		0.000000		0.000000		0.000000		0.000000		0.000000		0.000000		0.000000		0.000000		0.546104		0.000000		0.000000		0.000000		0.000000		0.552018		0.000000		0.000000		0.000000
0.000000		0.000000		0.000000		0.000000		0.000000		0.000000		0.000000		0.000000		0.000000		0.000000		0.000000		0.000000		0.000000		0.000000		0.000000		0.000000		0.000000		0.000000		0.000000		0.000000		0.000000		0.000000		0.527167		0.000000		0.000000
0.000000		0.000000		0.000000		0.000000		0.000000		0.000000		0.000000		0.000000		0.000000		0.000000		0.000000		0.000000		0.000000		0.000000		0.000000		0.000000		0.000000		0.000000		0.000000		0.000000		0.000000		0.000000		0.000000		0.000000		0.000000
0.000000		0.000000		0.516847		0.000000		0.000000		0.000000		0.000000		0.000000		0.000000		0.000000		0.000000		0.000000		0.000000		0.000000		0.000000		0.000000		0.000000		0.516049		0.000000		0.000000		0.516304		0.000000		0.000000		0.000000		0.000000
0.000000		0.000000		0.000000		0.000000		0.000000		0.000000		0.000000		0.000000		0.000000		0.000000		0.000000		0.000000		0.000000		0.000000		0.000000		0.000000		0.000000		0.558693		0.000000		0.000000		0.000000		0.000000		0.000000		0.000000		0.000000
0.488887		0.000000		0.487572		0.000000		0.000000		0.000000		0.000000		0.488788		0.000000		0.000000		0.000000		0.000000		0.000000		0.000000		0.000000		0.000000		0.000000		0.485911		0.000000		0.491548		0.000000		0.000000		0.000000		0.000000		0.000000
0.515171		0.517471		0.000000		0.000000		0.519177		0.000000		0.000000		0.000000		0.000000		0.000000		0.000000		0.000000		0.000000		0.000000		0.000000		0.000000		0.516022		0.000000		0.000000		0.000000		0.000000		0.000000		0.000000		0.000000		0.000000
0.000000		0.000000		0.000000		0.000000		0.000000		0.000000		0.000000		0.000000		0.000000		0.000000		0.000000		0.000000		0.000000		0.000000		0.000000		0.000000		0.000000		0.490950		0.000000		0.000000		0.493054		0.000000		0.000000		0.000000		0.000000
0.000000		0.000000		0.000000		0.491183		0.487783		0.000000		0.000000		0.000000		0.000000		0.000000		0.000000		0.000000		0.487546		0.000000		0.487797		0.000000		0.000000		0.000000		0.000000		0.000000		0.000000		0.000000		0.000000		0.000000		0.000000
0.000000		0.512900		0.000000		0.000000		0.000000		0.000000		0.000000		0.512693		0.000000		0.000000		0.000000		0.000000		0.517295		0.511944		0.000000		0.000000		0.000000		0.000000		0.000000		0.000000		0.000000		0.516373		0.000000		0.512715		0.000000
0.000000		0.000000		0.000000		0.000000		0.000000		0.000000		0.000000		0.000000		0.000000		0.000000		0.000000		0.000000		0.000000		0.000000		0.000000		0.000000		0.000000		0.000000		0.000000		0.000000		0.000000		0.000000		0.000000		0.000000		0.000000
0.000000		0.000000		0.000000		0.515277		0.000000		0.000000		0.000000		0.000000		0.000000		0.000000		0.000000		0.000000		0.000000		0.000000		0.000000		0.000000		0.000000		0.000000		0.000000		0.000000		0.000000		0.000000		0.000000		0.000000		0.000000
0.000000		0.000000		0.000000		0.000000		0.000000		0.000000		0.000000		0.000000		0.000000		0.000000		0.000000		0.000000		0.000000		0.000000		0.000000		0.000000		0.000000		0.000000		0.000000		0.562866		0.000000		0.000000		0.561671		0.560782		0.000000
0.000000		0.000000		0.000000		0.000000		0.000000		0.000000		0.000000		0.000000		0.510115		0.000000		0.000000		0.505648		0.000000		0.000000		0.507489		0.000000		0.000000		0.000000		0.000000		0.000000		0.000000		0.000000		0.000000		0.000000		0.000000
0.000000		0.000000		0.470323		0.000000		0.000000		0.000000		0.000000		0.000000		0.000000		0.000000		0.000000		0.000000		0.000000		0.000000		0.000000		0.471290		0.000000		0.000000		0.000000		0.000000		0.000000		0.000000		0.000000		0.000000		0.000000
0.000000		0.000000		0.000000		0.000000		0.000000		0.506472		0.000000		0.000000		0.000000		0.000000		0.000000		0.000000		0.000000		0.000000		0.000000		0.000000		0.504875		0.000000		0.000000		0.000000		0.000000		0.507065		0.000000		0.000000		0.504135
0.000000		0.000000		0.000000		0.000000		0.000000		0.000000		0.000000		0.534359		0.000000		0.530873		0.000000		0.000000		0.000000		0.000000		0.000000		0.000000		0.000000		0.000000		0.000000		0.000000		0.000000		0.000000		0.533973		0.000000		0.000000
0.519353		0.000000		0.000000		0.000000		0.000000		0.000000		0.000000		0.000000		0.000000		0.516155		0.000000		0.000000		0.000000		0.000000		0.000000		0.000000		0.000000		0.000000		0.000000		0.000000		0.000000		0.000000		0.000000		0.000000		0.000000
0.000000		0.000000		0.000000		0.000000		0.000000		0.491506		0.000000		0.000000		0.000000		0.000000		0.000000		0.000000		0.000000		0.000000		0.000000		0.000000		0.000000		0.000000		0.000000		0.000000		0.000000		0.000000		0.000000		0.000000		0.000000
0.481484		0.000000		0.000000		0.000000		0.000000		0.000000		0.000000		0.000000		0.000000		0.000000		0.000000		0.000000		0.000000		0.000000		0.000000		0.000000		0.000000		0.000000		0.000000		0.000000		0.000000		0.000000		0.000000		0.481827		0.000000
0.000000		0.000000		0.000000		0.000000		0.493655		0.000000		0.000000		0.000000		0.000000		0.000000		0.000000		0.000000		0.000000		0.000000		0.000000		0.000000		0.000000		0.000000		0.000000		0.000000		0.000000		0.000000		0.000000		0.000000		0.000000
0.000000		0.000000		0.000000		0.000000		0.000000		0.000000		0.000000		0.000000		0.000000		0.000000		0.000000		0.000000		0.000000		0.000000		0.000000		0.532210		0.000000		0.000000		0.000000		0.000000		0.000000		0.531687		0.000000		0.000000		0.000000
0.000000		0.000000		0.000000		0.000000		0.000000		0.000000		0.000000		0.521768		0.000000		0.000000		0.000000		0.000000		0.000000		0.000000		0.000000		0.000000		0.000000		0.528087		0.000000		0.000000		0.000000		0.525829		0.000000		0.000000		0.000000
0.000000		0.000000		0.000000		0.000000		0.000000		0.491645		0.000000		0.000000		0.000000		0.000000		0.000000		0.000000		0.000000		0.000000		0.000000		0.000000		0.000000		0.000000		0.000000		0.000000		0.000000		0.000000		0.000000		0.000000		0.000000
0.000000		0.000000		0.000000		0.000000		0.000000		0.000000		0.000000		0.000000		0.000000		0.000000		0.000000		0.000000		0.000000		0.000000		0.000000		0.000000		0.000000		0.000000		0.000000		0.000000		0.000000		0.000000		0.000000		0.000000		0.000000
0.000000		0.000000		0.000000		0.000000		0.000000		0.000000		0.000000		0.000000		0.000000		0.000000		0.577340		0.000000		0.573448		0.000000		0.000000		0.000000		0.000000		0.000000		0.000000		0.000000		0.000000		0.000000		0.000000		0.000000		0.000000
0.000000		0.000000		0.000000		0.000000		0.000000		0.000000		0.000000		0.000000		0.000000		0.000000		0.490115		0.000000		0.000000		0.000000		0.000000		0.000000		0.000000		0.000000		0.000000		0.000000		0.000000		0.488343		0.490744		0.000000		0.000000
0.000000		0.000000		0.000000		0.000000		0.000000		0.000000		0.000000		0.000000		0.000000		0.000000		0.000000		0.000000		0.000000		0.000000		0.487973		0.000000		0.000000		0.000000		0.000000		0.000000		0.000000		0.487724		0.000000		0.000000		0.000000
0.000000		0.000000		0.492967		0.000000		0.000000		0.000000		0.000000		0.000000		0.491290		0.000000		0.000000		0.000000		0.000000		0.490519		0.000000		0.000000		0.000000		0.000000		0.000000		0.000000		0.000000		0.000000		0.000000		0.490014		0.000000
0.000000		0.000000		0.000000		0.000000		0.000000		0.000000		0.000000		0.000000		0.000000		0.000000		0.000000		0.000000		0.000000		0.000000		0.000000		0.528495		0.000000		0.000000		0.000000		0.000000		0.000000		0.531622		0.000000		0.000000		0.531249
0.000000		0.000000		0.493448		0.000000		0.000000		0.000000		0.000000		0.000000		0.000000		0.000000		0.497020		0.496551		0.000000		0.496945		0.000000		0.000000		0.000000		0.000000		0.497036		0.498369		0.494327		0.000000		0.000000		0.000000		0.000000
[truncated: 1,651 more rows]
[truncated: 1,575 more columns]
