# Supplementary material for: Memory consolidation and improvement by synaptic tagging and capture in recurrent neural networks
Source: Commun Biol. 2021 Mar 3;4:275. doi: 10.1038/s42003-021-01778-y (PMC7977149; doi:10.1038/s42003-021-01778-y)
Supplement: Supplementary file 4 — Supplementary Data 2 [file 42003_2021_1778_MOESM4_ESM.zip › Figure 3a/weight_matrix_8h_averaged.txt]

0.000000		0.000000		0.000000		0.000000		0.000000		0.000000		0.000000		0.000000		0.000000		0.000000		0.000000		0.000000		0.424554		0.000000		0.424535		0.000000		0.000000		0.000000		0.424528		0.000000		0.000000		0.424514		0.000000		0.000000		0.000000
0.000000		0.000000		0.424514		0.000000		0.000000		0.000000		0.000000		0.000000		0.000000		0.000000		0.000000		0.000000		0.000000		0.000000		0.000000		0.000000		0.000000		0.424549		0.424528		0.424503		0.000000		0.000000		0.000000		0.000000		0.000000
0.000000		0.000000		0.000000		0.000000		0.424536		0.000000		0.000000		0.000000		0.000000		0.000000		0.000000		0.000000		0.424578		0.424561		0.424488		0.000000		0.000000		0.000000		0.000000		0.000000		0.000000		0.000000		0.000000		0.000000		0.000000
0.000000		0.000000		0.000000		0.000000		0.000000		0.000000		0.000000		0.000000		0.000000		0.000000		0.000000		0.000000		0.000000		0.000000		0.000000		0.000000		0.000000		0.000000		0.000000		0.000000		0.000000		0.000000		0.000000		0.000000		0.000000
0.000000		0.000000		0.000000		0.000000		0.000000		0.000000		0.000000		0.424565		0.000000		0.000000		0.000000		0.000000		0.000000		0.000000		0.000000		0.000000		0.000000		0.000000		0.000000		0.000000		0.000000		0.000000		0.000000		0.000000		0.000000
0.000000		0.000000		0.000000		0.000000		0.000000		0.000000		0.000000		0.000000		0.000000		0.000000		0.000000		0.000000		0.000000		0.000000		0.000000		0.424553		0.000000		0.000000		0.000000		0.424593		0.000000		0.000000		0.000000		0.000000		0.000000
0.000000		0.000000		0.000000		0.424532		0.000000		0.000000		0.000000		0.424521		0.000000		0.000000		0.000000		0.424553		0.000000		0.000000		0.000000		0.000000		0.424515		0.000000		0.000000		0.000000		0.000000		0.000000		0.000000		0.000000		0.000000
0.000000		0.000000		0.000000		0.000000		0.000000		0.000000		0.000000		0.000000		0.424553		0.000000		0.000000		0.000000		0.000000		0.000000		0.000000		0.000000		0.000000		0.000000		0.000000		0.000000		0.424501		0.000000		0.000000		0.000000		0.000000
0.000000		0.000000		0.000000		0.000000		0.000000		0.000000		0.000000		0.000000		0.000000		0.000000		0.000000		0.424509		0.000000		0.000000		0.000000		0.000000		0.000000		0.000000		0.000000		0.000000		0.000000		0.000000		0.000000		0.424566		0.000000
0.000000		0.000000		0.000000		0.000000		0.000000		0.000000		0.000000		0.424588		0.000000		0.000000		0.000000		0.424458		0.000000		0.000000		0.000000		0.000000		0.000000		0.000000		0.000000		0.000000		0.000000		0.000000		0.000000		0.000000		0.000000
0.000000		0.424594		0.000000		0.000000		0.000000		0.000000		0.000000		0.000000		0.000000		0.000000		0.000000		0.000000		0.424547		0.000000		0.000000		0.000000		0.000000		0.000000		0.000000		0.424509		0.000000		0.000000		0.424610		0.000000		0.000000
0.000000		0.000000		0.000000		0.000000		0.000000		0.000000		0.000000		0.000000		0.000000		0.000000		0.000000		0.000000		0.000000		0.000000		0.000000		0.000000		0.000000		0.000000		0.000000		0.424550		0.000000		0.000000		0.000000		0.000000		0.000000
0.000000		0.000000		0.000000		0.000000		0.000000		0.000000		0.000000		0.000000		0.000000		0.000000		0.000000		0.000000		0.000000		0.000000		0.000000		0.000000		0.000000		0.000000		0.000000		0.000000		0.000000		0.000000		0.000000		0.000000		0.000000
0.000000		0.000000		0.000000		0.000000		0.424537		0.000000		0.000000		0.000000		0.000000		0.000000		0.000000		0.424502		0.424538		0.000000		0.000000		0.000000		0.000000		0.000000		0.000000		0.000000		0.000000		0.000000		0.000000		0.000000		0.000000
0.000000		0.000000		0.000000		0.000000		0.424478		0.000000		0.000000		0.000000		0.000000		0.000000		0.000000		0.000000		0.000000		0.424573		0.000000		0.000000		0.000000		0.000000		0.000000		0.000000		0.000000		0.000000		0.000000		0.000000		0.000000
0.000000		0.000000		0.000000		0.000000		0.000000		0.000000		0.000000		0.000000		0.000000		0.000000		0.000000		0.424528		0.000000		0.000000		0.000000		0.000000		0.000000		0.000000		0.000000		0.000000		0.000000		0.000000		0.000000		0.000000		0.000000
0.000000		0.000000		0.000000		0.000000		0.000000		0.000000		0.000000		0.000000		0.000000		0.000000		0.000000		0.000000		0.000000		0.000000		0.000000		0.000000		0.000000		0.000000		0.424466		0.000000		0.000000		0.000000		0.000000		0.000000		0.000000
0.000000		0.000000		0.000000		0.000000		0.000000		0.000000		0.000000		0.000000		0.424509		0.000000		0.000000		0.000000		0.000000		0.000000		0.000000		0.000000		0.424552		0.000000		0.000000		0.000000		0.424526		0.000000		0.000000		0.000000		0.000000
0.000000		0.000000		0.000000		0.000000		0.000000		0.000000		0.000000		0.000000		0.000000		0.000000		0.000000		0.000000		0.000000		0.000000		0.000000		0.424609		0.000000		0.424576		0.000000		0.000000		0.000000		0.000000		0.000000		0.000000		0.000000
0.000000		0.000000		0.000000		0.000000		0.000000		0.424532		0.000000		0.000000		0.424571		0.000000		0.000000		0.000000		0.000000		0.000000		0.000000		0.000000		0.000000		0.000000		0.000000		0.000000		0.000000		0.000000		0.424599		0.000000		0.424474
0.000000		0.000000		0.000000		0.000000		0.000000		0.424525		0.000000		0.000000		0.000000		0.000000		0.000000		0.000000		0.000000		0.000000		0.000000		0.000000		0.424530		0.424528		0.424532		0.000000		0.000000		0.000000		0.000000		0.000000		0.000000
0.000000		0.000000		0.000000		0.000000		0.000000		0.000000		0.000000		0.000000		0.424487		0.424598		0.000000		0.000000		0.000000		0.000000		0.000000		0.000000		0.000000		0.000000		0.424539		0.424509		0.000000		0.000000		0.424497		0.000000		0.424541
0.000000		0.000000		0.000000		0.000000		0.000000		0.000000		0.000000		0.000000		0.000000		0.000000		0.000000		0.000000		0.000000		0.000000		0.000000		0.000000		0.000000		0.000000		0.424534		0.000000		0.424546		0.000000		0.000000		0.000000		0.000000
0.000000		0.000000		0.000000		0.000000		0.000000		0.000000		0.000000		0.000000		0.000000		0.000000		0.000000		0.424557		0.000000		0.000000		0.000000		0.000000		0.000000		0.000000		0.000000		0.000000		0.000000		0.000000		0.000000		0.000000		0.000000
0.000000		0.000000		0.000000		0.000000		0.000000		0.000000		0.000000		0.000000		0.000000		0.000000		0.000000		0.000000		0.000000		0.000000		0.000000		0.000000		0.000000		0.000000		0.000000		0.000000		0.000000		0.000000		0.000000		0.000000		0.000000
0.000000		0.000000		0.000000		0.424558		0.000000		0.000000		0.000000		0.000000		0.424479		0.000000		0.000000		0.000000		0.000000		0.000000		0.000000		0.000000		0.000000		0.000000		0.000000		0.000000		0.000000		0.424548		0.424556		0.000000		0.000000
0.000000		0.000000		0.000000		0.000000		0.000000		0.424517		0.000000		0.000000		0.000000		0.000000		0.000000		0.000000		0.000000		0.424497		0.000000		0.000000		0.000000		0.000000		0.000000		0.424534		0.000000		0.000000		0.424517		0.000000		0.000000
0.424562		0.000000		0.000000		0.000000		0.000000		0.000000		0.000000		0.000000		0.000000		0.000000		0.000000		0.000000		0.000000		0.000000		0.000000		0.000000		0.000000		0.000000		0.000000		0.000000		0.000000		0.000000		0.000000		0.000000		0.424533
0.000000		0.000000		0.000000		0.000000		0.000000		0.000000		0.000000		0.000000		0.000000		0.000000		0.000000		0.000000		0.424504		0.000000		0.000000		0.000000		0.000000		0.000000		0.000000		0.000000		0.000000		0.000000		0.000000		0.000000		0.000000
0.000000		0.000000		0.424604		0.424554		0.000000		0.000000		0.000000		0.000000		0.000000		0.000000		0.000000		0.000000		0.000000		0.424554		0.424554		0.000000		0.000000		0.000000		0.000000		0.000000		0.000000		0.424512		0.000000		0.000000		0.000000
0.000000		0.000000		0.000000		0.000000		0.000000		0.000000		0.000000		0.000000		0.000000		0.000000		0.000000		0.000000		0.000000		0.000000		0.000000		0.000000		0.000000		0.000000		0.000000		0.000000		0.000000		0.000000		0.000000		0.000000		0.000000
0.000000		0.000000		0.000000		0.000000		0.000000		0.000000		0.000000		0.000000		0.000000		0.000000		0.000000		0.000000		0.000000		0.000000		0.424545		0.424518		0.000000		0.000000		0.000000		0.000000		0.000000		0.000000		0.000000		0.000000		0.000000
0.000000		0.424524		0.000000		0.000000		0.000000		0.424559		0.000000		0.000000		0.424572		0.000000		0.000000		0.424552		0.000000		0.000000		0.000000		0.000000		0.000000		0.000000		0.000000		0.000000		0.000000		0.000000		0.000000		0.000000		0.000000
0.424489		0.000000		0.424518		0.000000		0.000000		0.000000		0.000000		0.424551		0.000000		0.000000		0.000000		0.000000		0.000000		0.000000		0.000000		0.000000		0.000000		0.424533		0.000000		0.000000		0.000000		0.000000		0.000000		0.000000		0.000000
0.000000		0.000000		0.000000		0.000000		0.000000		0.000000		0.000000		0.424470		0.424554		0.000000		0.000000		0.000000		0.000000		0.000000		0.424495		0.000000		0.000000		0.000000		0.000000		0.000000		0.000000		0.000000		0.000000		0.000000		0.000000
0.000000		0.000000		0.000000		0.000000		0.424602		0.000000		0.000000		0.000000		0.000000		0.424549		0.000000		0.000000		0.000000		0.000000		0.424536		0.000000		0.000000		0.000000		0.000000		0.000000		0.424562		0.000000		0.000000		0.000000		0.000000
0.000000		0.000000		0.000000		0.000000		0.000000		0.000000		0.000000		0.000000		0.000000		0.424583		0.000000		0.000000		0.000000		0.000000		0.000000		0.000000		0.000000		0.000000		0.000000		0.000000		0.000000		0.000000		0.000000		0.000000		0.000000
0.000000		0.424548		0.000000		0.000000		0.000000		0.000000		0.000000		0.000000		0.424519		0.000000		0.000000		0.000000		0.000000		0.000000		0.000000		0.000000		0.000000		0.000000		0.000000		0.000000		0.000000		0.000000		0.000000		0.000000		0.424588
0.000000		0.000000		0.000000		0.424512		0.000000		0.000000		0.000000		0.000000		0.000000		0.000000		0.000000		0.424553		0.424518		0.000000		0.000000		0.000000		0.000000		0.424552		0.424482		0.000000		0.000000		0.000000		0.000000		0.000000		0.000000
0.000000		0.000000		0.000000		0.000000		0.000000		0.000000		0.000000		0.000000		0.000000		0.000000		0.000000		0.000000		0.000000		0.000000		0.000000		0.000000		0.000000		0.000000		0.000000		0.000000		0.000000		0.000000		0.000000		0.000000		0.000000
0.000000		0.000000		0.000000		0.000000		0.424487		0.000000		0.000000		0.000000		0.000000		0.000000		0.000000		0.000000		0.000000		0.000000		0.424513		0.000000		0.000000		0.424563		0.000000		0.000000		0.424570		0.000000		0.000000		0.000000		0.000000
0.000000		0.000000		0.000000		0.000000		0.000000		0.000000		0.000000		0.000000		0.000000		0.000000		0.000000		0.000000		0.000000		0.424606		0.000000		0.424549		0.000000		0.000000		0.000000		0.000000		0.000000		0.424558		0.424571		0.424559		0.000000
0.000000		0.000000		0.000000		0.000000		0.000000		0.000000		0.000000		0.000000		0.000000		0.000000		0.000000		0.000000		0.000000		0.000000		0.000000		0.000000		0.000000		0.000000		0.000000		0.000000		0.000000		0.000000		0.424577		0.000000		0.000000
0.424522		0.000000		0.424601		0.000000		0.000000		0.000000		0.000000		0.000000		0.000000		0.000000		0.000000		0.000000		0.000000		0.000000		0.000000		0.000000		0.000000		0.000000		0.000000		0.000000		0.000000		0.000000		0.424493		0.424594		0.000000
0.000000		0.000000		0.000000		0.000000		0.000000		0.000000		0.000000		0.000000		0.000000		0.000000		0.000000		0.000000		0.000000		0.000000		0.000000		0.000000		0.000000		0.424513		0.000000		0.000000		0.000000		0.000000		0.000000		0.000000		0.000000
0.000000		0.000000		0.000000		0.000000		0.000000		0.000000		0.000000		0.000000		0.000000		0.000000		0.000000		0.000000		0.000000		0.000000		0.424503		0.424566		0.000000		0.000000		0.000000		0.000000		0.000000		0.000000		0.000000		0.000000		0.000000
0.000000		0.000000		0.000000		0.000000		0.000000		0.000000		0.000000		0.000000		0.000000		0.000000		0.424485		0.000000		0.000000		0.000000		0.424520		0.000000		0.000000		0.000000		0.000000		0.000000		0.000000		0.000000		0.000000		0.000000		0.000000
0.424533		0.000000		0.000000		0.000000		0.000000		0.000000		0.000000		0.000000		0.000000		0.000000		0.000000		0.000000		0.000000		0.000000		0.000000		0.000000		0.000000		0.000000		0.000000		0.000000		0.424546		0.000000		0.000000		0.000000		0.000000
0.000000		0.000000		0.000000		0.000000		0.000000		0.000000		0.000000		0.424513		0.000000		0.000000		0.000000		0.000000		0.000000		0.000000		0.000000		0.000000		0.000000		0.000000		0.000000		0.000000		0.000000		0.424569		0.000000		0.000000		0.000000
0.000000		0.000000		0.424555		0.000000		0.000000		0.000000		0.000000		0.000000		0.000000		0.424539		0.000000		0.000000		0.000000		0.000000		0.000000		0.000000		0.000000		0.000000		0.000000		0.000000		0.000000		0.000000		0.000000		0.000000		0.000000
0.000000		0.000000		0.000000		0.000000		0.000000		0.000000		0.000000		0.000000		0.000000		0.000000		0.000000		0.000000		0.000000		0.000000		0.000000		0.000000		0.000000		0.000000		0.000000		0.000000		0.000000		0.000000		0.424493		0.000000		0.000000
0.000000		0.000000		0.000000		0.000000		0.000000		0.000000		0.000000		0.000000		0.000000		0.000000		0.000000		0.000000		0.000000		0.000000		0.000000		0.000000		0.000000		0.000000		0.424563		0.000000		0.000000		0.000000		0.000000		0.000000		0.000000
0.000000		0.000000		0.000000		0.000000		0.000000		0.000000		0.000000		0.000000		0.000000		0.000000		0.000000		0.000000		0.000000		0.000000		0.000000		0.000000		0.000000		0.000000		0.000000		0.000000		0.000000		0.424545		0.000000		0.424559		0.000000
0.424513		0.000000		0.000000		0.000000		0.000000		0.000000		0.000000		0.000000		0.000000		0.000000		0.000000		0.000000		0.000000		0.000000		0.000000		0.000000		0.000000		0.000000		0.000000		0.000000		0.000000		0.000000		0.000000		0.424556		0.000000
0.000000		0.000000		0.000000		0.000000		0.000000		0.000000		0.424580		0.000000		0.424526		0.000000		0.000000		0.000000		0.000000		0.000000		0.000000		0.000000		0.000000		0.000000		0.000000		0.000000		0.000000		0.424554		0.000000		0.000000		0.000000
0.000000		0.000000		0.000000		0.000000		0.424562		0.000000		0.000000		0.000000		0.000000		0.000000		0.424577		0.000000		0.000000		0.000000		0.000000		0.000000		0.000000		0.000000		0.000000		0.000000		0.000000		0.000000		0.000000		0.000000		0.000000
0.000000		0.000000		0.000000		0.000000		0.000000		0.000000		0.000000		0.000000		0.000000		0.000000		0.000000		0.000000		0.000000		0.000000		0.000000		0.000000		0.000000		0.000000		0.000000		0.000000		0.000000		0.000000		0.000000		0.000000		0.000000
0.000000		0.000000		0.000000		0.000000		0.000000		0.000000		0.000000		0.000000		0.000000		0.000000		0.000000		0.000000		0.000000		0.424559		0.000000		0.000000		0.000000		0.000000		0.000000		0.000000		0.000000		0.000000		0.000000		0.000000		0.000000
0.424573		0.000000		0.000000		0.000000		0.000000		0.000000		0.000000		0.000000		0.000000		0.000000		0.000000		0.000000		0.000000		0.000000		0.000000		0.000000		0.000000		0.000000		0.000000		0.000000		0.000000		0.000000		0.000000		0.000000		0.000000
0.000000		0.000000		0.000000		0.000000		0.000000		0.000000		0.000000		0.000000		0.000000		0.000000		0.000000		0.000000		0.000000		0.000000		0.424486		0.000000		0.000000		0.000000		0.000000		0.424552		0.000000		0.000000		0.000000		0.000000		0.000000
0.000000		0.000000		0.000000		0.000000		0.000000		0.000000		0.000000		0.000000		0.000000		0.000000		0.000000		0.000000		0.000000		0.000000		0.000000		0.424477		0.000000		0.424582		0.000000		0.000000		0.000000		0.000000		0.000000		0.000000		0.000000
0.000000		0.000000		0.424546		0.000000		0.000000		0.000000		0.000000		0.424534		0.000000		0.000000		0.000000		0.000000		0.000000		0.000000		0.000000		0.000000		0.000000		0.000000		0.000000		0.000000		0.000000		0.000000		0.000000		0.000000		0.000000
0.000000		0.000000		0.000000		0.000000		0.000000		0.000000		0.000000		0.000000		0.000000		0.000000		0.000000		0.000000		0.000000		0.000000		0.424506		0.000000		0.000000		0.000000		0.000000		0.000000		0.000000		0.000000		0.000000		0.000000		0.000000
0.000000		0.000000		0.000000		0.000000		0.000000		0.000000		0.000000		0.000000		0.000000		0.000000		0.000000		0.000000		0.000000		0.000000		0.424555		0.000000		0.000000		0.000000		0.000000		0.000000		0.000000		0.000000		0.000000		0.000000		0.000000
0.000000		0.000000		0.000000		0.000000		0.000000		0.000000		0.000000		0.000000		0.000000		0.000000		0.000000		0.000000		0.000000		0.000000		0.000000		0.000000		0.000000		0.000000		0.000000		0.000000		0.000000		0.424557		0.000000		0.000000		0.000000
0.000000		0.424540		0.424545		0.000000		0.000000		0.000000		0.000000		0.000000		0.000000		0.000000		0.000000		0.000000		0.000000		0.000000		0.000000		0.000000		0.000000		0.000000		0.000000		0.000000		0.000000		0.000000		0.000000		0.000000		0.000000
0.000000		0.424580		0.000000		0.000000		0.000000		0.000000		0.000000		0.000000		0.000000		0.000000		0.000000		0.424522		0.000000		0.000000		0.000000		0.000000		0.000000		0.000000		0.000000		0.000000		0.424520		0.000000		0.000000		0.000000		0.000000
0.000000		0.000000		0.000000		0.000000		0.424598		0.000000		0.000000		0.000000		0.000000		0.000000		0.000000		0.424501		0.000000		0.000000		0.000000		0.000000		0.000000		0.000000		0.000000		0.000000		0.000000		0.000000		0.000000		0.000000		0.000000
0.000000		0.000000		0.000000		0.000000		0.000000		0.000000		0.000000		0.000000		0.000000		0.000000		0.000000		0.000000		0.000000		0.000000		0.000000		0.000000		0.000000		0.000000		0.000000		0.424480		0.000000		0.424552		0.000000		0.000000		0.000000
0.000000		0.000000		0.000000		0.000000		0.000000		0.000000		0.000000		0.000000		0.000000		0.000000		0.424567		0.000000		0.000000		0.000000		0.000000		0.000000		0.000000		0.000000		0.000000		0.000000		0.000000		0.000000		0.000000		0.000000		0.000000
0.424540		0.000000		0.000000		0.000000		0.000000		0.000000		0.000000		0.000000		0.000000		0.000000		0.424492		0.000000		0.000000		0.000000		0.000000		0.000000		0.000000		0.000000		0.000000		0.000000		0.000000		0.424551		0.000000		0.000000		0.000000
0.000000		0.000000		0.000000		0.000000		0.000000		0.000000		0.000000		0.000000		0.000000		0.000000		0.000000		0.000000		0.000000		0.000000		0.000000		0.000000		0.000000		0.000000		0.000000		0.000000		0.000000		0.000000		0.000000		0.000000		0.424536
0.000000		0.424529		0.000000		0.000000		0.000000		0.000000		0.000000		0.000000		0.000000		0.000000		0.000000		0.000000		0.000000		0.000000		0.000000		0.000000		0.000000		0.000000		0.000000		0.000000		0.000000		0.000000		0.000000		0.000000		0.000000
0.000000		0.424565		0.000000		0.000000		0.000000		0.000000		0.000000		0.000000		0.000000		0.000000		0.000000		0.000000		0.000000		0.000000		0.424541		0.000000		0.000000		0.000000		0.000000		0.000000		0.000000		0.000000		0.424524		0.000000		0.000000
0.000000		0.000000		0.000000		0.424593		0.000000		0.424571		0.000000		0.000000		0.000000		0.000000		0.424498		0.000000		0.000000		0.000000		0.000000		0.000000		0.000000		0.000000		0.000000		0.000000		0.000000		0.000000		0.424532		0.000000		0.000000
0.000000		0.000000		0.000000		0.000000		0.000000		0.000000		0.000000		0.000000		0.424535		0.000000		0.424561		0.000000		0.000000		0.000000		0.000000		0.000000		0.424587		0.000000		0.000000		0.000000		0.000000		0.000000		0.000000		0.000000		0.000000
0.000000		0.424552		0.000000		0.000000		0.424544		0.424502		0.000000		0.000000		0.000000		0.000000		0.000000		0.000000		0.000000		0.000000		0.000000		0.000000		0.000000		0.424517		0.424582		0.000000		0.424487		0.000000		0.000000		0.000000		0.000000
0.000000		0.000000		0.000000		0.000000		0.000000		0.000000		0.000000		0.000000		0.000000		0.000000		0.000000		0.000000		0.000000		0.000000		0.424566		0.424522		0.000000		0.424460		0.000000		0.000000		0.424573		0.000000		0.000000		0.424535		0.000000
0.000000		0.424498		0.000000		0.000000		0.000000		0.000000		0.000000		0.000000		0.000000		0.000000		0.000000		0.000000		0.000000		0.000000		0.424555		0.000000		0.000000		0.424536		0.000000		0.000000		0.424521		0.000000		0.000000		0.000000		0.000000
0.000000		0.000000		0.000000		0.000000		0.000000		0.000000		0.000000		0.000000		0.000000		0.424545		0.000000		0.000000		0.000000		0.000000		0.000000		0.000000		0.000000		0.000000		0.000000		0.000000		0.000000		0.000000		0.000000		0.000000		0.000000
0.000000		0.000000		0.000000		0.000000		0.000000		0.000000		0.000000		0.000000		0.000000		0.000000		0.000000		0.000000		0.424578		0.000000		0.000000		0.000000		0.000000		0.000000		0.000000		0.000000		0.000000		0.000000		0.000000		0.000000		0.000000
0.000000		0.000000		0.424525		0.000000		0.000000		0.000000		0.000000		0.000000		0.000000		0.000000		0.000000		0.424551		0.000000		0.000000		0.000000		0.000000		0.000000		0.000000		0.000000		0.000000		0.424518		0.000000		0.000000		0.000000		0.000000
0.000000		0.000000		0.424598		0.000000		0.424516		0.000000		0.000000		0.000000		0.000000		0.000000		0.000000		0.000000		0.000000		0.000000		0.000000		0.000000		0.000000		0.000000		0.424578		0.000000		0.000000		0.000000		0.000000		0.000000		0.000000
0.000000		0.000000		0.000000		0.000000		0.424496		0.000000		0.000000		0.000000		0.000000		0.000000		0.000000		0.000000		0.000000		0.000000		0.000000		0.000000		0.000000		0.000000		0.000000		0.000000		0.000000		0.000000		0.000000		0.000000		0.000000
0.000000		0.000000		0.000000		0.000000		0.000000		0.000000		0.000000		0.000000		0.424444		0.000000		0.000000		0.000000		0.000000		0.000000		0.000000		0.000000		0.000000		0.000000		0.000000		0.000000		0.000000		0.000000		0.000000		0.000000		0.000000
0.000000		0.000000		0.000000		0.000000		0.000000		0.424503		0.000000		0.000000		0.000000		0.000000		0.000000		0.000000		0.000000		0.000000		0.000000		0.000000		0.424505		0.424603		0.000000		0.424573		0.000000		0.000000		0.000000		0.000000		0.000000
0.424535		0.000000		0.424575		0.000000		0.424513		0.000000		0.000000		0.000000		0.000000		0.000000		0.000000		0.000000		0.424537		0.000000		0.000000		0.000000		0.000000		0.000000		0.000000		0.000000		0.000000		0.000000		0.000000		0.000000		0.000000
0.000000		0.000000		0.000000		0.000000		0.000000		0.000000		0.000000		0.000000		0.000000		0.000000		0.000000		0.000000		0.000000		0.000000		0.000000		0.000000		0.000000		0.000000		0.000000		0.000000		0.000000		0.000000		0.000000		0.000000		0.000000
0.000000		0.000000		0.000000		0.000000		0.000000		0.424550		0.000000		0.000000		0.000000		0.000000		0.000000		0.000000		0.000000		0.424542		0.424501		0.000000		0.000000		0.000000		0.000000		0.000000		0.000000		0.000000		0.000000		0.000000		0.000000
0.000000		0.000000		0.000000		0.000000		0.000000		0.000000		0.000000		0.424524		0.424564		0.000000		0.000000		0.000000		0.424489		0.000000		0.000000		0.000000		0.424505		0.000000		0.000000		0.000000		0.000000		0.424579		0.000000		0.000000		0.000000
0.000000		0.000000		0.000000		0.000000		0.000000		0.424531		0.000000		0.000000		0.000000		0.000000		0.000000		0.000000		0.000000		0.000000		0.000000		0.424506		0.000000		0.000000		0.000000		0.424531		0.000000		0.000000		0.000000		0.000000		0.000000
0.424536		0.000000		0.000000		0.000000		0.000000		0.000000		0.000000		0.000000		0.000000		0.000000		0.000000		0.000000		0.000000		0.424600		0.000000		0.424482		0.000000		0.000000		0.000000		0.000000		0.000000		0.000000		0.000000		0.000000		0.000000
0.000000		0.000000		0.000000		0.000000		0.424484		0.000000		0.000000		0.000000		0.000000		0.000000		0.000000		0.000000		0.000000		0.000000		0.000000		0.000000		0.000000		0.000000		0.000000		0.424546		0.000000		0.000000		0.000000		0.000000		0.000000
0.000000		0.424526		0.000000		0.424515		0.000000		0.000000		0.000000		0.000000		0.000000		0.000000		0.000000		0.000000		0.000000		0.000000		0.424534		0.000000		0.000000		0.000000		0.000000		0.000000		0.000000		0.000000		0.000000		0.000000		0.000000
0.000000		0.000000		0.000000		0.000000		0.000000		0.000000		0.000000		0.000000		0.000000		0.000000		0.000000		0.000000		0.000000		0.000000		0.000000		0.424490		0.000000		0.000000		0.000000		0.000000		0.000000		0.000000		0.424542		0.000000		0.000000
0.000000		0.000000		0.000000		0.000000		0.000000		0.424582		0.000000		0.000000		0.000000		0.000000		0.424556		0.000000		0.000000		0.000000		0.000000		0.000000		0.000000		0.000000		0.000000		0.424561		0.000000		0.000000		0.000000		0.000000		0.000000
0.000000		0.000000		0.000000		0.000000		0.000000		0.000000		0.000000		0.000000		0.000000		0.000000		0.000000		0.000000		0.000000		0.000000		0.000000		0.000000		0.000000		0.000000		0.000000		0.000000		0.000000		0.000000		0.000000		0.000000		0.000000
0.000000		0.000000		0.000000		0.000000		0.000000		0.000000		0.000000		0.000000		0.000000		0.424575		0.000000		0.000000		0.000000		0.424546		0.000000		0.000000		0.000000		0.000000		0.000000		0.000000		0.000000		0.000000		0.000000		0.000000		0.000000
0.000000		0.000000		0.000000		0.000000		0.424570		0.000000		0.000000		0.000000		0.000000		0.000000		0.000000		0.000000		0.000000		0.424479		0.000000		0.424543		0.000000		0.424438		0.000000		0.424602		0.000000		0.000000		0.000000		0.000000		0.000000
0.000000		0.000000		0.000000		0.000000		0.000000		0.000000		0.000000		0.424563		0.000000		0.000000		0.000000		0.000000		0.000000		0.000000		0.000000		0.000000		0.000000		0.000000		0.000000		0.000000		0.000000		0.000000		0.000000		0.000000		0.000000
0.000000		0.000000		0.000000		0.000000		0.000000		0.000000		0.000000		0.000000		0.000000		0.000000		0.000000		0.000000		0.424530		0.000000		0.000000		0.000000		0.000000		0.000000		0.000000		0.000000		0.000000		0.000000		0.000000		0.000000		0.000000
0.000000		0.000000		0.000000		0.000000		0.000000		0.424565		0.000000		0.000000		0.000000		0.000000		0.000000		0.000000		0.000000		0.000000		0.000000		0.000000		0.000000		0.000000		0.000000		0.000000		0.000000		0.000000		0.000000		0.000000		0.000000
0.000000		0.000000		0.000000		0.000000		0.000000		0.000000		0.000000		0.000000		0.000000		0.000000		0.424522		0.000000		0.000000		0.000000		0.000000		0.000000		0.000000		0.000000		0.000000		0.000000		0.000000		0.000000		0.000000		0.000000		0.000000
0.000000		0.000000		0.000000		0.424531		0.000000		0.000000		0.000000		0.000000		0.424502		0.000000		0.000000		0.000000		0.424576		0.000000		0.000000		0.424589		0.000000		0.000000		0.000000		0.000000		0.000000		0.424541		0.000000		0.000000		0.000000
0.000000		0.000000		0.000000		0.000000		0.000000		0.424615		0.424505		0.000000		0.000000		0.000000		0.424548		0.424563		0.000000		0.000000		0.424566		0.000000		0.000000		0.000000		0.000000		0.424493		0.000000		0.000000		0.000000		0.000000		0.424501
0.424622		0.000000		0.000000		0.000000		0.000000		0.000000		0.000000		0.000000		0.000000		0.000000		0.000000		0.000000		0.000000		0.000000		0.424506		0.000000		0.000000		0.000000		0.000000		0.000000		0.000000		0.000000		0.000000		0.000000		0.000000
0.000000		0.000000		0.000000		0.000000		0.424541		0.000000		0.000000		0.000000		0.000000		0.000000		0.424595		0.000000		0.000000		0.000000		0.000000		0.000000		0.000000		0.424574		0.000000		0.000000		0.424625		0.000000		0.000000		0.000000		0.000000
0.000000		0.000000		0.424632		0.000000		0.000000		0.000000		0.000000		0.000000		0.000000		0.000000		0.000000		0.000000		0.000000		0.000000		0.000000		0.000000		0.000000		0.000000		0.000000		0.000000		0.000000		0.000000		0.424539		0.000000		0.000000
0.000000		0.000000		0.000000		0.000000		0.424596		0.000000		0.000000		0.000000		0.000000		0.000000		0.000000		0.000000		0.424518		0.000000		0.000000		0.000000		0.000000		0.000000		0.000000		0.000000		0.000000		0.000000		0.000000		0.000000		0.000000
0.000000		0.424535		0.000000		0.000000		0.000000		0.000000		0.000000		0.000000		0.000000		0.000000		0.000000		0.000000		0.000000		0.000000		0.000000		0.000000		0.000000		0.000000		0.000000		0.000000		0.000000		0.000000		0.000000		0.000000		0.000000
0.000000		0.000000		0.000000		0.424514		0.000000		0.000000		0.000000		0.000000		0.000000		0.000000		0.000000		0.000000		0.000000		0.000000		0.000000		0.000000		0.000000		0.000000		0.000000		0.000000		0.424567		0.000000		0.000000		0.000000		0.000000
0.000000		0.000000		0.000000		0.000000		0.000000		0.000000		0.000000		0.000000		0.000000		0.424551		0.000000		0.000000		0.000000		0.000000		0.000000		0.000000		0.424547		0.000000		0.424567		0.000000		0.000000		0.424495		0.000000		0.000000		0.000000
0.000000		0.000000		0.000000		0.000000		0.000000		0.000000		0.000000		0.000000		0.000000		0.000000		0.424511		0.000000		0.000000		0.000000		0.000000		0.000000		0.000000		0.000000		0.000000		0.000000		0.000000		0.000000		0.000000		0.000000		0.000000
0.000000		0.000000		0.424540		0.000000		0.000000		0.000000		0.000000		0.000000		0.000000		0.000000		0.424549		0.000000		0.000000		0.000000		0.424588		0.424530		0.000000		0.000000		0.424514		0.000000		0.000000		0.000000		0.000000		0.000000		0.000000
0.000000		0.000000		0.000000		0.000000		0.000000		0.000000		0.000000		0.000000		0.424538		0.000000		0.424519		0.000000		0.000000		0.000000		0.000000		0.000000		0.000000		0.000000		0.000000		0.000000		0.424536		0.000000		0.000000		0.000000		0.000000
0.000000		0.000000		0.000000		0.000000		0.424509		0.000000		0.000000		0.000000		0.000000		0.000000		0.000000		0.000000		0.000000		0.000000		0.424499		0.000000		0.424517		0.000000		0.000000		0.000000		0.000000		0.000000		0.424529		0.000000		0.000000
0.000000		0.000000		0.000000		0.000000		0.000000		0.000000		0.000000		0.000000		0.000000		0.000000		0.000000		0.000000		0.000000		0.000000		0.000000		0.000000		0.000000		0.000000		0.000000		0.000000		0.000000		0.000000		0.000000		0.000000		0.000000
0.000000		0.000000		0.000000		0.424614		0.000000		0.000000		0.000000		0.000000		0.000000		0.000000		0.000000		0.000000		0.000000		0.000000		0.000000		0.000000		0.000000		0.000000		0.424533		0.000000		0.000000		0.000000		0.000000		0.000000		0.000000
0.000000		0.424555		0.000000		0.000000		0.000000		0.000000		0.000000		0.000000		0.000000		0.000000		0.000000		0.000000		0.000000		0.000000		0.424556		0.000000		0.424484		0.000000		0.000000		0.000000		0.000000		0.000000		0.000000		0.000000		0.000000
0.000000		0.000000		0.000000		0.000000		0.000000		0.000000		0.424540		0.000000		0.000000		0.000000		0.000000		0.424563		0.000000		0.000000		0.000000		0.000000		0.000000		0.000000		0.000000		0.000000		0.000000		0.000000		0.000000		0.000000		0.000000
0.424548		0.000000		0.000000		0.000000		0.000000		0.000000		0.000000		0.000000		0.000000		0.000000		0.000000		0.000000		0.000000		0.000000		0.000000		0.000000		0.000000		0.000000		0.000000		0.000000		0.424578		0.000000		0.000000		0.000000		0.000000
0.000000		0.000000		0.000000		0.000000		0.000000		0.000000		0.000000		0.000000		0.000000		0.000000		0.000000		0.000000		0.000000		0.424499		0.000000		0.424590		0.000000		0.000000		0.000000		0.000000		0.000000		0.000000		0.000000		0.000000		0.000000
0.000000		0.000000		0.000000		0.000000		0.000000		0.000000		0.424514		0.000000		0.000000		0.000000		0.424550		0.000000		0.000000		0.000000		0.000000		0.000000		0.000000		0.000000		0.000000		0.000000		0.424571		0.000000		0.000000		0.000000		0.000000
0.000000		0.424530		0.000000		0.000000		0.000000		0.000000		0.000000		0.000000		0.000000		0.000000		0.424553		0.000000		0.000000		0.000000		0.000000		0.000000		0.000000		0.000000		0.000000		0.000000		0.000000		0.000000		0.000000		0.000000		0.424532
0.000000		0.000000		0.000000		0.000000		0.000000		0.424630		0.424557		0.000000		0.000000		0.000000		0.000000		0.000000		0.000000		0.000000		0.000000		0.000000		0.000000		0.000000		0.000000		0.000000		0.000000		0.000000		0.000000		0.000000		0.424525
0.000000		0.424558		0.000000		0.000000		0.000000		0.000000		0.000000		0.000000		0.424508		0.000000		0.000000		0.000000		0.000000		0.000000		0.000000		0.000000		0.000000		0.000000		0.000000		0.000000		0.000000		0.000000		0.000000		0.000000		0.000000
0.000000		0.000000		0.000000		0.000000		0.000000		0.000000		0.000000		0.000000		0.000000		0.000000		0.000000		0.000000		0.000000		0.000000		0.000000		0.000000		0.424575		0.000000		0.000000		0.000000		0.000000		0.000000		0.000000		0.000000		0.000000
0.000000		0.000000		0.000000		0.000000		0.000000		0.000000		0.000000		0.000000		0.000000		0.000000		0.000000		0.000000		0.000000		0.000000		0.000000		0.000000		0.000000		0.000000		0.000000		0.000000		0.000000		0.000000		0.000000		0.000000		0.000000
0.000000		0.000000		0.000000		0.000000		0.000000		0.000000		0.000000		0.000000		0.000000		0.000000		0.000000		0.000000		0.000000		0.000000		0.000000		0.000000		0.000000		0.000000		0.000000		0.000000		0.000000		0.000000		0.000000		0.000000		0.000000
0.000000		0.000000		0.424511		0.000000		0.000000		0.000000		0.000000		0.000000		0.000000		0.000000		0.000000		0.000000		0.000000		0.000000		0.000000		0.000000		0.000000		0.424538		0.000000		0.000000		0.000000		0.000000		0.424483		0.000000		0.000000
0.000000		0.000000		0.000000		0.000000		0.424521		0.000000		0.424524		0.000000		0.000000		0.000000		0.000000		0.000000		0.000000		0.000000		0.000000		0.424588		0.000000		0.000000		0.000000		0.000000		0.000000		0.000000		0.000000		0.424541		0.000000
0.000000		0.000000		0.000000		0.000000		0.000000		0.000000		0.000000		0.000000		0.000000		0.000000		0.000000		0.000000		0.424501		0.000000		0.000000		0.000000		0.424554		0.424549		0.000000		0.000000		0.000000		0.000000		0.000000		0.000000		0.000000
0.000000		0.000000		0.000000		0.000000		0.000000		0.000000		0.000000		0.000000		0.000000		0.424651		0.000000		0.000000		0.000000		0.000000		0.000000		0.000000		0.000000		0.000000		0.424548		0.000000		0.000000		0.000000		0.000000		0.000000		0.000000
0.000000		0.000000		0.424602		0.000000		0.000000		0.000000		0.000000		0.000000		0.000000		0.424459		0.000000		0.424543		0.000000		0.000000		0.000000		0.000000		0.000000		0.424528		0.000000		0.000000		0.000000		0.000000		0.000000		0.000000		0.000000
0.000000		0.000000		0.000000		0.000000		0.000000		0.000000		0.000000		0.000000		0.000000		0.000000		0.000000		0.424558		0.000000		0.000000		0.000000		0.000000		0.000000		0.424578		0.424570		0.000000		0.000000		0.000000		0.000000		0.000000		0.000000
0.000000		0.000000		0.424575		0.000000		0.000000		0.000000		0.424532		0.000000		0.000000		0.000000		0.424527		0.000000		0.000000		0.000000		0.000000		0.000000		0.000000		0.000000		0.000000		0.000000		0.000000		0.000000		0.000000		0.000000		0.000000
0.000000		0.000000		0.424479		0.000000		0.000000		0.000000		0.000000		0.000000		0.000000		0.000000		0.000000		0.000000		0.424479		0.000000		0.000000		0.000000		0.000000		0.000000		0.000000		0.000000		0.000000		0.000000		0.000000		0.000000		0.000000
0.424594		0.000000		0.000000		0.000000		0.424546		0.000000		0.000000		0.000000		0.000000		0.000000		0.000000		0.000000		0.000000		0.000000		0.000000		0.000000		0.424503		0.000000		0.000000		0.424551		0.000000		0.000000		0.000000		0.000000		0.000000
0.000000		0.000000		0.000000		0.000000		0.000000		0.000000		0.000000		0.000000		0.000000		0.000000		0.424571		0.000000		0.000000		0.000000		0.000000		0.000000		0.000000		0.000000		0.000000		0.000000		0.000000		0.000000		0.000000		0.000000		0.000000
0.000000		0.000000		0.000000		0.000000		0.000000		0.000000		0.000000		0.000000		0.000000		0.424564		0.424549		0.000000		0.000000		0.424529		0.000000		0.000000		0.000000		0.000000		0.000000		0.000000		0.000000		0.000000		0.424599		0.000000		0.424491
0.000000		0.000000		0.000000		0.000000		0.000000		0.424536		0.424489		0.000000		0.000000		0.000000		0.000000		0.000000		0.000000		0.000000		0.424572		0.000000		0.000000		0.000000		0.000000		0.000000		0.000000		0.000000		0.000000		0.000000		0.424474
0.000000		0.000000		0.424570		0.424588		0.000000		0.424567		0.000000		0.000000		0.000000		0.000000		0.000000		0.424551		0.000000		0.000000		0.000000		0.000000		0.000000		0.000000		0.424517		0.000000		0.000000		0.000000		0.000000		0.000000		0.424525
0.424527		0.424491		0.000000		0.000000		0.000000		0.000000		0.000000		0.000000		0.424600		0.000000		0.000000		0.000000		0.000000		0.000000		0.000000		0.000000		0.000000		0.000000		0.000000		0.000000		0.000000		0.000000		0.000000		0.000000		0.000000
0.424533		0.000000		0.000000		0.000000		0.000000		0.000000		0.000000		0.000000		0.000000		0.000000		0.424536		0.000000		0.424501		0.000000		0.000000		0.000000		0.000000		0.000000		0.000000		0.000000		0.000000		0.000000		0.000000		0.000000		0.000000
0.000000		0.000000		0.000000		0.000000		0.000000		0.000000		0.000000		0.000000		0.000000		0.000000		0.000000		0.000000		0.000000		0.000000		0.000000		0.000000		0.000000		0.000000		0.000000		0.000000		0.000000		0.000000		0.000000		0.000000		0.424518
0.000000		0.000000		0.000000		0.000000		0.000000		0.000000		0.000000		0.000000		0.000000		0.000000		0.000000		0.000000		0.000000		0.000000		0.000000		0.000000		0.000000		0.424552		0.000000		0.000000		0.000000		0.000000		0.000000		0.000000		0.000000
0.000000		0.000000		0.000000		0.424498		0.000000		0.000000		0.000000		0.000000		0.000000		0.000000		0.000000		0.000000		0.000000		0.000000		0.000000		0.000000		0.000000		0.000000		0.000000		0.000000		0.424519		0.000000		0.000000		0.000000		0.000000
0.000000		0.000000		0.000000		0.000000		0.000000		0.000000		0.000000		0.424512		0.000000		0.000000		0.000000		0.000000		0.000000		0.000000		0.000000		0.000000		0.000000		0.000000		0.000000		0.000000		0.000000		0.000000		0.000000		0.424559		0.000000
0.000000		0.000000		0.000000		0.000000		0.000000		0.000000		0.000000		0.000000		0.000000		0.000000		0.000000		0.000000		0.000000		0.000000		0.000000		0.000000		0.000000		0.000000		0.000000		0.000000		0.000000		0.000000		0.000000		0.000000		0.000000
0.000000		0.000000		0.000000		0.000000		0.000000		0.000000		0.000000		0.000000		0.000000		0.000000		0.424570		0.000000		0.000000		0.000000		0.000000		0.000000		0.000000		0.424482		0.000000		0.000000		0.000000		0.000000		0.000000		0.000000		0.424493
0.000000		0.000000		0.000000		0.000000		0.000000		0.000000		0.000000		0.000000		0.000000		0.000000		0.421122		0.000000		0.000000		0.000000		0.000000		0.000000		0.000000		0.000000		0.000000		0.000000		0.000000		0.000000		0.000000		0.000000		0.000000
0.000000		0.000000		0.000000		0.000000		0.000000		0.000000		0.424183		0.000000		0.000000		0.000000		0.000000		0.424130		0.000000		0.000000		0.000000		0.000000		0.000000		0.000000		0.000000		0.000000		0.000000		0.000000		0.000000		0.000000		0.000000
0.000000		0.421183		0.000000		0.000000		0.000000		0.000000		0.000000		0.000000		0.000000		0.000000		0.000000		0.000000		0.000000		0.421176		0.421176		0.000000		0.421108		0.000000		0.000000		0.000000		0.000000		0.000000		0.000000		0.421046		0.000000
0.000000		0.000000		0.000000		0.000000		0.000000		0.000000		0.000000		0.000000		0.000000		0.000000		0.000000		0.000000		0.000000		0.000000		0.421875		0.000000		0.000000		0.000000		0.000000		0.000000		0.421920		0.000000		0.000000		0.000000		0.000000
0.000000		0.000000		0.000000		0.000000		0.421709		0.000000		0.000000		0.000000		0.000000		0.000000		0.000000		0.000000		0.421731		0.000000		0.000000		0.000000		0.000000		0.421741		0.000000		0.000000		0.000000		0.000000		0.000000		0.000000		0.000000
0.000000		0.000000		0.000000		0.000000		0.000000		0.000000		0.000000		0.000000		0.422096		0.000000		0.000000		0.000000		0.000000		0.000000		0.000000		0.000000		0.000000		0.000000		0.000000		0.000000		0.000000		0.000000		0.000000		0.000000		0.000000
0.000000		0.000000		0.000000		0.000000		0.000000		0.000000		0.000000		0.000000		0.000000		0.000000		0.000000		0.000000		0.000000		0.000000		0.000000		0.000000		0.000000		0.000000		0.000000		0.000000		0.000000		0.000000		0.000000		0.000000		0.000000
0.000000		0.000000		0.000000		0.000000		0.000000		0.423531		0.000000		0.000000		0.423535		0.000000		0.000000		0.000000		0.000000		0.000000		0.000000		0.000000		0.000000		0.000000		0.000000		0.000000		0.000000		0.000000		0.000000		0.000000		0.000000
0.000000		0.000000		0.000000		0.000000		0.000000		0.000000		0.000000		0.000000		0.000000		0.000000		0.421181		0.000000		0.421163		0.000000		0.000000		0.000000		0.000000		0.000000		0.000000		0.421155		0.000000		0.000000		0.000000		0.000000		0.421085
0.000000		0.000000		0.421421		0.000000		0.000000		0.421408		0.000000		0.000000		0.000000		0.000000		0.000000		0.000000		0.000000		0.000000		0.000000		0.421424		0.000000		0.000000		0.000000		0.421441		0.000000		0.000000		0.000000		0.000000		0.000000
0.000000		0.000000		0.000000		0.000000		0.000000		0.421059		0.000000		0.000000		0.000000		0.000000		0.421143		0.000000		0.421072		0.421093		0.000000		0.000000		0.000000		0.000000		0.000000		0.000000		0.000000		0.000000		0.000000		0.000000		0.000000
0.000000		0.000000		0.000000		0.000000		0.000000		0.000000		0.000000		0.000000		0.000000		0.000000		0.000000		0.000000		0.000000		0.000000		0.000000		0.000000		0.000000		0.422149		0.000000		0.000000		0.000000		0.000000		0.000000		0.000000		0.000000
0.000000		0.000000		0.000000		0.000000		0.000000		0.000000		0.000000		0.000000		0.000000		0.420905		0.420956		0.420889		0.000000		0.000000		0.000000		0.000000		0.000000		0.420886		0.000000		0.000000		0.000000		0.000000		0.000000		0.420874		0.000000
0.000000		0.000000		0.421998		0.000000		0.421973		0.000000		0.000000		0.000000		0.000000		0.000000		0.000000		0.000000		0.000000		0.000000		0.000000		0.000000		0.000000		0.000000		0.000000		0.000000		0.000000		0.000000		0.000000		0.000000		0.000000
0.000000		0.000000		0.000000		0.000000		0.000000		0.000000		0.000000		0.000000		0.000000		0.000000		0.000000		0.000000		0.000000		0.000000		0.000000		0.000000		0.000000		0.000000		0.000000		0.000000		0.000000		0.000000		0.000000		0.000000		0.000000
0.000000		0.421377		0.000000		0.000000		0.000000		0.000000		0.000000		0.000000		0.000000		0.000000		0.000000		0.000000		0.000000		0.000000		0.000000		0.421299		0.421326		0.000000		0.000000		0.421368		0.000000		0.000000		0.000000		0.000000		0.000000
0.000000		0.421142		0.000000		0.000000		0.000000		0.000000		0.000000		0.000000		0.000000		0.000000		0.000000		0.000000		0.000000		0.000000		0.000000		0.000000		0.000000		0.000000		0.000000		0.000000		0.000000		0.000000		0.000000		0.000000		0.000000
0.000000		0.000000		0.000000		0.000000		0.000000		0.000000		0.000000		0.000000		0.000000		0.000000		0.000000		0.000000		0.000000		0.000000		0.000000		0.000000		0.424018		0.424011		0.000000		0.424022		0.000000		0.000000		0.000000		0.424053		0.000000
0.000000		0.000000		0.000000		0.000000		0.000000		0.000000		0.000000		0.000000		0.000000		0.000000		0.000000		0.000000		0.000000		0.000000		0.000000		0.000000		0.000000		0.000000		0.000000		0.000000		0.000000		0.000000		0.000000		0.000000		0.000000
0.000000		0.420989		0.000000		0.000000		0.000000		0.000000		0.000000		0.000000		0.420999		0.000000		0.000000		0.000000		0.000000		0.420939		0.000000		0.000000		0.000000		0.000000		0.000000		0.000000		0.000000		0.000000		0.000000		0.000000		0.000000
0.000000		0.000000		0.000000		0.000000		0.000000		0.000000		0.000000		0.000000		0.000000		0.000000		0.422058		0.000000		0.000000		0.000000		0.000000		0.000000		0.000000		0.000000		0.000000		0.000000		0.000000		0.000000		0.000000		0.422002		0.000000
0.000000		0.000000		0.000000		0.000000		0.000000		0.000000		0.000000		0.000000		0.000000		0.000000		0.000000		0.422005		0.000000		0.000000		0.000000		0.000000		0.000000		0.422006		0.000000		0.000000		0.000000		0.000000		0.422018		0.000000		0.000000
0.000000		0.000000		0.000000		0.000000		0.000000		0.000000		0.000000		0.000000		0.000000		0.421484		0.000000		0.421468		0.000000		0.000000		0.000000		0.000000		0.000000		0.000000		0.000000		0.000000		0.000000		0.000000		0.000000		0.000000		0.421422
0.421027		0.420983		0.000000		0.000000		0.000000		0.000000		0.000000		0.000000		0.000000		0.000000		0.000000		0.000000		0.000000		0.000000		0.421024		0.421026		0.000000		0.000000		0.000000		0.000000		0.000000		0.000000		0.000000		0.000000		0.000000
0.000000		0.000000		0.000000		0.000000		0.000000		0.000000		0.000000		0.000000		0.000000		0.000000		0.000000		0.000000		0.000000		0.000000		0.000000		0.000000		0.000000		0.421866		0.000000		0.000000		0.000000		0.421866		0.000000		0.000000		0.000000
0.000000		0.000000		0.421218		0.000000		0.000000		0.000000		0.000000		0.000000		0.000000		0.000000		0.000000		0.000000		0.000000		0.000000		0.421126		0.000000		0.000000		0.000000		0.000000		0.000000		0.421185		0.000000		0.421153		0.000000		0.000000
0.420953		0.000000		0.000000		0.000000		0.000000		0.000000		0.000000		0.000000		0.000000		0.000000		0.000000		0.000000		0.420976		0.000000		0.000000		0.000000		0.421000		0.000000		0.000000		0.000000		0.000000		0.000000		0.000000		0.000000		0.000000
0.000000		0.000000		0.000000		0.000000		0.000000		0.000000		0.000000		0.000000		0.000000		0.000000		0.000000		0.000000		0.000000		0.000000		0.000000		0.423749		0.000000		0.000000		0.000000		0.000000		0.000000		0.000000		0.000000		0.000000		0.000000
0.000000		0.423913		0.000000		0.000000		0.000000		0.000000		0.000000		0.000000		0.000000		0.423930		0.000000		0.000000		0.000000		0.000000		0.000000		0.000000		0.000000		0.000000		0.000000		0.000000		0.000000		0.000000		0.423919		0.000000		0.000000
0.421095		0.000000		0.000000		0.000000		0.000000		0.000000		0.000000		0.421126		0.000000		0.000000		0.000000		0.000000		0.000000		0.000000		0.000000		0.000000		0.421149		0.000000		0.000000		0.000000		0.000000		0.000000		0.000000		0.000000		0.000000
0.000000		0.000000		0.000000		0.000000		0.000000		0.000000		0.000000		0.422064		0.422139		0.000000		0.000000		0.000000		0.000000		0.000000		0.000000		0.000000		0.000000		0.000000		0.000000		0.000000		0.000000		0.000000		0.000000		0.422128		0.422076
0.000000		0.000000		0.000000		0.000000		0.000000		0.000000		0.000000		0.000000		0.000000		0.000000		0.000000		0.000000		0.000000		0.000000		0.000000		0.000000		0.000000		0.000000		0.000000		0.000000		0.000000		0.423155		0.000000		0.000000		0.000000
0.000000		0.000000		0.422396		0.000000		0.000000		0.000000		0.000000		0.422375		0.000000		0.000000		0.000000		0.000000		0.000000		0.000000		0.000000		0.000000		0.000000		0.000000		0.000000		0.000000		0.000000		0.422272		0.000000		0.000000		0.000000
0.000000		0.000000		0.000000		0.421399		0.000000		0.000000		0.000000		0.000000		0.000000		0.421337		0.000000		0.000000		0.421373		0.000000		0.000000		0.000000		0.000000		0.000000		0.000000		0.000000		0.000000		0.000000		0.000000		0.000000		0.000000
0.000000		0.000000		0.421485		0.000000		0.000000		0.000000		0.000000		0.421512		0.000000		0.000000		0.000000		0.000000		0.000000		0.000000		0.000000		0.000000		0.421566		0.000000		0.000000		0.000000		0.000000		0.000000		0.000000		0.000000		0.000000
0.000000		0.000000		0.000000		0.000000		0.000000		0.000000		0.000000		0.000000		0.000000		0.000000		0.000000		0.000000		0.000000		0.000000		0.000000		0.000000		0.000000		0.421319		0.000000		0.000000		0.000000		0.000000		0.000000		0.000000		0.421227
0.000000		0.000000		0.000000		0.000000		0.422131		0.000000		0.000000		0.000000		0.000000		0.000000		0.422165		0.422040		0.000000		0.000000		0.000000		0.000000		0.000000		0.000000		0.000000		0.422145		0.000000		0.000000		0.000000		0.000000		0.000000
0.000000		0.000000		0.000000		0.423131		0.000000		0.000000		0.000000		0.000000		0.000000		0.000000		0.000000		0.423144		0.000000		0.000000		0.000000		0.000000		0.423174		0.000000		0.000000		0.000000		0.000000		0.000000		0.000000		0.000000		0.000000
0.000000		0.000000		0.000000		0.421895		0.000000		0.000000		0.000000		0.000000		0.000000		0.000000		0.421897		0.000000		0.000000		0.421846		0.000000		0.000000		0.000000		0.000000		0.421826		0.000000		0.000000		0.000000		0.000000		0.000000		0.000000
0.422075		0.000000		0.000000		0.000000		0.422052		0.000000		0.000000		0.000000		0.000000		0.000000		0.000000		0.000000		0.000000		0.000000		0.000000		0.000000		0.000000		0.000000		0.000000		0.000000		0.000000		0.000000		0.000000		0.000000		0.000000
0.000000		0.000000		0.000000		0.000000		0.000000		0.000000		0.000000		0.000000		0.421097		0.000000		0.000000		0.000000		0.000000		0.000000		0.000000		0.000000		0.000000		0.000000		0.000000		0.000000		0.000000		0.000000		0.000000		0.000000		0.000000
0.000000		0.000000		0.000000		0.000000		0.000000		0.000000		0.000000		0.000000		0.000000		0.000000		0.000000		0.000000		0.000000		0.000000		0.421114		0.000000		0.000000		0.000000		0.000000		0.000000		0.000000		0.000000		0.000000		0.000000		0.000000
0.000000		0.000000		0.000000		0.000000		0.000000		0.421531		0.000000		0.000000		0.000000		0.000000		0.000000		0.000000		0.000000		0.000000		0.000000		0.421533		0.000000		0.000000		0.000000		0.000000		0.000000		0.000000		0.000000		0.000000		0.000000
0.000000		0.000000		0.000000		0.000000		0.000000		0.000000		0.000000		0.000000		0.000000		0.000000		0.000000		0.000000		0.000000		0.000000		0.000000		0.000000		0.000000		0.000000		0.000000		0.000000		0.000000		0.000000		0.000000		0.000000		0.000000
0.000000		0.000000		0.000000		0.000000		0.000000		0.000000		0.000000		0.000000		0.000000		0.000000		0.420969		0.000000		0.000000		0.420916		0.420940		0.000000		0.000000		0.000000		0.000000		0.420976		0.420922		0.000000		0.000000		0.000000		0.000000
0.000000		0.000000		0.000000		0.000000		0.000000		0.421414		0.000000		0.000000		0.000000		0.000000		0.000000		0.000000		0.000000		0.000000		0.000000		0.000000		0.000000		0.000000		0.000000		0.000000		0.000000		0.000000		0.421349		0.000000		0.000000
0.000000		0.000000		0.000000		0.000000		0.000000		0.000000		0.000000		0.421124		0.000000		0.000000		0.000000		0.000000		0.000000		0.000000		0.000000		0.000000		0.000000		0.000000		0.000000		0.000000		0.000000		0.000000		0.421177		0.000000		0.000000
0.000000		0.000000		0.000000		0.000000		0.000000		0.000000		0.000000		0.000000		0.421134		0.000000		0.000000		0.000000		0.000000		0.000000		0.000000		0.000000		0.000000		0.000000		0.000000		0.421167		0.000000		0.000000		0.000000		0.421157		0.000000
0.000000		0.000000		0.421860		0.000000		0.000000		0.000000		0.000000		0.000000		0.000000		0.000000		0.000000		0.000000		0.000000		0.000000		0.000000		0.000000		0.000000		0.000000		0.000000		0.000000		0.421845		0.000000		0.000000		0.000000		0.000000
0.000000		0.000000		0.000000		0.421671		0.000000		0.000000		0.000000		0.000000		0.000000		0.421651		0.000000		0.000000		0.000000		0.000000		0.000000		0.421671		0.000000		0.000000		0.000000		0.000000		0.421659		0.000000		0.000000		0.000000		0.000000
0.000000		0.000000		0.000000		0.000000		0.000000		0.000000		0.000000		0.421154		0.000000		0.000000		0.000000		0.421135		0.000000		0.000000		0.000000		0.000000		0.000000		0.000000		0.000000		0.000000		0.000000		0.000000		0.000000		0.000000		0.421036
0.000000		0.000000		0.000000		0.000000		0.000000		0.000000		0.000000		0.000000		0.000000		0.000000		0.000000		0.000000		0.000000		0.000000		0.000000		0.000000		0.000000		0.000000		0.421272		0.421234		0.000000		0.000000		0.000000		0.000000		0.000000
0.000000		0.000000		0.000000		0.000000		0.422104		0.000000		0.000000		0.000000		0.000000		0.000000		0.422114		0.000000		0.000000		0.000000		0.000000		0.000000		0.000000		0.000000		0.000000		0.000000		0.000000		0.000000		0.000000		0.000000		0.421985
0.423038		0.000000		0.000000		0.000000		0.000000		0.000000		0.000000		0.000000		0.423021		0.000000		0.423012		0.423033		0.000000		0.000000		0.000000		0.000000		0.000000		0.000000		0.423101		0.000000		0.000000		0.000000		0.000000		0.000000		0.000000
0.000000		0.000000		0.000000		0.000000		0.000000		0.000000		0.000000		0.000000		0.000000		0.000000		0.000000		0.000000		0.000000		0.000000		0.000000		0.000000		0.000000		0.000000		0.000000		0.422266		0.000000		0.000000		0.000000		0.000000		0.000000
0.000000		0.000000		0.000000		0.000000		0.000000		0.000000		0.000000		0.000000		0.000000		0.000000		0.000000		0.000000		0.421790		0.000000		0.421794		0.000000		0.421824		0.000000		0.000000		0.000000		0.000000		0.000000		0.421810		0.000000		0.000000
0.000000		0.000000		0.000000		0.421348		0.000000		0.000000		0.421302		0.000000		0.000000		0.000000		0.000000		0.421287		0.000000		0.000000		0.000000		0.000000		0.000000		0.000000		0.000000		0.421378		0.000000		0.000000		0.000000		0.000000		0.000000
0.000000		0.000000		0.000000		0.000000		0.422134		0.000000		0.000000		0.422179		0.000000		0.000000		0.000000		0.000000		0.422176		0.422191		0.000000		0.000000		0.000000		0.000000		0.422228		0.000000		0.000000		0.000000		0.000000		0.000000		0.000000
0.000000		0.000000		0.000000		0.000000		0.000000		0.000000		0.000000		0.000000		0.000000		0.000000		0.422073		0.000000		0.000000		0.000000		0.000000		0.000000		0.000000		0.000000		0.000000		0.000000		0.000000		0.000000		0.000000		0.000000		0.000000
0.000000		0.421230		0.000000		0.000000		0.000000		0.000000		0.000000		0.000000		0.000000		0.000000		0.000000		0.000000		0.000000		0.000000		0.000000		0.000000		0.000000		0.421302		0.000000		0.000000		0.000000		0.421262		0.000000		0.000000		0.000000
0.000000		0.422227		0.000000		0.000000		0.422226		0.000000		0.000000		0.000000		0.000000		0.422267		0.000000		0.000000		0.000000		0.000000		0.000000		0.000000		0.000000		0.000000		0.000000		0.000000		0.000000		0.000000		0.000000		0.422181		0.000000
0.000000		0.000000		0.000000		0.000000		0.000000		0.000000		0.000000		0.000000		0.000000		0.000000		0.000000		0.000000		0.421675		0.421668		0.000000		0.000000		0.000000		0.000000		0.000000		0.000000		0.000000		0.421677		0.000000		0.000000		0.000000
0.000000		0.000000		0.000000		0.000000		0.000000		0.000000		0.000000		0.421722		0.000000		0.000000		0.000000		0.000000		0.000000		0.000000		0.421763		0.000000		0.000000		0.000000		0.000000		0.000000		0.000000		0.000000		0.000000		0.000000		0.000000
0.000000		0.421981		0.000000		0.421974		0.421928		0.000000		0.000000		0.000000		0.000000		0.000000		0.000000		0.000000		0.000000		0.421938		0.000000		0.000000		0.421957		0.000000		0.000000		0.000000		0.000000		0.000000		0.000000		0.000000		0.421957
0.000000		0.000000		0.000000		0.421249		0.421268		0.000000		0.000000		0.000000		0.000000		0.000000		0.000000		0.000000		0.000000		0.000000		0.000000		0.000000		0.000000		0.000000		0.000000		0.000000		0.000000		0.000000		0.000000		0.000000		0.000000
0.000000		0.000000		0.000000		0.000000		0.000000		0.000000		0.000000		0.000000		0.000000		0.000000		0.000000		0.000000		0.000000		0.000000		0.000000		0.000000		0.000000		0.000000		0.421894		0.000000		0.000000		0.000000		0.000000		0.000000		0.421896
0.000000		0.000000		0.000000		0.000000		0.000000		0.000000		0.421657		0.000000		0.421678		0.000000		0.000000		0.000000		0.000000		0.000000		0.000000		0.000000		0.000000		0.000000		0.000000		0.000000		0.000000		0.000000		0.000000		0.421708		0.000000
0.000000		0.000000		0.000000		0.000000		0.000000		0.421618		0.000000		0.000000		0.421629		0.000000		0.000000		0.000000		0.000000		0.000000		0.000000		0.000000		0.000000		0.000000		0.000000		0.421656		0.000000		0.000000		0.000000		0.000000		0.000000
0.000000		0.000000		0.421028		0.000000		0.000000		0.000000		0.000000		0.000000		0.000000		0.000000		0.000000		0.000000		0.000000		0.000000		0.000000		0.420998		0.000000		0.000000		0.000000		0.000000		0.420991		0.000000		0.000000		0.000000		0.000000
0.000000		0.000000		0.000000		0.422407		0.422372		0.000000		0.000000		0.000000		0.000000		0.000000		0.000000		0.000000		0.000000		0.000000		0.000000		0.422388		0.000000		0.000000		0.000000		0.000000		0.000000		0.422337		0.000000		0.000000		0.000000
0.000000		0.000000		0.000000		0.421108		0.421098		0.000000		0.000000		0.000000		0.000000		0.000000		0.000000		0.000000		0.000000		0.000000		0.000000		0.000000		0.000000		0.421087		0.000000		0.000000		0.000000		0.000000		0.000000		0.000000		0.000000
0.000000		0.000000		0.000000		0.000000		0.000000		0.000000		0.000000		0.000000		0.000000		0.000000		0.000000		0.000000		0.000000		0.000000		0.000000		0.000000		0.000000		0.000000		0.000000		0.000000		0.000000		0.000000		0.000000		0.000000		0.000000
0.000000		0.000000		0.000000		0.000000		0.000000		0.000000		0.000000		0.000000		0.000000		0.000000		0.421497		0.000000		0.421440		0.000000		0.000000		0.000000		0.000000		0.000000		0.000000		0.000000		0.000000		0.421489		0.000000		0.000000		0.000000
0.000000		0.000000		0.000000		0.000000		0.000000		0.000000		0.420973		0.000000		0.000000		0.000000		0.000000		0.420940		0.000000		0.000000		0.000000		0.420985		0.000000		0.000000		0.000000		0.000000		0.000000		0.000000		0.000000		0.000000		0.000000
0.000000		0.000000		0.000000		0.000000		0.000000		0.000000		0.000000		0.000000		0.000000		0.000000		0.000000		0.000000		0.000000		0.000000		0.000000		0.000000		0.000000		0.000000		0.000000		0.000000		0.422546		0.000000		0.000000		0.000000		0.000000
0.000000		0.000000		0.000000		0.000000		0.000000		0.000000		0.000000		0.421871		0.421948		0.000000		0.000000		0.000000		0.421939		0.000000		0.000000		0.000000		0.000000		0.000000		0.000000		0.000000		0.000000		0.421874		0.000000		0.000000		0.000000
0.000000		0.000000		0.000000		0.000000		0.000000		0.421086		0.000000		0.000000		0.000000		0.000000		0.000000		0.000000		0.000000		0.000000		0.000000		0.421055		0.000000		0.000000		0.000000		0.000000		0.000000		0.000000		0.000000		0.000000		0.000000
0.000000		0.000000		0.000000		0.000000		0.000000		0.000000		0.000000		0.000000		0.000000		0.000000		0.000000		0.000000		0.000000		0.000000		0.000000		0.000000		0.000000		0.000000		0.000000		0.000000		0.000000		0.000000		0.000000		0.000000		0.000000
0.000000		0.000000		0.000000		0.000000		0.000000		0.000000		0.000000		0.000000		0.000000		0.000000		0.000000		0.000000		0.000000		0.000000		0.000000		0.000000		0.000000		0.000000		0.000000		0.000000		0.421575		0.000000		0.421628		0.000000		0.000000
0.421165		0.000000		0.000000		0.000000		0.000000		0.000000		0.000000		0.000000		0.000000		0.000000		0.000000		0.000000		0.000000		0.000000		0.421150		0.000000		0.421140		0.000000		0.000000		0.000000		0.000000		0.000000		0.000000		0.421115		0.000000
0.000000		0.000000		0.421166		0.000000		0.000000		0.000000		0.000000		0.000000		0.000000		0.000000		0.000000		0.000000		0.000000		0.000000		0.000000		0.000000		0.000000		0.000000		0.000000		0.000000		0.000000		0.421148		0.000000		0.421131		0.000000
0.000000		0.000000		0.000000		0.000000		0.000000		0.000000		0.000000		0.000000		0.000000		0.000000		0.000000		0.000000		0.000000		0.000000		0.000000		0.421325		0.000000		0.000000		0.000000		0.000000		0.421327		0.000000		0.000000		0.000000		0.000000
0.000000		0.000000		0.000000		0.000000		0.000000		0.000000		0.000000		0.000000		0.000000		0.000000		0.422586		0.000000		0.000000		0.000000		0.000000		0.000000		0.000000		0.000000		0.000000		0.000000		0.422508		0.000000		0.422577		0.000000		0.000000
0.000000		0.000000		0.000000		0.000000		0.000000		0.000000		0.000000		0.421063		0.000000		0.000000		0.000000		0.000000		0.000000		0.000000		0.000000		0.000000		0.000000		0.000000		0.421088		0.000000		0.000000		0.000000		0.000000		0.421021		0.000000
0.000000		0.000000		0.000000		0.000000		0.000000		0.000000		0.421745		0.000000		0.000000		0.000000		0.000000		0.000000		0.000000		0.000000		0.000000		0.000000		0.000000		0.000000		0.000000		0.000000		0.000000		0.000000		0.000000		0.000000		0.000000
0.000000		0.000000		0.000000		0.000000		0.000000		0.421163		0.000000		0.000000		0.000000		0.421142		0.000000		0.000000		0.000000		0.000000		0.000000		0.000000		0.000000		0.000000		0.000000		0.000000		0.000000		0.000000		0.000000		0.000000		0.000000
0.000000		0.423376		0.423351		0.000000		0.423330		0.000000		0.000000		0.000000		0.000000		0.000000		0.000000		0.000000		0.000000		0.000000		0.000000		0.000000		0.000000		0.000000		0.000000		0.000000		0.000000		0.000000		0.000000		0.000000		0.000000
0.000000		0.000000		0.000000		0.000000		0.000000		0.000000		0.000000		0.000000		0.000000		0.000000		0.000000		0.000000		0.000000		0.000000		0.000000		0.000000		0.000000		0.000000		0.000000		0.000000		0.000000		0.000000		0.000000		0.000000		0.000000
0.000000		0.000000		0.000000		0.000000		0.421666		0.000000		0.000000		0.000000		0.000000		0.000000		0.000000		0.000000		0.000000		0.000000		0.000000		0.421686		0.000000		0.000000		0.000000		0.421621		0.000000		0.421698		0.000000		0.000000		0.000000
0.000000		0.000000		0.000000		0.421392		0.000000		0.000000		0.000000		0.000000		0.000000		0.000000		0.000000		0.000000		0.000000		0.000000		0.000000		0.000000		0.000000		0.000000		0.000000		0.000000		0.000000		0.421425		0.000000		0.000000		0.000000
0.000000		0.000000		0.000000		0.000000		0.000000		0.000000		0.421133		0.000000		0.000000		0.000000		0.421189		0.000000		0.421204		0.000000		0.421109		0.000000		0.000000		0.000000		0.000000		0.000000		0.000000		0.000000		0.421120		0.000000		0.000000
0.000000		0.000000		0.000000		0.000000		0.000000		0.000000		0.000000		0.000000		0.000000		0.421732		0.000000		0.000000		0.000000		0.000000		0.000000		0.000000		0.000000		0.000000		0.421782		0.000000		0.000000		0.000000		0.000000		0.000000		0.000000
0.000000		0.000000		0.000000		0.000000		0.000000		0.421236		0.000000		0.000000		0.000000		0.000000		0.000000		0.000000		0.000000		0.000000		0.000000		0.000000		0.000000		0.000000		0.421278		0.000000		0.000000		0.421304		0.000000		0.000000		0.000000
0.000000		0.000000		0.000000		0.000000		0.422687		0.000000		0.000000		0.000000		0.000000		0.000000		0.000000		0.000000		0.000000		0.422649		0.000000		0.000000		0.000000		0.000000		0.422690		0.000000		0.000000		0.000000		0.000000		0.000000		0.000000
0.000000		0.000000		0.422084		0.000000		0.000000		0.000000		0.000000		0.000000		0.000000		0.000000		0.000000		0.000000		0.000000		0.000000		0.000000		0.000000		0.000000		0.000000		0.000000		0.000000		0.000000		0.422115		0.000000		0.000000		0.000000
0.000000		0.000000		0.000000		0.000000		0.000000		0.000000		0.000000		0.421187		0.000000		0.000000		0.000000		0.421143		0.000000		0.000000		0.000000		0.000000		0.000000		0.000000		0.000000		0.421121		0.000000		0.000000		0.000000		0.000000		0.000000
0.000000		0.000000		0.421690		0.000000		0.000000		0.421730		0.000000		0.000000		0.000000		0.000000		0.421766		0.000000		0.000000		0.000000		0.000000		0.000000		0.000000		0.000000		0.421797		0.000000		0.000000		0.000000		0.000000		0.000000		0.000000
0.000000		0.000000		0.000000		0.421240		0.000000		0.000000		0.421248		0.000000		0.000000		0.000000		0.000000		0.000000		0.000000		0.421286		0.000000		0.000000		0.000000		0.000000		0.421261		0.000000		0.000000		0.000000		0.000000		0.000000		0.000000
0.421599		0.000000		0.000000		0.000000		0.000000		0.000000		0.000000		0.000000		0.000000		0.000000		0.000000		0.000000		0.000000		0.000000		0.000000		0.000000		0.000000		0.000000		0.421590		0.000000		0.000000		0.000000		0.000000		0.000000		0.000000
0.000000		0.000000		0.000000		0.000000		0.000000		0.000000		0.000000		0.000000		0.000000		0.421076		0.000000		0.000000		0.000000		0.000000		0.000000		0.000000		0.000000		0.000000		0.000000		0.000000		0.000000		0.000000		0.000000		0.000000		0.000000
0.000000		0.421189		0.000000		0.000000		0.000000		0.000000		0.000000		0.000000		0.000000		0.000000		0.000000		0.421199		0.000000		0.000000		0.000000		0.000000		0.000000		0.000000		0.000000		0.000000		0.421143		0.421196		0.000000		0.000000		0.000000
0.000000		0.000000		0.422002		0.421948		0.000000		0.000000		0.000000		0.000000		0.000000		0.000000		0.000000		0.000000		0.000000		0.000000		0.000000		0.000000		0.000000		0.000000		0.000000		0.000000		0.000000		0.421994		0.000000		0.421969		0.000000
0.000000		0.000000		0.000000		0.000000		0.000000		0.000000		0.421801		0.000000		0.421823		0.000000		0.000000		0.000000		0.000000		0.000000		0.000000		0.000000		0.000000		0.000000		0.000000		0.000000		0.000000		0.000000		0.000000		0.000000		0.421847
0.000000		0.000000		0.000000		0.000000		0.421241		0.000000		0.000000		0.000000		0.000000		0.000000		0.000000		0.000000		0.000000		0.000000		0.000000		0.000000		0.000000		0.421233		0.000000		0.000000		0.000000		0.000000		0.000000		0.000000		0.421218
0.421645		0.000000		0.000000		0.000000		0.000000		0.000000		0.000000		0.000000		0.000000		0.000000		0.000000		0.000000		0.000000		0.421654		0.000000		0.000000		0.000000		0.000000		0.000000		0.000000		0.421679		0.000000		0.000000		0.000000		0.000000
0.000000		0.000000		0.000000		0.422054		0.000000		0.000000		0.000000		0.422050		0.000000		0.000000		0.000000		0.000000		0.000000		0.000000		0.000000		0.000000		0.000000		0.000000		0.000000		0.000000		0.000000		0.422077		0.422038		0.000000		0.000000
0.000000		0.000000		0.000000		0.000000		0.000000		0.000000		0.000000		0.000000		0.421191		0.000000		0.000000		0.000000		0.000000		0.000000		0.000000		0.421190		0.000000		0.000000		0.000000		0.000000		0.000000		0.000000		0.000000		0.000000		0.000000
0.000000		0.000000		0.000000		0.000000		0.000000		0.000000		0.422018		0.000000		0.000000		0.000000		0.000000		0.421964		0.000000		0.000000		0.000000		0.000000		0.000000		0.000000		0.000000		0.000000		0.000000		0.422093		0.000000		0.000000		0.000000
0.000000		0.000000		0.000000		0.000000		0.000000		0.000000		0.000000		0.000000		0.000000		0.421073		0.421188		0.000000		0.000000		0.000000		0.000000		0.000000		0.000000		0.000000		0.000000		0.000000		0.000000		0.000000		0.000000		0.000000		0.000000
0.000000		0.000000		0.000000		0.000000		0.000000		0.000000		0.000000		0.000000		0.000000		0.000000		0.000000		0.000000		0.000000		0.000000		0.000000		0.000000		0.000000		0.421033		0.000000		0.000000		0.000000		0.000000		0.000000		0.000000		0.000000
0.000000		0.000000		0.000000		0.000000		0.000000		0.000000		0.000000		0.000000		0.000000		0.000000		0.000000		0.000000		0.000000		0.000000		0.000000		0.000000		0.000000		0.421741		0.000000		0.421819		0.000000		0.000000		0.000000		0.000000		0.000000
0.000000		0.421685		0.000000		0.421607		0.000000		0.000000		0.000000		0.421633		0.000000		0.000000		0.000000		0.000000		0.000000		0.000000		0.000000		0.000000		0.000000		0.421561		0.000000		0.000000		0.000000		0.000000		0.000000		0.000000		0.000000
0.000000		0.421070		0.421066		0.000000		0.000000		0.000000		0.000000		0.000000		0.000000		0.000000		0.000000		0.000000		0.000000		0.000000		0.000000		0.000000		0.000000		0.000000		0.000000		0.000000		0.000000		0.000000		0.000000		0.000000		0.000000
0.000000		0.000000		0.000000		0.000000		0.000000		0.000000		0.421235		0.000000		0.421254		0.000000		0.000000		0.000000		0.000000		0.000000		0.421262		0.000000		0.000000		0.000000		0.000000		0.000000		0.000000		0.000000		0.421271		0.000000		0.000000
0.000000		0.000000		0.000000		0.000000		0.422513		0.422435		0.000000		0.000000		0.000000		0.000000		0.000000		0.000000		0.000000		0.000000		0.000000		0.000000		0.000000		0.000000		0.422451		0.000000		0.000000		0.000000		0.000000		0.000000		0.000000
0.000000		0.000000		0.000000		0.000000		0.000000		0.000000		0.000000		0.000000		0.000000		0.000000		0.000000		0.000000		0.000000		0.000000		0.000000		0.000000		0.000000		0.422426		0.000000		0.000000		0.422400		0.000000		0.000000		0.000000		0.000000
0.000000		0.000000		0.000000		0.421649		0.000000		0.421632		0.000000		0.000000		0.000000		0.000000		0.000000		0.000000		0.000000		0.000000		0.421702		0.000000		0.000000		0.000000		0.000000		0.000000		0.000000		0.000000		0.000000		0.000000		0.000000
0.000000		0.421969		0.000000		0.000000		0.421929		0.000000		0.000000		0.000000		0.000000		0.000000		0.000000		0.000000		0.000000		0.000000		0.000000		0.000000		0.000000		0.000000		0.000000		0.000000		0.000000		0.000000		0.000000		0.000000		0.000000
0.000000		0.000000		0.000000		0.423020		0.000000		0.000000		0.000000		0.000000		0.000000		0.000000		0.000000		0.000000		0.000000		0.000000		0.000000		0.000000		0.000000		0.000000		0.000000		0.000000		0.000000		0.000000		0.000000		0.000000		0.000000
0.000000		0.421138		0.000000		0.000000		0.000000		0.000000		0.000000		0.421131		0.000000		0.000000		0.000000		0.000000		0.000000		0.000000		0.421221		0.421234		0.000000		0.000000		0.000000		0.000000		0.000000		0.000000		0.421191		0.000000		0.000000
0.000000		0.000000		0.000000		0.000000		0.000000		0.000000		0.000000		0.000000		0.000000		0.000000		0.000000		0.000000		0.000000		0.000000		0.000000		0.000000		0.000000		0.000000		0.000000		0.000000		0.000000		0.000000		0.000000		0.000000		0.000000
0.422507		0.000000		0.000000		0.000000		0.000000		0.422533		0.000000		0.000000		0.000000		0.000000		0.000000		0.000000		0.000000		0.000000		0.000000		0.422498		0.000000		0.422531		0.000000		0.000000		0.000000		0.000000		0.000000		0.000000		0.000000
0.000000		0.420744		0.000000		0.000000		0.000000		0.000000		0.000000		0.420770		0.000000		0.000000		0.000000		0.000000		0.000000		0.000000		0.420817		0.000000		0.420814		0.000000		0.000000		0.420776		0.000000		0.000000		0.000000		0.000000		0.000000
0.000000		0.000000		0.000000		0.422344		0.000000		0.000000		0.000000		0.000000		0.000000		0.000000		0.000000		0.000000		0.000000		0.000000		0.000000		0.000000		0.422357		0.000000		0.000000		0.000000		0.000000		0.000000		0.000000		0.422298		0.000000
0.000000		0.000000		0.000000		0.000000		0.422714		0.422728		0.000000		0.000000		0.000000		0.000000		0.000000		0.000000		0.000000		0.000000		0.000000		0.000000		0.000000		0.000000		0.000000		0.000000		0.000000		0.000000		0.000000		0.000000		0.000000
0.421146		0.000000		0.000000		0.000000		0.421123		0.000000		0.000000		0.000000		0.000000		0.000000		0.000000		0.421087		0.000000		0.000000		0.000000		0.000000		0.000000		0.000000		0.000000		0.000000		0.000000		0.000000		0.000000		0.000000		0.000000
0.000000		0.000000		0.000000		0.000000		0.000000		0.000000		0.000000		0.000000		0.000000		0.421902		0.421915		0.000000		0.000000		0.000000		0.000000		0.000000		0.000000		0.000000		0.000000		0.000000		0.421872		0.000000		0.000000		0.000000		0.000000
0.000000		0.000000		0.000000		0.000000		0.000000		0.422390		0.000000		0.000000		0.000000		0.422382		0.000000		0.000000		0.000000		0.000000		0.000000		0.000000		0.000000		0.000000		0.422348		0.000000		0.000000		0.000000		0.000000		0.000000		0.422327
0.421822		0.000000		0.000000		0.000000		0.000000		0.000000		0.421811		0.000000		0.000000		0.000000		0.000000		0.000000		0.000000		0.000000		0.000000		0.000000		0.000000		0.000000		0.000000		0.000000		0.000000		0.000000		0.000000		0.000000		0.000000
0.000000		0.000000		0.000000		0.000000		0.000000		0.000000		0.000000		0.000000		0.000000		0.421346		0.421375		0.000000		0.000000		0.421387		0.000000		0.000000		0.000000		0.000000		0.421360		0.000000		0.000000		0.421313		0.000000		0.000000		0.000000
0.000000		0.421545		0.000000		0.000000		0.000000		0.421505		0.421516		0.000000		0.000000		0.000000		0.000000		0.000000		0.421494		0.000000		0.000000		0.000000		0.000000		0.000000		0.000000		0.421561		0.000000		0.421506		0.000000		0.000000		0.000000
0.000000		0.000000		0.000000		0.421921		0.421945		0.000000		0.000000		0.000000		0.000000		0.000000		0.421958		0.000000		0.000000		0.000000		0.000000		0.000000		0.000000		0.000000		0.000000		0.000000		0.000000		0.000000		0.000000		0.000000		0.000000
0.000000		0.000000		0.000000		0.000000		0.000000		0.000000		0.000000		0.000000		0.000000		0.000000		0.000000		0.000000		0.421401		0.000000		0.000000		0.000000		0.000000		0.000000		0.421429		0.000000		0.000000		0.000000		0.000000		0.000000		0.000000
0.000000		0.000000		0.000000		0.000000		0.000000		0.000000		0.000000		0.000000		0.000000		0.000000		0.000000		0.000000		0.000000		0.000000		0.000000		0.000000		0.000000		0.000000		0.000000		0.000000		0.000000		0.000000		0.000000		0.000000		0.000000
0.000000		0.000000		0.000000		0.000000		0.000000		0.000000		0.000000		0.000000		0.421921		0.000000		0.000000		0.000000		0.000000		0.000000		0.000000		0.000000		0.000000		0.000000		0.000000		0.000000		0.000000		0.000000		0.000000		0.421857		0.000000
0.000000		0.000000		0.000000		0.000000		0.000000		0.000000		0.000000		0.000000		0.000000		0.000000		0.422007		0.000000		0.000000		0.000000		0.421926		0.000000		0.000000		0.000000		0.000000		0.000000		0.000000		0.000000		0.000000		0.000000		0.000000
0.000000		0.000000		0.000000		0.000000		0.000000		0.000000		0.000000		0.000000		0.000000		0.000000		0.000000		0.000000		0.000000		0.000000		0.000000		0.000000		0.000000		0.000000		0.000000		0.000000		0.000000		0.000000		0.421127		0.000000		0.000000
0.000000		0.000000		0.000000		0.000000		0.000000		0.000000		0.000000		0.000000		0.000000		0.000000		0.000000		0.000000		0.000000		0.000000		0.000000		0.422569		0.000000		0.000000		0.000000		0.000000		0.000000		0.000000		0.000000		0.000000		0.000000
0.000000		0.000000		0.000000		0.000000		0.000000		0.000000		0.421118		0.000000		0.000000		0.000000		0.421163		0.000000		0.000000		0.000000		0.000000		0.000000		0.000000		0.000000		0.000000		0.000000		0.000000		0.000000		0.421068		0.000000		0.000000
0.000000		0.000000		0.000000		0.000000		0.000000		0.000000		0.000000		0.000000		0.000000		0.000000		0.000000		0.000000		0.000000		0.000000		0.000000		0.000000		0.000000		0.000000		0.000000		0.000000		0.000000		0.000000		0.000000		0.000000		0.000000
0.000000		0.000000		0.000000		0.000000		0.000000		0.000000		0.000000		0.000000		0.000000		0.000000		0.000000		0.421751		0.000000		0.421777		0.000000		0.000000		0.000000		0.421761		0.000000		0.000000		0.000000		0.000000		0.000000		0.000000		0.000000
0.000000		0.000000		0.000000		0.000000		0.000000		0.000000		0.000000		0.000000		0.000000		0.000000		0.000000		0.000000		0.000000		0.000000		0.000000		0.000000		0.000000		0.000000		0.421817		0.000000		0.000000		0.000000		0.000000		0.421772		0.000000
0.000000		0.000000		0.000000		0.000000		0.421625		0.000000		0.000000		0.000000		0.000000		0.421621		0.000000		0.000000		0.000000		0.000000		0.000000		0.000000		0.000000		0.000000		0.421573		0.000000		0.000000		0.000000		0.000000		0.421656		0.000000
0.000000		0.000000		0.000000		0.000000		0.000000		0.000000		0.000000		0.000000		0.000000		0.000000		0.000000		0.000000		0.000000		0.000000		0.000000		0.000000		0.422010		0.000000		0.000000		0.000000		0.000000		0.000000		0.000000		0.000000		0.000000
0.000000		0.422127		0.000000		0.000000		0.000000		0.422138		0.000000		0.000000		0.000000		0.000000		0.000000		0.000000		0.000000		0.000000		0.000000		0.000000		0.000000		0.000000		0.000000		0.000000		0.422065		0.000000		0.000000		0.000000		0.000000
0.000000		0.000000		0.000000		0.000000		0.000000		0.000000		0.000000		0.000000		0.000000		0.000000		0.000000		0.000000		0.000000		0.000000		0.421019		0.000000		0.000000		0.000000		0.000000		0.000000		0.000000		0.000000		0.421028		0.000000		0.421031
0.000000		0.000000		0.000000		0.000000		0.000000		0.000000		0.000000		0.000000		0.000000		0.000000		0.000000		0.423127		0.000000		0.000000		0.000000		0.000000		0.000000		0.423142		0.000000		0.423133		0.423187		0.000000		0.423106		0.000000		0.000000
0.000000		0.000000		0.000000		0.000000		0.000000		0.421022		0.000000		0.000000		0.000000		0.000000		0.000000		0.000000		0.000000		0.000000		0.000000		0.000000		0.421022		0.000000		0.000000		0.000000		0.000000		0.000000		0.421052		0.000000		0.000000
0.000000		0.000000		0.000000		0.000000		0.000000		0.000000		0.000000		0.000000		0.000000		0.000000		0.000000		0.000000		0.421053		0.000000		0.000000		0.000000		0.000000		0.000000		0.000000		0.000000		0.000000		0.000000		0.000000		0.000000		0.000000
0.000000		0.000000		0.000000		0.000000		0.000000		0.000000		0.421176		0.000000		0.000000		0.000000		0.000000		0.000000		0.000000		0.000000		0.000000		0.000000		0.000000		0.000000		0.000000		0.000000		0.000000		0.000000		0.000000		0.000000		0.000000
0.000000		0.000000		0.421629		0.000000		0.000000		0.421589		0.000000		0.000000		0.000000		0.000000		0.000000		0.000000		0.000000		0.000000		0.000000		0.000000		0.000000		0.000000		0.000000		0.000000		0.000000		0.000000		0.000000		0.000000		0.000000
0.000000		0.000000		0.000000		0.000000		0.000000		0.000000		0.000000		0.000000		0.000000		0.000000		0.000000		0.000000		0.000000		0.000000		0.000000		0.000000		0.000000		0.000000		0.422210		0.000000		0.000000		0.000000		0.000000		0.000000		0.000000
0.000000		0.000000		0.000000		0.421636		0.421546		0.000000		0.000000		0.000000		0.000000		0.000000		0.000000		0.000000		0.000000		0.000000		0.000000		0.421579		0.000000		0.000000		0.000000		0.000000		0.000000		0.000000		0.000000		0.000000		0.000000
0.000000		0.000000		0.000000		0.000000		0.000000		0.000000		0.421836		0.000000		0.000000		0.000000		0.000000		0.000000		0.000000		0.421929		0.000000		0.000000		0.000000		0.000000		0.000000		0.000000		0.000000		0.000000		0.000000		0.000000		0.000000
0.000000		0.000000		0.000000		0.000000		0.000000		0.421974		0.000000		0.000000		0.000000		0.000000		0.000000		0.000000		0.000000		0.000000		0.000000		0.000000		0.000000		0.000000		0.000000		0.000000		0.000000		0.000000		0.000000		0.000000		0.000000
0.000000		0.000000		0.000000		0.000000		0.000000		0.000000		0.000000		0.000000		0.000000		0.000000		0.421042		0.420930		0.000000		0.000000		0.000000		0.000000		0.000000		0.000000		0.000000		0.000000		0.000000		0.000000		0.000000		0.420929		0.000000
0.421136		0.000000		0.000000		0.000000		0.000000		0.421144		0.000000		0.000000		0.000000		0.000000		0.000000		0.000000		0.000000		0.000000		0.000000		0.000000		0.000000		0.421152		0.000000		0.000000		0.421126		0.421211		0.000000		0.421185		0.000000
0.000000		0.000000		0.000000		0.000000		0.000000		0.000000		0.000000		0.000000		0.000000		0.000000		0.000000		0.000000		0.000000		0.000000		0.000000		0.000000		0.000000		0.000000		0.000000		0.000000		0.000000		0.000000		0.000000		0.000000		0.000000
0.000000		0.000000		0.000000		0.421240		0.000000		0.000000		0.000000		0.000000		0.000000		0.000000		0.000000		0.000000		0.000000		0.000000		0.000000		0.000000		0.000000		0.000000		0.000000		0.000000		0.000000		0.000000		0.000000		0.000000		0.000000
0.000000		0.000000		0.000000		0.000000		0.000000		0.000000		0.000000		0.000000		0.000000		0.000000		0.000000		0.424000		0.000000		0.000000		0.000000		0.000000		0.000000		0.000000		0.000000		0.000000		0.424030		0.000000		0.000000		0.000000		0.423918
0.421174		0.000000		0.421211		0.000000		0.000000		0.000000		0.000000		0.000000		0.000000		0.000000		0.000000		0.421126		0.421130		0.000000		0.000000		0.000000		0.421129		0.000000		0.000000		0.000000		0.000000		0.000000		0.000000		0.000000		0.000000
0.000000		0.000000		0.000000		0.000000		0.000000		0.000000		0.000000		0.000000		0.000000		0.000000		0.000000		0.000000		0.000000		0.000000		0.000000		0.000000		0.000000		0.000000		0.000000		0.000000		0.000000		0.000000		0.000000		0.000000		0.421221
0.000000		0.000000		0.000000		0.000000		0.000000		0.000000		0.000000		0.000000		0.000000		0.000000		0.000000		0.000000		0.000000		0.000000		0.000000		0.000000		0.421041		0.000000		0.000000		0.000000		0.000000		0.000000		0.421088		0.000000		0.000000
0.000000		0.000000		0.000000		0.000000		0.000000		0.000000		0.000000		0.000000		0.000000		0.420782		0.420880		0.000000		0.000000		0.000000		0.000000		0.000000		0.000000		0.000000		0.000000		0.000000		0.000000		0.420772		0.420793		0.000000		0.000000
0.000000		0.000000		0.000000		0.000000		0.000000		0.000000		0.000000		0.000000		0.000000		0.000000		0.000000		0.000000		0.000000		0.000000		0.000000		0.000000		0.423442		0.000000		0.000000		0.000000		0.000000		0.000000		0.000000		0.000000		0.000000
0.000000		0.000000		0.000000		0.000000		0.000000		0.000000		0.000000		0.000000		0.000000		0.421680		0.000000		0.000000		0.000000		0.000000		0.421633		0.000000		0.000000		0.000000		0.000000		0.000000		0.421653		0.421686		0.000000		0.000000		0.421638
0.000000		0.000000		0.000000		0.000000		0.000000		0.000000		0.000000		0.000000		0.000000		0.000000		0.421220		0.000000		0.000000		0.421136		0.000000		0.000000		0.000000		0.000000		0.421179		0.000000		0.000000		0.000000		0.000000		0.000000		0.000000
0.422749		0.000000		0.422778		0.000000		0.000000		0.000000		0.000000		0.000000		0.000000		0.000000		0.000000		0.000000		0.000000		0.000000		0.422818		0.000000		0.000000		0.000000		0.000000		0.000000		0.000000		0.000000		0.000000		0.000000		0.000000
0.000000		0.000000		0.000000		0.000000		0.000000		0.000000		0.000000		0.000000		0.000000		0.000000		0.000000		0.000000		0.000000		0.000000		0.000000		0.000000		0.000000		0.000000		0.000000		0.000000		0.000000		0.000000		0.422105		0.000000		0.000000
0.000000		0.421057		0.000000		0.000000		0.000000		0.421005		0.000000		0.421036		0.000000		0.000000		0.000000		0.000000		0.000000		0.000000		0.000000		0.000000		0.000000		0.000000		0.000000		0.000000		0.000000		0.000000		0.000000		0.000000		0.000000
0.000000		0.424008		0.424028		0.000000		0.000000		0.424031		0.000000		0.423967		0.423987		0.000000		0.000000		0.000000		0.000000		0.000000		0.000000		0.000000		0.000000		0.000000		0.000000		0.000000		0.000000		0.000000		0.000000		0.000000		0.000000
0.000000		0.000000		0.000000		0.000000		0.000000		0.000000		0.000000		0.000000		0.000000		0.000000		0.000000		0.000000		0.000000		0.000000		0.000000		0.423834		0.000000		0.000000		0.000000		0.000000		0.000000		0.000000		0.423783		0.423816		0.000000
0.000000		0.421294		0.000000		0.000000		0.000000		0.000000		0.000000		0.000000		0.000000		0.000000		0.000000		0.000000		0.000000		0.000000		0.000000		0.421283		0.000000		0.000000		0.000000		0.000000		0.000000		0.000000		0.000000		0.000000		0.000000
0.000000		0.000000		0.000000		0.000000		0.000000		0.000000		0.000000		0.000000		0.000000		0.421618		0.000000		0.000000		0.421616		0.000000		0.000000		0.000000		0.000000		0.000000		0.421624		0.000000		0.000000		0.000000		0.000000		0.000000		0.000000
0.000000		0.000000		0.421836		0.000000		0.000000		0.000000		0.000000		0.000000		0.000000		0.000000		0.000000		0.000000		0.000000		0.000000		0.000000		0.421824		0.000000		0.421869		0.000000		0.000000		0.000000		0.000000		0.000000		0.000000		0.000000
0.000000		0.000000		0.000000		0.000000		0.000000		0.000000		0.000000		0.000000		0.000000		0.000000		0.000000		0.000000		0.000000		0.000000		0.000000		0.000000		0.000000		0.000000		0.000000		0.000000		0.000000		0.000000		0.000000		0.000000		0.421930
0.000000		0.000000		0.000000		0.000000		0.000000		0.000000		0.000000		0.421205		0.000000		0.000000		0.000000		0.000000		0.000000		0.000000		0.000000		0.000000		0.000000		0.000000		0.421265		0.000000		0.000000		0.000000		0.000000		0.000000		0.000000
0.000000		0.000000		0.000000		0.000000		0.000000		0.000000		0.421361		0.000000		0.000000		0.421321		0.000000		0.000000		0.000000		0.000000		0.000000		0.000000		0.000000		0.000000		0.000000		0.000000		0.000000		0.000000		0.000000		0.000000		0.000000
0.421091		0.000000		0.000000		0.421067		0.420987		0.000000		0.000000		0.000000		0.000000		0.000000		0.000000		0.000000		0.000000		0.000000		0.000000		0.000000		0.000000		0.000000		0.421100		0.000000		0.000000		0.000000		0.000000		0.000000		0.000000
0.000000		0.000000		0.000000		0.000000		0.000000		0.000000		0.000000		0.000000		0.421015		0.000000		0.000000		0.000000		0.000000		0.000000		0.000000		0.000000		0.000000		0.000000		0.000000		0.000000		0.000000		0.000000		0.000000		0.000000		0.000000
0.000000		0.000000		0.000000		0.000000		0.000000		0.000000		0.000000		0.000000		0.000000		0.421631		0.000000		0.000000		0.000000		0.000000		0.000000		0.000000		0.421703		0.000000		0.000000		0.000000		0.000000		0.000000		0.000000		0.000000		0.000000
0.000000		0.422606		0.000000		0.000000		0.000000		0.422577		0.000000		0.000000		0.422540		0.000000		0.000000		0.000000		0.000000		0.000000		0.000000		0.000000		0.000000		0.000000		0.000000		0.000000		0.000000		0.000000		0.000000		0.000000		0.000000
0.000000		0.000000		0.000000		0.000000		0.000000		0.000000		0.000000		0.000000		0.000000		0.000000		0.000000		0.421765		0.000000		0.000000		0.000000		0.000000		0.000000		0.000000		0.000000		0.421783		0.000000		0.000000		0.000000		0.000000		0.000000
0.000000		0.000000		0.000000		0.000000		0.000000		0.000000		0.000000		0.000000		0.000000		0.000000		0.000000		0.000000		0.000000		0.000000		0.421649		0.000000		0.000000		0.000000		0.421694		0.000000		0.000000		0.000000		0.000000		0.000000		0.000000
0.000000		0.422429		0.000000		0.000000		0.000000		0.000000		0.000000		0.000000		0.000000		0.422422		0.000000		0.000000		0.000000		0.000000		0.000000		0.000000		0.000000		0.000000		0.422427		0.000000		0.000000		0.000000		0.000000		0.000000		0.000000
0.000000		0.000000		0.000000		0.000000		0.421255		0.000000		0.421259		0.000000		0.000000		0.000000		0.000000		0.000000		0.000000		0.000000		0.000000		0.000000		0.000000		0.000000		0.000000		0.000000		0.000000		0.000000		0.000000		0.000000		0.421291
0.000000		0.000000		0.000000		0.000000		0.000000		0.000000		0.000000		0.000000		0.000000		0.000000		0.000000		0.000000		0.000000		0.000000		0.000000		0.000000		0.000000		0.000000		0.000000		0.000000		0.000000		0.000000		0.000000		0.000000		0.000000
0.000000		0.000000		0.000000		0.000000		0.421214		0.000000		0.000000		0.000000		0.000000		0.000000		0.000000		0.000000		0.000000		0.000000		0.000000		0.000000		0.000000		0.000000		0.000000		0.000000		0.000000		0.000000		0.000000		0.000000		0.000000
0.000000		0.000000		0.000000		0.000000		0.000000		0.000000		0.000000		0.000000		0.000000		0.000000		0.000000		0.000000		0.421061		0.000000		0.000000		0.000000		0.000000		0.000000		0.000000		0.000000		0.000000		0.000000		0.000000		0.000000		0.000000
0.421117		0.000000		0.000000		0.000000		0.000000		0.000000		0.000000		0.000000		0.000000		0.000000		0.000000		0.000000		0.000000		0.000000		0.000000		0.000000		0.000000		0.000000		0.000000		0.000000		0.000000		0.000000		0.000000		0.000000		0.000000
0.000000		0.421378		0.000000		0.000000		0.000000		0.000000		0.000000		0.000000		0.000000		0.000000		0.000000		0.000000		0.000000		0.000000		0.000000		0.000000		0.000000		0.000000		0.000000		0.000000		0.000000		0.000000		0.000000		0.000000		0.000000
0.000000		0.000000		0.000000		0.000000		0.000000		0.000000		0.000000		0.000000		0.000000		0.000000		0.000000		0.000000		0.000000		0.000000		0.000000		0.000000		0.000000		0.000000		0.421034		0.000000		0.000000		0.000000		0.000000		0.000000		0.000000
0.000000		0.000000		0.000000		0.000000		0.000000		0.000000		0.000000		0.000000		0.000000		0.000000		0.000000		0.421910		0.000000		0.000000		0.000000		0.000000		0.000000		0.421925		0.000000		0.000000		0.000000		0.421893		0.000000		0.000000		0.000000
0.000000		0.000000		0.000000		0.000000		0.000000		0.000000		0.000000		0.000000		0.000000		0.421766		0.421878		0.000000		0.000000		0.000000		0.000000		0.000000		0.000000		0.000000		0.000000		0.000000		0.000000		0.000000		0.000000		0.000000		0.000000
0.422394		0.000000		0.000000		0.000000		0.000000		0.000000		0.000000		0.000000		0.000000		0.000000		0.000000		0.000000		0.000000		0.000000		0.422442		0.000000		0.000000		0.422427		0.000000		0.000000		0.000000		0.000000		0.000000		0.000000		0.000000
0.000000		0.000000		0.421863		0.000000		0.000000		0.000000		0.000000		0.000000		0.000000		0.000000		0.000000		0.000000		0.000000		0.000000		0.000000		0.000000		0.000000		0.000000		0.000000		0.000000		0.000000		0.000000		0.000000		0.000000		0.000000
0.000000		0.000000		0.000000		0.000000		0.422720		0.000000		0.000000		0.000000		0.000000		0.000000		0.000000		0.000000		0.000000		0.000000		0.000000		0.000000		0.000000		0.000000		0.000000		0.000000		0.422675		0.000000		0.000000		0.000000		0.000000
0.000000		0.000000		0.000000		0.000000		0.000000		0.000000		0.000000		0.000000		0.000000		0.000000		0.000000		0.000000		0.000000		0.000000		0.422635		0.000000		0.000000		0.000000		0.000000		0.422575		0.000000		0.000000		0.000000		0.000000		0.000000
0.000000		0.000000		0.000000		0.000000		0.000000		0.000000		0.000000		0.000000		0.000000		0.000000		0.000000		0.000000		0.000000		0.000000		0.000000		0.000000		0.000000		0.000000		0.000000		0.000000		0.000000		0.000000		0.000000		0.000000		0.000000
0.000000		0.000000		0.000000		0.000000		0.420787		0.000000		0.000000		0.000000		0.000000		0.000000		0.000000		0.000000		0.000000		0.000000		0.000000		0.000000		0.000000		0.000000		0.000000		0.000000		0.000000		0.000000		0.000000		0.000000		0.000000
0.000000		0.000000		0.000000		0.000000		0.000000		0.000000		0.000000		0.000000		0.000000		0.000000		0.000000		0.421114		0.000000		0.000000		0.000000		0.000000		0.000000		0.421146		0.000000		0.421200		0.000000		0.000000		0.000000		0.000000		0.000000
0.000000		0.000000		0.000000		0.000000		0.000000		0.000000		0.000000		0.000000		0.000000		0.000000		0.000000		0.000000		0.000000		0.000000		0.000000		0.000000		0.422086		0.000000		0.000000		0.422004		0.000000		0.000000		0.000000		0.000000		0.000000
0.000000		0.000000		0.000000		0.000000		0.000000		0.000000		0.000000		0.000000		0.000000		0.000000		0.000000		0.000000		0.000000		0.000000		0.000000		0.000000		0.000000		0.000000		0.000000		0.000000		0.000000		0.000000		0.000000		0.000000		0.000000
0.000000		0.000000		0.000000		0.000000		0.000000		0.421138		0.000000		0.000000		0.000000		0.000000		0.000000		0.000000		0.000000		0.000000		0.000000		0.000000		0.000000		0.421183		0.000000		0.000000		0.421140		0.421174		0.000000		0.421183		0.000000
0.000000		0.000000		0.000000		0.000000		0.000000		0.000000		0.421972		0.000000		0.000000		0.000000		0.000000		0.000000		0.000000		0.000000		0.000000		0.000000		0.000000		0.000000		0.000000		0.000000		0.000000		0.000000		0.000000		0.000000		0.421957
0.000000		0.000000		0.000000		0.000000		0.000000		0.000000		0.000000		0.000000		0.000000		0.000000		0.000000		0.000000		0.421024		0.000000		0.000000		0.000000		0.421014		0.421104		0.000000		0.000000		0.000000		0.000000		0.421005		0.000000		0.000000
0.000000		0.000000		0.000000		0.000000		0.000000		0.000000		0.000000		0.000000		0.422835		0.000000		0.000000		0.000000		0.000000		0.000000		0.000000		0.000000		0.000000		0.000000		0.000000		0.000000		0.000000		0.000000		0.000000		0.000000		0.000000
0.421119		0.000000		0.000000		0.000000		0.000000		0.000000		0.421151		0.421187		0.000000		0.000000		0.000000		0.421115		0.000000		0.000000		0.421176		0.000000		0.000000		0.000000		0.000000		0.000000		0.000000		0.000000		0.000000		0.000000		0.000000
0.000000		0.000000		0.421933		0.000000		0.421942		0.000000		0.000000		0.000000		0.000000		0.000000		0.000000		0.000000		0.000000		0.000000		0.000000		0.000000		0.000000		0.000000		0.421925		0.000000		0.000000		0.000000		0.000000		0.000000		0.421908
0.000000		0.000000		0.000000		0.000000		0.000000		0.421623		0.000000		0.000000		0.000000		0.000000		0.000000		0.000000		0.000000		0.000000		0.000000		0.000000		0.000000		0.000000		0.000000		0.000000		0.000000		0.000000		0.000000		0.000000		0.000000
0.000000		0.000000		0.000000		0.000000		0.000000		0.000000		0.421186		0.421120		0.000000		0.000000		0.000000		0.421017		0.000000		0.000000		0.000000		0.000000		0.000000		0.000000		0.000000		0.000000		0.000000		0.000000		0.000000		0.000000		0.000000
0.000000		0.000000		0.000000		0.000000		0.000000		0.000000		0.000000		0.000000		0.000000		0.421837		0.000000		0.000000		0.421811		0.000000		0.000000		0.000000		0.000000		0.000000		0.000000		0.000000		0.000000		0.000000		0.000000		0.000000		0.000000
0.421165		0.000000		0.000000		0.000000		0.000000		0.000000		0.421208		0.000000		0.000000		0.000000		0.000000		0.000000		0.000000		0.000000		0.000000		0.000000		0.000000		0.000000		0.000000		0.000000		0.000000		0.000000		0.000000		0.000000		0.000000
0.000000		0.000000		0.000000		0.000000		0.000000		0.000000		0.000000		0.000000		0.421253		0.000000		0.000000		0.000000		0.000000		0.000000		0.000000		0.000000		0.000000		0.000000		0.000000		0.000000		0.000000		0.000000		0.421193		0.000000		0.000000
0.000000		0.000000		0.421973		0.000000		0.000000		0.000000		0.000000		0.000000		0.000000		0.000000		0.000000		0.000000		0.000000		0.000000		0.000000		0.421957		0.000000		0.000000		0.000000		0.000000		0.421947		0.000000		0.000000		0.000000		0.000000
0.000000		0.421115		0.000000		0.000000		0.000000		0.000000		0.000000		0.000000		0.000000		0.000000		0.421161		0.000000		0.000000		0.000000		0.000000		0.000000		0.000000		0.000000		0.000000		0.000000		0.000000		0.000000		0.000000		0.000000		0.000000
0.000000		0.000000		0.000000		0.000000		0.000000		0.423802		0.000000		0.000000		0.000000		0.000000		0.000000		0.000000		0.000000		0.000000		0.000000		0.000000		0.000000		0.000000		0.000000		0.000000		0.000000		0.000000		0.000000		0.000000		0.000000
0.000000		0.000000		0.000000		0.000000		0.000000		0.000000		0.000000		0.421243		0.000000		0.000000		0.000000		0.000000		0.421233		0.000000		0.000000		0.000000		0.000000		0.000000		0.000000		0.000000		0.000000		0.000000		0.000000		0.000000		0.000000
0.000000		0.000000		0.000000		0.000000		0.000000		0.000000		0.000000		0.000000		0.000000		0.421747		0.000000		0.421743		0.000000		0.000000		0.000000		0.000000		0.000000		0.000000		0.000000		0.000000		0.000000		0.000000		0.000000		0.000000		0.000000
0.000000		0.000000		0.000000		0.000000		0.000000		0.000000		0.000000		0.000000		0.000000		0.000000		0.000000		0.000000		0.000000		0.000000		0.000000		0.000000		0.000000		0.000000		0.000000		0.000000		0.421962		0.000000		0.000000		0.000000		0.000000
0.000000		0.000000		0.000000		0.000000		0.000000		0.000000		0.000000		0.000000		0.000000		0.000000		0.000000		0.000000		0.000000		0.000000		0.000000		0.000000		0.000000		0.000000		0.421396		0.000000		0.000000		0.000000		0.000000		0.000000		0.000000
0.421834		0.421798		0.000000		0.000000		0.000000		0.000000		0.000000		0.421802		0.000000		0.000000		0.000000		0.000000		0.000000		0.000000		0.000000		0.000000		0.000000		0.000000		0.000000		0.000000		0.000000		0.000000		0.000000		0.000000		0.421785
0.000000		0.000000		0.000000		0.000000		0.421850		0.000000		0.000000		0.421821		0.000000		0.000000		0.000000		0.000000		0.000000		0.000000		0.000000		0.000000		0.000000		0.000000		0.421828		0.000000		0.000000		0.000000		0.000000		0.000000		0.000000
0.000000		0.000000		0.000000		0.000000		0.000000		0.421522		0.000000		0.000000		0.000000		0.000000		0.000000		0.421563		0.000000		0.000000		0.000000		0.421567		0.000000		0.000000		0.000000		0.000000		0.000000		0.000000		0.000000		0.000000		0.000000
0.421881		0.000000		0.000000		0.000000		0.000000		0.000000		0.000000		0.421902		0.000000		0.000000		0.000000		0.000000		0.000000		0.421914		0.000000		0.000000		0.421826		0.421866		0.000000		0.421907		0.000000		0.000000		0.000000		0.000000		0.000000
0.422031		0.000000		0.000000		0.000000		0.000000		0.000000		0.000000		0.421993		0.000000		0.000000		0.000000		0.000000		0.421973		0.000000		0.000000		0.000000		0.000000		0.000000		0.000000		0.000000		0.000000		0.000000		0.000000		0.000000		0.000000
0.000000		0.000000		0.000000		0.000000		0.000000		0.000000		0.000000		0.420956		0.000000		0.000000		0.000000		0.000000		0.000000		0.000000		0.000000		0.420991		0.000000		0.000000		0.000000		0.000000		0.000000		0.000000		0.000000		0.000000		0.420965
0.000000		0.000000		0.000000		0.000000		0.000000		0.000000		0.000000		0.000000		0.000000		0.000000		0.000000		0.000000		0.000000		0.000000		0.000000		0.000000		0.000000		0.000000		0.000000		0.000000		0.000000		0.000000		0.000000		0.000000		0.000000
0.000000		0.000000		0.000000		0.000000		0.000000		0.421689		0.000000		0.000000		0.000000		0.000000		0.000000		0.000000		0.000000		0.000000		0.000000		0.000000		0.000000		0.000000		0.000000		0.000000		0.000000		0.000000		0.000000		0.000000		0.000000
0.000000		0.000000		0.000000		0.000000		0.000000		0.000000		0.000000		0.000000		0.000000		0.000000		0.000000		0.000000		0.000000		0.000000		0.000000		0.000000		0.000000		0.000000		0.000000		0.000000		0.000000		0.000000		0.000000		0.000000		0.000000
0.000000		0.000000		0.000000		0.420989		0.000000		0.000000		0.421030		0.000000		0.000000		0.000000		0.000000		0.421029		0.000000		0.000000		0.000000		0.000000		0.000000		0.421033		0.000000		0.000000		0.000000		0.000000		0.421025		0.000000		0.000000
0.000000		0.000000		0.421951		0.421965		0.000000		0.000000		0.000000		0.000000		0.000000		0.421922		0.000000		0.000000		0.000000		0.000000		0.000000		0.000000		0.000000		0.000000		0.000000		0.000000		0.000000		0.000000		0.000000		0.000000		0.000000
0.000000		0.000000		0.000000		0.000000		0.000000		0.000000		0.000000		0.000000		0.000000		0.000000		0.000000		0.000000		0.000000		0.000000		0.000000		0.000000		0.000000		0.000000		0.421926		0.000000		0.000000		0.000000		0.000000		0.421906		0.000000
0.000000		0.424208		0.000000		0.000000		0.000000		0.000000		0.000000		0.000000		0.000000		0.000000		0.000000		0.000000		0.000000		0.000000		0.424239		0.000000		0.000000		0.424201		0.000000		0.000000		0.000000		0.000000		0.000000		0.000000		0.000000
0.000000		0.000000		0.000000		0.000000		0.000000		0.000000		0.000000		0.000000		0.000000		0.000000		0.000000		0.000000		0.000000		0.000000		0.000000		0.000000		0.000000		0.000000		0.000000		0.000000		0.000000		0.000000		0.000000		0.000000		0.421165
0.421170		0.000000		0.421138		0.000000		0.000000		0.000000		0.000000		0.000000		0.421165		0.000000		0.000000		0.000000		0.000000		0.000000		0.000000		0.421172		0.000000		0.000000		0.000000		0.000000		0.000000		0.000000		0.000000		0.000000		0.421169
0.000000		0.000000		0.000000		0.000000		0.000000		0.000000		0.000000		0.000000		0.000000		0.000000		0.000000		0.000000		0.000000		0.421936		0.000000		0.000000		0.000000		0.000000		0.000000		0.000000		0.000000		0.000000		0.000000		0.000000		0.000000
0.000000		0.000000		0.000000		0.000000		0.422449		0.000000		0.000000		0.000000		0.000000		0.000000		0.000000		0.000000		0.000000		0.000000		0.000000		0.000000		0.000000		0.000000		0.000000		0.000000		0.422382		0.000000		0.000000		0.000000		0.000000
0.000000		0.000000		0.000000		0.000000		0.000000		0.000000		0.000000		0.000000		0.421205		0.000000		0.000000		0.000000		0.000000		0.000000		0.000000		0.000000		0.000000		0.000000		0.000000		0.000000		0.000000		0.000000		0.000000		0.000000		0.000000
0.000000		0.000000		0.000000		0.000000		0.000000		0.000000		0.000000		0.000000		0.422099		0.422091		0.000000		0.422065		0.000000		0.000000		0.000000		0.000000		0.000000		0.000000		0.000000		0.000000		0.000000		0.000000		0.000000		0.000000		0.000000
0.000000		0.000000		0.000000		0.000000		0.000000		0.000000		0.000000		0.000000		0.000000		0.421737		0.000000		0.000000		0.000000		0.000000		0.000000		0.000000		0.000000		0.000000		0.000000		0.000000		0.000000		0.000000		0.000000		0.000000		0.000000
0.000000		0.000000		0.000000		0.000000		0.000000		0.000000		0.000000		0.000000		0.000000		0.000000		0.000000		0.000000		0.000000		0.000000		0.000000		0.000000		0.000000		0.000000		0.421216		0.000000		0.000000		0.000000		0.000000		0.000000		0.000000
0.000000		0.000000		0.000000		0.000000		0.000000		0.421855		0.000000		0.421834		0.000000		0.000000		0.000000		0.000000		0.000000		0.000000		0.000000		0.000000		0.000000		0.000000		0.000000		0.000000		0.000000		0.000000		0.000000		0.000000		0.000000
0.422492		0.000000		0.422513		0.000000		0.000000		0.000000		0.000000		0.000000		0.000000		0.000000		0.000000		0.000000		0.000000		0.000000		0.000000		0.000000		0.000000		0.000000		0.000000		0.000000		0.000000		0.000000		0.422507		0.422399		0.000000
0.000000		0.421094		0.000000		0.000000		0.000000		0.000000		0.421069		0.000000		0.000000		0.000000		0.000000		0.000000		0.000000		0.000000		0.000000		0.421078		0.421109		0.000000		0.000000		0.000000		0.000000		0.421105		0.421113		0.000000		0.000000
0.421354		0.000000		0.000000		0.000000		0.000000		0.000000		0.000000		0.000000		0.000000		0.000000		0.000000		0.000000		0.000000		0.000000		0.000000		0.000000		0.000000		0.000000		0.000000		0.000000		0.421308		0.000000		0.000000		0.000000		0.000000
0.421483		0.421489		0.000000		0.000000		0.000000		0.000000		0.000000		0.000000		0.000000		0.000000		0.000000		0.000000		0.000000		0.000000		0.000000		0.000000		0.000000		0.000000		0.000000		0.000000		0.000000		0.421429		0.000000		0.000000		0.000000
0.000000		0.000000		0.000000		0.421256		0.421226		0.000000		0.000000		0.000000		0.000000		0.000000		0.000000		0.000000		0.000000		0.000000		0.421255		0.000000		0.000000		0.000000		0.000000		0.000000		0.000000		0.000000		0.000000		0.000000		0.000000
0.000000		0.000000		0.000000		0.000000		0.422051		0.421994		0.000000		0.000000		0.000000		0.000000		0.000000		0.000000		0.000000		0.000000		0.000000		0.000000		0.421988		0.000000		0.000000		0.000000		0.000000		0.000000		0.000000		0.000000		0.000000
0.000000		0.000000		0.000000		0.000000		0.000000		0.000000		0.000000		0.000000		0.000000		0.000000		0.000000		0.000000		0.000000		0.000000		0.000000		0.000000		0.000000		0.000000		0.000000		0.000000		0.000000		0.000000		0.000000		0.000000		0.421298
0.000000		0.000000		0.000000		0.000000		0.000000		0.000000		0.000000		0.424076		0.000000		0.000000		0.000000		0.000000		0.000000		0.000000		0.000000		0.000000		0.000000		0.000000		0.000000		0.000000		0.000000		0.424068		0.424103		0.000000		0.000000
0.000000		0.423773		0.000000		0.000000		0.423756		0.423805		0.000000		0.000000		0.000000		0.000000		0.000000		0.000000		0.000000		0.000000		0.000000		0.000000		0.423731		0.000000		0.000000		0.000000		0.000000		0.000000		0.000000		0.000000		0.000000
0.000000		0.000000		0.000000		0.421862		0.000000		0.000000		0.000000		0.000000		0.421833		0.000000		0.000000		0.421900		0.000000		0.000000		0.421888		0.421961		0.000000		0.000000		0.000000		0.000000		0.000000		0.000000		0.000000		0.000000		0.000000
0.422202		0.000000		0.000000		0.000000		0.000000		0.422249		0.000000		0.422208		0.000000		0.000000		0.000000		0.000000		0.422238		0.000000		0.422270		0.000000		0.422226		0.000000		0.000000		0.000000		0.422191		0.422212		0.422179		0.000000		0.000000
0.000000		0.000000		0.000000		0.000000		0.000000		0.000000		0.000000		0.000000		0.000000		0.000000		0.000000		0.000000		0.000000		0.000000		0.000000		0.000000		0.000000		0.000000		0.000000		0.000000		0.000000		0.000000		0.000000		0.000000		0.000000
0.000000		0.000000		0.421207		0.000000		0.000000		0.000000		0.000000		0.000000		0.000000		0.000000		0.000000		0.000000		0.000000		0.000000		0.000000		0.000000		0.000000		0.000000		0.000000		0.000000		0.421182		0.000000		0.000000		0.000000		0.000000
0.000000		0.000000		0.000000		0.000000		0.000000		0.000000		0.000000		0.000000		0.000000		0.000000		0.000000		0.000000		0.000000		0.000000		0.000000		0.000000		0.000000		0.000000		0.000000		0.421976		0.000000		0.000000		0.000000		0.421950		0.000000
0.000000		0.421496		0.000000		0.000000		0.000000		0.000000		0.421435		0.000000		0.000000		0.000000		0.000000		0.000000		0.000000		0.000000		0.000000		0.000000		0.000000		0.000000		0.000000		0.000000		0.000000		0.000000		0.000000		0.000000		0.000000
0.000000		0.000000		0.000000		0.000000		0.421896		0.000000		0.000000		0.000000		0.000000		0.000000		0.000000		0.000000		0.000000		0.000000		0.000000		0.000000		0.000000		0.000000		0.000000		0.000000		0.000000		0.000000		0.000000		0.000000		0.000000
0.000000		0.000000		0.000000		0.000000		0.000000		0.000000		0.000000		0.000000		0.000000		0.000000		0.000000		0.000000		0.000000		0.000000		0.000000		0.000000		0.000000		0.000000		0.000000		0.000000		0.000000		0.000000		0.000000		0.000000		0.000000
0.000000		0.000000		0.421271		0.000000		0.000000		0.000000		0.000000		0.000000		0.000000		0.000000		0.000000		0.000000		0.000000		0.421263		0.000000		0.000000		0.000000		0.000000		0.000000		0.000000		0.000000		0.000000		0.000000		0.000000		0.000000
0.000000		0.000000		0.000000		0.000000		0.000000		0.000000		0.000000		0.421624		0.000000		0.000000		0.000000		0.421636		0.000000		0.000000		0.000000		0.000000		0.000000		0.000000		0.000000		0.000000		0.000000		0.000000		0.000000		0.000000		0.000000
0.000000		0.000000		0.000000		0.000000		0.000000		0.000000		0.000000		0.000000		0.000000		0.000000		0.000000		0.000000		0.000000		0.000000		0.000000		0.000000		0.000000		0.000000		0.000000		0.000000		0.000000		0.000000		0.000000		0.000000		0.000000
0.000000		0.000000		0.000000		0.000000		0.000000		0.000000		0.422344		0.000000		0.000000		0.000000		0.000000		0.000000		0.000000		0.000000		0.422256		0.000000		0.000000		0.000000		0.000000		0.000000		0.000000		0.000000		0.000000		0.000000		0.000000
0.000000		0.000000		0.000000		0.000000		0.000000		0.000000		0.000000		0.000000		0.000000		0.000000		0.000000		0.000000		0.000000		0.000000		0.000000		0.000000		0.000000		0.421175		0.000000		0.000000		0.000000		0.421162		0.000000		0.000000		0.000000
0.000000		0.421187		0.421119		0.000000		0.000000		0.000000		0.000000		0.000000		0.000000		0.000000		0.000000		0.000000		0.000000		0.000000		0.000000		0.000000		0.000000		0.000000		0.000000		0.000000		0.000000		0.421113		0.000000		0.421218		0.000000
0.000000		0.000000		0.000000		0.000000		0.000000		0.000000		0.000000		0.000000		0.000000		0.000000		0.000000		0.000000		0.000000		0.423524		0.423534		0.000000		0.423580		0.000000		0.000000		0.000000		0.000000		0.000000		0.000000		0.000000		0.000000
0.000000		0.000000		0.000000		0.000000		0.000000		0.000000		0.422230		0.000000		0.422228		0.000000		0.000000		0.000000		0.000000		0.000000		0.000000		0.000000		0.000000		0.000000		0.000000		0.000000		0.000000		0.000000		0.000000		0.000000		0.000000
0.000000		0.000000		0.000000		0.000000		0.000000		0.000000		0.421135		0.000000		0.000000		0.000000		0.000000		0.000000		0.000000		0.000000		0.000000		0.000000		0.000000		0.000000		0.000000		0.000000		0.000000		0.421187		0.421126		0.000000		0.421132
0.000000		0.000000		0.000000		0.000000		0.000000		0.000000		0.000000		0.421998		0.000000		0.000000		0.000000		0.000000		0.000000		0.000000		0.000000		0.000000		0.000000		0.000000		0.000000		0.000000		0.000000		0.000000		0.422008		0.422030		0.000000
0.000000		0.422108		0.000000		0.000000		0.422085		0.000000		0.000000		0.000000		0.000000		0.000000		0.000000		0.000000		0.000000		0.000000		0.000000		0.000000		0.000000		0.000000		0.000000		0.422138		0.000000		0.000000		0.000000		0.000000		0.000000
0.000000		0.000000		0.000000		0.421102		0.000000		0.000000		0.000000		0.000000		0.000000		0.000000		0.000000		0.000000		0.000000		0.000000		0.000000		0.000000		0.000000		0.000000		0.000000		0.000000		0.000000		0.000000		0.000000		0.000000		0.000000
0.000000		0.000000		0.000000		0.421078		0.000000		0.000000		0.000000		0.421052		0.000000		0.000000		0.000000		0.000000		0.000000		0.000000		0.000000		0.000000		0.000000		0.000000		0.000000		0.000000		0.000000		0.000000		0.000000		0.000000		0.000000
0.000000		0.000000		0.000000		0.000000		0.000000		0.000000		0.000000		0.000000		0.000000		0.000000		0.421820		0.000000		0.000000		0.000000		0.000000		0.000000		0.000000		0.000000		0.000000		0.000000		0.000000		0.000000		0.000000		0.000000		0.000000
0.000000		0.000000		0.000000		0.000000		0.000000		0.000000		0.000000		0.000000		0.000000		0.000000		0.421228		0.000000		0.000000		0.000000		0.000000		0.000000		0.000000		0.000000		0.000000		0.000000		0.000000		0.000000		0.000000		0.000000		0.000000
0.000000		0.000000		0.000000		0.000000		0.000000		0.000000		0.000000		0.421171		0.000000		0.000000		0.000000		0.000000		0.000000		0.000000		0.000000		0.421211		0.000000		0.000000		0.000000		0.000000		0.421164		0.000000		0.000000		0.000000		0.000000
0.000000		0.000000		0.000000		0.000000		0.000000		0.000000		0.000000		0.000000		0.000000		0.000000		0.421527		0.421480		0.000000		0.000000		0.000000		0.000000		0.000000		0.000000		0.000000		0.000000		0.000000		0.000000		0.000000		0.000000		0.000000
0.422441		0.000000		0.000000		0.000000		0.000000		0.000000		0.000000		0.000000		0.000000		0.000000		0.000000		0.000000		0.000000		0.000000		0.000000		0.422459		0.000000		0.000000		0.422500		0.000000		0.000000		0.000000		0.000000		0.000000		0.000000
0.000000		0.000000		0.000000		0.000000		0.000000		0.421150		0.000000		0.421124		0.000000		0.000000		0.421194		0.000000		0.421134		0.000000		0.000000		0.000000		0.421099		0.000000		0.000000		0.000000		0.000000		0.000000		0.000000		0.000000		0.000000
0.000000		0.000000		0.422654		0.000000		0.000000		0.000000		0.000000		0.000000		0.000000		0.000000		0.000000		0.422662		0.000000		0.000000		0.000000		0.000000		0.000000		0.000000		0.000000		0.000000		0.000000		0.000000		0.000000		0.000000		0.000000
0.000000		0.000000		0.000000		0.000000		0.000000		0.000000		0.000000		0.000000		0.000000		0.000000		0.000000		0.421439		0.000000		0.000000		0.000000		0.000000		0.000000		0.000000		0.421484		0.000000		0.000000		0.000000		0.000000		0.000000		0.000000
0.000000		0.000000		0.421189		0.000000		0.421168		0.000000		0.000000		0.000000		0.000000		0.000000		0.000000		0.000000		0.000000		0.000000		0.000000		0.421162		0.000000		0.000000		0.000000		0.000000		0.421156		0.000000		0.000000		0.000000		0.000000
0.000000		0.000000		0.000000		0.000000		0.000000		0.000000		0.000000		0.000000		0.000000		0.000000		0.000000		0.000000		0.000000		0.000000		0.000000		0.000000		0.000000		0.000000		0.000000		0.000000		0.000000		0.000000		0.000000		0.000000		0.000000
0.000000		0.000000		0.000000		0.000000		0.000000		0.000000		0.000000		0.000000		0.421402		0.000000		0.000000		0.000000		0.000000		0.000000		0.000000		0.000000		0.000000		0.000000		0.000000		0.000000		0.421459		0.000000		0.000000		0.000000		0.000000
0.421343		0.000000		0.421294		0.000000		0.000000		0.000000		0.000000		0.000000		0.000000		0.000000		0.000000		0.000000		0.000000		0.000000		0.421309		0.000000		0.000000		0.000000		0.000000		0.000000		0.000000		0.000000		0.000000		0.000000		0.000000
0.000000		0.000000		0.000000		0.000000		0.000000		0.000000		0.000000		0.000000		0.000000		0.000000		0.000000		0.000000		0.421582		0.000000		0.000000		0.000000		0.000000		0.000000		0.000000		0.000000		0.000000		0.000000		0.000000		0.000000		0.000000
0.000000		0.422478		0.000000		0.000000		0.000000		0.000000		0.000000		0.000000		0.000000		0.000000		0.000000		0.000000		0.000000		0.000000		0.000000		0.422453		0.000000		0.000000		0.000000		0.000000		0.000000		0.000000		0.000000		0.000000		0.000000
0.000000		0.000000		0.000000		0.000000		0.000000		0.000000		0.421540		0.000000		0.000000		0.000000		0.000000		0.000000		0.421468		0.000000		0.000000		0.000000		0.000000		0.000000		0.000000		0.000000		0.000000		0.000000		0.000000		0.000000		0.000000
0.000000		0.000000		0.000000		0.000000		0.000000		0.423657		0.423694		0.000000		0.423642		0.000000		0.000000		0.000000		0.423633		0.000000		0.000000		0.000000		0.000000		0.000000		0.000000		0.000000		0.000000		0.000000		0.000000		0.000000		0.000000
0.000000		0.000000		0.000000		0.421511		0.000000		0.000000		0.000000		0.000000		0.000000		0.000000		0.000000		0.000000		0.421522		0.000000		0.000000		0.421524		0.000000		0.000000		0.000000		0.000000		0.421566		0.421530		0.000000		0.000000		0.000000
0.000000		0.000000		0.000000		0.000000		0.000000		0.000000		0.000000		0.000000		0.000000		0.000000		0.000000		0.421857		0.000000		0.000000		0.000000		0.421807		0.000000		0.000000		0.000000		0.000000		0.000000		0.421816		0.000000		0.000000		0.000000
0.000000		0.000000		0.000000		0.000000		0.000000		0.000000		0.000000		0.000000		0.000000		0.000000		0.000000		0.000000		0.421886		0.000000		0.000000		0.000000		0.000000		0.421884		0.000000		0.000000		0.000000		0.000000		0.000000		0.000000		0.000000
0.000000		0.000000		0.000000		0.000000		0.000000		0.000000		0.421998		0.000000		0.000000		0.000000		0.000000		0.000000		0.000000		0.000000		0.421994		0.000000		0.000000		0.000000		0.000000		0.000000		0.000000		0.000000		0.000000		0.000000		0.000000
0.000000		0.000000		0.000000		0.000000		0.000000		0.000000		0.421957		0.000000		0.000000		0.000000		0.000000		0.000000		0.000000		0.000000		0.421995		0.000000		0.000000		0.000000		0.000000		0.000000		0.000000		0.000000		0.000000		0.000000		0.000000
0.000000		0.000000		0.000000		0.000000		0.000000		0.000000		0.000000		0.000000		0.000000		0.000000		0.000000		0.000000		0.000000		0.000000		0.422117		0.000000		0.422084		0.422066		0.000000		0.000000		0.000000		0.000000		0.000000		0.000000		0.000000
0.000000		0.000000		0.000000		0.000000		0.000000		0.000000		0.000000		0.421749		0.000000		0.000000		0.000000		0.000000		0.000000		0.000000		0.000000		0.000000		0.000000		0.000000		0.000000		0.000000		0.000000		0.000000		0.000000		0.000000		0.000000
0.000000		0.000000		0.000000		0.421360		0.000000		0.000000		0.000000		0.000000		0.000000		0.000000		0.000000		0.000000		0.000000		0.000000		0.000000		0.000000		0.000000		0.000000		0.000000		0.000000		0.000000		0.000000		0.000000		0.000000		0.421422
0.000000		0.000000		0.421374		0.000000		0.000000		0.000000		0.000000		0.000000		0.000000		0.000000		0.000000		0.000000		0.000000		0.000000		0.000000		0.000000		0.000000		0.000000		0.000000		0.000000		0.000000		0.000000		0.421285		0.000000		0.000000
0.000000		0.000000		0.000000		0.000000		0.000000		0.423007		0.000000		0.000000		0.000000		0.422969		0.000000		0.000000		0.422932		0.000000		0.000000		0.000000		0.000000		0.000000		0.000000		0.000000		0.000000		0.000000		0.000000		0.000000		0.000000
0.000000		0.000000		0.000000		0.000000		0.420922		0.000000		0.000000		0.000000		0.000000		0.000000		0.000000		0.000000		0.000000		0.000000		0.000000		0.000000		0.000000		0.000000		0.000000		0.000000		0.000000		0.000000		0.000000		0.000000		0.000000
0.000000		0.000000		0.000000		0.000000		0.421127		0.000000		0.000000		0.000000		0.000000		0.000000		0.000000		0.000000		0.421183		0.000000		0.000000		0.000000		0.000000		0.000000		0.000000		0.000000		0.000000		0.000000		0.000000		0.421151		0.000000
0.000000		0.000000		0.422026		0.000000		0.000000		0.000000		0.000000		0.000000		0.000000		0.000000		0.000000		0.000000		0.000000		0.000000		0.000000		0.422063		0.000000		0.000000		0.000000		0.000000		0.000000		0.000000		0.000000		0.000000		0.000000
0.000000		0.000000		0.000000		0.000000		0.000000		0.422619		0.000000		0.000000		0.000000		0.000000		0.000000		0.000000		0.000000		0.000000		0.000000		0.000000		0.000000		0.000000		0.000000		0.000000		0.000000		0.000000		0.000000		0.000000		0.000000
0.000000		0.000000		0.000000		0.000000		0.000000		0.000000		0.421278		0.000000		0.000000		0.000000		0.000000		0.000000		0.000000		0.000000		0.000000		0.000000		0.000000		0.000000		0.000000		0.000000		0.000000		0.000000		0.000000		0.000000		0.000000
0.000000		0.000000		0.000000		0.000000		0.421076		0.000000		0.000000		0.000000		0.000000		0.000000		0.000000		0.000000		0.000000		0.421138		0.000000		0.000000		0.000000		0.000000		0.000000		0.000000		0.000000		0.000000		0.000000		0.000000		0.000000
0.000000		0.000000		0.000000		0.000000		0.000000		0.000000		0.000000		0.000000		0.000000		0.000000		0.000000		0.000000		0.000000		0.000000		0.000000		0.000000		0.000000		0.000000		0.000000		0.000000		0.000000		0.421920		0.000000		0.000000		0.000000
0.000000		0.000000		0.000000		0.000000		0.420684		0.000000		0.420698		0.000000		0.000000		0.000000		0.000000		0.000000		0.000000		0.000000		0.000000		0.000000		0.000000		0.000000		0.420645		0.000000		0.420670		0.000000		0.000000		0.000000		0.000000
0.000000		0.000000		0.000000		0.000000		0.000000		0.000000		0.000000		0.000000		0.423134		0.000000		0.000000		0.423158		0.000000		0.000000		0.000000		0.000000		0.000000		0.423159		0.000000		0.000000		0.000000		0.423112		0.000000		0.000000		0.423108
0.000000		0.000000		0.000000		0.000000		0.000000		0.000000		0.000000		0.000000		0.000000		0.000000		0.000000		0.000000		0.000000		0.000000		0.000000		0.000000		0.000000		0.000000		0.000000		0.000000		0.000000		0.000000		0.000000		0.000000		0.000000
0.000000		0.000000		0.000000		0.000000		0.000000		0.422449		0.000000		0.000000		0.000000		0.000000		0.000000		0.000000		0.000000		0.000000		0.000000		0.000000		0.000000		0.000000		0.422470		0.000000		0.000000		0.000000		0.000000		0.000000		0.000000
0.000000		0.000000		0.000000		0.000000		0.000000		0.000000		0.000000		0.000000		0.000000		0.000000		0.000000		0.000000		0.421805		0.421843		0.000000		0.000000		0.000000		0.000000		0.000000		0.000000		0.000000		0.000000		0.421895		0.000000		0.421813
0.000000		0.000000		0.421126		0.000000		0.421184		0.000000		0.000000		0.000000		0.000000		0.000000		0.421231		0.000000		0.421146		0.000000		0.000000		0.000000		0.000000		0.000000		0.000000		0.000000		0.000000		0.000000		0.000000		0.000000		0.000000
0.000000		0.000000		0.000000		0.000000		0.000000		0.421861		0.421905		0.421917		0.000000		0.000000		0.000000		0.000000		0.421897		0.421957		0.000000		0.000000		0.000000		0.421926		0.421942		0.000000		0.000000		0.000000		0.000000		0.000000		0.000000
0.000000		0.000000		0.000000		0.000000		0.000000		0.000000		0.000000		0.000000		0.000000		0.000000		0.421155		0.000000		0.000000		0.000000		0.000000		0.000000		0.000000		0.421083		0.000000		0.000000		0.000000		0.000000		0.421059		0.000000		0.000000
0.000000		0.422346		0.000000		0.000000		0.000000		0.000000		0.000000		0.422345		0.422306		0.422307		0.000000		0.000000		0.000000		0.000000		0.000000		0.000000		0.422392		0.000000		0.000000		0.000000		0.000000		0.000000		0.000000		0.000000		0.000000
0.000000		0.000000		0.000000		0.000000		0.000000		0.000000		0.000000		0.000000		0.000000		0.000000		0.000000		0.000000		0.000000		0.000000		0.000000		0.000000		0.000000		0.000000		0.000000		0.000000		0.000000		0.000000		0.421102		0.000000		0.000000
0.000000		0.000000		0.421182		0.421183		0.000000		0.000000		0.000000		0.000000		0.000000		0.000000		0.000000		0.000000		0.421139		0.421181		0.000000		0.000000		0.000000		0.421147		0.000000		0.000000		0.000000		0.000000		0.000000		0.000000		0.000000
0.000000		0.000000		0.000000		0.000000		0.000000		0.000000		0.000000		0.000000		0.000000		0.000000		0.000000		0.000000		0.000000		0.000000		0.421581		0.000000		0.000000		0.000000		0.421546		0.000000		0.000000		0.000000		0.000000		0.000000		0.000000
0.000000		0.000000		0.000000		0.000000		0.000000		0.000000		0.000000		0.000000		0.000000		0.000000		0.421277		0.000000		0.000000		0.000000		0.000000		0.000000		0.000000		0.000000		0.000000		0.000000		0.000000		0.000000		0.000000		0.000000		0.000000
0.000000		0.000000		0.000000		0.000000		0.000000		0.000000		0.000000		0.000000		0.000000		0.000000		0.000000		0.000000		0.000000		0.000000		0.000000		0.000000		0.000000		0.421148		0.421191		0.000000		0.000000		0.000000		0.000000		0.000000		0.000000
0.000000		0.000000		0.000000		0.000000		0.000000		0.000000		0.000000		0.000000		0.000000		0.000000		0.000000		0.000000		0.000000		0.000000		0.000000		0.000000		0.000000		0.000000		0.000000		0.000000		0.000000		0.000000		0.000000		0.000000		0.000000
0.000000		0.000000		0.000000		0.422221		0.000000		0.000000		0.000000		0.000000		0.000000		0.000000		0.422209		0.000000		0.000000		0.000000		0.000000		0.000000		0.000000		0.000000		0.000000		0.000000		0.000000		0.000000		0.000000		0.000000		0.000000
0.000000		0.000000		0.000000		0.000000		0.000000		0.000000		0.000000		0.000000		0.000000		0.000000		0.421766		0.000000		0.000000		0.000000		0.000000		0.000000		0.000000		0.000000		0.000000		0.000000		0.000000		0.000000		0.000000		0.000000		0.000000
0.000000		0.000000		0.000000		0.000000		0.000000		0.000000		0.000000		0.000000		0.000000		0.000000		0.000000		0.000000		0.000000		0.000000		0.000000		0.000000		0.000000		0.000000		0.000000		0.000000		0.000000		0.000000		0.000000		0.420881		0.000000
0.000000		0.000000		0.000000		0.000000		0.000000		0.000000		0.000000		0.000000		0.000000		0.000000		0.000000		0.421972		0.000000		0.000000		0.000000		0.000000		0.000000		0.000000		0.000000		0.000000		0.000000		0.422008		0.000000		0.000000		0.000000
0.421147		0.000000		0.421174		0.000000		0.000000		0.421199		0.000000		0.421137		0.000000		0.000000		0.000000		0.000000		0.000000		0.000000		0.000000		0.000000		0.000000		0.000000		0.000000		0.000000		0.000000		0.000000		0.000000		0.000000		0.000000
0.000000		0.000000		0.000000		0.000000		0.000000		0.000000		0.000000		0.000000		0.000000		0.000000		0.000000		0.000000		0.000000		0.000000		0.000000		0.000000		0.000000		0.000000		0.000000		0.000000		0.000000		0.000000		0.421280		0.000000		0.000000
0.000000		0.000000		0.000000		0.000000		0.000000		0.000000		0.000000		0.000000		0.000000		0.000000		0.000000		0.000000		0.000000		0.000000		0.000000		0.000000		0.000000		0.000000		0.000000		0.000000		0.000000		0.000000		0.000000		0.000000		0.000000
0.000000		0.000000		0.421083		0.000000		0.000000		0.000000		0.000000		0.000000		0.000000		0.000000		0.000000		0.000000		0.000000		0.000000		0.421102		0.000000		0.000000		0.000000		0.000000		0.000000		0.421092		0.421106		0.000000		0.421116		0.421056
0.000000		0.000000		0.000000		0.000000		0.000000		0.421384		0.000000		0.000000		0.000000		0.421381		0.000000		0.000000		0.421353		0.000000		0.000000		0.000000		0.000000		0.000000		0.000000		0.000000		0.000000		0.000000		0.000000		0.000000		0.000000
0.000000		0.421507		0.000000		0.000000		0.000000		0.421511		0.000000		0.000000		0.421509		0.421574		0.000000		0.000000		0.000000		0.000000		0.000000		0.000000		0.000000		0.000000		0.000000		0.000000		0.000000		0.000000		0.000000		0.000000		0.000000
0.000000		0.000000		0.000000		0.000000		0.000000		0.000000		0.421771		0.421797		0.000000		0.000000		0.000000		0.000000		0.000000		0.421827		0.421820		0.421771		0.000000		0.000000		0.000000		0.000000		0.000000		0.000000		0.000000		0.000000		0.000000
0.000000		0.000000		0.000000		0.000000		0.000000		0.421086		0.000000		0.000000		0.000000		0.000000		0.000000		0.000000		0.000000		0.000000		0.000000		0.000000		0.000000		0.000000		0.000000		0.000000		0.000000		0.000000		0.421110		0.000000		0.421148
0.000000		0.000000		0.000000		0.000000		0.000000		0.000000		0.421136		0.000000		0.000000		0.000000		0.000000		0.000000		0.421177		0.000000		0.000000		0.000000		0.000000		0.421150		0.000000		0.000000		0.000000		0.000000		0.000000		0.421170		0.000000
0.000000		0.000000		0.000000		0.000000		0.000000		0.000000		0.000000		0.000000		0.422566		0.000000		0.000000		0.000000		0.000000		0.000000		0.000000		0.000000		0.000000		0.000000		0.000000		0.422519		0.000000		0.000000		0.422517		0.422479		0.422486
0.000000		0.000000		0.000000		0.000000		0.000000		0.000000		0.000000		0.000000		0.000000		0.000000		0.000000		0.000000		0.000000		0.000000		0.000000		0.000000		0.000000		0.000000		0.000000		0.000000		0.421115		0.000000		0.000000		0.000000		0.000000
0.000000		0.000000		0.000000		0.000000		0.000000		0.000000		0.000000		0.000000		0.000000		0.000000		0.000000		0.000000		0.000000		0.000000		0.000000		0.421908		0.000000		0.000000		0.000000		0.000000		0.421886		0.421863		0.000000		0.000000		0.000000
0.421566		0.000000		0.000000		0.000000		0.000000		0.000000		0.000000		0.000000		0.000000		0.000000		0.000000		0.000000		0.000000		0.000000		0.000000		0.000000		0.000000		0.000000		0.421570		0.000000		0.000000		0.000000		0.000000		0.000000		0.421549
0.000000		0.000000		0.000000		0.000000		0.000000		0.000000		0.000000		0.000000		0.422208		0.000000		0.000000		0.000000		0.000000		0.000000		0.000000		0.422244		0.000000		0.000000		0.000000		0.000000		0.000000		0.000000		0.000000		0.000000		0.000000
0.000000		0.000000		0.000000		0.000000		0.000000		0.000000		0.000000		0.000000		0.000000		0.000000		0.421717		0.000000		0.000000		0.000000		0.000000		0.000000		0.000000		0.000000		0.000000		0.000000		0.000000		0.000000		0.000000		0.000000		0.000000
0.000000		0.000000		0.000000		0.000000		0.000000		0.000000		0.000000		0.000000		0.000000		0.000000		0.421346		0.000000		0.421289		0.000000		0.000000		0.000000		0.421279		0.000000		0.000000		0.000000		0.000000		0.000000		0.000000		0.000000		0.421268
0.000000		0.000000		0.000000		0.423342		0.000000		0.000000		0.423275		0.000000		0.000000		0.000000		0.000000		0.000000		0.000000		0.000000		0.000000		0.000000		0.000000		0.000000		0.423319		0.000000		0.000000		0.000000		0.000000		0.000000		0.000000
0.000000		0.000000		0.000000		0.000000		0.000000		0.000000		0.000000		0.000000		0.000000		0.000000		0.000000		0.000000		0.000000		0.000000		0.000000		0.000000		0.000000		0.000000		0.000000		0.000000		0.000000		0.000000		0.000000		0.000000		0.000000
0.000000		0.000000		0.421995		0.000000		0.000000		0.000000		0.000000		0.000000		0.000000		0.000000		0.000000		0.422021		0.000000		0.000000		0.000000		0.000000		0.421996		0.000000		0.000000		0.000000		0.000000		0.000000		0.000000		0.000000		0.000000
0.000000		0.000000		0.000000		0.000000		0.000000		0.000000		0.000000		0.000000		0.000000		0.000000		0.000000		0.000000		0.000000		0.423746		0.423802		0.000000		0.000000		0.000000		0.000000		0.000000		0.000000		0.000000		0.000000		0.000000		0.000000
0.421187		0.000000		0.000000		0.000000		0.421166		0.000000		0.421154		0.000000		0.000000		0.000000		0.000000		0.000000		0.000000		0.000000		0.000000		0.000000		0.000000		0.000000		0.000000		0.000000		0.000000		0.000000		0.000000		0.000000		0.000000
0.000000		0.000000		0.000000		0.000000		0.000000		0.000000		0.421261		0.000000		0.421252		0.000000		0.000000		0.000000		0.000000		0.000000		0.000000		0.000000		0.000000		0.000000		0.000000		0.000000		0.421266		0.000000		0.000000		0.000000		0.000000
0.000000		0.000000		0.000000		0.000000		0.000000		0.000000		0.000000		0.000000		0.000000		0.000000		0.000000		0.000000		0.000000		0.000000		0.000000		0.421258		0.000000		0.000000		0.000000		0.421295		0.000000		0.000000		0.000000		0.000000		0.000000
0.000000		0.000000		0.000000		0.000000		0.000000		0.000000		0.000000		0.000000		0.000000		0.000000		0.000000		0.000000		0.000000		0.000000		0.000000		0.000000		0.000000		0.422079		0.000000		0.000000		0.000000		0.000000		0.422005		0.000000		0.000000
0.000000		0.422073		0.000000		0.000000		0.000000		0.000000		0.000000		0.000000		0.000000		0.000000		0.422070		0.000000		0.000000		0.000000		0.000000		0.000000		0.000000		0.000000		0.000000		0.000000		0.000000		0.000000		0.000000		0.000000		0.000000
0.421984		0.421991		0.000000		0.000000		0.000000		0.000000		0.000000		0.000000		0.000000		0.000000		0.422047		0.000000		0.000000		0.000000		0.000000		0.421985		0.421981		0.000000		0.000000		0.000000		0.000000		0.000000		0.000000		0.000000		0.000000
0.000000		0.000000		0.000000		0.000000		0.000000		0.000000		0.000000		0.000000		0.000000		0.422067		0.000000		0.000000		0.000000		0.000000		0.000000		0.000000		0.000000		0.000000		0.000000		0.422042		0.000000		0.000000		0.000000		0.000000		0.000000
0.000000		0.000000		0.000000		0.000000		0.000000		0.000000		0.000000		0.000000		0.000000		0.000000		0.000000		0.000000		0.000000		0.000000		0.000000		0.423208		0.000000		0.000000		0.000000		0.000000		0.000000		0.000000		0.000000		0.000000		0.000000
0.000000		0.000000		0.000000		0.000000		0.000000		0.000000		0.000000		0.421276		0.000000		0.000000		0.000000		0.000000		0.000000		0.421262		0.000000		0.000000		0.000000		0.000000		0.000000		0.000000		0.421276		0.000000		0.000000		0.000000		0.000000
0.000000		0.000000		0.000000		0.000000		0.000000		0.000000		0.000000		0.000000		0.000000		0.000000		0.000000		0.422194		0.000000		0.422194		0.000000		0.000000		0.000000		0.000000		0.000000		0.000000		0.000000		0.000000		0.000000		0.422206		0.000000
0.000000		0.000000		0.000000		0.000000		0.000000		0.000000		0.000000		0.000000		0.000000		0.000000		0.000000		0.000000		0.422044		0.000000		0.000000		0.000000		0.000000		0.422001		0.000000		0.000000		0.000000		0.000000		0.000000		0.000000		0.000000
0.000000		0.000000		0.000000		0.000000		0.000000		0.421919		0.000000		0.000000		0.000000		0.000000		0.000000		0.000000		0.421862		0.000000		0.000000		0.000000		0.000000		0.000000		0.000000		0.000000		0.000000		0.000000		0.000000		0.000000		0.000000
0.000000		0.000000		0.423554		0.000000		0.000000		0.000000		0.000000		0.000000		0.000000		0.000000		0.000000		0.000000		0.000000		0.000000		0.000000		0.000000		0.000000		0.000000		0.000000		0.000000		0.000000		0.000000		0.000000		0.000000		0.000000
0.000000		0.000000		0.421124		0.000000		0.000000		0.000000		0.000000		0.000000		0.000000		0.000000		0.000000		0.000000		0.000000		0.000000		0.000000		0.421146		0.000000		0.421183		0.000000		0.000000		0.000000		0.000000		0.000000		0.000000		0.421099
0.000000		0.000000		0.000000		0.000000		0.000000		0.000000		0.000000		0.422144		0.000000		0.000000		0.000000		0.000000		0.000000		0.422069		0.000000		0.000000		0.000000		0.000000		0.000000		0.000000		0.000000		0.000000		0.000000		0.422060		0.000000
0.000000		0.000000		0.000000		0.000000		0.000000		0.000000		0.421739		0.000000		0.421823		0.421754		0.421891		0.000000		0.000000		0.000000		0.000000		0.000000		0.421772		0.000000		0.000000		0.000000		0.000000		0.000000		0.000000		0.000000		0.000000
0.000000		0.000000		0.000000		0.000000		0.000000		0.000000		0.000000		0.000000		0.000000		0.000000		0.000000		0.000000		0.421600		0.000000		0.000000		0.000000		0.000000		0.000000		0.421643		0.000000		0.421571		0.000000		0.000000		0.000000		0.000000
0.000000		0.000000		0.000000		0.000000		0.000000		0.000000		0.000000		0.423488		0.423503		0.000000		0.000000		0.000000		0.423468		0.000000		0.000000		0.000000		0.000000		0.000000		0.000000		0.423389		0.000000		0.000000		0.000000		0.000000		0.000000
0.000000		0.000000		0.000000		0.000000		0.000000		0.000000		0.000000		0.000000		0.422145		0.000000		0.000000		0.000000		0.000000		0.000000		0.000000		0.000000		0.000000		0.000000		0.000000		0.000000		0.000000		0.000000		0.000000		0.000000		0.422159
0.000000		0.000000		0.000000		0.000000		0.000000		0.000000		0.000000		0.000000		0.000000		0.000000		0.421142		0.000000		0.000000		0.000000		0.000000		0.000000		0.421032		0.000000		0.000000		0.000000		0.000000		0.421098		0.000000		0.000000		0.000000
0.000000		0.000000		0.000000		0.422046		0.000000		0.000000		0.000000		0.000000		0.000000		0.000000		0.000000		0.000000		0.000000		0.000000		0.000000		0.000000		0.000000		0.000000		0.000000		0.000000		0.000000		0.000000		0.000000		0.000000		0.422126
0.000000		0.000000		0.000000		0.000000		0.000000		0.000000		0.000000		0.000000		0.000000		0.000000		0.000000		0.000000		0.000000		0.000000		0.000000		0.000000		0.000000		0.000000		0.000000		0.421156		0.000000		0.000000		0.000000		0.000000		0.421166
0.421880		0.000000		0.000000		0.000000		0.000000		0.000000		0.000000		0.000000		0.000000		0.000000		0.000000		0.421940		0.000000		0.000000		0.000000		0.000000		0.000000		0.000000		0.421917		0.000000		0.000000		0.000000		0.000000		0.000000		0.000000
0.000000		0.000000		0.000000		0.000000		0.421328		0.000000		0.000000		0.000000		0.000000		0.000000		0.000000		0.000000		0.000000		0.000000		0.000000		0.421334		0.000000		0.000000		0.000000		0.000000		0.000000		0.000000		0.000000		0.000000		0.000000
0.000000		0.000000		0.000000		0.000000		0.000000		0.000000		0.000000		0.000000		0.000000		0.000000		0.000000		0.000000		0.000000		0.000000		0.000000		0.000000		0.000000		0.000000		0.000000		0.421178		0.000000		0.000000		0.000000		0.421166		0.000000
0.000000		0.000000		0.000000		0.000000		0.000000		0.000000		0.000000		0.000000		0.000000		0.421332		0.000000		0.000000		0.000000		0.000000		0.000000		0.000000		0.000000		0.000000		0.000000		0.000000		0.000000		0.000000		0.000000		0.000000		0.000000
0.000000		0.000000		0.421105		0.000000		0.000000		0.000000		0.000000		0.000000		0.000000		0.000000		0.000000		0.000000		0.000000		0.000000		0.000000		0.000000		0.000000		0.000000		0.000000		0.000000		0.000000		0.000000		0.000000		0.000000		0.000000
0.000000		0.000000		0.000000		0.422210		0.000000		0.000000		0.422231		0.000000		0.000000		0.000000		0.000000		0.000000		0.000000		0.000000		0.000000		0.422218		0.422251		0.000000		0.000000		0.000000		0.000000		0.422229		0.000000		0.000000		0.000000
0.000000		0.000000		0.000000		0.000000		0.000000		0.000000		0.000000		0.000000		0.000000		0.000000		0.000000		0.000000		0.421841		0.000000		0.000000		0.000000		0.000000		0.000000		0.000000		0.000000		0.000000		0.000000		0.000000		0.000000		0.421770
0.000000		0.421441		0.000000		0.000000		0.000000		0.000000		0.000000		0.000000		0.000000		0.421408		0.421523		0.421440		0.000000		0.000000		0.000000		0.000000		0.000000		0.000000		0.000000		0.000000		0.000000		0.000000		0.000000		0.000000		0.000000
0.000000		0.000000		0.421054		0.000000		0.000000		0.000000		0.421000		0.000000		0.000000		0.000000		0.000000		0.000000		0.000000		0.000000		0.000000		0.000000		0.000000		0.000000		0.000000		0.000000		0.000000		0.000000		0.421052		0.000000		0.000000
0.000000		0.000000		0.000000		0.000000		0.000000		0.420867		0.000000		0.000000		0.000000		0.000000		0.000000		0.000000		0.000000		0.000000		0.000000		0.000000		0.000000		0.000000		0.000000		0.420895		0.000000		0.000000		0.000000		0.000000		0.000000
0.421900		0.000000		0.000000		0.000000		0.000000		0.000000		0.000000		0.000000		0.000000		0.000000		0.000000		0.000000		0.000000		0.000000		0.000000		0.000000		0.000000		0.000000		0.000000		0.000000		0.000000		0.000000		0.000000		0.000000		0.000000
0.000000		0.421643		0.000000		0.000000		0.000000		0.421649		0.000000		0.000000		0.000000		0.000000		0.000000		0.000000		0.000000		0.000000		0.000000		0.000000		0.000000		0.000000		0.000000		0.000000		0.000000		0.000000		0.000000		0.000000		0.000000
0.000000		0.000000		0.000000		0.000000		0.421664		0.000000		0.000000		0.000000		0.000000		0.000000		0.000000		0.000000		0.000000		0.000000		0.000000		0.000000		0.000000		0.421602		0.000000		0.000000		0.000000		0.000000		0.000000		0.421599		0.000000
0.000000		0.421567		0.000000		0.000000		0.000000		0.000000		0.000000		0.000000		0.000000		0.000000		0.000000		0.000000		0.000000		0.000000		0.000000		0.000000		0.421621		0.000000		0.000000		0.000000		0.421525		0.000000		0.421567		0.000000		0.421600
0.000000		0.000000		0.000000		0.421634		0.000000		0.000000		0.000000		0.000000		0.000000		0.000000		0.000000		0.000000		0.000000		0.000000		0.000000		0.000000		0.000000		0.000000		0.000000		0.000000		0.000000		0.000000		0.000000		0.000000		0.000000
0.000000		0.000000		0.000000		0.421849		0.000000		0.000000		0.000000		0.000000		0.000000		0.000000		0.000000		0.000000		0.000000		0.000000		0.000000		0.000000		0.000000		0.000000		0.000000		0.000000		0.000000		0.000000		0.000000		0.000000		0.000000
0.000000		0.000000		0.000000		0.000000		0.000000		0.000000		0.000000		0.000000		0.000000		0.000000		0.000000		0.000000		0.000000		0.000000		0.000000		0.000000		0.000000		0.000000		0.000000		0.000000		0.000000		0.421130		0.000000		0.000000		0.000000
0.000000		0.000000		0.421754		0.000000		0.000000		0.000000		0.000000		0.000000		0.000000		0.000000		0.000000		0.000000		0.000000		0.421775		0.000000		0.000000		0.000000		0.000000		0.000000		0.000000		0.000000		0.421729		0.000000		0.000000		0.000000
0.421468		0.000000		0.000000		0.000000		0.000000		0.421503		0.000000		0.000000		0.421479		0.000000		0.000000		0.000000		0.000000		0.000000		0.000000		0.000000		0.000000		0.000000		0.421521		0.000000		0.000000		0.000000		0.000000		0.000000		0.000000
0.000000		0.000000		0.000000		0.422134		0.000000		0.000000		0.000000		0.422129		0.000000		0.000000		0.000000		0.000000		0.000000		0.000000		0.000000		0.000000		0.000000		0.000000		0.000000		0.422214		0.000000		0.000000		0.000000		0.000000		0.000000
0.000000		0.000000		0.000000		0.000000		0.000000		0.000000		0.000000		0.421003		0.000000		0.000000		0.000000		0.000000		0.000000		0.421036		0.420997		0.000000		0.421032		0.420988		0.000000		0.000000		0.000000		0.000000		0.421040		0.000000		0.000000
0.000000		0.000000		0.000000		0.000000		0.000000		0.000000		0.000000		0.000000		0.000000		0.000000		0.000000		0.000000		0.000000		0.000000		0.000000		0.000000		0.000000		0.000000		0.000000		0.000000		0.000000		0.000000		0.000000		0.000000		0.000000
0.000000		0.000000		0.000000		0.000000		0.000000		0.000000		0.000000		0.000000		0.000000		0.000000		0.000000		0.000000		0.000000		0.000000		0.421098		0.000000		0.000000		0.000000		0.000000		0.000000		0.000000		0.000000		0.000000		0.000000		0.000000
0.000000		0.000000		0.421188		0.000000		0.000000		0.000000		0.000000		0.000000		0.000000		0.000000		0.000000		0.000000		0.421189		0.000000		0.000000		0.000000		0.000000		0.421207		0.000000		0.421281		0.000000		0.000000		0.000000		0.000000		0.000000
0.000000		0.000000		0.000000		0.000000		0.000000		0.000000		0.421717		0.000000		0.000000		0.000000		0.421731		0.000000		0.421607		0.000000		0.000000		0.000000		0.000000		0.000000		0.000000		0.000000		0.000000		0.000000		0.000000		0.000000		0.000000
0.421293		0.000000		0.000000		0.000000		0.000000		0.000000		0.000000		0.000000		0.000000		0.000000		0.421374		0.000000		0.000000		0.000000		0.000000		0.000000		0.000000		0.000000		0.000000		0.000000		0.000000		0.421325		0.000000		0.000000		0.000000
0.000000		0.000000		0.000000		0.000000		0.000000		0.000000		0.000000		0.000000		0.000000		0.000000		0.000000		0.000000		0.000000		0.000000		0.000000		0.421276		0.000000		0.421329		0.000000		0.000000		0.000000		0.421324		0.000000		0.000000		0.000000
0.000000		0.000000		0.000000		0.000000		0.000000		0.000000		0.000000		0.000000		0.000000		0.000000		0.000000		0.000000		0.421092		0.000000		0.000000		0.000000		0.000000		0.421154		0.000000		0.000000		0.000000		0.000000		0.000000		0.421176		0.000000
0.000000		0.000000		0.000000		0.000000		0.000000		0.000000		0.000000		0.000000		0.000000		0.000000		0.000000		0.000000		0.000000		0.000000		0.000000		0.000000		0.000000		0.000000		0.000000		0.000000		0.421146		0.000000		0.000000		0.000000		0.000000
0.000000		0.000000		0.000000		0.000000		0.000000		0.000000		0.420870		0.000000		0.000000		0.000000		0.000000		0.000000		0.420874		0.000000		0.000000		0.420953		0.420893		0.000000		0.420963		0.420972		0.000000		0.000000		0.420885		0.000000		0.000000
0.000000		0.000000		0.000000		0.000000		0.000000		0.000000		0.000000		0.000000		0.000000		0.000000		0.000000		0.000000		0.000000		0.000000		0.000000		0.000000		0.421048		0.000000		0.000000		0.000000		0.000000		0.000000		0.000000		0.000000		0.000000
0.000000		0.000000		0.000000		0.000000		0.000000		0.000000		0.000000		0.000000		0.000000		0.000000		0.000000		0.000000		0.000000		0.000000		0.000000		0.000000		0.423984		0.000000		0.000000		0.424009		0.000000		0.000000		0.000000		0.423967		0.000000
0.000000		0.000000		0.000000		0.000000		0.000000		0.000000		0.000000		0.000000		0.000000		0.000000		0.000000		0.000000		0.000000		0.000000		0.000000		0.000000		0.000000		0.000000		0.000000		0.000000		0.422464		0.000000		0.000000		0.000000		0.000000
0.000000		0.000000		0.000000		0.000000		0.000000		0.000000		0.000000		0.000000		0.000000		0.421450		0.421455		0.000000		0.000000		0.000000		0.000000		0.000000		0.000000		0.000000		0.421502		0.000000		0.000000		0.421432		0.000000		0.000000		0.000000
0.000000		0.421945		0.000000		0.000000		0.000000		0.000000		0.000000		0.000000		0.000000		0.000000		0.000000		0.000000		0.000000		0.000000		0.000000		0.000000		0.000000		0.000000		0.000000		0.000000		0.000000		0.000000		0.000000		0.000000		0.000000
0.000000		0.000000		0.000000		0.000000		0.000000		0.000000		0.000000		0.000000		0.000000		0.000000		0.000000		0.000000		0.000000		0.000000		0.000000		0.000000		0.000000		0.000000		0.000000		0.000000		0.421210		0.421160		0.000000		0.000000		0.000000
0.000000		0.000000		0.000000		0.000000		0.000000		0.000000		0.000000		0.000000		0.000000		0.000000		0.000000		0.000000		0.000000		0.000000		0.000000		0.000000		0.000000		0.000000		0.422492		0.000000		0.422469		0.422412		0.000000		0.000000		0.000000
0.000000		0.420992		0.000000		0.000000		0.000000		0.000000		0.000000		0.000000		0.000000		0.420944		0.000000		0.000000		0.000000		0.000000		0.000000		0.000000		0.000000		0.000000		0.000000		0.000000		0.000000		0.000000		0.000000		0.000000		0.000000
0.000000		0.000000		0.000000		0.422029		0.000000		0.000000		0.000000		0.000000		0.000000		0.000000		0.422128		0.000000		0.000000		0.000000		0.000000		0.000000		0.000000		0.000000		0.000000		0.000000		0.000000		0.000000		0.000000		0.422050		0.000000
0.000000		0.000000		0.000000		0.000000		0.421343		0.000000		0.000000		0.000000		0.000000		0.000000		0.000000		0.421312		0.000000		0.000000		0.000000		0.000000		0.000000		0.000000		0.000000		0.000000		0.000000		0.000000		0.000000		0.000000		0.000000
0.000000		0.000000		0.000000		0.000000		0.000000		0.000000		0.000000		0.421976		0.000000		0.000000		0.000000		0.000000		0.000000		0.000000		0.000000		0.000000		0.000000		0.000000		0.000000		0.000000		0.000000		0.000000		0.000000		0.421919		0.421993
0.421387		0.000000		0.000000		0.000000		0.000000		0.000000		0.421319		0.421384		0.000000		0.000000		0.421397		0.000000		0.000000		0.000000		0.000000		0.000000		0.000000		0.000000		0.000000		0.000000		0.000000		0.000000		0.000000		0.000000		0.000000
0.000000		0.000000		0.000000		0.421557		0.000000		0.000000		0.000000		0.000000		0.000000		0.000000		0.000000		0.421573		0.000000		0.000000		0.000000		0.000000		0.000000		0.421617		0.000000		0.000000		0.421641		0.000000		0.000000		0.000000		0.000000
0.000000		0.000000		0.000000		0.000000		0.000000		0.000000		0.000000		0.000000		0.000000		0.000000		0.000000		0.000000		0.000000		0.000000		0.000000		0.000000		0.000000		0.421399		0.000000		0.000000		0.421359		0.000000		0.421379		0.000000		0.000000
0.000000		0.000000		0.422076		0.000000		0.422108		0.000000		0.000000		0.000000		0.422096		0.000000		0.000000		0.000000		0.000000		0.000000		0.000000		0.000000		0.000000		0.000000		0.000000		0.000000		0.000000		0.000000		0.000000		0.000000		0.000000
0.000000		0.000000		0.000000		0.421097		0.000000		0.000000		0.000000		0.000000		0.000000		0.000000		0.000000		0.000000		0.000000		0.000000		0.000000		0.000000		0.000000		0.000000		0.000000		0.000000		0.000000		0.000000		0.000000		0.000000		0.000000
0.000000		0.000000		0.422550		0.000000		0.000000		0.000000		0.000000		0.422589		0.000000		0.000000		0.000000		0.000000		0.000000		0.000000		0.000000		0.000000		0.000000		0.000000		0.000000		0.000000		0.000000		0.000000		0.422577		0.000000		0.000000
0.000000		0.000000		0.000000		0.421961		0.000000		0.000000		0.000000		0.000000		0.000000		0.000000		0.000000		0.000000		0.000000		0.421894		0.000000		0.000000		0.000000		0.000000		0.000000		0.000000		0.000000		0.000000		0.000000		0.000000		0.000000
0.000000		0.000000		0.000000		0.000000		0.000000		0.000000		0.000000		0.000000		0.000000		0.000000		0.422663		0.000000		0.000000		0.000000		0.000000		0.000000		0.000000		0.000000		0.422656		0.000000		0.000000		0.000000		0.000000		0.422594		0.000000
0.000000		0.000000		0.000000		0.000000		0.000000		0.000000		0.000000		0.000000		0.000000		0.000000		0.000000		0.000000		0.000000		0.421306		0.000000		0.000000		0.000000		0.000000		0.000000		0.000000		0.000000		0.000000		0.000000		0.000000		0.000000
0.000000		0.000000		0.000000		0.000000		0.000000		0.000000		0.000000		0.000000		0.000000		0.000000		0.000000		0.000000		0.000000		0.000000		0.000000		0.000000		0.000000		0.000000		0.000000		0.421880		0.000000		0.000000		0.000000		0.000000		0.000000
0.000000		0.000000		0.000000		0.000000		0.000000		0.000000		0.000000		0.422809		0.000000		0.000000		0.000000		0.000000		0.000000		0.000000		0.000000		0.000000		0.000000		0.000000		0.000000		0.000000		0.000000		0.000000		0.000000		0.000000		0.000000
0.000000		0.000000		0.000000		0.000000		0.000000		0.000000		0.000000		0.000000		0.000000		0.000000		0.000000		0.000000		0.421969		0.000000		0.000000		0.000000		0.000000		0.421966		0.000000		0.000000		0.000000		0.000000		0.000000		0.000000		0.000000
0.000000		0.000000		0.000000		0.000000		0.000000		0.000000		0.000000		0.000000		0.000000		0.421518		0.000000		0.000000		0.000000		0.000000		0.000000		0.000000		0.000000		0.000000		0.000000		0.000000		0.421440		0.000000		0.000000		0.000000		0.000000
0.000000		0.000000		0.000000		0.000000		0.000000		0.000000		0.000000		0.421984		0.421989		0.000000		0.000000		0.000000		0.000000		0.000000		0.000000		0.000000		0.000000		0.000000		0.000000		0.422001		0.000000		0.000000		0.000000		0.000000		0.000000
0.000000		0.000000		0.000000		0.000000		0.000000		0.000000		0.421207		0.000000		0.000000		0.000000		0.000000		0.000000		0.000000		0.421237		0.000000		0.000000		0.000000		0.000000		0.000000		0.421245		0.000000		0.000000		0.000000		0.000000		0.000000
0.000000		0.000000		0.000000		0.421844		0.000000		0.000000		0.000000		0.000000		0.000000		0.421831		0.000000		0.000000		0.421898		0.421888		0.000000		0.000000		0.000000		0.000000		0.000000		0.000000		0.421860		0.000000		0.000000		0.000000		0.000000
0.000000		0.000000		0.000000		0.000000		0.000000		0.000000		0.000000		0.000000		0.000000		0.000000		0.000000		0.000000		0.000000		0.000000		0.000000		0.000000		0.000000		0.000000		0.000000		0.000000		0.000000		0.000000		0.000000		0.000000		0.000000
0.000000		0.000000		0.000000		0.000000		0.421884		0.000000		0.000000		0.000000		0.000000		0.000000		0.000000		0.421875		0.000000		0.000000		0.000000		0.000000		0.000000		0.000000		0.000000		0.000000		0.000000		0.000000		0.421946		0.000000		0.000000
0.421879		0.000000		0.000000		0.000000		0.000000		0.000000		0.000000		0.000000		0.000000		0.000000		0.000000		0.000000		0.000000		0.000000		0.000000		0.000000		0.000000		0.000000		0.000000		0.000000		0.000000		0.000000		0.000000		0.421855		0.000000
0.000000		0.000000		0.421887		0.000000		0.000000		0.000000		0.000000		0.000000		0.000000		0.000000		0.000000		0.000000		0.000000		0.000000		0.000000		0.000000		0.421932		0.000000		0.000000		0.000000		0.000000		0.000000		0.000000		0.000000		0.421847
0.000000		0.000000		0.000000		0.000000		0.000000		0.000000		0.000000		0.000000		0.423640		0.000000		0.000000		0.000000		0.000000		0.000000		0.000000		0.000000		0.000000		0.000000		0.000000		0.000000		0.000000		0.000000		0.000000		0.000000		0.000000
0.000000		0.421053		0.000000		0.000000		0.000000		0.000000		0.000000		0.000000		0.000000		0.000000		0.000000		0.000000		0.000000		0.000000		0.000000		0.000000		0.000000		0.000000		0.000000		0.000000		0.421072		0.000000		0.000000		0.000000		0.000000
0.000000		0.000000		0.000000		0.000000		0.000000		0.000000		0.000000		0.000000		0.000000		0.000000		0.421310		0.000000		0.000000		0.000000		0.000000		0.421274		0.000000		0.000000		0.000000		0.000000		0.000000		0.000000		0.421302		0.000000		0.000000
0.000000		0.000000		0.000000		0.000000		0.000000		0.000000		0.000000		0.000000		0.000000		0.000000		0.000000		0.000000		0.000000		0.000000		0.000000		0.000000		0.000000		0.000000		0.000000		0.000000		0.000000		0.000000		0.000000		0.000000		0.000000
0.000000		0.000000		0.000000		0.000000		0.000000		0.000000		0.000000		0.000000		0.000000		0.000000		0.000000		0.000000		0.000000		0.000000		0.000000		0.000000		0.000000		0.000000		0.000000		0.000000		0.000000		0.000000		0.000000		0.000000		0.421205
0.000000		0.000000		0.000000		0.421894		0.000000		0.000000		0.421853		0.000000		0.000000		0.000000		0.000000		0.000000		0.000000		0.000000		0.000000		0.000000		0.000000		0.421872		0.000000		0.421816		0.000000		0.000000		0.000000		0.000000		0.000000
0.421533		0.421558		0.000000		0.000000		0.000000		0.000000		0.000000		0.000000		0.000000		0.000000		0.421623		0.000000		0.421570		0.000000		0.000000		0.000000		0.000000		0.000000		0.000000		0.421567		0.000000		0.000000		0.000000		0.000000		0.000000
0.000000		0.000000		0.421994		0.000000		0.000000		0.000000		0.421996		0.000000		0.000000		0.000000		0.000000		0.422013		0.000000		0.000000		0.000000		0.000000		0.000000		0.000000		0.000000		0.000000		0.000000		0.000000		0.000000		0.000000		0.000000
0.000000		0.000000		0.000000		0.000000		0.000000		0.000000		0.000000		0.000000		0.000000		0.000000		0.000000		0.000000		0.000000		0.000000		0.000000		0.000000		0.421872		0.000000		0.000000		0.000000		0.000000		0.421813		0.000000		0.000000		0.000000
0.000000		0.000000		0.421358		0.000000		0.000000		0.000000		0.000000		0.000000		0.000000		0.000000		0.000000		0.000000		0.000000		0.000000		0.000000		0.000000		0.421410		0.421413		0.000000		0.000000		0.000000		0.000000		0.000000		0.000000		0.000000
0.000000		0.000000		0.000000		0.000000		0.000000		0.422530		0.000000		0.000000		0.000000		0.000000		0.000000		0.000000		0.422486		0.422550		0.000000		0.000000		0.000000		0.000000		0.000000		0.422584		0.000000		0.000000		0.000000		0.000000		0.000000
0.000000		0.000000		0.000000		0.000000		0.000000		0.000000		0.421580		0.000000		0.000000		0.000000		0.000000		0.421621		0.000000		0.000000		0.000000		0.000000		0.000000		0.421560		0.000000		0.000000		0.421532		0.000000		0.000000		0.000000		0.000000
0.000000		0.000000		0.000000		0.000000		0.000000		0.000000		0.000000		0.000000		0.000000		0.000000		0.000000		0.000000		0.421391		0.000000		0.000000		0.000000		0.000000		0.421431		0.000000		0.000000		0.000000		0.000000		0.000000		0.000000		0.000000
0.000000		0.000000		0.000000		0.000000		0.000000		0.000000		0.000000		0.000000		0.000000		0.000000		0.000000		0.422090		0.000000		0.000000		0.000000		0.000000		0.000000		0.422131		0.000000		0.000000		0.000000		0.000000		0.000000		0.000000		0.000000
0.000000		0.000000		0.000000		0.000000		0.000000		0.000000		0.000000		0.000000		0.000000		0.000000		0.000000		0.000000		0.000000		0.421266		0.000000		0.000000		0.000000		0.000000		0.000000		0.000000		0.000000		0.000000		0.421274		0.000000		0.000000
0.000000		0.000000		0.000000		0.000000		0.000000		0.000000		0.000000		0.000000		0.000000		0.000000		0.421185		0.000000		0.000000		0.000000		0.000000		0.421138		0.000000		0.000000		0.421170		0.000000		0.000000		0.000000		0.000000		0.000000		0.000000
0.000000		0.421173		0.000000		0.000000		0.000000		0.000000		0.000000		0.000000		0.000000		0.421151		0.000000		0.000000		0.421162		0.000000		0.000000		0.000000		0.000000		0.000000		0.000000		0.000000		0.421144		0.000000		0.000000		0.000000		0.000000
0.000000		0.000000		0.421151		0.000000		0.000000		0.000000		0.000000		0.000000		0.000000		0.421124		0.000000		0.000000		0.000000		0.000000		0.000000		0.000000		0.000000		0.000000		0.000000		0.421207		0.000000		0.000000		0.000000		0.421081		0.000000
0.000000		0.000000		0.000000		0.000000		0.000000		0.000000		0.000000		0.000000		0.000000		0.422087		0.422125		0.000000		0.000000		0.000000		0.000000		0.000000		0.422080		0.000000		0.000000		0.000000		0.000000		0.000000		0.422078		0.000000		0.422069
0.000000		0.000000		0.000000		0.000000		0.000000		0.000000		0.000000		0.000000		0.000000		0.000000		0.000000		0.423288		0.000000		0.423215		0.000000		0.000000		0.000000		0.000000		0.000000		0.000000		0.000000		0.000000		0.000000		0.000000		0.423210
0.000000		0.000000		0.000000		0.000000		0.000000		0.000000		0.421221		0.000000		0.000000		0.000000		0.000000		0.000000		0.000000		0.000000		0.000000		0.421207		0.000000		0.000000		0.000000		0.000000		0.000000		0.421177		0.421249		0.000000		0.000000
0.000000		0.422328		0.000000		0.000000		0.000000		0.422262		0.422289		0.000000		0.422276		0.422255		0.000000		0.000000		0.000000		0.000000		0.000000		0.422300		0.000000		0.422237		0.000000		0.000000		0.000000		0.000000		0.000000		0.000000		0.000000
0.000000		0.000000		0.000000		0.000000		0.000000		0.000000		0.000000		0.000000		0.421329		0.000000		0.000000		0.421308		0.421286		0.000000		0.000000		0.000000		0.421299		0.000000		0.000000		0.000000		0.000000		0.000000		0.421298		0.000000		0.000000
0.421215		0.000000		0.000000		0.421172		0.000000		0.000000		0.000000		0.000000		0.421176		0.000000		0.000000		0.000000		0.000000		0.421207		0.000000		0.000000		0.000000		0.000000		0.000000		0.000000		0.000000		0.000000		0.000000		0.000000		0.000000
0.000000		0.000000		0.000000		0.000000		0.000000		0.000000		0.000000		0.000000		0.000000		0.000000		0.421928		0.000000		0.000000		0.421894		0.000000		0.000000		0.000000		0.000000		0.000000		0.000000		0.000000		0.000000		0.000000		0.000000		0.000000
0.000000		0.000000		0.000000		0.000000		0.421458		0.000000		0.000000		0.000000		0.000000		0.000000		0.000000		0.000000		0.421454		0.000000		0.000000		0.000000		0.000000		0.000000		0.000000		0.000000		0.000000		0.000000		0.000000		0.000000		0.000000
0.000000		0.000000		0.000000		0.000000		0.000000		0.000000		0.000000		0.000000		0.422026		0.000000		0.422039		0.000000		0.000000		0.000000		0.000000		0.000000		0.000000		0.000000		0.000000		0.000000		0.422022		0.000000		0.000000		0.000000		0.000000
0.000000		0.000000		0.000000		0.000000		0.000000		0.000000		0.421113		0.000000		0.000000		0.000000		0.000000		0.000000		0.000000		0.000000		0.000000		0.000000		0.000000		0.000000		0.000000		0.000000		0.000000		0.000000		0.000000		0.000000		0.000000
0.000000		0.000000		0.000000		0.000000		0.000000		0.421140		0.000000		0.000000		0.000000		0.000000		0.000000		0.000000		0.421210		0.000000		0.000000		0.000000		0.000000		0.000000		0.421244		0.000000		0.000000		0.000000		0.421116		0.421142		0.000000
0.000000		0.000000		0.000000		0.000000		0.421712		0.000000		0.000000		0.000000		0.000000		0.000000		0.000000		0.000000		0.000000		0.421699		0.000000		0.000000		0.000000		0.000000		0.000000		0.000000		0.421760		0.000000		0.000000		0.000000		0.421728
0.000000		0.000000		0.000000		0.421570		0.000000		0.000000		0.000000		0.000000		0.000000		0.421558		0.421653		0.000000		0.000000		0.000000		0.000000		0.000000		0.000000		0.000000		0.000000		0.000000		0.000000		0.000000		0.000000		0.000000		0.000000
0.000000		0.000000		0.000000		0.000000		0.000000		0.421143		0.000000		0.000000		0.000000		0.000000		0.000000		0.000000		0.000000		0.000000		0.000000		0.000000		0.421157		0.000000		0.000000		0.000000		0.000000		0.000000		0.000000		0.000000		0.000000
0.000000		0.000000		0.000000		0.000000		0.000000		0.000000		0.000000		0.422041		0.000000		0.000000		0.000000		0.000000		0.000000		0.000000		0.000000		0.422037		0.000000		0.000000		0.000000		0.000000		0.000000		0.422009		0.000000		0.000000		0.000000
0.000000		0.000000		0.000000		0.000000		0.000000		0.000000		0.000000		0.000000		0.000000		0.421904		0.421948		0.000000		0.000000		0.000000		0.000000		0.000000		0.000000		0.000000		0.000000		0.421893		0.000000		0.000000		0.000000		0.000000		0.000000
0.422204		0.000000		0.000000		0.000000		0.000000		0.422248		0.000000		0.422213		0.000000		0.000000		0.000000		0.000000		0.000000		0.000000		0.000000		0.000000		0.000000		0.422215		0.000000		0.000000		0.000000		0.422205		0.000000		0.000000		0.000000
0.000000		0.423392		0.000000		0.000000		0.000000		0.000000		0.000000		0.000000		0.000000		0.000000		0.000000		0.000000		0.423395		0.000000		0.000000		0.000000		0.000000		0.000000		0.000000		0.000000		0.000000		0.000000		0.000000		0.423506		0.000000
0.000000		0.000000		0.000000		0.000000		0.000000		0.000000		0.000000		0.000000		0.000000		0.000000		0.000000		0.421836		0.421789		0.000000		0.000000		0.421795		0.421776		0.000000		0.000000		0.000000		0.000000		0.000000		0.000000		0.000000		0.000000
0.000000		0.000000		0.000000		0.000000		0.000000		0.000000		0.000000		0.000000		0.000000		0.000000		0.000000		0.000000		0.421195		0.000000		0.000000		0.000000		0.000000		0.000000		0.000000		0.000000		0.000000		0.000000		0.000000		0.000000		0.000000
0.000000		0.000000		0.000000		0.000000		0.000000		0.000000		0.000000		0.000000		0.000000		0.000000		0.000000		0.000000		0.000000		0.000000		0.421177		0.000000		0.000000		0.421084		0.000000		0.000000		0.000000		0.000000		0.000000		0.000000		0.000000
0.000000		0.000000		0.000000		0.000000		0.000000		0.000000		0.000000		0.000000		0.000000		0.000000		0.000000		0.000000		0.000000		0.000000		0.000000		0.000000		0.422003		0.000000		0.000000		0.000000		0.000000		0.000000		0.000000		0.000000		0.000000
0.000000		0.000000		0.000000		0.000000		0.000000		0.000000		0.421980		0.000000		0.000000		0.000000		0.000000		0.000000		0.000000		0.000000		0.421984		0.000000		0.000000		0.000000		0.000000		0.000000		0.000000		0.000000		0.000000		0.000000		0.000000
0.000000		0.000000		0.000000		0.000000		0.000000		0.000000		0.000000		0.000000		0.000000		0.000000		0.421469		0.000000		0.000000		0.000000		0.000000		0.000000		0.421314		0.000000		0.000000		0.000000		0.000000		0.000000		0.000000		0.000000		0.000000
0.000000		0.000000		0.000000		0.000000		0.000000		0.000000		0.422067		0.000000		0.000000		0.000000		0.000000		0.000000		0.000000		0.000000		0.000000		0.000000		0.000000		0.000000		0.421978		0.000000		0.000000		0.000000		0.422043		0.000000		0.000000
0.000000		0.000000		0.000000		0.000000		0.000000		0.000000		0.000000		0.000000		0.000000		0.000000		0.000000		0.000000		0.000000		0.000000		0.000000		0.000000		0.000000		0.000000		0.000000		0.000000		0.000000		0.000000		0.000000		0.000000		0.000000
0.000000		0.000000		0.000000		0.000000		0.000000		0.000000		0.421635		0.000000		0.421558		0.000000		0.000000		0.000000		0.000000		0.000000		0.000000		0.000000		0.000000		0.000000		0.000000		0.000000		0.000000		0.000000		0.000000		0.000000		0.000000
0.000000		0.000000		0.000000		0.000000		0.000000		0.000000		0.000000		0.000000		0.000000		0.000000		0.000000		0.000000		0.000000		0.422644		0.000000		0.000000		0.000000		0.000000		0.000000		0.000000		0.000000		0.000000		0.000000		0.000000		0.000000
0.000000		0.000000		0.000000		0.000000		0.000000		0.000000		0.000000		0.000000		0.000000		0.000000		0.000000		0.000000		0.000000		0.000000		0.000000		0.000000		0.000000		0.000000		0.421220		0.000000		0.000000		0.421134		0.000000		0.000000		0.000000
0.421211		0.000000		0.000000		0.000000		0.000000		0.000000		0.000000		0.000000		0.000000		0.000000		0.000000		0.000000		0.421168		0.000000		0.000000		0.000000		0.000000		0.000000		0.000000		0.000000		0.000000		0.000000		0.000000		0.000000		0.421173
0.000000		0.000000		0.000000		0.000000		0.000000		0.000000		0.000000		0.000000		0.000000		0.000000		0.000000		0.000000		0.000000		0.000000		0.000000		0.000000		0.000000		0.000000		0.000000		0.422117		0.000000		0.422072		0.000000		0.000000		0.000000
0.000000		0.000000		0.421272		0.000000		0.000000		0.000000		0.000000		0.421314		0.000000		0.000000		0.000000		0.000000		0.000000		0.000000		0.000000		0.000000		0.000000		0.000000		0.000000		0.000000		0.000000		0.000000		0.000000		0.000000		0.000000
0.421875		0.000000		0.000000		0.000000		0.000000		0.000000		0.000000		0.421934		0.000000		0.000000		0.000000		0.000000		0.000000		0.421874		0.000000		0.000000		0.000000		0.421940		0.000000		0.000000		0.000000		0.000000		0.000000		0.000000		0.000000
0.000000		0.000000		0.000000		0.000000		0.000000		0.000000		0.000000		0.000000		0.000000		0.000000		0.000000		0.000000		0.000000		0.000000		0.000000		0.000000		0.000000		0.000000		0.000000		0.000000		0.000000		0.000000		0.000000		0.000000		0.000000
0.000000		0.000000		0.421546		0.000000		0.421595		0.000000		0.000000		0.000000		0.000000		0.000000		0.000000		0.000000		0.421580		0.000000		0.000000		0.000000		0.000000		0.000000		0.000000		0.000000		0.000000		0.000000		0.000000		0.000000		0.000000
0.421763		0.000000		0.421723		0.000000		0.000000		0.000000		0.421707		0.000000		0.000000		0.000000		0.000000		0.000000		0.000000		0.000000		0.421698		0.000000		0.000000		0.000000		0.000000		0.000000		0.000000		0.000000		0.000000		0.000000		0.421721
0.000000		0.000000		0.000000		0.000000		0.000000		0.000000		0.000000		0.000000		0.000000		0.000000		0.000000		0.424058		0.000000		0.000000		0.424029		0.424021		0.000000		0.000000		0.000000		0.000000		0.000000		0.000000		0.000000		0.000000		0.423939
0.000000		0.000000		0.000000		0.000000		0.000000		0.000000		0.000000		0.000000		0.000000		0.000000		0.000000		0.000000		0.421011		0.000000		0.000000		0.000000		0.000000		0.000000		0.000000		0.000000		0.000000		0.000000		0.000000		0.000000		0.000000
0.000000		0.422114		0.000000		0.000000		0.000000		0.000000		0.000000		0.000000		0.000000		0.000000		0.000000		0.000000		0.000000		0.000000		0.000000		0.422168		0.000000		0.000000		0.000000		0.000000		0.000000		0.000000		0.000000		0.000000		0.000000
0.000000		0.000000		0.000000		0.000000		0.421881		0.000000		0.000000		0.000000		0.000000		0.000000		0.000000		0.000000		0.000000		0.000000		0.000000		0.000000		0.000000		0.000000		0.000000		0.000000		0.000000		0.000000		0.000000		0.000000		0.000000
0.000000		0.000000		0.421190		0.421196		0.000000		0.000000		0.000000		0.000000		0.000000		0.000000		0.000000		0.000000		0.000000		0.000000		0.000000		0.000000		0.000000		0.000000		0.000000		0.000000		0.000000		0.000000		0.000000		0.000000		0.000000
0.000000		0.000000		0.422318		0.000000		0.000000		0.000000		0.000000		0.000000		0.000000		0.000000		0.000000		0.000000		0.000000		0.000000		0.000000		0.000000		0.000000		0.000000		0.000000		0.000000		0.000000		0.000000		0.000000		0.000000		0.000000
0.421976		0.000000		0.000000		0.000000		0.000000		0.000000		0.000000		0.000000		0.000000		0.000000		0.000000		0.000000		0.000000		0.000000		0.000000		0.000000		0.000000		0.000000		0.000000		0.000000		0.000000		0.000000		0.000000		0.421942		0.000000
0.000000		0.000000		0.000000		0.000000		0.000000		0.000000		0.000000		0.000000		0.000000		0.000000		0.000000		0.000000		0.000000		0.000000		0.000000		0.421647		0.000000		0.000000		0.421693		0.421733		0.000000		0.000000		0.000000		0.421632		0.000000
0.000000		0.000000		0.000000		0.000000		0.423599		0.000000		0.000000		0.000000		0.000000		0.000000		0.423648		0.000000		0.000000		0.000000		0.000000		0.000000		0.000000		0.000000		0.000000		0.000000		0.000000		0.000000		0.000000		0.000000		0.000000
0.000000		0.000000		0.000000		0.000000		0.000000		0.000000		0.421196		0.000000		0.000000		0.000000		0.000000		0.000000		0.000000		0.421231		0.000000		0.000000		0.000000		0.000000		0.000000		0.421231		0.000000		0.000000		0.421225		0.000000		0.000000
0.000000		0.000000		0.000000		0.000000		0.000000		0.000000		0.000000		0.000000		0.000000		0.000000		0.000000		0.000000		0.422334		0.000000		0.000000		0.000000		0.422353		0.000000		0.000000		0.000000		0.000000		0.000000		0.000000		0.000000		0.000000
0.000000		0.000000		0.000000		0.000000		0.000000		0.000000		0.000000		0.422571		0.000000		0.000000		0.000000		0.000000		0.000000		0.000000		0.000000		0.000000		0.000000		0.000000		0.422642		0.000000		0.000000		0.000000		0.000000		0.000000		0.000000
0.000000		0.000000		0.000000		0.000000		0.421864		0.000000		0.000000		0.000000		0.000000		0.000000		0.421896		0.000000		0.000000		0.000000		0.000000		0.000000		0.000000		0.000000		0.000000		0.000000		0.000000		0.000000		0.000000		0.000000		0.000000
0.000000		0.000000		0.000000		0.423010		0.423047		0.000000		0.000000		0.423067		0.000000		0.423055		0.000000		0.000000		0.000000		0.000000		0.000000		0.000000		0.000000		0.000000		0.000000		0.000000		0.000000		0.423015		0.000000		0.000000		0.000000
0.000000		0.000000		0.000000		0.000000		0.000000		0.421064		0.000000		0.000000		0.000000		0.000000		0.421147		0.000000		0.000000		0.000000		0.000000		0.421035		0.000000		0.000000		0.000000		0.000000		0.421163		0.000000		0.000000		0.000000		0.000000
0.000000		0.000000		0.000000		0.000000		0.000000		0.000000		0.000000		0.000000		0.000000		0.000000		0.423898		0.423903		0.000000		0.423877		0.423912		0.000000		0.000000		0.000000		0.000000		0.000000		0.000000		0.000000		0.000000		0.423921		0.000000
0.000000		0.000000		0.000000		0.000000		0.000000		0.000000		0.000000		0.000000		0.000000		0.000000		0.000000		0.421918		0.000000		0.421904		0.000000		0.000000		0.000000		0.000000		0.000000		0.000000		0.000000		0.000000		0.000000		0.000000		0.000000
0.000000		0.421169		0.000000		0.000000		0.000000		0.000000		0.000000		0.000000		0.000000		0.000000		0.000000		0.000000		0.000000		0.000000		0.000000		0.000000		0.000000		0.000000		0.000000		0.000000		0.000000		0.000000		0.000000		0.000000		0.000000
0.421499		0.000000		0.000000		0.000000		0.000000		0.421454		0.000000		0.000000		0.000000		0.421436		0.000000		0.000000		0.000000		0.000000		0.000000		0.000000		0.000000		0.000000		0.000000		0.421552		0.421448		0.000000		0.421438		0.000000		0.000000
0.000000		0.421530		0.000000		0.000000		0.000000		0.000000		0.000000		0.000000		0.000000		0.000000		0.000000		0.421505		0.421458		0.000000		0.000000		0.000000		0.000000		0.000000		0.000000		0.000000		0.421477		0.000000		0.000000		0.000000		0.000000
0.000000		0.000000		0.000000		0.421138		0.000000		0.000000		0.000000		0.000000		0.000000		0.000000		0.421182		0.421159		0.000000		0.000000		0.000000		0.000000		0.000000		0.000000		0.000000		0.000000		0.000000		0.000000		0.000000		0.000000		0.000000
0.000000		0.000000		0.000000		0.000000		0.000000		0.000000		0.000000		0.000000		0.000000		0.000000		0.000000		0.000000		0.000000		0.000000		0.000000		0.421254		0.000000		0.000000		0.000000		0.000000		0.000000		0.000000		0.000000		0.000000		0.000000
0.000000		0.000000		0.421028		0.000000		0.000000		0.000000		0.421141		0.000000		0.000000		0.000000		0.000000		0.000000		0.000000		0.000000		0.000000		0.000000		0.000000		0.000000		0.000000		0.000000		0.000000		0.000000		0.000000		0.000000		0.000000
0.000000		0.000000		0.000000		0.000000		0.000000		0.000000		0.000000		0.000000		0.000000		0.000000		0.421179		0.000000		0.000000		0.000000		0.000000		0.000000		0.000000		0.000000		0.000000		0.000000		0.000000		0.000000		0.000000		0.000000		0.000000
0.421654		0.000000		0.000000		0.000000		0.000000		0.000000		0.000000		0.000000		0.000000		0.000000		0.000000		0.000000		0.000000		0.000000		0.000000		0.000000		0.000000		0.000000		0.421681		0.000000		0.000000		0.000000		0.000000		0.000000		0.000000
0.000000		0.000000		0.000000		0.421106		0.000000		0.000000		0.000000		0.421058		0.000000		0.000000		0.000000		0.000000		0.000000		0.000000		0.421054		0.000000		0.000000		0.421060		0.000000		0.000000		0.000000		0.421151		0.000000		0.421160		0.000000
0.000000		0.000000		0.000000		0.000000		0.000000		0.000000		0.421507		0.000000		0.000000		0.000000		0.421740		0.000000		0.000000		0.000000		0.000000		0.000000		0.000000		0.000000		0.000000		0.421662		0.000000		0.000000		0.421603		0.000000		0.000000
0.000000		0.421615		0.000000		0.000000		0.000000		0.000000		0.000000		0.000000		0.000000		0.000000		0.000000		0.000000		0.000000		0.000000		0.000000		0.000000		0.000000		0.000000		0.000000		0.000000		0.000000		0.421599		0.421611		0.000000		0.000000
0.000000		0.000000		0.000000		0.000000		0.000000		0.000000		0.000000		0.000000		0.000000		0.000000		0.422160		0.000000		0.000000		0.000000		0.000000		0.000000		0.000000		0.000000		0.000000		0.000000		0.000000		0.000000		0.000000		0.000000		0.000000
0.000000		0.421609		0.000000		0.421604		0.000000		0.000000		0.000000		0.000000		0.000000		0.000000		0.000000		0.000000		0.000000		0.000000		0.000000		0.421610		0.000000		0.000000		0.000000		0.000000		0.000000		0.000000		0.000000		0.000000		0.421644
0.000000		0.421965		0.000000		0.000000		0.000000		0.000000		0.000000		0.000000		0.000000		0.000000		0.000000		0.000000		0.000000		0.000000		0.000000		0.000000		0.000000		0.000000		0.000000		0.000000		0.000000		0.000000		0.000000		0.000000		0.000000
0.000000		0.000000		0.000000		0.000000		0.000000		0.000000		0.000000		0.000000		0.000000		0.000000		0.000000		0.000000		0.000000		0.000000		0.422004		0.000000		0.000000		0.000000		0.000000		0.000000		0.000000		0.000000		0.000000		0.000000		0.000000
0.000000		0.000000		0.422934		0.000000		0.000000		0.000000		0.000000		0.000000		0.000000		0.000000		0.000000		0.000000		0.000000		0.000000		0.000000		0.000000		0.000000		0.000000		0.000000		0.000000		0.000000		0.000000		0.000000		0.000000		0.000000
0.422006		0.000000		0.000000		0.000000		0.000000		0.000000		0.000000		0.000000		0.000000		0.000000		0.000000		0.000000		0.000000		0.000000		0.000000		0.000000		0.000000		0.000000		0.000000		0.000000		0.000000		0.000000		0.000000		0.000000		0.422008
0.000000		0.000000		0.000000		0.000000		0.000000		0.000000		0.000000		0.000000		0.000000		0.000000		0.000000		0.000000		0.000000		0.000000		0.000000		0.000000		0.000000		0.000000		0.000000		0.000000		0.000000		0.000000		0.000000		0.000000		0.000000
0.423890		0.000000		0.000000		0.000000		0.000000		0.000000		0.000000		0.000000		0.000000		0.000000		0.423915		0.000000		0.000000		0.423927		0.000000		0.000000		0.000000		0.000000		0.000000		0.000000		0.000000		0.000000		0.000000		0.000000		0.000000
0.000000		0.000000		0.000000		0.000000		0.000000		0.000000		0.000000		0.421120		0.000000		0.000000		0.000000		0.000000		0.000000		0.000000		0.000000		0.421143		0.000000		0.000000		0.000000		0.000000		0.000000		0.000000		0.000000		0.000000		0.000000
0.000000		0.000000		0.000000		0.000000		0.000000		0.000000		0.000000		0.000000		0.423475		0.000000		0.000000		0.000000		0.000000		0.000000		0.000000		0.000000		0.000000		0.000000		0.000000		0.000000		0.000000		0.000000		0.000000		0.000000		0.000000
0.000000		0.000000		0.000000		0.000000		0.000000		0.000000		0.000000		0.000000		0.000000		0.000000		0.421731		0.000000		0.000000		0.000000		0.421723		0.000000		0.000000		0.000000		0.000000		0.000000		0.000000		0.000000		0.000000		0.000000		0.000000
0.421220		0.000000		0.000000		0.000000		0.000000		0.000000		0.000000		0.000000		0.421236		0.000000		0.000000		0.421281		0.421248		0.000000		0.421243		0.000000		0.000000		0.000000		0.000000		0.000000		0.000000		0.000000		0.000000		0.000000		0.000000
0.421460		0.000000		0.421436		0.000000		0.000000		0.000000		0.000000		0.000000		0.000000		0.000000		0.000000		0.000000		0.000000		0.000000		0.421380		0.000000		0.000000		0.000000		0.000000		0.000000		0.000000		0.000000		0.000000		0.000000		0.000000
0.000000		0.000000		0.000000		0.000000		0.000000		0.000000		0.000000		0.000000		0.000000		0.000000		0.000000		0.000000		0.000000		0.000000		0.000000		0.000000		0.000000		0.000000		0.000000		0.000000		0.000000		0.421054		0.421000		0.000000		0.000000
0.000000		0.000000		0.000000		0.000000		0.000000		0.000000		0.000000		0.000000		0.000000		0.000000		0.000000		0.000000		0.000000		0.421191		0.000000		0.000000		0.000000		0.000000		0.000000		0.000000		0.000000		0.000000		0.000000		0.000000		0.000000
0.000000		0.000000		0.000000		0.000000		0.000000		0.000000		0.000000		0.423049		0.000000		0.000000		0.000000		0.000000		0.000000		0.000000		0.000000		0.000000		0.000000		0.423126		0.000000		0.000000		0.000000		0.000000		0.000000		0.000000		0.423076
0.421203		0.000000		0.000000		0.000000		0.000000		0.000000		0.000000		0.000000		0.000000		0.000000		0.000000		0.000000		0.000000		0.000000		0.000000		0.000000		0.000000		0.000000		0.000000		0.000000		0.000000		0.000000		0.000000		0.000000		0.000000
0.000000		0.000000		0.000000		0.421117		0.000000		0.000000		0.000000		0.000000		0.421099		0.000000		0.000000		0.000000		0.000000		0.000000		0.000000		0.421146		0.000000		0.000000		0.000000		0.000000		0.000000		0.000000		0.000000		0.000000		0.000000
0.000000		0.000000		0.000000		0.000000		0.000000		0.000000		0.000000		0.000000		0.000000		0.000000		0.000000		0.000000		0.000000		0.000000		0.000000		0.000000		0.000000		0.000000		0.000000		0.000000		0.000000		0.000000		0.000000		0.422178		0.000000
0.000000		0.000000		0.421077		0.000000		0.421015		0.000000		0.000000		0.000000		0.000000		0.000000		0.000000		0.000000		0.000000		0.000000		0.000000		0.421063		0.000000		0.000000		0.421108		0.000000		0.000000		0.000000		0.421100		0.000000		0.421097
0.000000		0.000000		0.000000		0.000000		0.000000		0.000000		0.000000		0.000000		0.000000		0.000000		0.000000		0.000000		0.000000		0.000000		0.000000		0.000000		0.000000		0.000000		0.000000		0.000000		0.421428		0.000000		0.000000		0.000000		0.000000
0.000000		0.000000		0.000000		0.000000		0.000000		0.000000		0.000000		0.000000		0.000000		0.000000		0.422138		0.000000		0.000000		0.000000		0.000000		0.000000		0.422041		0.000000		0.000000		0.000000		0.000000		0.000000		0.000000		0.000000		0.000000
0.000000		0.000000		0.000000		0.000000		0.000000		0.000000		0.000000		0.000000		0.000000		0.000000		0.000000		0.000000		0.000000		0.000000		0.000000		0.000000		0.000000		0.000000		0.000000		0.000000		0.000000		0.421976		0.422024		0.000000		0.000000
0.000000		0.000000		0.000000		0.423676		0.000000		0.423671		0.000000		0.000000		0.000000		0.000000		0.000000		0.000000		0.000000		0.000000		0.423651		0.000000		0.000000		0.000000		0.000000		0.000000		0.423654		0.000000		0.000000		0.000000		0.000000
0.000000		0.000000		0.000000		0.000000		0.000000		0.000000		0.000000		0.000000		0.000000		0.000000		0.000000		0.000000		0.000000		0.000000		0.000000		0.000000		0.000000		0.422520		0.422431		0.000000		0.000000		0.000000		0.000000		0.000000		0.000000
0.000000		0.000000		0.000000		0.000000		0.000000		0.000000		0.421102		0.000000		0.000000		0.000000		0.421173		0.000000		0.000000		0.000000		0.000000		0.000000		0.000000		0.000000		0.000000		0.000000		0.000000		0.000000		0.000000		0.000000		0.000000
0.421014		0.000000		0.000000		0.000000		0.000000		0.000000		0.000000		0.000000		0.000000		0.000000		0.000000		0.000000		0.000000		0.000000		0.000000		0.000000		0.000000		0.000000		0.000000		0.000000		0.421041		0.000000		0.000000		0.000000		0.000000
0.000000		0.000000		0.000000		0.000000		0.000000		0.421147		0.000000		0.421147		0.000000		0.000000		0.000000		0.000000		0.000000		0.000000		0.000000		0.000000		0.421117		0.000000		0.000000		0.000000		0.421085		0.000000		0.000000		0.000000		0.000000
0.000000		0.000000		0.000000		0.000000		0.000000		0.000000		0.000000		0.000000		0.000000		0.000000		0.000000		0.000000		0.000000		0.000000		0.000000		0.000000		0.000000		0.000000		0.000000		0.000000		0.000000		0.000000		0.000000		0.000000		0.000000
0.000000		0.421170		0.000000		0.000000		0.000000		0.000000		0.000000		0.000000		0.000000		0.000000		0.421267		0.000000		0.000000		0.000000		0.421141		0.000000		0.000000		0.000000		0.000000		0.000000		0.000000		0.421186		0.421138		0.000000		0.000000
0.421944		0.000000		0.000000		0.000000		0.000000		0.000000		0.000000		0.000000		0.000000		0.000000		0.000000		0.000000		0.000000		0.000000		0.000000		0.000000		0.000000		0.421931		0.000000		0.000000		0.000000		0.000000		0.000000		0.421927		0.000000
0.000000		0.000000		0.000000		0.000000		0.000000		0.000000		0.000000		0.000000		0.000000		0.000000		0.000000		0.000000		0.000000		0.000000		0.000000		0.000000		0.000000		0.000000		0.000000		0.000000		0.000000		0.000000		0.000000		0.000000		0.000000
0.000000		0.000000		0.000000		0.000000		0.000000		0.000000		0.000000		0.000000		0.000000		0.000000		0.422037		0.000000		0.000000		0.000000		0.000000		0.000000		0.000000		0.421981		0.000000		0.000000		0.000000		0.000000		0.000000		0.000000		0.000000
0.422154		0.000000		0.000000		0.000000		0.000000		0.000000		0.422106		0.422120		0.000000		0.422149		0.000000		0.000000		0.000000		0.000000		0.000000		0.000000		0.000000		0.000000		0.000000		0.422129		0.000000		0.000000		0.000000		0.000000		0.000000
0.000000		0.000000		0.000000		0.000000		0.000000		0.000000		0.000000		0.000000		0.000000		0.000000		0.423046		0.423043		0.000000		0.000000		0.000000		0.000000		0.000000		0.000000		0.000000		0.000000		0.000000		0.000000		0.000000		0.423030		0.000000
0.000000		0.000000		0.000000		0.000000		0.421838		0.000000		0.421815		0.000000		0.421845		0.000000		0.000000		0.000000		0.421824		0.000000		0.000000		0.421817		0.000000		0.000000		0.000000		0.000000		0.000000		0.000000		0.000000		0.000000		0.000000
0.000000		0.000000		0.000000		0.000000		0.000000		0.421252		0.000000		0.000000		0.000000		0.421273		0.000000		0.000000		0.000000		0.000000		0.000000		0.000000		0.000000		0.421248		0.000000		0.000000		0.000000		0.000000		0.000000		0.000000		0.000000
0.000000		0.000000		0.000000		0.000000		0.000000		0.000000		0.422098		0.000000		0.000000		0.000000		0.000000		0.000000		0.000000		0.000000		0.000000		0.000000		0.000000		0.000000		0.000000		0.000000		0.000000		0.000000		0.000000		0.000000		0.000000
0.000000		0.000000		0.000000		0.000000		0.000000		0.000000		0.000000		0.000000		0.000000		0.000000		0.000000		0.000000		0.000000		0.000000		0.000000		0.421686		0.000000		0.000000		0.000000		0.000000		0.000000		0.000000		0.000000		0.000000		0.421690
0.000000		0.000000		0.000000		0.000000		0.000000		0.000000		0.000000		0.000000		0.000000		0.000000		0.000000		0.000000		0.000000		0.421520		0.421603		0.000000		0.000000		0.000000		0.000000		0.000000		0.000000		0.000000		0.000000		0.000000		0.000000
0.000000		0.000000		0.000000		0.000000		0.424158		0.000000		0.000000		0.000000		0.000000		0.000000		0.424201		0.000000		0.000000		0.000000		0.000000		0.000000		0.000000		0.000000		0.424115		0.000000		0.000000		0.000000		0.000000		0.000000		0.000000
0.000000		0.000000		0.000000		0.422704		0.000000		0.000000		0.000000		0.000000		0.422748		0.000000		0.000000		0.000000		0.422727		0.422764		0.000000		0.000000		0.000000		0.000000		0.000000		0.000000		0.422708		0.000000		0.000000		0.000000		0.000000
0.000000		0.000000		0.000000		0.000000		0.000000		0.000000		0.000000		0.000000		0.000000		0.000000		0.000000		0.000000		0.000000		0.421084		0.000000		0.000000		0.000000		0.000000		0.000000		0.000000		0.000000		0.000000		0.000000		0.000000		0.000000
0.421137		0.421204		0.000000		0.000000		0.000000		0.000000		0.000000		0.000000		0.421160		0.000000		0.000000		0.000000		0.000000		0.000000		0.421142		0.000000		0.000000		0.000000		0.000000		0.421197		0.000000		0.000000		0.000000		0.000000		0.000000
0.000000		0.000000		0.000000		0.421171		0.000000		0.000000		0.000000		0.000000		0.000000		0.000000		0.000000		0.000000		0.000000		0.000000		0.000000		0.421120		0.000000		0.000000		0.000000		0.000000		0.000000		0.000000		0.000000		0.000000		0.000000
0.000000		0.000000		0.000000		0.000000		0.000000		0.000000		0.000000		0.000000		0.000000		0.000000		0.000000		0.000000		0.000000		0.000000		0.000000		0.000000		0.000000		0.000000		0.000000		0.000000		0.000000		0.000000		0.000000		0.000000		0.000000
0.000000		0.000000		0.000000		0.000000		0.000000		0.000000		0.000000		0.000000		0.000000		0.000000		0.000000		0.000000		0.000000		0.000000		0.000000		0.421195		0.000000		0.000000		0.000000		0.000000		0.000000		0.000000		0.000000		0.000000		0.421149
0.000000		0.000000		0.000000		0.000000		0.000000		0.000000		0.000000		0.000000		0.000000		0.000000		0.000000		0.000000		0.000000		0.000000		0.000000		0.000000		0.000000		0.000000		0.000000		0.000000		0.000000		0.000000		0.420931		0.420874		0.000000
0.000000		0.000000		0.000000		0.000000		0.000000		0.000000		0.000000		0.000000		0.000000		0.000000		0.000000		0.000000		0.421459		0.000000		0.000000		0.000000		0.421455		0.000000		0.000000		0.000000		0.000000		0.000000		0.000000		0.000000		0.000000
0.421480		0.000000		0.000000		0.000000		0.421510		0.000000		0.000000		0.421501		0.000000		0.000000		0.421545		0.000000		0.000000		0.000000		0.000000		0.000000		0.000000		0.000000		0.000000		0.000000		0.000000		0.000000		0.000000		0.000000		0.000000
0.000000		0.421909		0.000000		0.000000		0.000000		0.000000		0.421981		0.000000		0.000000		0.000000		0.000000		0.000000		0.000000		0.000000		0.000000		0.000000		0.000000		0.422022		0.000000		0.421947		0.421922		0.000000		0.000000		0.422086		0.421972
0.421181		0.421201		0.421255		0.000000		0.000000		0.000000		0.000000		0.000000		0.000000		0.000000		0.000000		0.000000		0.000000		0.000000		0.000000		0.000000		0.000000		0.000000		0.000000		0.000000		0.000000		0.000000		0.000000		0.000000		0.421218
0.000000		0.000000		0.000000		0.000000		0.000000		0.000000		0.421171		0.000000		0.421119		0.000000		0.000000		0.000000		0.000000		0.000000		0.000000		0.000000		0.000000		0.000000		0.000000		0.000000		0.000000		0.000000		0.000000		0.000000		0.000000
0.000000		0.000000		0.421167		0.000000		0.000000		0.000000		0.000000		0.000000		0.000000		0.000000		0.000000		0.000000		0.000000		0.000000		0.000000		0.000000		0.000000		0.000000		0.000000		0.000000		0.000000		0.000000		0.000000		0.000000		0.000000
0.000000		0.000000		0.000000		0.422267		0.000000		0.000000		0.000000		0.000000		0.000000		0.000000		0.000000		0.000000		0.000000		0.000000		0.000000		0.000000		0.000000		0.000000		0.000000		0.422256		0.000000		0.000000		0.000000		0.422182		0.000000
0.000000		0.000000		0.000000		0.421949		0.000000		0.000000		0.000000		0.000000		0.421990		0.000000		0.000000		0.422013		0.000000		0.000000		0.000000		0.000000		0.000000		0.000000		0.000000		0.000000		0.000000		0.000000		0.000000		0.000000		0.000000
0.000000		0.000000		0.000000		0.000000		0.000000		0.000000		0.000000		0.000000		0.000000		0.000000		0.000000		0.000000		0.000000		0.000000		0.000000		0.000000		0.000000		0.000000		0.000000		0.000000		0.421111		0.000000		0.000000		0.421075		0.000000
0.000000		0.000000		0.000000		0.000000		0.000000		0.000000		0.000000		0.000000		0.000000		0.000000		0.000000		0.000000		0.421128		0.421174		0.000000		0.000000		0.000000		0.421145		0.000000		0.000000		0.421121		0.000000		0.000000		0.000000		0.000000
0.000000		0.000000		0.000000		0.000000		0.000000		0.000000		0.000000		0.000000		0.000000		0.000000		0.000000		0.000000		0.000000		0.000000		0.000000		0.000000		0.000000		0.000000		0.421688		0.000000		0.000000		0.000000		0.000000		0.000000		0.000000
0.000000		0.000000		0.000000		0.000000		0.000000		0.000000		0.000000		0.000000		0.000000		0.000000		0.000000		0.000000		0.421049		0.000000		0.000000		0.000000		0.000000		0.000000		0.000000		0.000000		0.000000		0.000000		0.000000		0.000000		0.000000
0.421073		0.000000		0.000000		0.000000		0.000000		0.000000		0.000000		0.000000		0.000000		0.000000		0.000000		0.000000		0.000000		0.000000		0.000000		0.000000		0.000000		0.000000		0.000000		0.000000		0.000000		0.000000		0.000000		0.000000		0.000000
0.000000		0.000000		0.000000		0.000000		0.000000		0.000000		0.421064		0.000000		0.000000		0.421057		0.000000		0.000000		0.000000		0.000000		0.000000		0.000000		0.000000		0.000000		0.000000		0.000000		0.000000		0.000000		0.000000		0.000000		0.000000
0.000000		0.000000		0.000000		0.000000		0.000000		0.000000		0.000000		0.000000		0.000000		0.000000		0.000000		0.421893		0.000000		0.000000		0.000000		0.000000		0.000000		0.421899		0.000000		0.000000		0.000000		0.000000		0.000000		0.000000		0.421964
0.000000		0.000000		0.422002		0.422030		0.000000		0.000000		0.000000		0.000000		0.422012		0.000000		0.000000		0.000000		0.000000		0.000000		0.000000		0.422038		0.000000		0.000000		0.000000		0.000000		0.422008		0.000000		0.000000		0.000000		0.000000
0.000000		0.000000		0.000000		0.000000		0.000000		0.000000		0.000000		0.000000		0.000000		0.000000		0.000000		0.000000		0.421194		0.000000		0.000000		0.421136		0.000000		0.000000		0.421226		0.000000		0.000000		0.000000		0.000000		0.000000		0.000000
0.000000		0.000000		0.000000		0.000000		0.000000		0.000000		0.000000		0.000000		0.000000		0.421944		0.000000		0.000000		0.000000		0.000000		0.000000		0.000000		0.000000		0.000000		0.000000		0.000000		0.000000		0.000000		0.000000		0.000000		0.000000
0.000000		0.000000		0.000000		0.000000		0.000000		0.000000		0.000000		0.000000		0.000000		0.000000		0.000000		0.000000		0.000000		0.000000		0.000000		0.000000		0.000000		0.000000		0.421202		0.000000		0.000000		0.000000		0.000000		0.000000		0.000000
0.000000		0.000000		0.000000		0.000000		0.421262		0.000000		0.000000		0.000000		0.000000		0.000000		0.000000		0.421278		0.000000		0.000000		0.421283		0.000000		0.000000		0.000000		0.000000		0.000000		0.000000		0.000000		0.000000		0.000000		0.000000
0.000000		0.000000		0.000000		0.000000		0.000000		0.000000		0.000000		0.000000		0.000000		0.000000		0.421617		0.000000		0.421611		0.000000		0.000000		0.000000		0.000000		0.000000		0.000000		0.421594		0.000000		0.000000		0.000000		0.000000		0.000000
0.000000		0.000000		0.000000		0.000000		0.000000		0.000000		0.000000		0.000000		0.000000		0.000000		0.000000		0.000000		0.000000		0.000000		0.000000		0.421535		0.000000		0.421533		0.000000		0.000000		0.000000		0.000000		0.000000		0.000000		0.000000
0.000000		0.000000		0.000000		0.000000		0.000000		0.000000		0.000000		0.000000		0.000000		0.000000		0.000000		0.000000		0.000000		0.000000		0.000000		0.000000		0.000000		0.000000		0.000000		0.421259		0.000000		0.000000		0.000000		0.421122		0.000000
0.000000		0.000000		0.000000		0.000000		0.421527		0.000000		0.000000		0.000000		0.000000		0.421532		0.000000		0.000000		0.000000		0.000000		0.000000		0.421551		0.000000		0.421587		0.000000		0.000000		0.000000		0.000000		0.000000		0.000000		0.000000
0.000000		0.000000		0.000000		0.000000		0.000000		0.000000		0.000000		0.000000		0.421675		0.000000		0.000000		0.000000		0.421640		0.000000		0.000000		0.421716		0.000000		0.000000		0.000000		0.000000		0.421663		0.000000		0.000000		0.000000		0.000000
0.000000		0.000000		0.000000		0.000000		0.421686		0.421715		0.000000		0.000000		0.000000		0.000000		0.000000		0.000000		0.000000		0.421671		0.000000		0.000000		0.000000		0.000000		0.000000		0.000000		0.000000		0.421682		0.000000		0.000000		0.000000
0.000000		0.000000		0.421124		0.000000		0.000000		0.000000		0.000000		0.000000		0.000000		0.000000		0.000000		0.421126		0.421145		0.000000		0.000000		0.000000		0.000000		0.000000		0.000000		0.000000		0.000000		0.000000		0.000000		0.421164		0.000000
0.000000		0.421182		0.000000		0.000000		0.000000		0.000000		0.000000		0.000000		0.000000		0.000000		0.000000		0.000000		0.000000		0.421192		0.000000		0.000000		0.000000		0.000000		0.421235		0.421180		0.000000		0.000000		0.000000		0.000000		0.000000
0.000000		0.000000		0.000000		0.421698		0.000000		0.000000		0.000000		0.000000		0.000000		0.000000		0.000000		0.421793		0.000000		0.000000		0.000000		0.000000		0.000000		0.000000		0.421816		0.000000		0.000000		0.000000		0.000000		0.000000		0.000000
0.000000		0.000000		0.000000		0.000000		0.000000		0.000000		0.000000		0.000000		0.000000		0.000000		0.000000		0.000000		0.000000		0.000000		0.000000		0.000000		0.422066		0.000000		0.000000		0.000000		0.000000		0.000000		0.000000		0.000000		0.000000
0.000000		0.000000		0.000000		0.000000		0.000000		0.000000		0.000000		0.421112		0.000000		0.000000		0.000000		0.000000		0.000000		0.000000		0.000000		0.000000		0.000000		0.000000		0.000000		0.000000		0.000000		0.000000		0.000000		0.000000		0.000000
0.000000		0.000000		0.421952		0.000000		0.421965		0.000000		0.000000		0.000000		0.000000		0.000000		0.000000		0.000000		0.422013		0.000000		0.000000		0.000000		0.000000		0.000000		0.000000		0.000000		0.421953		0.000000		0.000000		0.000000		0.000000
0.000000		0.000000		0.000000		0.000000		0.000000		0.000000		0.000000		0.000000		0.000000		0.000000		0.000000		0.000000		0.000000		0.000000		0.000000		0.000000		0.422964		0.000000		0.000000		0.000000		0.000000		0.000000		0.000000		0.000000		0.000000
0.000000		0.000000		0.000000		0.000000		0.000000		0.000000		0.000000		0.422606		0.000000		0.000000		0.000000		0.000000		0.000000		0.000000		0.000000		0.422630		0.000000		0.000000		0.000000		0.000000		0.000000		0.000000		0.000000		0.000000		0.000000
0.000000		0.000000		0.000000		0.000000		0.000000		0.000000		0.000000		0.000000		0.000000		0.000000		0.000000		0.000000		0.000000		0.000000		0.000000		0.000000		0.000000		0.000000		0.000000		0.000000		0.000000		0.000000		0.000000		0.000000		0.000000
0.000000		0.000000		0.000000		0.000000		0.000000		0.000000		0.000000		0.423611		0.000000		0.000000		0.000000		0.000000		0.000000		0.000000		0.000000		0.000000		0.000000		0.000000		0.000000		0.000000		0.000000		0.000000		0.423609		0.000000		0.000000
0.000000		0.000000		0.000000		0.000000		0.421346		0.000000		0.000000		0.000000		0.000000		0.000000		0.000000		0.000000		0.000000		0.000000		0.000000		0.000000		0.421409		0.000000		0.000000		0.000000		0.000000		0.000000		0.000000		0.000000		0.000000
0.000000		0.000000		0.000000		0.000000		0.000000		0.000000		0.000000		0.000000		0.000000		0.421302		0.421379		0.000000		0.000000		0.000000		0.000000		0.000000		0.000000		0.000000		0.000000		0.000000		0.000000		0.000000		0.421288		0.000000		0.000000
0.000000		0.000000		0.000000		0.000000		0.000000		0.000000		0.000000		0.000000		0.421154		0.000000		0.000000		0.000000		0.421132		0.000000		0.000000		0.000000		0.421110		0.000000		0.000000		0.000000		0.000000		0.000000		0.000000		0.000000		0.000000
0.000000		0.000000		0.424108		0.000000		0.000000		0.000000		0.000000		0.000000		0.000000		0.000000		0.000000		0.000000		0.000000		0.000000		0.000000		0.000000		0.000000		0.424149		0.000000		0.000000		0.000000		0.000000		0.000000		0.000000		0.000000
0.000000		0.000000		0.000000		0.421150		0.000000		0.000000		0.000000		0.000000		0.000000		0.000000		0.000000		0.000000		0.000000		0.000000		0.000000		0.000000		0.000000		0.000000		0.000000		0.000000		0.000000		0.000000		0.000000		0.000000		0.000000
0.000000		0.000000		0.000000		0.000000		0.000000		0.000000		0.000000		0.000000		0.000000		0.000000		0.423468		0.000000		0.000000		0.423455		0.000000		0.000000		0.000000		0.000000		0.000000		0.000000		0.000000		0.423414		0.000000		0.000000		0.000000
0.000000		0.000000		0.000000		0.000000		0.000000		0.000000		0.423033		0.000000		0.000000		0.000000		0.000000		0.000000		0.000000		0.000000		0.423017		0.000000		0.000000		0.000000		0.000000		0.000000		0.000000		0.000000		0.000000		0.000000		0.000000
0.000000		0.421135		0.421144		0.000000		0.000000		0.000000		0.000000		0.000000		0.000000		0.421173		0.000000		0.000000		0.000000		0.000000		0.000000		0.000000		0.000000		0.000000		0.000000		0.421191		0.000000		0.000000		0.000000		0.000000		0.000000
0.000000		0.000000		0.000000		0.000000		0.000000		0.000000		0.000000		0.000000		0.000000		0.000000		0.000000		0.000000		0.000000		0.000000		0.000000		0.000000		0.000000		0.000000		0.000000		0.000000		0.000000		0.000000		0.000000		0.000000		0.000000
0.000000		0.000000		0.000000		0.000000		0.000000		0.000000		0.000000		0.423806		0.000000		0.000000		0.000000		0.000000		0.000000		0.000000		0.000000		0.000000		0.000000		0.000000		0.000000		0.000000		0.000000		0.000000		0.000000		0.000000		0.000000
0.000000		0.000000		0.000000		0.000000		0.421336		0.000000		0.000000		0.000000		0.000000		0.000000		0.000000		0.000000		0.000000		0.000000		0.000000		0.000000		0.000000		0.000000		0.000000		0.000000		0.000000		0.000000		0.000000		0.000000		0.000000
0.421185		0.000000		0.421124		0.000000		0.000000		0.000000		0.000000		0.000000		0.421144		0.000000		0.000000		0.000000		0.000000		0.000000		0.000000		0.000000		0.000000		0.000000		0.000000		0.421192		0.000000		0.000000		0.000000		0.000000		0.000000
0.000000		0.000000		0.000000		0.422260		0.000000		0.000000		0.000000		0.000000		0.422195		0.000000		0.000000		0.000000		0.422251		0.000000		0.000000		0.000000		0.000000		0.000000		0.000000		0.000000		0.000000		0.000000		0.000000		0.000000		0.000000
0.000000		0.000000		0.000000		0.000000		0.000000		0.000000		0.000000		0.000000		0.000000		0.000000		0.000000		0.000000		0.000000		0.000000		0.421162		0.000000		0.000000		0.000000		0.000000		0.000000		0.000000		0.000000		0.000000		0.000000		0.421155
0.000000		0.000000		0.000000		0.000000		0.000000		0.000000		0.000000		0.000000		0.000000		0.000000		0.000000		0.000000		0.000000		0.000000		0.000000		0.421345		0.000000		0.000000		0.000000		0.000000		0.000000		0.000000		0.000000		0.000000		0.000000
0.000000		0.000000		0.000000		0.000000		0.000000		0.000000		0.000000		0.422994		0.423017		0.000000		0.422984		0.000000		0.000000		0.000000		0.000000		0.000000		0.000000		0.000000		0.000000		0.000000		0.000000		0.000000		0.000000		0.000000		0.000000
0.000000		0.000000		0.000000		0.000000		0.000000		0.000000		0.000000		0.000000		0.000000		0.000000		0.000000		0.000000		0.000000		0.000000		0.000000		0.000000		0.000000		0.000000		0.421221		0.000000		0.421156		0.000000		0.000000		0.000000		0.000000
0.000000		0.000000		0.000000		0.000000		0.000000		0.000000		0.000000		0.421146		0.000000		0.000000		0.000000		0.000000		0.000000		0.000000		0.000000		0.000000		0.421171		0.000000		0.000000		0.000000		0.000000		0.000000		0.421155		0.000000		0.000000
0.000000		0.000000		0.000000		0.422145		0.000000		0.422197		0.000000		0.000000		0.000000		0.000000		0.000000		0.000000		0.000000		0.000000		0.000000		0.422227		0.000000		0.000000		0.000000		0.000000		0.000000		0.000000		0.000000		0.000000		0.000000
0.000000		0.000000		0.000000		0.422601		0.422602		0.000000		0.000000		0.000000		0.000000		0.000000		0.000000		0.000000		0.000000		0.000000		0.000000		0.000000		0.000000		0.000000		0.422655		0.000000		0.000000		0.000000		0.000000		0.000000		0.000000
0.000000		0.000000		0.421761		0.000000		0.000000		0.000000		0.000000		0.000000		0.421828		0.000000		0.000000		0.000000		0.000000		0.421782		0.000000		0.000000		0.000000		0.421790		0.000000		0.000000		0.000000		0.000000		0.000000		0.000000		0.000000
0.000000		0.000000		0.000000		0.000000		0.000000		0.000000		0.000000		0.000000		0.000000		0.000000		0.000000		0.000000		0.000000		0.000000		0.000000		0.000000		0.000000		0.000000		0.000000		0.000000		0.000000		0.000000		0.000000		0.000000		0.000000
0.000000		0.000000		0.000000		0.000000		0.421612		0.421559		0.000000		0.000000		0.000000		0.000000		0.000000		0.000000		0.000000		0.000000		0.000000		0.000000		0.000000		0.421628		0.421671		0.000000		0.000000		0.000000		0.000000		0.000000		0.000000
0.000000		0.000000		0.000000		0.000000		0.000000		0.000000		0.000000		0.000000		0.000000		0.000000		0.000000		0.000000		0.000000		0.000000		0.000000		0.000000		0.000000		0.000000		0.000000		0.000000		0.000000		0.422739		0.422782		0.000000		0.000000
0.422128		0.000000		0.000000		0.000000		0.000000		0.422159		0.000000		0.000000		0.000000		0.000000		0.000000		0.000000		0.422076		0.000000		0.000000		0.000000		0.000000		0.000000		0.000000		0.422104		0.000000		0.000000		0.000000		0.000000		0.422130
0.000000		0.000000		0.000000		0.000000		0.000000		0.000000		0.000000		0.000000		0.000000		0.000000		0.000000		0.000000		0.000000		0.000000		0.000000		0.000000		0.000000		0.421204		0.000000		0.000000		0.000000		0.000000		0.000000		0.000000		0.000000
0.000000		0.421068		0.000000		0.000000		0.000000		0.000000		0.000000		0.421085		0.000000		0.421133		0.000000		0.000000		0.000000		0.000000		0.000000		0.000000		0.000000		0.421082		0.000000		0.000000		0.000000		0.000000		0.000000		0.000000		0.000000
0.000000		0.000000		0.000000		0.000000		0.000000		0.000000		0.000000		0.000000		0.421042		0.421083		0.000000		0.000000		0.000000		0.000000		0.000000		0.000000		0.000000		0.000000		0.000000		0.000000		0.421082		0.000000		0.421100		0.421126		0.000000
0.000000		0.000000		0.000000		0.000000		0.000000		0.000000		0.000000		0.000000		0.000000		0.000000		0.000000		0.000000		0.000000		0.422640		0.000000		0.000000		0.000000		0.000000		0.422631		0.000000		0.000000		0.000000		0.000000		0.422731		0.422646
0.000000		0.000000		0.000000		0.000000		0.000000		0.000000		0.000000		0.000000		0.000000		0.000000		0.000000		0.000000		0.000000		0.000000		0.000000		0.000000		0.421597		0.000000		0.000000		0.000000		0.000000		0.000000		0.000000		0.000000		0.000000
0.000000		0.000000		0.000000		0.000000		0.000000		0.000000		0.000000		0.000000		0.000000		0.000000		0.000000		0.000000		0.000000		0.000000		0.000000		0.000000		0.000000		0.000000		0.000000		0.000000		0.000000		0.421211		0.000000		0.000000		0.000000
0.000000		0.000000		0.000000		0.000000		0.000000		0.000000		0.000000		0.000000		0.000000		0.000000		0.000000		0.000000		0.000000		0.000000		0.000000		0.000000		0.000000		0.000000		0.000000		0.422043		0.000000		0.000000		0.000000		0.000000		0.000000
0.000000		0.000000		0.000000		0.000000		0.000000		0.000000		0.000000		0.000000		0.000000		0.421565		0.000000		0.000000		0.000000		0.000000		0.000000		0.000000		0.421517		0.000000		0.000000		0.000000		0.000000		0.000000		0.000000		0.000000		0.000000
0.000000		0.000000		0.000000		0.000000		0.000000		0.000000		0.000000		0.000000		0.000000		0.421162		0.000000		0.421176		0.000000		0.421221		0.000000		0.000000		0.000000		0.000000		0.421158		0.000000		0.421156		0.000000		0.000000		0.000000		0.000000
0.000000		0.000000		0.421202		0.000000		0.421188		0.000000		0.000000		0.000000		0.000000		0.000000		0.000000		0.000000		0.000000		0.000000		0.000000		0.421157		0.000000		0.000000		0.000000		0.000000		0.000000		0.000000		0.000000		0.421165		0.000000
0.421270		0.000000		0.000000		0.000000		0.000000		0.000000		0.421193		0.000000		0.000000		0.000000		0.421258		0.000000		0.000000		0.000000		0.000000		0.000000		0.000000		0.000000		0.000000		0.000000		0.000000		0.000000		0.000000		0.000000		0.000000
0.000000		0.000000		0.000000		0.000000		0.000000		0.000000		0.000000		0.000000		0.000000		0.000000		0.000000		0.000000		0.000000		0.000000		0.000000		0.000000		0.000000		0.000000		0.000000		0.000000		0.000000		0.000000		0.421344		0.000000		0.000000
0.000000		0.000000		0.421977		0.000000		0.000000		0.000000		0.000000		0.000000		0.000000		0.000000		0.421995		0.000000		0.421980		0.000000		0.000000		0.000000		0.000000		0.000000		0.000000		0.000000		0.000000		0.000000		0.000000		0.000000		0.000000
0.000000		0.421777		0.000000		0.000000		0.000000		0.000000		0.000000		0.000000		0.000000		0.000000		0.000000		0.000000		0.421794		0.000000		0.000000		0.421766		0.000000		0.000000		0.421826		0.000000		0.000000		0.000000		0.421783		0.000000		0.000000
0.000000		0.000000		0.000000		0.000000		0.000000		0.000000		0.000000		0.000000		0.000000		0.000000		0.000000		0.000000		0.000000		0.000000		0.000000		0.000000		0.000000		0.000000		0.000000		0.000000		0.421603		0.421612		0.000000		0.421618		0.000000
0.000000		0.000000		0.000000		0.000000		0.000000		0.000000		0.000000		0.000000		0.000000		0.000000		0.000000		0.000000		0.000000		0.000000		0.000000		0.000000		0.000000		0.000000		0.000000		0.421861		0.000000		0.000000		0.000000		0.000000		0.000000
0.000000		0.000000		0.000000		0.000000		0.000000		0.000000		0.000000		0.000000		0.000000		0.000000		0.000000		0.000000		0.000000		0.000000		0.000000		0.000000		0.421420		0.000000		0.000000		0.000000		0.000000		0.000000		0.000000		0.000000		0.000000
0.000000		0.000000		0.000000		0.000000		0.000000		0.421613		0.000000		0.000000		0.000000		0.000000		0.000000		0.000000		0.000000		0.000000		0.421549		0.000000		0.000000		0.421657		0.000000		0.000000		0.000000		0.000000		0.000000		0.000000		0.000000
0.000000		0.000000		0.000000		0.000000		0.000000		0.000000		0.000000		0.421137		0.000000		0.421074		0.421159		0.000000		0.000000		0.000000		0.000000		0.000000		0.000000		0.000000		0.000000		0.000000		0.000000		0.000000		0.421071		0.000000		0.000000
0.000000		0.000000		0.000000		0.000000		0.000000		0.000000		0.000000		0.000000		0.000000		0.000000		0.000000		0.000000		0.000000		0.000000		0.000000		0.000000		0.000000		0.000000		0.000000		0.000000		0.000000		0.000000		0.000000		0.000000		0.000000
0.000000		0.000000		0.000000		0.000000		0.000000		0.000000		0.000000		0.000000		0.000000		0.000000		0.000000		0.000000		0.000000		0.000000		0.421151		0.000000		0.000000		0.000000		0.000000		0.000000		0.000000		0.000000		0.000000		0.000000		0.421214
0.000000		0.000000		0.000000		0.000000		0.000000		0.000000		0.000000		0.000000		0.000000		0.000000		0.000000		0.000000		0.000000		0.421196		0.000000		0.000000		0.000000		0.000000		0.000000		0.000000		0.000000		0.000000		0.000000		0.000000		0.000000
0.000000		0.421139		0.000000		0.000000		0.421164		0.000000		0.000000		0.000000		0.000000		0.000000		0.000000		0.000000		0.000000		0.000000		0.000000		0.000000		0.421143		0.000000		0.000000		0.000000		0.000000		0.000000		0.421126		0.000000		0.000000
0.421247		0.000000		0.000000		0.000000		0.000000		0.000000		0.000000		0.000000		0.421264		0.000000		0.000000		0.000000		0.000000		0.000000		0.000000		0.000000		0.000000		0.000000		0.000000		0.000000		0.000000		0.000000		0.421177		0.000000		0.000000
0.000000		0.000000		0.421457		0.000000		0.000000		0.000000		0.000000		0.000000		0.000000		0.000000		0.000000		0.000000		0.000000		0.421479		0.000000		0.000000		0.000000		0.000000		0.000000		0.000000		0.000000		0.000000		0.421499		0.000000		0.000000
0.000000		0.000000		0.000000		0.421245		0.000000		0.000000		0.000000		0.000000		0.000000		0.421242		0.000000		0.000000		0.000000		0.421290		0.000000		0.000000		0.000000		0.000000		0.000000		0.000000		0.000000		0.000000		0.000000		0.000000		0.000000
0.000000		0.000000		0.000000		0.000000		0.000000		0.000000		0.000000		0.000000		0.423407		0.000000		0.000000		0.000000		0.000000		0.000000		0.423425		0.000000		0.000000		0.423427		0.000000		0.000000		0.000000		0.000000		0.000000		0.000000		0.000000
0.000000		0.421096		0.000000		0.000000		0.000000		0.000000		0.000000		0.000000		0.000000		0.000000		0.000000		0.000000		0.000000		0.000000		0.000000		0.000000		0.000000		0.000000		0.000000		0.000000		0.000000		0.000000		0.000000		0.000000		0.000000
0.000000		0.000000		0.000000		0.000000		0.000000		0.000000		0.421128		0.000000		0.000000		0.000000		0.000000		0.000000		0.000000		0.000000		0.000000		0.000000		0.000000		0.000000		0.000000		0.000000		0.000000		0.000000		0.421083		0.000000		0.000000
0.000000		0.000000		0.421607		0.000000		0.421585		0.000000		0.421617		0.000000		0.000000		0.000000		0.000000		0.000000		0.000000		0.000000		0.421540		0.000000		0.000000		0.000000		0.000000		0.000000		0.000000		0.000000		0.000000		0.000000		0.000000
0.000000		0.000000		0.000000		0.000000		0.000000		0.000000		0.000000		0.424344		0.000000		0.000000		0.000000		0.000000		0.000000		0.000000		0.000000		0.000000		0.000000		0.000000		0.424299		0.000000		0.000000		0.000000		0.000000		0.000000		0.000000
0.000000		0.000000		0.000000		0.000000		0.000000		0.000000		0.000000		0.000000		0.000000		0.421021		0.000000		0.000000		0.000000		0.000000		0.000000		0.000000		0.000000		0.000000		0.000000		0.000000		0.000000		0.000000		0.000000		0.000000		0.000000
0.000000		0.000000		0.000000		0.000000		0.000000		0.000000		0.000000		0.421115		0.000000		0.000000		0.000000		0.000000		0.000000		0.000000		0.000000		0.000000		0.000000		0.000000		0.000000		0.000000		0.000000		0.000000		0.000000		0.000000		0.000000
0.000000		0.000000		0.000000		0.000000		0.000000		0.421250		0.000000		0.000000		0.000000		0.000000		0.000000		0.000000		0.000000		0.000000		0.000000		0.000000		0.000000		0.000000		0.000000		0.421273		0.000000		0.000000		0.000000		0.000000		0.000000
0.000000		0.421053		0.000000		0.421036		0.000000		0.000000		0.000000		0.000000		0.000000		0.000000		0.000000		0.000000		0.000000		0.000000		0.000000		0.000000		0.000000		0.000000		0.000000		0.000000		0.000000		0.000000		0.000000		0.421071		0.000000
0.000000		0.000000		0.000000		0.000000		0.000000		0.000000		0.000000		0.000000		0.000000		0.000000		0.421143		0.000000		0.000000		0.000000		0.000000		0.000000		0.000000		0.000000		0.000000		0.000000		0.000000		0.421133		0.000000		0.421088		0.000000
0.000000		0.000000		0.000000		0.000000		0.421800		0.000000		0.421809		0.000000		0.000000		0.000000		0.000000		0.421753		0.000000		0.000000		0.000000		0.000000		0.000000		0.000000		0.000000		0.000000		0.000000		0.000000		0.000000		0.000000		0.000000
0.000000		0.000000		0.000000		0.000000		0.000000		0.000000		0.000000		0.000000		0.000000		0.000000		0.000000		0.000000		0.000000		0.000000		0.000000		0.000000		0.000000		0.000000		0.000000		0.000000		0.000000		0.421384		0.000000		0.000000		0.000000
0.000000		0.000000		0.000000		0.000000		0.000000		0.000000		0.000000		0.000000		0.000000		0.000000		0.000000		0.422126		0.000000		0.000000		0.000000		0.000000		0.000000		0.000000		0.000000		0.000000		0.000000		0.422067		0.000000		0.000000		0.000000
0.421771		0.000000		0.000000		0.000000		0.000000		0.000000		0.000000		0.000000		0.000000		0.000000		0.000000		0.000000		0.000000		0.000000		0.000000		0.000000		0.000000		0.000000		0.000000		0.000000		0.000000		0.000000		0.000000		0.421737		0.421795
0.000000		0.000000		0.422172		0.422124		0.000000		0.000000		0.000000		0.000000		0.000000		0.000000		0.000000		0.422150		0.000000		0.000000		0.000000		0.000000		0.000000		0.000000		0.422149		0.000000		0.000000		0.000000		0.422122		0.000000		0.000000
0.000000		0.000000		0.000000		0.000000		0.000000		0.000000		0.421111		0.000000		0.421170		0.000000		0.000000		0.000000		0.000000		0.000000		0.000000		0.000000		0.000000		0.000000		0.000000		0.000000		0.000000		0.000000		0.000000		0.000000		0.000000
0.000000		0.000000		0.000000		0.000000		0.421532		0.000000		0.000000		0.000000		0.000000		0.000000		0.000000		0.000000		0.000000		0.000000		0.000000		0.000000		0.000000		0.000000		0.000000		0.000000		0.000000		0.000000		0.000000		0.000000		0.000000
0.000000		0.421107		0.000000		0.000000		0.000000		0.000000		0.000000		0.000000		0.000000		0.000000		0.000000		0.000000		0.000000		0.000000		0.000000		0.421096		0.421079		0.000000		0.000000		0.000000		0.000000		0.000000		0.000000		0.000000		0.000000
0.000000		0.000000		0.000000		0.421670		0.000000		0.000000		0.000000		0.000000		0.000000		0.000000		0.000000		0.000000		0.000000		0.000000		0.000000		0.000000		0.000000		0.000000		0.000000		0.000000		0.000000		0.000000		0.000000		0.000000		0.000000
0.000000		0.422519		0.000000		0.422549		0.000000		0.000000		0.000000		0.422532		0.000000		0.000000		0.000000		0.000000		0.000000		0.000000		0.000000		0.000000		0.000000		0.000000		0.000000		0.000000		0.000000		0.000000		0.000000		0.422558		0.000000
0.000000		0.421078		0.000000		0.421042		0.000000		0.421083		0.000000		0.000000		0.000000		0.000000		0.000000		0.000000		0.000000		0.000000		0.421097		0.000000		0.000000		0.000000		0.000000		0.000000		0.421132		0.000000		0.000000		0.000000		0.421098
0.000000		0.000000		0.000000		0.421963		0.000000		0.421949		0.000000		0.000000		0.000000		0.000000		0.000000		0.000000		0.000000		0.000000		0.000000		0.000000		0.000000		0.000000		0.000000		0.000000		0.000000		0.000000		0.000000		0.000000		0.000000
0.000000		0.000000		0.000000		0.000000		0.000000		0.000000		0.000000		0.000000		0.421847		0.000000		0.000000		0.421818		0.000000		0.000000		0.000000		0.421797		0.000000		0.000000		0.421860		0.000000		0.000000		0.000000		0.000000		0.000000		0.000000
0.000000		0.000000		0.000000		0.000000		0.000000		0.000000		0.000000		0.000000		0.000000		0.000000		0.000000		0.000000		0.000000		0.000000		0.000000		0.000000		0.000000		0.000000		0.000000		0.000000		0.000000		0.000000		0.000000		0.000000		0.000000
0.000000		0.000000		0.422769		0.000000		0.000000		0.000000		0.000000		0.000000		0.422803		0.000000		0.000000		0.000000		0.000000		0.000000		0.000000		0.000000		0.000000		0.000000		0.000000		0.000000		0.000000		0.000000		0.000000		0.000000		0.000000
0.421948		0.000000		0.000000		0.000000		0.000000		0.000000		0.000000		0.000000		0.000000		0.000000		0.000000		0.000000		0.000000		0.000000		0.000000		0.000000		0.000000		0.000000		0.000000		0.000000		0.422009		0.000000		0.000000		0.000000		0.000000
0.000000		0.000000		0.000000		0.000000		0.000000		0.000000		0.000000		0.000000		0.000000		0.000000		0.000000		0.000000		0.000000		0.000000		0.000000		0.421088		0.000000		0.000000		0.000000		0.000000		0.000000		0.000000		0.000000		0.000000		0.000000
0.000000		0.000000		0.000000		0.000000		0.000000		0.000000		0.000000		0.000000		0.000000		0.000000		0.421737		0.421658		0.421723		0.000000		0.000000		0.000000		0.000000		0.000000		0.000000		0.000000		0.000000		0.000000		0.000000		0.000000		0.000000
0.000000		0.000000		0.000000		0.000000		0.000000		0.000000		0.000000		0.000000		0.000000		0.000000		0.000000		0.000000		0.000000		0.000000		0.000000		0.000000		0.422012		0.000000		0.000000		0.000000		0.000000		0.422030		0.000000		0.000000		0.421972
0.000000		0.000000		0.000000		0.000000		0.421487		0.000000		0.000000		0.000000		0.000000		0.000000		0.000000		0.000000		0.000000		0.000000		0.000000		0.000000		0.000000		0.000000		0.000000		0.000000		0.421508		0.000000		0.000000		0.000000		0.000000
0.422029		0.000000		0.000000		0.000000		0.422049		0.000000		0.000000		0.000000		0.000000		0.000000		0.000000		0.000000		0.000000		0.000000		0.000000		0.000000		0.421966		0.000000		0.000000		0.000000		0.000000		0.000000		0.000000		0.000000		0.000000
0.000000		0.000000		0.000000		0.000000		0.000000		0.000000		0.000000		0.000000		0.000000		0.000000		0.000000		0.000000		0.000000		0.421693		0.000000		0.000000		0.000000		0.000000		0.421766		0.000000		0.000000		0.421675		0.000000		0.000000		0.000000
0.000000		0.421433		0.421389		0.000000		0.421418		0.000000		0.000000		0.000000		0.000000		0.000000		0.000000		0.000000		0.421404		0.000000		0.000000		0.000000		0.000000		0.000000		0.000000		0.000000		0.000000		0.000000		0.421365		0.000000		0.000000
0.000000		0.000000		0.000000		0.000000		0.000000		0.421861		0.000000		0.000000		0.000000		0.421861		0.000000		0.000000		0.000000		0.000000		0.000000		0.000000		0.000000		0.000000		0.000000		0.000000		0.421876		0.000000		0.421889		0.000000		0.000000
0.000000		0.000000		0.000000		0.000000		0.423134		0.000000		0.000000		0.000000		0.000000		0.000000		0.000000		0.000000		0.000000		0.000000		0.000000		0.423097		0.000000		0.423105		0.000000		0.000000		0.000000		0.000000		0.000000		0.000000		0.000000
0.421973		0.000000		0.000000		0.000000		0.000000		0.000000		0.000000		0.000000		0.000000		0.000000		0.422030		0.000000		0.000000		0.000000		0.000000		0.000000		0.000000		0.000000		0.421996		0.000000		0.000000		0.000000		0.000000		0.000000		0.000000
0.000000		0.000000		0.000000		0.000000		0.000000		0.000000		0.000000		0.000000		0.000000		0.000000		0.422243		0.000000		0.000000		0.000000		0.000000		0.000000		0.000000		0.000000		0.000000		0.000000		0.000000		0.000000		0.000000		0.000000		0.000000
0.000000		0.000000		0.000000		0.000000		0.000000		0.000000		0.000000		0.000000		0.000000		0.000000		0.000000		0.000000		0.423429		0.000000		0.000000		0.000000		0.423355		0.000000		0.423438		0.000000		0.000000		0.000000		0.000000		0.000000		0.000000
0.000000		0.000000		0.000000		0.000000		0.000000		0.000000		0.000000		0.421116		0.421123		0.000000		0.000000		0.000000		0.421094		0.000000		0.000000		0.000000		0.000000		0.000000		0.000000		0.000000		0.000000		0.000000		0.000000		0.000000		0.000000
0.000000		0.421546		0.000000		0.000000		0.000000		0.000000		0.000000		0.000000		0.000000		0.000000		0.000000		0.000000		0.000000		0.000000		0.000000		0.421526		0.000000		0.000000		0.000000		0.000000		0.000000		0.000000		0.421566		0.000000		0.000000
0.000000		0.000000		0.000000		0.000000		0.000000		0.000000		0.000000		0.421243		0.000000		0.000000		0.000000		0.000000		0.421217		0.000000		0.000000		0.000000		0.000000		0.000000		0.000000		0.000000		0.421246		0.000000		0.000000		0.000000		0.421267
0.000000		0.000000		0.000000		0.000000		0.000000		0.000000		0.000000		0.000000		0.000000		0.000000		0.000000		0.422047		0.000000		0.000000		0.000000		0.000000		0.000000		0.422065		0.000000		0.000000		0.000000		0.000000		0.000000		0.000000		0.000000
0.000000		0.000000		0.422691		0.000000		0.000000		0.000000		0.000000		0.000000		0.422667		0.000000		0.000000		0.000000		0.000000		0.422703		0.000000		0.000000		0.000000		0.000000		0.000000		0.000000		0.000000		0.000000		0.000000		0.000000		0.000000
0.000000		0.000000		0.000000		0.421532		0.000000		0.421507		0.000000		0.000000		0.000000		0.000000		0.000000		0.000000		0.000000		0.000000		0.000000		0.000000		0.000000		0.000000		0.421560		0.000000		0.000000		0.000000		0.421558		0.000000		0.000000
0.000000		0.000000		0.000000		0.000000		0.000000		0.000000		0.000000		0.000000		0.000000		0.000000		0.000000		0.000000		0.000000		0.000000		0.000000		0.000000		0.000000		0.000000		0.000000		0.000000		0.000000		0.000000		0.000000		0.421585		0.000000
0.000000		0.000000		0.000000		0.000000		0.421109		0.421093		0.000000		0.000000		0.000000		0.000000		0.000000		0.000000		0.000000		0.000000		0.000000		0.000000		0.000000		0.000000		0.421157		0.000000		0.000000		0.000000		0.000000		0.000000		0.000000
0.000000		0.000000		0.000000		0.000000		0.000000		0.000000		0.000000		0.000000		0.000000		0.000000		0.000000		0.000000		0.000000		0.000000		0.421099		0.000000		0.000000		0.000000		0.000000		0.000000		0.000000		0.000000		0.000000		0.000000		0.000000
0.000000		0.000000		0.000000		0.421245		0.000000		0.000000		0.000000		0.000000		0.000000		0.000000		0.000000		0.000000		0.000000		0.000000		0.000000		0.000000		0.000000		0.000000		0.000000		0.000000		0.000000		0.000000		0.421234		0.000000		0.000000
0.000000		0.000000		0.000000		0.000000		0.000000		0.000000		0.000000		0.423640		0.000000		0.000000		0.000000		0.000000		0.000000		0.000000		0.000000		0.000000		0.423646		0.000000		0.000000		0.000000		0.000000		0.000000		0.000000		0.000000		0.000000
0.422775		0.000000		0.000000		0.000000		0.000000		0.000000		0.422792		0.000000		0.000000		0.000000		0.422829		0.422776		0.000000		0.000000		0.000000		0.000000		0.000000		0.000000		0.000000		0.000000		0.000000		0.000000		0.000000		0.422785		0.000000
0.000000		0.000000		0.421532		0.000000		0.000000		0.421517		0.000000		0.000000		0.000000		0.000000		0.000000		0.421520		0.421496		0.000000		0.421458		0.000000		0.000000		0.000000		0.421458		0.000000		0.000000		0.000000		0.000000		0.000000		0.000000
0.000000		0.000000		0.000000		0.000000		0.000000		0.422139		0.000000		0.000000		0.000000		0.422089		0.000000		0.000000		0.000000		0.000000		0.000000		0.000000		0.000000		0.422156		0.000000		0.000000		0.000000		0.000000		0.000000		0.000000		0.000000
0.000000		0.000000		0.000000		0.000000		0.000000		0.000000		0.000000		0.000000		0.000000		0.000000		0.000000		0.000000		0.421964		0.000000		0.000000		0.000000		0.000000		0.000000		0.000000		0.000000		0.000000		0.000000		0.000000		0.000000		0.000000
0.000000		0.000000		0.000000		0.000000		0.000000		0.000000		0.421063		0.000000		0.000000		0.000000		0.000000		0.000000		0.000000		0.000000		0.000000		0.000000		0.000000		0.000000		0.000000		0.000000		0.000000		0.000000		0.421030		0.000000		0.000000
0.000000		0.000000		0.000000		0.000000		0.000000		0.000000		0.000000		0.000000		0.421802		0.000000		0.000000		0.000000		0.421834		0.000000		0.000000		0.000000		0.000000		0.000000		0.421798		0.000000		0.000000		0.000000		0.000000		0.000000		0.000000
0.000000		0.000000		0.000000		0.000000		0.000000		0.000000		0.000000		0.000000		0.421459		0.000000		0.000000		0.000000		0.000000		0.000000		0.000000		0.000000		0.000000		0.000000		0.000000		0.000000		0.421449		0.000000		0.000000		0.000000		0.000000
0.000000		0.000000		0.000000		0.000000		0.000000		0.000000		0.000000		0.000000		0.000000		0.000000		0.000000		0.421404		0.000000		0.000000		0.000000		0.000000		0.000000		0.000000		0.421381		0.000000		0.000000		0.000000		0.000000		0.000000		0.000000
0.000000		0.000000		0.000000		0.000000		0.421247		0.000000		0.000000		0.000000		0.000000		0.000000		0.000000		0.000000		0.000000		0.000000		0.000000		0.000000		0.000000		0.000000		0.000000		0.000000		0.000000		0.000000		0.000000		0.421189		0.000000
0.000000		0.000000		0.000000		0.000000		0.000000		0.000000		0.000000		0.000000		0.000000		0.000000		0.000000		0.000000		0.421203		0.000000		0.000000		0.000000		0.421199		0.000000		0.000000		0.000000		0.000000		0.000000		0.000000		0.421186		0.000000
0.000000		0.000000		0.000000		0.000000		0.000000		0.000000		0.000000		0.000000		0.000000		0.000000		0.000000		0.000000		0.000000		0.000000		0.000000		0.000000		0.000000		0.000000		0.000000		0.000000		0.000000		0.000000		0.000000		0.000000		0.000000
0.000000		0.000000		0.000000		0.000000		0.000000		0.000000		0.000000		0.000000		0.000000		0.000000		0.000000		0.000000		0.000000		0.000000		0.000000		0.000000		0.000000		0.000000		0.000000		0.000000		0.000000		0.000000		0.000000		0.421055		0.000000
0.000000		0.000000		0.000000		0.422074		0.000000		0.000000		0.000000		0.000000		0.000000		0.000000		0.000000		0.000000		0.000000		0.000000		0.000000		0.000000		0.000000		0.000000		0.000000		0.000000		0.000000		0.000000		0.000000		0.000000		0.000000
0.000000		0.000000		0.000000		0.000000		0.000000		0.421015		0.000000		0.000000		0.000000		0.000000		0.000000		0.421049		0.000000		0.000000		0.000000		0.000000		0.000000		0.000000		0.000000		0.000000		0.000000		0.000000		0.421105		0.000000		0.421147
0.000000		0.000000		0.420910		0.420874		0.000000		0.000000		0.000000		0.420908		0.000000		0.000000		0.000000		0.000000		0.420898		0.000000		0.000000		0.000000		0.000000		0.420878		0.000000		0.000000		0.420920		0.000000		0.000000		0.000000		0.000000
0.000000		0.000000		0.000000		0.000000		0.421999		0.000000		0.000000		0.422066		0.000000		0.000000		0.000000		0.000000		0.000000		0.421977		0.000000		0.000000		0.000000		0.000000		0.000000		0.000000		0.000000		0.000000		0.000000		0.000000		0.422019
0.000000		0.000000		0.000000		0.000000		0.000000		0.000000		0.000000		0.421482		0.421482		0.000000		0.000000		0.000000		0.000000		0.000000		0.000000		0.000000		0.000000		0.000000		0.000000		0.000000		0.000000		0.000000		0.421454		0.000000		0.000000
0.000000		0.000000		0.000000		0.421140		0.000000		0.000000		0.000000		0.000000		0.000000		0.000000		0.421198		0.000000		0.000000		0.000000		0.000000		0.000000		0.421157		0.000000		0.421142		0.000000		0.000000		0.000000		0.000000		0.000000		0.000000
0.421797		0.000000		0.000000		0.000000		0.000000		0.000000		0.000000		0.000000		0.000000		0.000000		0.000000		0.000000		0.421792		0.000000		0.000000		0.000000		0.421814		0.000000		0.000000		0.000000		0.000000		0.000000		0.000000		0.000000		0.000000
0.000000		0.000000		0.000000		0.000000		0.000000		0.421173		0.000000		0.000000		0.000000		0.000000		0.000000		0.000000		0.421093		0.421048		0.000000		0.000000		0.000000		0.000000		0.000000		0.000000		0.000000		0.000000		0.000000		0.000000		0.000000
0.000000		0.000000		0.421092		0.000000		0.000000		0.000000		0.000000		0.000000		0.000000		0.000000		0.000000		0.000000		0.000000		0.000000		0.000000		0.000000		0.000000		0.000000		0.000000		0.000000		0.000000		0.421063		0.421160		0.421122		0.000000
0.000000		0.000000		0.000000		0.000000		0.422071		0.000000		0.000000		0.000000		0.000000		0.421971		0.000000		0.000000		0.422006		0.000000		0.000000		0.000000		0.000000		0.000000		0.000000		0.000000		0.000000		0.000000		0.422018		0.000000		0.000000
0.422930		0.000000		0.422905		0.000000		0.422963		0.000000		0.000000		0.000000		0.000000		0.000000		0.000000		0.000000		0.000000		0.000000		0.000000		0.000000		0.000000		0.000000		0.000000		0.000000		0.000000		0.000000		0.000000		0.000000		0.000000
0.000000		0.000000		0.000000		0.000000		0.000000		0.000000		0.000000		0.000000		0.000000		0.000000		0.000000		0.000000		0.000000		0.000000		0.000000		0.000000		0.421087		0.000000		0.000000		0.421129		0.000000		0.000000		0.000000		0.000000		0.000000
0.000000		0.000000		0.000000		0.000000		0.000000		0.000000		0.421101		0.000000		0.000000		0.000000		0.000000		0.000000		0.000000		0.000000		0.000000		0.000000		0.000000		0.000000		0.000000		0.000000		0.000000		0.000000		0.000000		0.000000		0.421155
0.421357		0.000000		0.000000		0.000000		0.000000		0.000000		0.000000		0.000000		0.000000		0.000000		0.000000		0.000000		0.000000		0.000000		0.000000		0.000000		0.000000		0.000000		0.000000		0.000000		0.000000		0.000000		0.000000		0.421370		0.000000
0.000000		0.000000		0.000000		0.000000		0.421940		0.000000		0.000000		0.000000		0.000000		0.000000		0.000000		0.421906		0.000000		0.000000		0.000000		0.000000		0.000000		0.000000		0.000000		0.000000		0.000000		0.000000		0.000000		0.421945		0.000000
0.000000		0.000000		0.000000		0.000000		0.000000		0.000000		0.000000		0.000000		0.000000		0.000000		0.000000		0.000000		0.000000		0.000000		0.000000		0.000000		0.421098		0.000000		0.000000		0.000000		0.000000		0.000000		0.000000		0.000000		0.000000
0.000000		0.000000		0.000000		0.421997		0.000000		0.000000		0.000000		0.000000		0.000000		0.422035		0.000000		0.000000		0.000000		0.000000		0.000000		0.000000		0.000000		0.000000		0.000000		0.000000		0.000000		0.000000		0.000000		0.000000		0.000000
0.000000		0.000000		0.000000		0.421053		0.000000		0.000000		0.000000		0.421126		0.000000		0.000000		0.000000		0.000000		0.000000		0.000000		0.000000		0.000000		0.000000		0.000000		0.000000		0.421144		0.000000		0.421130		0.000000		0.000000		0.000000
0.000000		0.000000		0.000000		0.000000		0.421230		0.000000		0.000000		0.000000		0.000000		0.000000		0.000000		0.000000		0.000000		0.421200		0.000000		0.000000		0.000000		0.000000		0.000000		0.000000		0.000000		0.000000		0.000000		0.000000		0.000000
0.000000		0.000000		0.000000		0.000000		0.421112		0.000000		0.000000		0.000000		0.000000		0.000000		0.000000		0.000000		0.000000		0.000000		0.000000		0.000000		0.421131		0.000000		0.000000		0.000000		0.000000		0.000000		0.000000		0.000000		0.000000
0.421202		0.421191		0.000000		0.421150		0.000000		0.421204		0.000000		0.000000		0.000000		0.000000		0.000000		0.000000		0.000000		0.000000		0.000000		0.000000		0.000000		0.000000		0.000000		0.421235		0.421227		0.000000		0.000000		0.000000		0.000000
0.000000		0.000000		0.000000		0.000000		0.000000		0.000000		0.000000		0.000000		0.000000		0.000000		0.000000		0.000000		0.000000		0.000000		0.000000		0.000000		0.000000		0.000000		0.000000		0.000000		0.000000		0.000000		0.422072		0.000000		0.000000
0.000000		0.000000		0.000000		0.000000		0.000000		0.000000		0.000000		0.000000		0.000000		0.000000		0.000000		0.000000		0.000000		0.000000		0.000000		0.000000		0.000000		0.000000		0.000000		0.000000		0.000000		0.000000		0.000000		0.000000		0.000000
0.422100		0.000000		0.422151		0.000000		0.000000		0.000000		0.000000		0.000000		0.000000		0.000000		0.000000		0.000000		0.000000		0.000000		0.000000		0.000000		0.000000		0.000000		0.000000		0.000000		0.000000		0.000000		0.000000		0.000000		0.000000
0.000000		0.000000		0.421208		0.000000		0.000000		0.000000		0.000000		0.000000		0.000000		0.000000		0.000000		0.000000		0.000000		0.000000		0.000000		0.000000		0.000000		0.000000		0.421241		0.000000		0.000000		0.000000		0.000000		0.000000		0.000000
0.000000		0.000000		0.000000		0.421981		0.000000		0.000000		0.000000		0.000000		0.000000		0.000000		0.000000		0.000000		0.000000		0.000000		0.000000		0.000000		0.000000		0.421999		0.421999		0.000000		0.000000		0.000000		0.421917		0.000000		0.000000
0.000000		0.000000		0.421796		0.000000		0.000000		0.000000		0.000000		0.000000		0.421808		0.421845		0.000000		0.000000		0.000000		0.000000		0.000000		0.000000		0.000000		0.000000		0.000000		0.000000		0.000000		0.000000		0.000000		0.000000		0.000000
0.000000		0.000000		0.000000		0.000000		0.421235		0.000000		0.000000		0.000000		0.000000		0.421210		0.000000		0.000000		0.000000		0.000000		0.000000		0.000000		0.000000		0.421237		0.421263		0.000000		0.000000		0.000000		0.000000		0.000000		0.000000
0.000000		0.000000		0.000000		0.000000		0.000000		0.000000		0.000000		0.000000		0.421365		0.000000		0.000000		0.000000		0.000000		0.421325		0.000000		0.000000		0.000000		0.421314		0.000000		0.000000		0.000000		0.000000		0.000000		0.000000		0.000000
0.000000		0.000000		0.000000		0.000000		0.000000		0.000000		0.000000		0.000000		0.000000		0.000000		0.000000		0.000000		0.000000		0.000000		0.000000		0.000000		0.000000		0.000000		0.000000		0.000000		0.000000		0.000000		0.000000		0.000000		0.000000
0.000000		0.000000		0.421099		0.000000		0.421041		0.000000		0.000000		0.000000		0.000000		0.000000		0.000000		0.000000		0.000000		0.000000		0.000000		0.420974		0.421001		0.000000		0.000000		0.000000		0.000000		0.000000		0.000000		0.000000		0.000000
0.000000		0.421569		0.000000		0.000000		0.000000		0.000000		0.000000		0.421549		0.421502		0.000000		0.000000		0.000000		0.421566		0.000000		0.000000		0.000000		0.000000		0.000000		0.000000		0.000000		0.000000		0.000000		0.000000		0.000000		0.000000
0.000000		0.000000		0.000000		0.000000		0.000000		0.000000		0.000000		0.000000		0.421114		0.000000		0.000000		0.421112		0.000000		0.000000		0.000000		0.000000		0.421066		0.000000		0.000000		0.421205		0.000000		0.000000		0.000000		0.000000		0.000000
0.000000		0.000000		0.000000		0.000000		0.000000		0.000000		0.000000		0.422571		0.000000		0.000000		0.000000		0.000000		0.000000		0.000000		0.000000		0.422593		0.000000		0.000000		0.000000		0.000000		0.000000		0.000000		0.000000		0.000000		0.000000
0.000000		0.000000		0.000000		0.000000		0.000000		0.000000		0.000000		0.000000		0.000000		0.000000		0.000000		0.000000		0.421760		0.000000		0.000000		0.000000		0.421752		0.000000		0.000000		0.000000		0.000000		0.000000		0.000000		0.000000		0.000000
0.000000		0.000000		0.000000		0.000000		0.000000		0.000000		0.000000		0.000000		0.000000		0.000000		0.000000		0.000000		0.000000		0.000000		0.000000		0.422010		0.000000		0.000000		0.000000		0.000000		0.000000		0.000000		0.000000		0.000000		0.000000
0.000000		0.000000		0.000000		0.421353		0.000000		0.000000		0.000000		0.000000		0.000000		0.000000		0.000000		0.000000		0.000000		0.000000		0.000000		0.000000		0.000000		0.000000		0.000000		0.000000		0.000000		0.421342		0.000000		0.000000		0.000000
0.000000		0.000000		0.000000		0.000000		0.000000		0.000000		0.000000		0.000000		0.000000		0.000000		0.000000		0.000000		0.000000		0.000000		0.000000		0.000000		0.000000		0.000000		0.000000		0.000000		0.000000		0.000000		0.000000		0.000000		0.421176
0.000000		0.000000		0.000000		0.421848		0.000000		0.000000		0.000000		0.000000		0.421917		0.000000		0.000000		0.000000		0.000000		0.000000		0.000000		0.000000		0.000000		0.000000		0.000000		0.000000		0.000000		0.000000		0.000000		0.000000		0.421837
0.000000		0.000000		0.000000		0.000000		0.421262		0.000000		0.000000		0.000000		0.000000		0.000000		0.000000		0.000000		0.000000		0.000000		0.000000		0.421202		0.000000		0.000000		0.000000		0.000000		0.000000		0.000000		0.000000		0.000000		0.000000
0.000000		0.000000		0.000000		0.000000		0.000000		0.000000		0.000000		0.000000		0.000000		0.000000		0.000000		0.000000		0.000000		0.000000		0.000000		0.000000		0.421598		0.000000		0.000000		0.000000		0.000000		0.000000		0.000000		0.000000		0.000000
0.000000		0.000000		0.000000		0.000000		0.000000		0.000000		0.000000		0.000000		0.000000		0.000000		0.421657		0.000000		0.000000		0.000000		0.000000		0.000000		0.000000		0.000000		0.000000		0.000000		0.000000		0.000000		0.000000		0.000000		0.000000
0.000000		0.000000		0.000000		0.000000		0.421828		0.000000		0.000000		0.000000		0.000000		0.000000		0.000000		0.000000		0.000000		0.000000		0.000000		0.000000		0.000000		0.421826		0.421876		0.000000		0.000000		0.000000		0.421799		0.000000		0.000000
0.000000		0.000000		0.000000		0.000000		0.421316		0.000000		0.421334		0.000000		0.000000		0.000000		0.000000		0.000000		0.000000		0.000000		0.000000		0.000000		0.000000		0.000000		0.000000		0.000000		0.000000		0.000000		0.000000		0.000000		0.000000
0.000000		0.000000		0.000000		0.000000		0.000000		0.000000		0.000000		0.000000		0.000000		0.000000		0.000000		0.000000		0.000000		0.000000		0.000000		0.421136		0.000000		0.000000		0.000000		0.000000		0.000000		0.000000		0.000000		0.000000		0.000000
0.000000		0.000000		0.422865		0.422834		0.000000		0.000000		0.000000		0.000000		0.000000		0.422791		0.000000		0.000000		0.000000		0.000000		0.000000		0.422793		0.000000		0.422807		0.000000		0.422826		0.422826		0.000000		0.000000		0.000000		0.422819
0.000000		0.000000		0.000000		0.000000		0.000000		0.000000		0.000000		0.000000		0.000000		0.000000		0.421175		0.000000		0.000000		0.000000		0.000000		0.000000		0.000000		0.000000		0.000000		0.000000		0.000000		0.000000		0.000000		0.000000		0.000000
0.000000		0.000000		0.000000		0.000000		0.000000		0.000000		0.000000		0.000000		0.000000		0.000000		0.000000		0.000000		0.000000		0.000000		0.000000		0.000000		0.000000		0.000000		0.000000		0.000000		0.000000		0.000000		0.000000		0.000000		0.000000
0.000000		0.000000		0.000000		0.421113		0.000000		0.000000		0.000000		0.000000		0.000000		0.000000		0.000000		0.421118		0.000000		0.000000		0.000000		0.000000		0.000000		0.000000		0.000000		0.000000		0.000000		0.000000		0.000000		0.000000		0.000000
0.000000		0.000000		0.000000		0.000000		0.422806		0.422921		0.000000		0.000000		0.000000		0.422832		0.000000		0.000000		0.000000		0.000000		0.000000		0.000000		0.000000		0.422868		0.000000		0.000000		0.000000		0.000000		0.000000		0.000000		0.000000
0.000000		0.000000		0.000000		0.000000		0.000000		0.000000		0.000000		0.000000		0.000000		0.000000		0.000000		0.000000		0.000000		0.000000		0.421979		0.000000		0.421988		0.000000		0.000000		0.000000		0.421939		0.000000		0.000000		0.000000		0.000000
0.000000		0.000000		0.000000		0.000000		0.421128		0.000000		0.421125		0.000000		0.000000		0.000000		0.421156		0.000000		0.000000		0.000000		0.000000		0.000000		0.000000		0.000000		0.000000		0.000000		0.000000		0.000000		0.000000		0.000000		0.421090
0.422974		0.000000		0.000000		0.000000		0.423000		0.000000		0.000000		0.000000		0.000000		0.000000		0.000000		0.000000		0.000000		0.000000		0.000000		0.000000		0.000000		0.000000		0.000000		0.000000		0.000000		0.000000		0.000000		0.000000		0.000000
0.000000		0.000000		0.000000		0.000000		0.000000		0.422023		0.000000		0.422055		0.000000		0.000000		0.000000		0.000000		0.000000		0.000000		0.000000		0.000000		0.000000		0.000000		0.000000		0.422086		0.000000		0.000000		0.000000		0.000000		0.000000
0.000000		0.000000		0.000000		0.000000		0.000000		0.000000		0.000000		0.000000		0.000000		0.421064		0.000000		0.000000		0.000000		0.000000		0.421111		0.000000		0.000000		0.000000		0.000000		0.000000		0.421110		0.000000		0.000000		0.000000		0.000000
0.000000		0.000000		0.000000		0.000000		0.000000		0.000000		0.423082		0.423159		0.423090		0.000000		0.000000		0.423130		0.000000		0.000000		0.000000		0.000000		0.000000		0.000000		0.000000		0.000000		0.000000		0.000000		0.000000		0.000000		0.423107
0.000000		0.000000		0.000000		0.000000		0.000000		0.000000		0.000000		0.000000		0.000000		0.000000		0.000000		0.000000		0.000000		0.000000		0.000000		0.000000		0.000000		0.421857		0.000000		0.000000		0.000000		0.000000		0.000000		0.000000		0.421859
0.000000		0.000000		0.000000		0.000000		0.000000		0.000000		0.000000		0.421378		0.000000		0.000000		0.000000		0.000000		0.000000		0.000000		0.000000		0.000000		0.000000		0.000000		0.000000		0.000000		0.000000		0.000000		0.000000		0.000000		0.000000
0.000000		0.421560		0.000000		0.000000		0.000000		0.000000		0.000000		0.000000		0.000000		0.000000		0.000000		0.000000		0.000000		0.000000		0.000000		0.000000		0.000000		0.000000		0.000000		0.000000		0.000000		0.000000		0.000000		0.000000		0.421583
0.000000		0.000000		0.000000		0.000000		0.000000		0.000000		0.000000		0.000000		0.000000		0.422093		0.422147		0.000000		0.000000		0.000000		0.000000		0.000000		0.000000		0.000000		0.422114		0.000000		0.000000		0.422034		0.000000		0.000000		0.000000
0.000000		0.000000		0.000000		0.000000		0.000000		0.000000		0.000000		0.000000		0.000000		0.000000		0.000000		0.000000		0.000000		0.000000		0.000000		0.000000		0.000000		0.000000		0.000000		0.000000		0.000000		0.000000		0.000000		0.000000		0.000000
0.000000		0.000000		0.000000		0.000000		0.000000		0.000000		0.000000		0.000000		0.000000		0.000000		0.000000		0.000000		0.000000		0.421089		0.000000		0.000000		0.000000		0.000000		0.000000		0.000000		0.000000		0.000000		0.000000		0.000000		0.000000
0.000000		0.000000		0.000000		0.420957		0.000000		0.420978		0.000000		0.420979		0.000000		0.000000		0.000000		0.000000		0.000000		0.000000		0.000000		0.000000		0.000000		0.420970		0.000000		0.000000		0.000000		0.000000		0.000000		0.000000		0.000000
0.000000		0.422004		0.421995		0.422000		0.000000		0.000000		0.000000		0.421981		0.000000		0.000000		0.000000		0.000000		0.000000		0.000000		0.000000		0.000000		0.000000		0.000000		0.422036		0.000000		0.000000		0.000000		0.000000		0.000000		0.000000
0.000000		0.000000		0.000000		0.421126		0.000000		0.000000		0.000000		0.000000		0.000000		0.000000		0.000000		0.421181		0.000000		0.000000		0.000000		0.000000		0.000000		0.000000		0.421185		0.000000		0.000000		0.000000		0.000000		0.000000		0.000000
0.000000		0.424125		0.000000		0.000000		0.000000		0.424095		0.000000		0.000000		0.000000		0.000000		0.000000		0.000000		0.000000		0.000000		0.000000		0.000000		0.000000		0.000000		0.000000		0.424108		0.000000		0.000000		0.000000		0.000000		0.000000
0.000000		0.000000		0.000000		0.000000		0.422030		0.000000		0.000000		0.000000		0.000000		0.000000		0.000000		0.000000		0.000000		0.000000		0.422055		0.422041		0.000000		0.422033		0.000000		0.000000		0.000000		0.000000		0.000000		0.000000		0.422023
0.000000		0.000000		0.000000		0.422355		0.000000		0.422267		0.000000		0.000000		0.000000		0.000000		0.000000		0.000000		0.000000		0.000000		0.000000		0.422246		0.000000		0.000000		0.422346		0.000000		0.000000		0.000000		0.422370		0.000000		0.000000
0.421218		0.421251		0.000000		0.000000		0.000000		0.000000		0.000000		0.000000		0.000000		0.000000		0.000000		0.421137		0.000000		0.000000		0.000000		0.000000		0.000000		0.000000		0.000000		0.000000		0.000000		0.000000		0.000000		0.000000		0.000000
0.000000		0.000000		0.000000		0.000000		0.000000		0.000000		0.421138		0.000000		0.000000		0.421147		0.000000		0.000000		0.000000		0.000000		0.000000		0.000000		0.000000		0.000000		0.000000		0.000000		0.000000		0.000000		0.000000		0.000000		0.421184
0.000000		0.422074		0.000000		0.000000		0.422069		0.000000		0.000000		0.000000		0.000000		0.000000		0.000000		0.000000		0.000000		0.000000		0.000000		0.000000		0.422081		0.000000		0.000000		0.000000		0.000000		0.000000		0.000000		0.000000		0.000000
0.000000		0.420973		0.000000		0.000000		0.000000		0.420967		0.000000		0.000000		0.000000		0.000000		0.000000		0.000000		0.420908		0.000000		0.000000		0.000000		0.000000		0.000000		0.420970		0.000000		0.420991		0.000000		0.000000		0.000000		0.000000
0.000000		0.000000		0.000000		0.000000		0.000000		0.421214		0.000000		0.000000		0.000000		0.000000		0.000000		0.000000		0.000000		0.000000		0.000000		0.000000		0.000000		0.000000		0.000000		0.000000		0.000000		0.000000		0.000000		0.000000		0.000000
0.421651		0.000000		0.421706		0.000000		0.000000		0.000000		0.000000		0.421661		0.000000		0.000000		0.000000		0.000000		0.000000		0.000000		0.000000		0.000000		0.000000		0.000000		0.000000		0.000000		0.000000		0.000000		0.000000		0.421629		0.000000
0.000000		0.000000		0.000000		0.000000		0.000000		0.000000		0.000000		0.000000		0.000000		0.000000		0.000000		0.000000		0.000000		0.000000		0.000000		0.000000		0.000000		0.000000		0.000000		0.000000		0.000000		0.000000		0.000000		0.000000		0.000000
0.000000		0.000000		0.000000		0.000000		0.000000		0.000000		0.000000		0.000000		0.421744		0.000000		0.000000		0.000000		0.000000		0.000000		0.000000		0.000000		0.000000		0.000000		0.000000		0.000000		0.000000		0.000000		0.000000		0.000000		0.000000
0.000000		0.000000		0.000000		0.000000		0.000000		0.000000		0.000000		0.000000		0.000000		0.000000		0.000000		0.000000		0.000000		0.000000		0.000000		0.000000		0.000000		0.000000		0.000000		0.000000		0.000000		0.422039		0.000000		0.000000		0.000000
0.000000		0.000000		0.000000		0.423964		0.000000		0.000000		0.000000		0.000000		0.423985		0.000000		0.000000		0.000000		0.000000		0.000000		0.000000		0.000000		0.000000		0.000000		0.000000		0.000000		0.000000		0.000000		0.000000		0.000000		0.000000
0.000000		0.000000		0.000000		0.000000		0.000000		0.000000		0.000000		0.421153		0.000000		0.000000		0.000000		0.000000		0.000000		0.000000		0.000000		0.000000		0.000000		0.000000		0.000000		0.000000		0.000000		0.000000		0.000000		0.000000		0.000000
0.000000		0.000000		0.000000		0.000000		0.000000		0.000000		0.000000		0.000000		0.000000		0.000000		0.000000		0.423456		0.000000		0.000000		0.000000		0.000000		0.000000		0.000000		0.000000		0.000000		0.000000		0.000000		0.423482		0.423446		0.000000
0.000000		0.000000		0.000000		0.000000		0.000000		0.000000		0.421969		0.000000		0.000000		0.000000		0.422069		0.000000		0.000000		0.000000		0.000000		0.000000		0.000000		0.000000		0.422054		0.000000		0.000000		0.000000		0.000000		0.000000		0.000000
0.421870		0.000000		0.000000		0.421943		0.000000		0.000000		0.000000		0.421952		0.000000		0.000000		0.422000		0.000000		0.000000		0.000000		0.000000		0.000000		0.000000		0.000000		0.000000		0.000000		0.000000		0.000000		0.000000		0.000000		0.421920
0.000000		0.000000		0.000000		0.000000		0.000000		0.000000		0.421380		0.000000		0.000000		0.000000		0.000000		0.000000		0.000000		0.000000		0.000000		0.000000		0.000000		0.000000		0.000000		0.000000		0.421376		0.000000		0.000000		0.000000		0.000000
0.000000		0.000000		0.000000		0.000000		0.000000		0.000000		0.000000		0.422518		0.000000		0.000000		0.000000		0.000000		0.000000		0.000000		0.000000		0.000000		0.000000		0.000000		0.422523		0.000000		0.000000		0.000000		0.000000		0.000000		0.000000
0.000000		0.000000		0.000000		0.000000		0.000000		0.000000		0.000000		0.000000		0.000000		0.000000		0.000000		0.000000		0.000000		0.000000		0.000000		0.000000		0.000000		0.000000		0.000000		0.422489		0.000000		0.000000		0.000000		0.422580		0.000000
0.000000		0.000000		0.000000		0.000000		0.000000		0.000000		0.000000		0.000000		0.000000		0.000000		0.000000		0.422054		0.000000		0.000000		0.000000		0.422057		0.000000		0.000000		0.000000		0.422095		0.422083		0.000000		0.000000		0.000000		0.000000
0.000000		0.000000		0.000000		0.000000		0.000000		0.000000		0.000000		0.421393		0.000000		0.421370		0.000000		0.000000		0.000000		0.421425		0.000000		0.000000		0.000000		0.000000		0.421373		0.000000		0.000000		0.000000		0.000000		0.421423		0.000000
0.000000		0.000000		0.000000		0.000000		0.000000		0.000000		0.421740		0.000000		0.000000		0.000000		0.000000		0.000000		0.000000		0.000000		0.000000		0.000000		0.000000		0.000000		0.000000		0.000000		0.000000		0.000000		0.000000		0.000000		0.000000
0.000000		0.422167		0.000000		0.000000		0.000000		0.000000		0.000000		0.000000		0.422125		0.000000		0.000000		0.000000		0.000000		0.422177		0.000000		0.422198		0.000000		0.422217		0.000000		0.000000		0.000000		0.000000		0.000000		0.000000		0.000000
0.000000		0.000000		0.000000		0.000000		0.000000		0.000000		0.000000		0.000000		0.000000		0.000000		0.000000		0.000000		0.000000		0.000000		0.000000		0.000000		0.000000		0.000000		0.000000		0.000000		0.000000		0.000000		0.000000		0.000000		0.000000
0.000000		0.000000		0.000000		0.000000		0.000000		0.000000		0.000000		0.000000		0.000000		0.000000		0.000000		0.000000		0.000000		0.423784		0.000000		0.000000		0.000000		0.000000		0.000000		0.000000		0.000000		0.000000		0.000000		0.000000		0.000000
0.000000		0.000000		0.000000		0.000000		0.000000		0.000000		0.422232		0.000000		0.000000		0.000000		0.000000		0.000000		0.000000		0.000000		0.422295		0.000000		0.000000		0.000000		0.000000		0.000000		0.000000		0.000000		0.000000		0.000000		0.000000
0.000000		0.000000		0.000000		0.000000		0.000000		0.000000		0.000000		0.000000		0.000000		0.000000		0.000000		0.000000		0.000000		0.000000		0.000000		0.000000		0.000000		0.000000		0.000000		0.000000		0.000000		0.000000		0.000000		0.000000		0.000000
0.000000		0.000000		0.000000		0.000000		0.000000		0.000000		0.000000		0.421418		0.000000		0.421395		0.000000		0.000000		0.000000		0.000000		0.000000		0.000000		0.000000		0.421417		0.000000		0.000000		0.000000		0.000000		0.000000		0.000000		0.000000
0.000000		0.000000		0.000000		0.000000		0.000000		0.000000		0.000000		0.000000		0.000000		0.000000		0.000000		0.000000		0.000000		0.000000		0.000000		0.000000		0.421832		0.000000		0.000000		0.000000		0.000000		0.000000		0.000000		0.000000		0.000000
0.000000		0.000000		0.000000		0.000000		0.000000		0.000000		0.000000		0.000000		0.421183		0.000000		0.000000		0.000000		0.421184		0.000000		0.000000		0.000000		0.000000		0.000000		0.421118		0.000000		0.000000		0.000000		0.000000		0.000000		0.000000
0.421052		0.000000		0.000000		0.000000		0.421009		0.000000		0.000000		0.000000		0.000000		0.000000		0.000000		0.000000		0.421029		0.000000		0.000000		0.000000		0.000000		0.000000		0.000000		0.000000		0.000000		0.000000		0.421031		0.000000		0.000000
0.000000		0.000000		0.000000		0.000000		0.000000		0.421240		0.000000		0.000000		0.000000		0.000000		0.000000		0.000000		0.000000		0.000000		0.000000		0.000000		0.000000		0.000000		0.000000		0.000000		0.000000		0.000000		0.421203		0.421297		0.000000
0.000000		0.000000		0.000000		0.000000		0.000000		0.000000		0.000000		0.000000		0.000000		0.000000		0.421333		0.000000		0.000000		0.000000		0.000000		0.000000		0.000000		0.000000		0.000000		0.000000		0.000000		0.000000		0.000000		0.000000		0.000000
0.000000		0.000000		0.000000		0.000000		0.000000		0.000000		0.000000		0.421473		0.000000		0.000000		0.000000		0.000000		0.000000		0.000000		0.000000		0.000000		0.000000		0.000000		0.000000		0.000000		0.000000		0.000000		0.000000		0.000000		0.000000
0.000000		0.000000		0.000000		0.000000		0.000000		0.000000		0.421073		0.000000		0.000000		0.000000		0.000000		0.000000		0.000000		0.000000		0.000000		0.000000		0.000000		0.000000		0.000000		0.421083		0.000000		0.000000		0.000000		0.000000		0.000000
0.000000		0.000000		0.000000		0.000000		0.000000		0.000000		0.000000		0.000000		0.000000		0.000000		0.000000		0.000000		0.000000		0.000000		0.000000		0.000000		0.000000		0.000000		0.000000		0.421125		0.000000		0.000000		0.000000		0.000000		0.000000
0.000000		0.000000		0.000000		0.000000		0.000000		0.000000		0.000000		0.000000		0.000000		0.000000		0.000000		0.000000		0.000000		0.000000		0.000000		0.000000		0.000000		0.421351		0.000000		0.000000		0.000000		0.000000		0.000000		0.421416		0.000000
0.000000		0.000000		0.421372		0.000000		0.000000		0.421334		0.000000		0.000000		0.000000		0.000000		0.000000		0.000000		0.000000		0.000000		0.000000		0.000000		0.000000		0.000000		0.000000		0.000000		0.000000		0.000000		0.000000		0.000000		0.000000
0.000000		0.000000		0.000000		0.421904		0.000000		0.421960		0.000000		0.000000		0.421886		0.000000		0.421934		0.421901		0.421924		0.000000		0.000000		0.421853		0.000000		0.000000		0.000000		0.000000		0.421911		0.000000		0.000000		0.000000		0.000000
0.000000		0.000000		0.000000		0.000000		0.000000		0.000000		0.000000		0.421014		0.000000		0.000000		0.421061		0.000000		0.000000		0.000000		0.000000		0.000000		0.000000		0.000000		0.000000		0.000000		0.000000		0.000000		0.000000		0.421062		0.000000
0.000000		0.000000		0.421578		0.000000		0.000000		0.000000		0.000000		0.421577		0.000000		0.000000		0.000000		0.421528		0.000000		0.000000		0.421582		0.000000		0.000000		0.000000		0.000000		0.000000		0.000000		0.000000		0.421508		0.000000		0.421528
0.000000		0.000000		0.000000		0.421865		0.000000		0.000000		0.000000		0.000000		0.421857		0.000000		0.000000		0.000000		0.000000		0.000000		0.000000		0.000000		0.000000		0.000000		0.000000		0.000000		0.421849		0.000000		0.000000		0.000000		0.000000
0.422077		0.422093		0.000000		0.000000		0.000000		0.000000		0.000000		0.000000		0.422065		0.000000		0.000000		0.000000		0.000000		0.000000		0.000000		0.000000		0.000000		0.000000		0.000000		0.000000		0.000000		0.000000		0.000000		0.000000		0.000000
0.000000		0.000000		0.000000		0.000000		0.421089		0.421116		0.000000		0.000000		0.000000		0.000000		0.000000		0.000000		0.421108		0.000000		0.000000		0.421121		0.000000		0.000000		0.421095		0.000000		0.000000		0.000000		0.000000		0.000000		0.421071
0.000000		0.000000		0.000000		0.000000		0.000000		0.000000		0.000000		0.423526		0.000000		0.000000		0.000000		0.000000		0.000000		0.000000		0.000000		0.000000		0.000000		0.000000		0.000000		0.000000		0.000000		0.000000		0.000000		0.000000		0.000000
0.421878		0.000000		0.000000		0.000000		0.421941		0.421948		0.000000		0.000000		0.000000		0.000000		0.000000		0.000000		0.000000		0.000000		0.422009		0.000000		0.000000		0.000000		0.000000		0.000000		0.000000		0.000000		0.421943		0.000000		0.000000
0.000000		0.000000		0.000000		0.000000		0.000000		0.000000		0.000000		0.000000		0.000000		0.000000		0.000000		0.000000		0.000000		0.000000		0.000000		0.000000		0.000000		0.000000		0.000000		0.000000		0.000000		0.000000		0.000000		0.000000		0.000000
0.000000		0.000000		0.000000		0.000000		0.000000		0.000000		0.000000		0.000000		0.000000		0.000000		0.422132		0.000000		0.000000		0.000000		0.000000		0.000000		0.000000		0.000000		0.422043		0.000000		0.000000		0.000000		0.000000		0.000000		0.000000
0.000000		0.000000		0.000000		0.000000		0.000000		0.000000		0.000000		0.000000		0.000000		0.000000		0.000000		0.000000		0.000000		0.000000		0.000000		0.000000		0.000000		0.000000		0.000000		0.000000		0.000000		0.000000		0.000000		0.000000		0.000000
0.000000		0.000000		0.000000		0.000000		0.000000		0.000000		0.000000		0.000000		0.000000		0.000000		0.000000		0.000000		0.000000		0.000000		0.000000		0.000000		0.000000		0.000000		0.000000		0.000000		0.000000		0.421116		0.000000		0.000000		0.000000
0.000000		0.421066		0.000000		0.000000		0.000000		0.000000		0.000000		0.000000		0.421092		0.000000		0.421163		0.000000		0.000000		0.000000		0.000000		0.000000		0.000000		0.000000		0.000000		0.000000		0.000000		0.000000		0.000000		0.000000		0.000000
0.000000		0.000000		0.000000		0.000000		0.421179		0.421132		0.000000		0.000000		0.000000		0.000000		0.000000		0.000000		0.000000		0.000000		0.000000		0.000000		0.000000		0.000000		0.000000		0.000000		0.000000		0.421165		0.000000		0.000000		0.000000
0.000000		0.000000		0.000000		0.000000		0.000000		0.421230		0.000000		0.421171		0.000000		0.000000		0.000000		0.000000		0.000000		0.000000		0.000000		0.000000		0.000000		0.000000		0.000000		0.000000		0.000000		0.000000		0.000000		0.000000		0.000000
0.000000		0.000000		0.000000		0.000000		0.000000		0.000000		0.000000		0.000000		0.421165		0.000000		0.421184		0.000000		0.000000		0.000000		0.421115		0.421141		0.000000		0.000000		0.000000		0.000000		0.000000		0.000000		0.000000		0.000000		0.000000
0.000000		0.000000		0.000000		0.000000		0.000000		0.000000		0.000000		0.000000		0.000000		0.000000		0.000000		0.421115		0.000000		0.000000		0.421064		0.000000		0.000000		0.000000		0.421165		0.000000		0.000000		0.000000		0.000000		0.000000		0.000000
0.000000		0.000000		0.000000		0.000000		0.000000		0.000000		0.000000		0.000000		0.000000		0.000000		0.000000		0.000000		0.000000		0.000000		0.000000		0.421360		0.000000		0.000000		0.000000		0.000000		0.000000		0.000000		0.421343		0.000000		0.000000
0.000000		0.000000		0.000000		0.000000		0.000000		0.000000		0.000000		0.000000		0.000000		0.000000		0.000000		0.000000		0.000000		0.421492		0.000000		0.000000		0.000000		0.000000		0.000000		0.000000		0.000000		0.000000		0.000000		0.000000		0.000000
0.000000		0.000000		0.000000		0.000000		0.000000		0.000000		0.000000		0.000000		0.000000		0.000000		0.421996		0.000000		0.000000		0.000000		0.000000		0.000000		0.000000		0.000000		0.000000		0.000000		0.000000		0.000000		0.000000		0.000000		0.000000
0.000000		0.000000		0.421127		0.421075		0.000000		0.000000		0.000000		0.000000		0.000000		0.000000		0.000000		0.421096		0.000000		0.421107		0.000000		0.000000		0.000000		0.000000		0.000000		0.421041		0.000000		0.000000		0.000000		0.000000		0.000000
0.422036		0.000000		0.000000		0.000000		0.000000		0.000000		0.422031		0.000000		0.000000		0.000000		0.000000		0.000000		0.000000		0.000000		0.000000		0.421994		0.000000		0.000000		0.422062		0.000000		0.000000		0.000000		0.000000		0.000000		0.000000
0.000000		0.000000		0.000000		0.000000		0.422670		0.000000		0.000000		0.000000		0.000000		0.000000		0.000000		0.000000		0.000000		0.000000		0.000000		0.000000		0.000000		0.000000		0.000000		0.000000		0.000000		0.000000		0.000000		0.000000		0.000000
0.000000		0.000000		0.000000		0.000000		0.000000		0.000000		0.423002		0.000000		0.000000		0.000000		0.000000		0.000000		0.000000		0.000000		0.000000		0.000000		0.000000		0.000000		0.000000		0.423019		0.423057		0.000000		0.000000		0.000000		0.000000
0.000000		0.422204		0.000000		0.000000		0.422197		0.000000		0.000000		0.000000		0.000000		0.000000		0.000000		0.000000		0.000000		0.422171		0.422173		0.000000		0.422151		0.000000		0.422233		0.000000		0.000000		0.000000		0.000000		0.000000		0.000000
0.000000		0.000000		0.000000		0.000000		0.000000		0.421165		0.000000		0.000000		0.000000		0.000000		0.000000		0.000000		0.000000		0.421117		0.000000		0.000000		0.000000		0.000000		0.000000		0.000000		0.000000		0.000000		0.000000		0.000000		0.000000
0.000000		0.000000		0.000000		0.000000		0.000000		0.000000		0.000000		0.000000		0.000000		0.000000		0.000000		0.000000		0.000000		0.000000		0.422147		0.000000		0.000000		0.000000		0.000000		0.422044		0.000000		0.000000		0.000000		0.000000		0.000000
0.000000		0.000000		0.000000		0.000000		0.000000		0.000000		0.000000		0.000000		0.000000		0.000000		0.000000		0.000000		0.000000		0.421958		0.000000		0.000000		0.000000		0.422024		0.000000		0.000000		0.000000		0.000000		0.000000		0.000000		0.000000
0.000000		0.000000		0.000000		0.000000		0.000000		0.000000		0.000000		0.000000		0.000000		0.421945		0.000000		0.000000		0.000000		0.000000		0.000000		0.000000		0.000000		0.000000		0.000000		0.000000		0.000000		0.000000		0.000000		0.000000		0.000000
0.000000		0.000000		0.000000		0.000000		0.000000		0.000000		0.000000		0.000000		0.000000		0.000000		0.000000		0.000000		0.000000		0.000000		0.000000		0.000000		0.000000		0.000000		0.000000		0.000000		0.000000		0.000000		0.000000		0.000000		0.000000
0.000000		0.421120		0.000000		0.000000		0.000000		0.000000		0.000000		0.000000		0.000000		0.000000		0.000000		0.000000		0.000000		0.000000		0.000000		0.000000		0.421128		0.000000		0.000000		0.000000		0.000000		0.000000		0.000000		0.000000		0.000000
0.000000		0.000000		0.000000		0.000000		0.000000		0.000000		0.000000		0.000000		0.000000		0.421435		0.000000		0.000000		0.000000		0.000000		0.421482		0.000000		0.000000		0.000000		0.000000		0.000000		0.000000		0.000000		0.000000		0.000000		0.000000
0.000000		0.000000		0.000000		0.000000		0.000000		0.000000		0.000000		0.000000		0.000000		0.000000		0.000000		0.000000		0.000000		0.000000		0.000000		0.000000		0.000000		0.000000		0.000000		0.000000		0.000000		0.000000		0.000000		0.000000		0.000000
0.000000		0.000000		0.000000		0.000000		0.000000		0.000000		0.000000		0.000000		0.000000		0.000000		0.000000		0.000000		0.422261		0.000000		0.000000		0.000000		0.422254		0.000000		0.000000		0.000000		0.000000		0.000000		0.000000		0.000000		0.000000
0.000000		0.000000		0.000000		0.000000		0.000000		0.000000		0.000000		0.000000		0.000000		0.000000		0.000000		0.000000		0.000000		0.422023		0.000000		0.000000		0.422025		0.000000		0.000000		0.000000		0.000000		0.000000		0.422030		0.000000		0.000000
0.000000		0.000000		0.000000		0.000000		0.000000		0.000000		0.423935		0.000000		0.423903		0.000000		0.000000		0.000000		0.000000		0.000000		0.000000		0.000000		0.000000		0.000000		0.000000		0.000000		0.000000		0.000000		0.000000		0.000000		0.423946
0.000000		0.000000		0.421088		0.000000		0.000000		0.000000		0.000000		0.421088		0.000000		0.000000		0.421185		0.000000		0.000000		0.000000		0.000000		0.000000		0.000000		0.000000		0.000000		0.000000		0.000000		0.000000		0.000000		0.000000		0.000000
0.421251		0.000000		0.000000		0.000000		0.000000		0.000000		0.000000		0.000000		0.000000		0.000000		0.000000		0.000000		0.000000		0.000000		0.000000		0.000000		0.000000		0.421294		0.000000		0.000000		0.000000		0.000000		0.000000		0.000000		0.000000
0.423222		0.000000		0.000000		0.000000		0.000000		0.000000		0.000000		0.000000		0.000000		0.000000		0.423194		0.000000		0.000000		0.000000		0.000000		0.423182		0.000000		0.000000		0.000000		0.423167		0.000000		0.000000		0.000000		0.000000		0.000000
0.000000		0.000000		0.000000		0.000000		0.000000		0.000000		0.000000		0.000000		0.000000		0.000000		0.000000		0.000000		0.000000		0.000000		0.000000		0.000000		0.422047		0.000000		0.000000		0.000000		0.000000		0.000000		0.422042		0.000000		0.000000
0.000000		0.000000		0.000000		0.421780		0.000000		0.000000		0.421837		0.000000		0.000000		0.000000		0.000000		0.000000		0.000000		0.000000		0.000000		0.000000		0.000000		0.000000		0.000000		0.000000		0.000000		0.421793		0.000000		0.000000		0.000000
0.000000		0.000000		0.000000		0.000000		0.000000		0.000000		0.421659		0.000000		0.000000		0.000000		0.000000		0.000000		0.000000		0.421604		0.000000		0.000000		0.000000		0.000000		0.421652		0.000000		0.000000		0.000000		0.421574		0.000000		0.000000
0.000000		0.000000		0.421374		0.000000		0.000000		0.000000		0.000000		0.000000		0.000000		0.000000		0.000000		0.000000		0.000000		0.000000		0.000000		0.000000		0.000000		0.000000		0.000000		0.000000		0.000000		0.000000		0.000000		0.000000		0.000000
0.000000		0.423398		0.000000		0.000000		0.000000		0.000000		0.000000		0.000000		0.000000		0.000000		0.423374		0.000000		0.000000		0.000000		0.000000		0.000000		0.000000		0.000000		0.000000		0.000000		0.000000		0.000000		0.000000		0.000000		0.000000
0.000000		0.000000		0.000000		0.000000		0.000000		0.000000		0.421167		0.000000		0.000000		0.000000		0.000000		0.000000		0.000000		0.000000		0.000000		0.000000		0.421107		0.000000		0.000000		0.421112		0.000000		0.000000		0.000000		0.000000		0.000000
0.000000		0.421532		0.000000		0.000000		0.000000		0.000000		0.000000		0.000000		0.421577		0.000000		0.421603		0.000000		0.000000		0.000000		0.000000		0.000000		0.421504		0.000000		0.000000		0.000000		0.000000		0.000000		0.000000		0.421575		0.000000
0.000000		0.000000		0.000000		0.000000		0.000000		0.000000		0.000000		0.000000		0.000000		0.000000		0.000000		0.000000		0.000000		0.000000		0.421384		0.000000		0.000000		0.000000		0.000000		0.000000		0.000000		0.000000		0.000000		0.000000		0.421444
0.000000		0.000000		0.000000		0.421144		0.000000		0.000000		0.421165		0.000000		0.000000		0.000000		0.000000		0.000000		0.000000		0.421179		0.000000		0.000000		0.000000		0.000000		0.000000		0.421165		0.000000		0.000000		0.000000		0.000000		0.000000
0.000000		0.000000		0.000000		0.000000		0.000000		0.000000		0.422324		0.000000		0.000000		0.000000		0.000000		0.000000		0.000000		0.422301		0.000000		0.000000		0.000000		0.000000		0.000000		0.000000		0.000000		0.000000		0.000000		0.000000		0.000000
0.000000		0.000000		0.000000		0.421118		0.000000		0.421168		0.000000		0.421089		0.000000		0.000000		0.000000		0.000000		0.421081		0.000000		0.421066		0.000000		0.000000		0.000000		0.000000		0.000000		0.000000		0.000000		0.000000		0.000000		0.000000
0.000000		0.000000		0.000000		0.000000		0.000000		0.000000		0.000000		0.000000		0.000000		0.000000		0.000000		0.000000		0.000000		0.000000		0.000000		0.000000		0.422126		0.000000		0.000000		0.000000		0.000000		0.000000		0.000000		0.000000		0.000000
0.421484		0.000000		0.000000		0.000000		0.000000		0.000000		0.000000		0.000000		0.000000		0.000000		0.000000		0.000000		0.421484		0.000000		0.421444		0.000000		0.000000		0.421467		0.000000		0.000000		0.421484		0.000000		0.000000		0.421411		0.000000
0.000000		0.000000		0.000000		0.000000		0.000000		0.000000		0.000000		0.000000		0.000000		0.000000		0.000000		0.000000		0.000000		0.000000		0.000000		0.421505		0.000000		0.000000		0.000000		0.000000		0.000000		0.000000		0.000000		0.000000		0.000000
0.000000		0.000000		0.000000		0.000000		0.000000		0.423013		0.000000		0.000000		0.000000		0.000000		0.000000		0.000000		0.000000		0.000000		0.000000		0.000000		0.000000		0.000000		0.000000		0.422969		0.000000		0.000000		0.000000		0.422988		0.000000
0.000000		0.000000		0.000000		0.421297		0.000000		0.000000		0.000000		0.000000		0.000000		0.000000		0.000000		0.000000		0.000000		0.000000		0.000000		0.000000		0.000000		0.000000		0.000000		0.000000		0.000000		0.000000		0.000000		0.000000		0.000000
0.421024		0.000000		0.000000		0.421091		0.000000		0.000000		0.000000		0.421052		0.000000		0.000000		0.000000		0.000000		0.000000		0.000000		0.000000		0.000000		0.000000		0.000000		0.000000		0.000000		0.000000		0.000000		0.000000		0.000000		0.000000
0.000000		0.000000		0.000000		0.000000		0.000000		0.000000		0.000000		0.421582		0.000000		0.000000		0.000000		0.000000		0.000000		0.000000		0.000000		0.000000		0.000000		0.000000		0.000000		0.000000		0.000000		0.000000		0.000000		0.000000		0.000000
0.000000		0.000000		0.000000		0.000000		0.000000		0.000000		0.000000		0.000000		0.421866		0.000000		0.000000		0.000000		0.000000		0.000000		0.000000		0.000000		0.000000		0.000000		0.000000		0.000000		0.000000		0.000000		0.000000		0.421867		0.000000
0.000000		0.000000		0.422123		0.000000		0.000000		0.000000		0.000000		0.000000		0.000000		0.000000		0.000000		0.000000		0.000000		0.422074		0.000000		0.000000		0.000000		0.000000		0.000000		0.000000		0.000000		0.000000		0.000000		0.000000		0.000000
0.422383		0.000000		0.000000		0.000000		0.422415		0.000000		0.000000		0.000000		0.422428		0.000000		0.000000		0.000000		0.422388		0.000000		0.000000		0.000000		0.000000		0.000000		0.000000		0.000000		0.000000		0.000000		0.000000		0.000000		0.000000
0.000000		0.000000		0.000000		0.000000		0.000000		0.000000		0.000000		0.000000		0.000000		0.000000		0.423381		0.000000		0.000000		0.000000		0.000000		0.000000		0.000000		0.000000		0.000000		0.000000		0.423357		0.000000		0.000000		0.000000		0.000000
0.000000		0.000000		0.000000		0.000000		0.000000		0.000000		0.000000		0.421643		0.000000		0.000000		0.000000		0.000000		0.000000		0.000000		0.000000		0.000000		0.421638		0.000000		0.000000		0.000000		0.421631		0.000000		0.000000		0.000000		0.000000
0.000000		0.000000		0.000000		0.000000		0.000000		0.000000		0.000000		0.000000		0.000000		0.000000		0.000000		0.000000		0.000000		0.000000		0.000000		0.000000		0.000000		0.000000		0.000000		0.000000		0.000000		0.000000		0.000000		0.000000		0.421639
0.000000		0.000000		0.000000		0.000000		0.000000		0.000000		0.000000		0.000000		0.000000		0.000000		0.000000		0.000000		0.421826		0.000000		0.000000		0.000000		0.000000		0.000000		0.000000		0.000000		0.000000		0.421827		0.000000		0.000000		0.000000
0.000000		0.000000		0.000000		0.000000		0.000000		0.000000		0.000000		0.422895		0.000000		0.000000		0.000000		0.000000		0.422891		0.000000		0.000000		0.000000		0.000000		0.000000		0.000000		0.000000		0.000000		0.000000		0.000000		0.000000		0.000000
0.000000		0.000000		0.000000		0.000000		0.421447		0.000000		0.000000		0.000000		0.000000		0.000000		0.000000		0.000000		0.000000		0.421532		0.000000		0.421453		0.000000		0.421418		0.421454		0.000000		0.000000		0.000000		0.000000		0.000000		0.421452
0.000000		0.000000		0.000000		0.000000		0.000000		0.000000		0.000000		0.000000		0.000000		0.000000		0.000000		0.000000		0.000000		0.000000		0.000000		0.000000		0.000000		0.000000		0.000000		0.000000		0.000000		0.000000		0.000000		0.423287		0.000000
0.000000		0.000000		0.000000		0.000000		0.000000		0.000000		0.000000		0.000000		0.000000		0.000000		0.000000		0.000000		0.000000		0.000000		0.000000		0.421085		0.000000		0.000000		0.000000		0.000000		0.000000		0.000000		0.000000		0.000000		0.000000
0.000000		0.000000		0.000000		0.000000		0.000000		0.000000		0.421093		0.000000		0.000000		0.000000		0.000000		0.000000		0.000000		0.421111		0.000000		0.000000		0.000000		0.000000		0.000000		0.000000		0.000000		0.000000		0.000000		0.000000		0.000000
0.000000		0.000000		0.000000		0.000000		0.000000		0.000000		0.000000		0.000000		0.000000		0.000000		0.000000		0.000000		0.000000		0.000000		0.000000		0.000000		0.000000		0.000000		0.000000		0.000000		0.000000		0.000000		0.000000		0.000000		0.000000
0.000000		0.000000		0.000000		0.000000		0.000000		0.000000		0.421332		0.000000		0.000000		0.000000		0.000000		0.000000		0.000000		0.000000		0.000000		0.000000		0.000000		0.000000		0.000000		0.000000		0.421320		0.000000		0.000000		0.000000		0.421350
0.000000		0.000000		0.000000		0.000000		0.000000		0.000000		0.000000		0.000000		0.000000		0.000000		0.000000		0.000000		0.000000		0.000000		0.421830		0.000000		0.000000		0.000000		0.000000		0.000000		0.000000		0.000000		0.421802		0.000000		0.000000
0.000000		0.421193		0.421241		0.000000		0.000000		0.000000		0.000000		0.000000		0.000000		0.421197		0.000000		0.000000		0.000000		0.000000		0.421271		0.000000		0.000000		0.000000		0.000000		0.000000		0.421189		0.000000		0.421272		0.000000		0.000000
0.000000		0.000000		0.000000		0.421084		0.000000		0.421153		0.000000		0.000000		0.000000		0.000000		0.000000		0.000000		0.000000		0.000000		0.000000		0.421106		0.000000		0.000000		0.000000		0.000000		0.000000		0.421070		0.000000		0.000000		0.000000
0.000000		0.000000		0.000000		0.000000		0.000000		0.000000		0.000000		0.000000		0.000000		0.000000		0.000000		0.000000		0.000000		0.000000		0.000000		0.000000		0.000000		0.000000		0.000000		0.000000		0.000000		0.000000		0.000000		0.000000		0.421066
0.000000		0.000000		0.000000		0.000000		0.000000		0.000000		0.000000		0.000000		0.000000		0.000000		0.000000		0.000000		0.000000		0.000000		0.000000		0.000000		0.000000		0.000000		0.000000		0.000000		0.000000		0.000000		0.000000		0.000000		0.000000
0.000000		0.000000		0.000000		0.000000		0.000000		0.000000		0.421099		0.000000		0.000000		0.000000		0.000000		0.000000		0.000000		0.000000		0.000000		0.000000		0.000000		0.000000		0.000000		0.000000		0.000000		0.000000		0.000000		0.000000		0.000000
0.000000		0.000000		0.421623		0.421640		0.000000		0.000000		0.000000		0.000000		0.000000		0.000000		0.000000		0.000000		0.000000		0.000000		0.000000		0.000000		0.421630		0.000000		0.000000		0.000000		0.000000		0.000000		0.000000		0.000000		0.000000
0.000000		0.421892		0.000000		0.000000		0.000000		0.000000		0.421962		0.000000		0.000000		0.000000		0.000000		0.000000		0.000000		0.000000		0.000000		0.000000		0.000000		0.000000		0.000000		0.421963		0.000000		0.421972		0.000000		0.000000		0.000000
0.000000		0.000000		0.000000		0.000000		0.000000		0.000000		0.000000		0.000000		0.000000		0.000000		0.000000		0.000000		0.000000		0.000000		0.000000		0.000000		0.000000		0.000000		0.000000		0.000000		0.000000		0.000000		0.000000		0.000000		0.000000
0.000000		0.000000		0.000000		0.000000		0.000000		0.000000		0.000000		0.000000		0.000000		0.000000		0.000000		0.000000		0.000000		0.422439		0.422496		0.000000		0.000000		0.000000		0.000000		0.000000		0.000000		0.000000		0.000000		0.000000		0.000000
0.000000		0.000000		0.000000		0.421908		0.000000		0.000000		0.000000		0.000000		0.000000		0.000000		0.000000		0.000000		0.000000		0.000000		0.000000		0.000000		0.000000		0.000000		0.000000		0.000000		0.000000		0.000000		0.000000		0.000000		0.000000
0.000000		0.000000		0.000000		0.000000		0.421179		0.000000		0.000000		0.000000		0.000000		0.000000		0.000000		0.421162		0.000000		0.000000		0.000000		0.000000		0.000000		0.000000		0.000000		0.000000		0.000000		0.000000		0.000000		0.000000		0.000000
0.000000		0.000000		0.000000		0.422266		0.000000		0.000000		0.000000		0.000000		0.000000		0.422314		0.422385		0.000000		0.000000		0.422271		0.000000		0.000000		0.000000		0.000000		0.000000		0.000000		0.000000		0.000000		0.000000		0.000000		0.422323
0.000000		0.000000		0.000000		0.000000		0.000000		0.000000		0.000000		0.000000		0.421083		0.000000		0.000000		0.000000		0.000000		0.000000		0.000000		0.000000		0.000000		0.000000		0.000000		0.000000		0.000000		0.000000		0.000000		0.000000		0.000000
0.000000		0.421212		0.000000		0.000000		0.000000		0.000000		0.000000		0.000000		0.000000		0.000000		0.000000		0.000000		0.000000		0.000000		0.000000		0.000000		0.000000		0.000000		0.000000		0.000000		0.000000		0.000000		0.000000		0.000000		0.000000
0.000000		0.000000		0.000000		0.000000		0.000000		0.000000		0.000000		0.000000		0.000000		0.421117		0.000000		0.000000		0.000000		0.000000		0.000000		0.000000		0.000000		0.000000		0.421115		0.000000		0.000000		0.000000		0.000000		0.000000		0.000000
0.000000		0.000000		0.000000		0.000000		0.000000		0.000000		0.421115		0.000000		0.000000		0.000000		0.000000		0.000000		0.000000		0.000000		0.000000		0.000000		0.000000		0.000000		0.000000		0.000000		0.000000		0.000000		0.000000		0.000000		0.000000
0.000000		0.000000		0.000000		0.000000		0.000000		0.000000		0.000000		0.421711		0.000000		0.000000		0.000000		0.000000		0.421664		0.000000		0.000000		0.000000		0.000000		0.421700		0.000000		0.000000		0.000000		0.000000		0.000000		0.000000		0.000000
0.000000		0.000000		0.000000		0.000000		0.000000		0.000000		0.421103		0.421108		0.000000		0.000000		0.000000		0.000000		0.000000		0.000000		0.000000		0.000000		0.000000		0.000000		0.000000		0.000000		0.000000		0.000000		0.000000		0.000000		0.000000
0.000000		0.000000		0.421772		0.000000		0.000000		0.000000		0.000000		0.000000		0.000000		0.000000		0.000000		0.000000		0.421779		0.000000		0.000000		0.000000		0.000000		0.000000		0.000000		0.000000		0.000000		0.000000		0.000000		0.000000		0.000000
0.000000		0.000000		0.421028		0.000000		0.000000		0.000000		0.000000		0.000000		0.000000		0.000000		0.000000		0.000000		0.000000		0.000000		0.000000		0.000000		0.000000		0.421099		0.421152		0.000000		0.000000		0.000000		0.000000		0.000000		0.000000
0.000000		0.000000		0.000000		0.000000		0.421059		0.000000		0.000000		0.000000		0.000000		0.000000		0.000000		0.000000		0.000000		0.421108		0.000000		0.000000		0.000000		0.421027		0.000000		0.000000		0.000000		0.000000		0.000000		0.000000		0.000000
0.000000		0.000000		0.000000		0.000000		0.000000		0.000000		0.423882		0.000000		0.000000		0.000000		0.000000		0.000000		0.423842		0.000000		0.000000		0.423866		0.000000		0.000000		0.000000		0.000000		0.000000		0.000000		0.000000		0.000000		0.000000
0.000000		0.000000		0.000000		0.000000		0.000000		0.000000		0.000000		0.000000		0.000000		0.000000		0.000000		0.000000		0.000000		0.000000		0.421371		0.000000		0.000000		0.000000		0.000000		0.000000		0.000000		0.000000		0.000000		0.000000		0.000000
0.000000		0.000000		0.000000		0.000000		0.000000		0.000000		0.000000		0.000000		0.000000		0.000000		0.000000		0.000000		0.000000		0.000000		0.000000		0.000000		0.000000		0.000000		0.000000		0.000000		0.000000		0.000000		0.000000		0.000000		0.000000
0.423469		0.000000		0.000000		0.000000		0.000000		0.000000		0.000000		0.000000		0.000000		0.000000		0.000000		0.000000		0.000000		0.000000		0.000000		0.000000		0.000000		0.000000		0.000000		0.000000		0.000000		0.000000		0.000000		0.000000		0.423482
0.000000		0.000000		0.000000		0.000000		0.000000		0.000000		0.422063		0.000000		0.000000		0.000000		0.000000		0.000000		0.000000		0.000000		0.422057		0.000000		0.422099		0.000000		0.000000		0.000000		0.000000		0.000000		0.000000		0.000000		0.000000
0.000000		0.000000		0.000000		0.000000		0.000000		0.000000		0.000000		0.000000		0.000000		0.000000		0.000000		0.000000		0.000000		0.000000		0.000000		0.000000		0.000000		0.000000		0.000000		0.000000		0.000000		0.000000		0.000000		0.421797		0.000000
0.000000		0.000000		0.000000		0.000000		0.000000		0.000000		0.000000		0.000000		0.000000		0.000000		0.000000		0.000000		0.000000		0.000000		0.000000		0.000000		0.000000		0.000000		0.421623		0.421628		0.000000		0.421602		0.000000		0.000000		0.000000
0.000000		0.000000		0.000000		0.000000		0.000000		0.000000		0.000000		0.000000		0.000000		0.000000		0.000000		0.000000		0.000000		0.000000		0.000000		0.000000		0.422810		0.422791		0.000000		0.000000		0.000000		0.000000		0.000000		0.000000		0.000000
0.000000		0.000000		0.422375		0.000000		0.000000		0.000000		0.000000		0.000000		0.422382		0.000000		0.000000		0.000000		0.000000		0.000000		0.422374		0.000000		0.000000		0.000000		0.000000		0.000000		0.000000		0.000000		0.000000		0.000000		0.000000
0.421872		0.000000		0.000000		0.000000		0.000000		0.000000		0.000000		0.000000		0.000000		0.421849		0.000000		0.421836		0.000000		0.000000		0.000000		0.421863		0.000000		0.000000		0.000000		0.000000		0.000000		0.000000		0.000000		0.000000		0.421815
0.000000		0.000000		0.000000		0.000000		0.000000		0.000000		0.000000		0.000000		0.421781		0.000000		0.000000		0.000000		0.000000		0.421767		0.000000		0.000000		0.421752		0.000000		0.000000		0.000000		0.000000		0.000000		0.000000		0.000000		0.000000
0.000000		0.000000		0.000000		0.000000		0.000000		0.000000		0.000000		0.000000		0.000000		0.000000		0.000000		0.000000		0.000000		0.000000		0.000000		0.000000		0.000000		0.000000		0.000000		0.000000		0.000000		0.422587		0.000000		0.000000		0.000000
0.000000		0.000000		0.000000		0.000000		0.000000		0.000000		0.000000		0.000000		0.000000		0.000000		0.422462		0.000000		0.000000		0.000000		0.000000		0.000000		0.422372		0.000000		0.000000		0.000000		0.000000		0.000000		0.000000		0.000000		0.422407
0.000000		0.000000		0.000000		0.000000		0.000000		0.000000		0.000000		0.422008		0.000000		0.000000		0.000000		0.000000		0.000000		0.000000		0.000000		0.422011		0.000000		0.000000		0.000000		0.000000		0.000000		0.000000		0.000000		0.000000		0.000000
0.000000		0.000000		0.422588		0.000000		0.000000		0.422684		0.000000		0.000000		0.000000		0.000000		0.000000		0.000000		0.000000		0.000000		0.000000		0.000000		0.000000		0.000000		0.000000		0.000000		0.000000		0.000000		0.422602		0.000000		0.000000
0.000000		0.000000		0.000000		0.000000		0.000000		0.000000		0.000000		0.000000		0.000000		0.000000		0.000000		0.000000		0.000000		0.000000		0.000000		0.000000		0.000000		0.000000		0.000000		0.000000		0.000000		0.000000		0.000000		0.000000		0.000000
0.000000		0.000000		0.000000		0.000000		0.000000		0.000000		0.000000		0.000000		0.000000		0.000000		0.000000		0.000000		0.000000		0.000000		0.000000		0.000000		0.000000		0.000000		0.000000		0.000000		0.000000		0.000000		0.000000		0.000000		0.000000
0.000000		0.000000		0.000000		0.000000		0.000000		0.000000		0.000000		0.421070		0.421070		0.000000		0.000000		0.421106		0.420999		0.000000		0.000000		0.000000		0.000000		0.000000		0.000000		0.000000		0.421062		0.000000		0.000000		0.000000		0.000000
0.000000		0.000000		0.000000		0.000000		0.000000		0.000000		0.421096		0.000000		0.000000		0.000000		0.000000		0.000000		0.000000		0.000000		0.000000		0.000000		0.000000		0.000000		0.000000		0.000000		0.000000		0.000000		0.000000		0.000000		0.000000
0.000000		0.000000		0.000000		0.000000		0.000000		0.423448		0.000000		0.423445		0.000000		0.000000		0.000000		0.000000		0.000000		0.423411		0.000000		0.000000		0.000000		0.000000		0.000000		0.000000		0.423402		0.000000		0.000000		0.000000		0.000000
0.000000		0.000000		0.000000		0.000000		0.000000		0.000000		0.000000		0.000000		0.000000		0.421163		0.000000		0.000000		0.000000		0.000000		0.000000		0.000000		0.000000		0.000000		0.421268		0.000000		0.000000		0.000000		0.000000		0.000000		0.000000
0.421395		0.000000		0.000000		0.000000		0.000000		0.000000		0.000000		0.000000		0.000000		0.000000		0.000000		0.000000		0.000000		0.000000		0.000000		0.000000		0.000000		0.000000		0.000000		0.421448		0.000000		0.000000		0.000000		0.000000		0.000000
0.000000		0.000000		0.000000		0.000000		0.000000		0.000000		0.000000		0.000000		0.000000		0.000000		0.000000		0.000000		0.000000		0.000000		0.000000		0.000000		0.000000		0.000000		0.000000		0.000000		0.420895		0.000000		0.000000		0.000000		0.000000
0.000000		0.000000		0.000000		0.000000		0.421033		0.000000		0.420997		0.000000		0.000000		0.000000		0.000000		0.000000		0.000000		0.000000		0.000000		0.000000		0.000000		0.000000		0.421111		0.000000		0.000000		0.000000		0.421070		0.000000		0.000000
0.423233		0.000000		0.000000		0.000000		0.000000		0.000000		0.000000		0.000000		0.000000		0.000000		0.000000		0.000000		0.000000		0.000000		0.423321		0.000000		0.000000		0.000000		0.423291		0.000000		0.000000		0.000000		0.000000		0.000000		0.000000
0.000000		0.000000		0.000000		0.000000		0.000000		0.000000		0.000000		0.000000		0.000000		0.000000		0.000000		0.000000		0.000000		0.000000		0.000000		0.000000		0.000000		0.000000		0.000000		0.000000		0.000000		0.000000		0.000000		0.000000		0.000000
0.000000		0.422532		0.000000		0.422510		0.000000		0.000000		0.000000		0.000000		0.422478		0.000000		0.000000		0.422518		0.000000		0.000000		0.000000		0.000000		0.000000		0.422544		0.000000		0.000000		0.000000		0.000000		0.000000		0.000000		0.000000
0.000000		0.000000		0.000000		0.422219		0.000000		0.000000		0.000000		0.000000		0.000000		0.000000		0.000000		0.000000		0.000000		0.422202		0.000000		0.000000		0.000000		0.000000		0.000000		0.422173		0.000000		0.000000		0.000000		0.000000		0.000000
0.000000		0.000000		0.000000		0.000000		0.000000		0.000000		0.000000		0.000000		0.000000		0.421485		0.000000		0.000000		0.000000		0.000000		0.000000		0.000000		0.000000		0.000000		0.000000		0.000000		0.000000		0.000000		0.000000		0.000000		0.000000
0.000000		0.000000		0.000000		0.000000		0.000000		0.000000		0.000000		0.000000		0.000000		0.000000		0.000000		0.000000		0.000000		0.000000		0.000000		0.421118		0.000000		0.000000		0.000000		0.000000		0.000000		0.000000		0.000000		0.000000		0.000000
0.000000		0.000000		0.000000		0.000000		0.000000		0.000000		0.000000		0.000000		0.000000		0.000000		0.000000		0.422443		0.000000		0.000000		0.000000		0.000000		0.000000		0.000000		0.000000		0.000000		0.000000		0.000000		0.000000		0.000000		0.000000
0.000000		0.000000		0.000000		0.000000		0.000000		0.000000		0.000000		0.000000		0.000000		0.000000		0.000000		0.000000		0.000000		0.000000		0.000000		0.000000		0.000000		0.000000		0.000000		0.000000		0.000000		0.421592		0.000000		0.000000		0.000000
0.000000		0.000000		0.421622		0.000000		0.000000		0.000000		0.000000		0.000000		0.000000		0.000000		0.000000		0.000000		0.000000		0.000000		0.000000		0.000000		0.000000		0.000000		0.000000		0.000000		0.000000		0.000000		0.000000		0.000000		0.000000
0.421189		0.000000		0.000000		0.000000		0.000000		0.000000		0.000000		0.000000		0.000000		0.000000		0.000000		0.000000		0.421223		0.000000		0.000000		0.000000		0.421267		0.000000		0.000000		0.000000		0.000000		0.000000		0.000000		0.421197		0.000000
0.000000		0.000000		0.000000		0.000000		0.000000		0.000000		0.000000		0.000000		0.000000		0.000000		0.000000		0.000000		0.000000		0.000000		0.000000		0.000000		0.000000		0.000000		0.421088		0.000000		0.000000		0.000000		0.000000		0.000000		0.000000
0.000000		0.000000		0.421137		0.000000		0.000000		0.000000		0.000000		0.000000		0.000000		0.000000		0.000000		0.000000		0.000000		0.421134		0.000000		0.000000		0.000000		0.000000		0.000000		0.000000		0.000000		0.421155		0.000000		0.000000		0.000000
0.000000		0.000000		0.000000		0.000000		0.000000		0.000000		0.000000		0.000000		0.000000		0.000000		0.000000		0.000000		0.000000		0.000000		0.422058		0.000000		0.422037		0.000000		0.000000		0.000000		0.000000		0.000000		0.000000		0.000000		0.422036
0.000000		0.000000		0.000000		0.000000		0.000000		0.000000		0.000000		0.000000		0.000000		0.000000		0.000000		0.000000		0.000000		0.000000		0.000000		0.000000		0.000000		0.000000		0.000000		0.000000		0.000000		0.000000		0.000000		0.000000		0.000000
0.000000		0.000000		0.000000		0.000000		0.000000		0.000000		0.000000		0.000000		0.421744		0.000000		0.421757		0.000000		0.000000		0.421749		0.000000		0.000000		0.000000		0.000000		0.000000		0.000000		0.000000		0.000000		0.000000		0.000000		0.000000
0.000000		0.000000		0.000000		0.000000		0.422023		0.000000		0.000000		0.000000		0.000000		0.000000		0.000000		0.000000		0.000000		0.000000		0.000000		0.000000		0.000000		0.421997		0.000000		0.000000		0.000000		0.422055		0.000000		0.422051		0.000000
0.000000		0.000000		0.000000		0.421975		0.000000		0.000000		0.000000		0.000000		0.000000		0.000000		0.000000		0.000000		0.000000		0.421981		0.421892		0.000000		0.000000		0.000000		0.000000		0.000000		0.421943		0.000000		0.421977		0.000000		0.000000
0.421651		0.000000		0.000000		0.000000		0.000000		0.000000		0.000000		0.000000		0.421617		0.000000		0.000000		0.421603		0.000000		0.000000		0.000000		0.000000		0.000000		0.000000		0.421667		0.000000		0.000000		0.000000		0.000000		0.421635		0.000000
0.000000		0.000000		0.000000		0.000000		0.000000		0.000000		0.000000		0.000000		0.421005		0.000000		0.000000		0.000000		0.000000		0.000000		0.000000		0.000000		0.421015		0.000000		0.000000		0.000000		0.000000		0.000000		0.000000		0.000000		0.000000
0.423820		0.423953		0.000000		0.000000		0.000000		0.000000		0.000000		0.423823		0.000000		0.000000		0.000000		0.000000		0.000000		0.000000		0.000000		0.000000		0.000000		0.000000		0.000000		0.000000		0.000000		0.000000		0.000000		0.000000		0.000000
0.000000		0.000000		0.000000		0.421862		0.000000		0.421859		0.421900		0.000000		0.000000		0.421934		0.000000		0.000000		0.000000		0.000000		0.000000		0.421883		0.000000		0.421917		0.000000		0.000000		0.000000		0.000000		0.000000		0.000000		0.000000
0.000000		0.000000		0.000000		0.000000		0.000000		0.000000		0.000000		0.000000		0.000000		0.000000		0.421312		0.000000		0.000000		0.000000		0.421175		0.000000		0.000000		0.421154		0.000000		0.000000		0.000000		0.000000		0.000000		0.000000		0.000000
0.000000		0.000000		0.000000		0.000000		0.000000		0.000000		0.000000		0.000000		0.000000		0.000000		0.000000		0.000000		0.000000		0.000000		0.000000		0.000000		0.000000		0.000000		0.000000		0.000000		0.000000		0.000000		0.000000		0.000000		0.421858
0.000000		0.000000		0.000000		0.000000		0.000000		0.000000		0.000000		0.000000		0.000000		0.000000		0.000000		0.000000		0.000000		0.000000		0.000000		0.000000		0.000000		0.000000		0.000000		0.000000		0.000000		0.000000		0.000000		0.000000		0.000000
0.000000		0.421163		0.000000		0.000000		0.000000		0.000000		0.000000		0.000000		0.421127		0.000000		0.000000		0.000000		0.000000		0.000000		0.000000		0.000000		0.000000		0.000000		0.000000		0.000000		0.000000		0.000000		0.421143		0.000000		0.000000
0.000000		0.000000		0.000000		0.000000		0.000000		0.000000		0.000000		0.000000		0.000000		0.000000		0.000000		0.423959		0.000000		0.000000		0.000000		0.000000		0.000000		0.000000		0.000000		0.000000		0.000000		0.000000		0.000000		0.000000		0.000000
0.000000		0.000000		0.000000		0.000000		0.000000		0.000000		0.000000		0.000000		0.000000		0.000000		0.000000		0.000000		0.000000		0.000000		0.000000		0.000000		0.421164		0.000000		0.000000		0.000000		0.000000		0.000000		0.000000		0.421165		0.421172
0.000000		0.421228		0.000000		0.000000		0.000000		0.000000		0.000000		0.000000		0.000000		0.000000		0.000000		0.000000		0.421250		0.000000		0.000000		0.000000		0.000000		0.000000		0.000000		0.000000		0.000000		0.000000		0.000000		0.421253		0.000000
0.000000		0.000000		0.000000		0.000000		0.000000		0.000000		0.000000		0.421980		0.000000		0.000000		0.000000		0.000000		0.000000		0.000000		0.000000		0.000000		0.422007		0.000000		0.000000		0.000000		0.000000		0.422054		0.000000		0.000000		0.000000
0.000000		0.000000		0.000000		0.000000		0.000000		0.000000		0.000000		0.000000		0.000000		0.000000		0.000000		0.421570		0.000000		0.000000		0.000000		0.000000		0.000000		0.000000		0.421711		0.421588		0.000000		0.000000		0.000000		0.000000		0.000000
0.000000		0.000000		0.000000		0.000000		0.000000		0.000000		0.000000		0.421297		0.000000		0.000000		0.000000		0.000000		0.000000		0.000000		0.000000		0.000000		0.000000		0.000000		0.000000		0.000000		0.421203		0.421237		0.421217		0.000000		0.000000
0.000000		0.000000		0.000000		0.000000		0.000000		0.000000		0.000000		0.000000		0.000000		0.000000		0.421897		0.000000		0.000000		0.000000		0.000000		0.000000		0.000000		0.000000		0.000000		0.000000		0.000000		0.000000		0.000000		0.000000		0.000000
0.000000		0.000000		0.000000		0.000000		0.000000		0.000000		0.000000		0.000000		0.000000		0.000000		0.000000		0.000000		0.000000		0.421591		0.000000		0.421607		0.000000		0.000000		0.000000		0.000000		0.000000		0.000000		0.000000		0.000000		0.000000
0.000000		0.000000		0.000000		0.000000		0.000000		0.000000		0.000000		0.000000		0.000000		0.421244		0.000000		0.000000		0.000000		0.000000		0.000000		0.000000		0.000000		0.000000		0.000000		0.421205		0.000000		0.000000		0.000000		0.000000		0.000000
0.000000		0.000000		0.000000		0.000000		0.000000		0.000000		0.000000		0.000000		0.000000		0.421934		0.000000		0.000000		0.000000		0.000000		0.000000		0.000000		0.000000		0.000000		0.000000		0.000000		0.000000		0.000000		0.000000		0.000000		0.000000
0.000000		0.000000		0.000000		0.000000		0.000000		0.000000		0.000000		0.000000		0.421073		0.421049		0.000000		0.000000		0.000000		0.000000		0.000000		0.000000		0.000000		0.000000		0.000000		0.000000		0.000000		0.000000		0.000000		0.000000		0.000000
0.000000		0.000000		0.000000		0.421478		0.000000		0.000000		0.000000		0.000000		0.000000		0.000000		0.000000		0.000000		0.000000		0.000000		0.000000		0.000000		0.000000		0.000000		0.000000		0.000000		0.000000		0.000000		0.000000		0.000000		0.000000
0.000000		0.000000		0.000000		0.000000		0.000000		0.000000		0.000000		0.000000		0.000000		0.000000		0.000000		0.000000		0.000000		0.000000		0.000000		0.000000		0.000000		0.000000		0.000000		0.000000		0.421234		0.000000		0.000000		0.000000		0.000000
0.000000		0.421092		0.000000		0.000000		0.000000		0.000000		0.000000		0.000000		0.000000		0.000000		0.000000		0.000000		0.000000		0.000000		0.000000		0.421093		0.000000		0.000000		0.000000		0.000000		0.000000		0.000000		0.000000		0.000000		0.000000
0.422297		0.000000		0.000000		0.000000		0.000000		0.000000		0.000000		0.422303		0.000000		0.000000		0.000000		0.000000		0.000000		0.000000		0.000000		0.422308		0.000000		0.000000		0.000000		0.422297		0.000000		0.000000		0.000000		0.000000		0.000000
0.000000		0.000000		0.000000		0.422352		0.000000		0.000000		0.000000		0.000000		0.000000		0.000000		0.000000		0.000000		0.000000		0.000000		0.000000		0.000000		0.000000		0.000000		0.000000		0.000000		0.000000		0.000000		0.000000		0.000000		0.000000
0.000000		0.000000		0.000000		0.000000		0.000000		0.000000		0.000000		0.000000		0.000000		0.000000		0.000000		0.000000		0.000000		0.000000		0.000000		0.421916		0.000000		0.421996		0.000000		0.000000		0.000000		0.000000		0.000000		0.000000		0.000000
0.000000		0.421146		0.000000		0.000000		0.000000		0.000000		0.000000		0.000000		0.000000		0.000000		0.000000		0.000000		0.000000		0.000000		0.421156		0.000000		0.000000		0.000000		0.000000		0.421184		0.000000		0.000000		0.000000		0.000000		0.000000
0.000000		0.000000		0.000000		0.000000		0.421146		0.421199		0.000000		0.000000		0.000000		0.000000		0.000000		0.000000		0.000000		0.000000		0.000000		0.000000		0.000000		0.000000		0.000000		0.000000		0.000000		0.000000		0.000000		0.000000		0.000000
0.000000		0.000000		0.000000		0.000000		0.000000		0.422085		0.000000		0.000000		0.000000		0.000000		0.000000		0.422125		0.000000		0.000000		0.000000		0.000000		0.000000		0.000000		0.000000		0.000000		0.000000		0.000000		0.422083		0.000000		0.000000
0.000000		0.000000		0.000000		0.000000		0.000000		0.000000		0.000000		0.000000		0.421455		0.000000		0.000000		0.000000		0.000000		0.000000		0.000000		0.000000		0.000000		0.000000		0.000000		0.000000		0.000000		0.000000		0.000000		0.000000		0.000000
0.000000		0.000000		0.000000		0.000000		0.000000		0.421731		0.000000		0.000000		0.000000		0.000000		0.000000		0.000000		0.000000		0.000000		0.000000		0.000000		0.000000		0.000000		0.421727		0.000000		0.000000		0.000000		0.421695		0.000000		0.000000
0.000000		0.000000		0.421908		0.000000		0.000000		0.421925		0.000000		0.421927		0.000000		0.000000		0.000000		0.000000		0.000000		0.000000		0.421882		0.000000		0.000000		0.000000		0.000000		0.000000		0.000000		0.000000		0.000000		0.000000		0.421910
0.000000		0.000000		0.000000		0.000000		0.000000		0.000000		0.000000		0.000000		0.421267		0.000000		0.000000		0.000000		0.000000		0.000000		0.421253		0.000000		0.000000		0.000000		0.000000		0.000000		0.000000		0.000000		0.000000		0.421306		0.000000
0.421154		0.421090		0.000000		0.000000		0.000000		0.000000		0.000000		0.000000		0.000000		0.000000		0.000000		0.421146		0.000000		0.421157		0.000000		0.000000		0.000000		0.000000		0.000000		0.000000		0.000000		0.000000		0.000000		0.000000		0.000000
0.422012		0.000000		0.000000		0.000000		0.000000		0.422090		0.422083		0.000000		0.000000		0.000000		0.000000		0.000000		0.000000		0.000000		0.000000		0.000000		0.000000		0.000000		0.000000		0.000000		0.000000		0.000000		0.000000		0.000000		0.000000
0.000000		0.000000		0.000000		0.000000		0.000000		0.000000		0.000000		0.000000		0.000000		0.000000		0.421648		0.000000		0.000000		0.000000		0.000000		0.000000		0.000000		0.000000		0.000000		0.421581		0.000000		0.000000		0.000000		0.000000		0.000000
0.000000		0.422060		0.000000		0.000000		0.000000		0.000000		0.422101		0.000000		0.000000		0.000000		0.000000		0.422117		0.000000		0.000000		0.000000		0.000000		0.000000		0.000000		0.000000		0.000000		0.000000		0.000000		0.000000		0.422083		0.000000
0.000000		0.000000		0.000000		0.000000		0.000000		0.000000		0.000000		0.421714		0.000000		0.000000		0.000000		0.421695		0.000000		0.000000		0.000000		0.000000		0.421750		0.421735		0.421772		0.000000		0.421712		0.000000		0.000000		0.000000		0.000000
0.000000		0.000000		0.000000		0.000000		0.000000		0.000000		0.000000		0.000000		0.000000		0.000000		0.000000		0.000000		0.421504		0.000000		0.000000		0.000000		0.421588		0.000000		0.000000		0.000000		0.000000		0.000000		0.000000		0.000000		0.000000
0.000000		0.000000		0.422204		0.000000		0.000000		0.000000		0.000000		0.000000		0.000000		0.000000		0.000000		0.000000		0.000000		0.000000		0.422265		0.000000		0.000000		0.000000		0.000000		0.000000		0.000000		0.000000		0.422180		0.000000		0.422237
0.421191		0.000000		0.000000		0.000000		0.000000		0.000000		0.000000		0.000000		0.000000		0.000000		0.421220		0.421086		0.000000		0.000000		0.000000		0.000000		0.000000		0.000000		0.000000		0.000000		0.000000		0.000000		0.000000		0.000000		0.000000
0.423353		0.000000		0.000000		0.000000		0.000000		0.000000		0.000000		0.000000		0.000000		0.000000		0.000000		0.000000		0.000000		0.000000		0.000000		0.000000		0.000000		0.000000		0.000000		0.000000		0.000000		0.000000		0.000000		0.000000		0.000000
0.000000		0.421161		0.000000		0.000000		0.000000		0.000000		0.000000		0.000000		0.421171		0.421206		0.000000		0.000000		0.000000		0.000000		0.000000		0.421132		0.000000		0.000000		0.000000		0.000000		0.000000		0.000000		0.000000		0.000000		0.421188
0.000000		0.000000		0.000000		0.000000		0.000000		0.000000		0.000000		0.000000		0.421059		0.000000		0.000000		0.421056		0.000000		0.000000		0.000000		0.000000		0.000000		0.000000		0.000000		0.000000		0.000000		0.000000		0.000000		0.421101		0.000000
0.000000		0.000000		0.000000		0.000000		0.000000		0.000000		0.000000		0.000000		0.000000		0.000000		0.000000		0.000000		0.000000		0.000000		0.000000		0.000000		0.000000		0.000000		0.000000		0.000000		0.000000		0.000000		0.000000		0.000000		0.000000
0.000000		0.421146		0.000000		0.000000		0.000000		0.000000		0.000000		0.000000		0.000000		0.000000		0.000000		0.000000		0.000000		0.000000		0.000000		0.421190		0.000000		0.000000		0.000000		0.000000		0.000000		0.000000		0.000000		0.000000		0.000000
0.000000		0.000000		0.000000		0.000000		0.000000		0.000000		0.000000		0.000000		0.000000		0.000000		0.000000		0.000000		0.000000		0.000000		0.422691		0.000000		0.000000		0.422652		0.000000		0.000000		0.000000		0.000000		0.000000		0.000000		0.000000
0.000000		0.000000		0.000000		0.000000		0.000000		0.000000		0.000000		0.000000		0.423171		0.000000		0.000000		0.000000		0.000000		0.000000		0.000000		0.000000		0.000000		0.000000		0.000000		0.000000		0.000000		0.000000		0.000000		0.000000		0.000000
0.000000		0.421546		0.000000		0.000000		0.000000		0.000000		0.000000		0.000000		0.000000		0.000000		0.000000		0.000000		0.000000		0.000000		0.000000		0.000000		0.000000		0.000000		0.000000		0.000000		0.000000		0.000000		0.000000		0.000000		0.000000
0.000000		0.421170		0.000000		0.000000		0.000000		0.000000		0.000000		0.000000		0.000000		0.000000		0.000000		0.000000		0.000000		0.000000		0.000000		0.000000		0.421088		0.000000		0.000000		0.000000		0.000000		0.000000		0.000000		0.000000		0.000000
0.000000		0.000000		0.000000		0.000000		0.000000		0.000000		0.421615		0.000000		0.000000		0.000000		0.000000		0.421572		0.000000		0.421661		0.000000		0.000000		0.000000		0.421656		0.000000		0.000000		0.000000		0.000000		0.000000		0.000000		0.000000
0.000000		0.421078		0.000000		0.000000		0.000000		0.000000		0.000000		0.000000		0.000000		0.000000		0.000000		0.000000		0.000000		0.000000		0.421011		0.000000		0.000000		0.000000		0.000000		0.000000		0.000000		0.000000		0.000000		0.000000		0.000000
0.000000		0.000000		0.421151		0.000000		0.000000		0.000000		0.000000		0.000000		0.000000		0.000000		0.000000		0.000000		0.000000		0.000000		0.421173		0.000000		0.000000		0.000000		0.000000		0.000000		0.000000		0.000000		0.000000		0.000000		0.000000
0.422345		0.000000		0.000000		0.000000		0.000000		0.422277		0.000000		0.000000		0.000000		0.000000		0.000000		0.000000		0.000000		0.000000		0.000000		0.000000		0.000000		0.000000		0.422331		0.000000		0.000000		0.000000		0.422305		0.000000		0.000000
0.000000		0.000000		0.000000		0.000000		0.000000		0.000000		0.000000		0.000000		0.421204		0.000000		0.000000		0.000000		0.000000		0.000000		0.000000		0.000000		0.000000		0.421176		0.000000		0.421229		0.421203		0.000000		0.000000		0.000000		0.000000
0.000000		0.000000		0.000000		0.000000		0.000000		0.000000		0.000000		0.000000		0.000000		0.000000		0.000000		0.421805		0.000000		0.421806		0.000000		0.000000		0.000000		0.000000		0.000000		0.000000		0.000000		0.421821		0.000000		0.000000		0.000000
0.000000		0.000000		0.421759		0.000000		0.421770		0.000000		0.000000		0.000000		0.000000		0.000000		0.000000		0.000000		0.000000		0.000000		0.000000		0.000000		0.000000		0.000000		0.000000		0.000000		0.421782		0.000000		0.000000		0.000000		0.000000
0.000000		0.000000		0.000000		0.000000		0.000000		0.000000		0.000000		0.000000		0.000000		0.000000		0.000000		0.000000		0.000000		0.000000		0.000000		0.000000		0.000000		0.000000		0.000000		0.000000		0.000000		0.000000		0.000000		0.000000		0.000000
0.421004		0.000000		0.000000		0.000000		0.000000		0.000000		0.000000		0.000000		0.000000		0.000000		0.000000		0.000000		0.000000		0.000000		0.000000		0.000000		0.000000		0.000000		0.000000		0.000000		0.000000		0.000000		0.000000		0.000000		0.000000
0.000000		0.000000		0.000000		0.000000		0.421195		0.421182		0.000000		0.000000		0.000000		0.000000		0.000000		0.000000		0.000000		0.000000		0.000000		0.000000		0.000000		0.000000		0.421185		0.000000		0.000000		0.421187		0.000000		0.421206		0.000000
0.000000		0.000000		0.000000		0.000000		0.000000		0.000000		0.000000		0.000000		0.000000		0.000000		0.000000		0.000000		0.000000		0.000000		0.000000		0.000000		0.000000		0.000000		0.421009		0.000000		0.000000		0.000000		0.000000		0.000000		0.000000
0.000000		0.000000		0.000000		0.000000		0.000000		0.000000		0.000000		0.000000		0.000000		0.000000		0.000000		0.000000		0.000000		0.000000		0.000000		0.000000		0.000000		0.000000		0.421104		0.000000		0.000000		0.000000		0.000000		0.000000		0.000000
0.000000		0.421132		0.000000		0.000000		0.000000		0.000000		0.000000		0.000000		0.421080		0.000000		0.000000		0.000000		0.000000		0.000000		0.000000		0.000000		0.000000		0.000000		0.000000		0.000000		0.000000		0.000000		0.421087		0.421063		0.000000
0.000000		0.000000		0.000000		0.000000		0.422470		0.000000		0.422544		0.000000		0.000000		0.000000		0.000000		0.000000		0.000000		0.000000		0.422507		0.000000		0.000000		0.000000		0.000000		0.000000		0.000000		0.000000		0.000000		0.000000		0.000000
0.000000		0.000000		0.000000		0.000000		0.000000		0.000000		0.000000		0.000000		0.000000		0.000000		0.000000		0.421222		0.000000		0.000000		0.000000		0.000000		0.000000		0.000000		0.000000		0.000000		0.000000		0.421189		0.421166		0.000000		0.000000
0.000000		0.000000		0.000000		0.000000		0.000000		0.000000		0.000000		0.000000		0.000000		0.000000		0.000000		0.000000		0.000000		0.000000		0.000000		0.000000		0.000000		0.000000		0.000000		0.422379		0.000000		0.422330		0.000000		0.422304		0.000000
0.000000		0.000000		0.000000		0.000000		0.000000		0.000000		0.000000		0.000000		0.421025		0.000000		0.421087		0.000000		0.000000		0.000000		0.000000		0.000000		0.000000		0.000000		0.000000		0.000000		0.000000		0.000000		0.000000		0.000000		0.000000
0.000000		0.000000		0.000000		0.000000		0.000000		0.000000		0.000000		0.000000		0.000000		0.421185		0.000000		0.000000		0.000000		0.000000		0.000000		0.000000		0.000000		0.000000		0.000000		0.000000		0.000000		0.000000		0.000000		0.000000		0.000000
0.000000		0.000000		0.000000		0.000000		0.000000		0.000000		0.000000		0.000000		0.000000		0.000000		0.000000		0.000000		0.000000		0.000000		0.000000		0.000000		0.000000		0.000000		0.000000		0.000000		0.000000		0.000000		0.000000		0.000000		0.000000
0.000000		0.000000		0.000000		0.000000		0.000000		0.000000		0.000000		0.000000		0.000000		0.000000		0.000000		0.000000		0.000000		0.000000		0.000000		0.421481		0.000000		0.000000		0.000000		0.000000		0.000000		0.000000		0.000000		0.000000		0.000000
0.000000		0.421742		0.000000		0.000000		0.000000		0.000000		0.000000		0.000000		0.000000		0.000000		0.000000		0.000000		0.421652		0.000000		0.000000		0.000000		0.000000		0.000000		0.000000		0.000000		0.000000		0.000000		0.000000		0.000000		0.000000
0.000000		0.000000		0.000000		0.000000		0.000000		0.000000		0.000000		0.000000		0.000000		0.000000		0.000000		0.422085		0.422072		0.000000		0.000000		0.000000		0.000000		0.000000		0.000000		0.000000		0.000000		0.000000		0.000000		0.000000		0.000000
0.000000		0.000000		0.000000		0.000000		0.000000		0.000000		0.000000		0.000000		0.000000		0.000000		0.000000		0.000000		0.000000		0.000000		0.000000		0.000000		0.000000		0.000000		0.422602		0.000000		0.000000		0.000000		0.000000		0.422622		0.000000
0.000000		0.421543		0.421613		0.000000		0.000000		0.000000		0.000000		0.000000		0.000000		0.000000		0.421630		0.000000		0.000000		0.421596		0.000000		0.000000		0.000000		0.000000		0.000000		0.421618		0.000000		0.000000		0.000000		0.000000		0.000000
0.000000		0.000000		0.000000		0.000000		0.421436		0.000000		0.000000		0.000000		0.000000		0.421547		0.000000		0.421540		0.000000		0.000000		0.421478		0.000000		0.421528		0.000000		0.000000		0.000000		0.000000		0.000000		0.000000		0.000000		0.000000
0.000000		0.000000		0.000000		0.000000		0.000000		0.000000		0.000000		0.421957		0.000000		0.000000		0.422005		0.000000		0.000000		0.000000		0.000000		0.421923		0.421963		0.000000		0.000000		0.000000		0.000000		0.000000		0.000000		0.000000		0.421940
0.000000		0.000000		0.000000		0.000000		0.000000		0.000000		0.000000		0.421463		0.000000		0.000000		0.000000		0.000000		0.000000		0.000000		0.000000		0.000000		0.000000		0.000000		0.000000		0.000000		0.000000		0.000000		0.000000		0.000000		0.000000
0.000000		0.421084		0.000000		0.000000		0.000000		0.000000		0.000000		0.000000		0.000000		0.000000		0.000000		0.000000		0.000000		0.000000		0.000000		0.000000		0.000000		0.421077		0.000000		0.421081		0.000000		0.000000		0.000000		0.000000		0.000000
0.000000		0.000000		0.000000		0.000000		0.000000		0.000000		0.000000		0.000000		0.000000		0.000000		0.000000		0.000000		0.000000		0.000000		0.422291		0.000000		0.000000		0.000000		0.000000		0.000000		0.000000		0.000000		0.000000		0.000000		0.000000
0.000000		0.000000		0.000000		0.000000		0.000000		0.000000		0.000000		0.000000		0.000000		0.000000		0.000000		0.422337		0.000000		0.000000		0.000000		0.000000		0.422289		0.000000		0.422305		0.000000		0.422283		0.000000		0.000000		0.000000		0.000000
0.000000		0.000000		0.000000		0.000000		0.000000		0.000000		0.000000		0.000000		0.000000		0.421086		0.421123		0.000000		0.000000		0.000000		0.000000		0.000000		0.000000		0.000000		0.000000		0.000000		0.000000		0.421088		0.000000		0.421063		0.421087
0.000000		0.000000		0.000000		0.000000		0.000000		0.000000		0.421068		0.000000		0.000000		0.000000		0.000000		0.000000		0.000000		0.000000		0.000000		0.000000		0.000000		0.000000		0.000000		0.000000		0.000000		0.000000		0.000000		0.421047		0.000000
0.421813		0.000000		0.421888		0.000000		0.000000		0.000000		0.000000		0.000000		0.000000		0.421869		0.421849		0.000000		0.000000		0.000000		0.000000		0.000000		0.000000		0.000000		0.000000		0.000000		0.000000		0.421877		0.000000		0.000000		0.000000
0.000000		0.000000		0.000000		0.000000		0.000000		0.000000		0.000000		0.000000		0.000000		0.000000		0.000000		0.000000		0.000000		0.000000		0.000000		0.000000		0.000000		0.000000		0.000000		0.000000		0.000000		0.421355		0.000000		0.000000		0.421351
0.000000		0.000000		0.000000		0.000000		0.421868		0.000000		0.000000		0.000000		0.000000		0.000000		0.000000		0.000000		0.000000		0.000000		0.000000		0.000000		0.000000		0.000000		0.000000		0.000000		0.000000		0.421909		0.000000		0.421845		0.000000
0.000000		0.000000		0.000000		0.000000		0.000000		0.000000		0.000000		0.421505		0.000000		0.000000		0.000000		0.000000		0.000000		0.000000		0.421531		0.000000		0.421464		0.000000		0.000000		0.000000		0.000000		0.421446		0.000000		0.000000		0.000000
0.000000		0.000000		0.000000		0.000000		0.000000		0.000000		0.421049		0.420974		0.420968		0.000000		0.000000		0.000000		0.000000		0.000000		0.000000		0.000000		0.000000		0.000000		0.000000		0.000000		0.000000		0.000000		0.000000		0.000000		0.000000
0.422294		0.000000		0.000000		0.000000		0.000000		0.000000		0.000000		0.000000		0.000000		0.000000		0.000000		0.000000		0.000000		0.000000		0.000000		0.422327		0.000000		0.000000		0.000000		0.000000		0.000000		0.000000		0.000000		0.000000		0.422329
0.000000		0.000000		0.000000		0.000000		0.000000		0.000000		0.000000		0.000000		0.000000		0.000000		0.000000		0.000000		0.000000		0.000000		0.000000		0.000000		0.000000		0.000000		0.000000		0.000000		0.000000		0.000000		0.000000		0.000000		0.422090
0.000000		0.000000		0.422163		0.000000		0.422162		0.000000		0.000000		0.000000		0.000000		0.000000		0.000000		0.422146		0.000000		0.000000		0.000000		0.000000		0.000000		0.422179		0.000000		0.000000		0.000000		0.000000		0.000000		0.000000		0.000000
0.000000		0.000000		0.000000		0.000000		0.000000		0.000000		0.000000		0.000000		0.000000		0.000000		0.000000		0.000000		0.000000		0.000000		0.000000		0.000000		0.000000		0.000000		0.000000		0.000000		0.000000		0.000000		0.000000		0.000000		0.000000
0.000000		0.000000		0.000000		0.000000		0.000000		0.000000		0.000000		0.421043		0.000000		0.000000		0.000000		0.000000		0.000000		0.000000		0.000000		0.000000		0.000000		0.000000		0.000000		0.000000		0.000000		0.000000		0.000000		0.000000		0.000000
0.000000		0.000000		0.000000		0.000000		0.000000		0.000000		0.000000		0.000000		0.000000		0.000000		0.000000		0.000000		0.000000		0.000000		0.000000		0.000000		0.000000		0.000000		0.000000		0.421723		0.421629		0.000000		0.000000		0.000000		0.000000
0.421072		0.000000		0.000000		0.000000		0.000000		0.000000		0.000000		0.000000		0.000000		0.000000		0.000000		0.000000		0.000000		0.000000		0.000000		0.000000		0.000000		0.000000		0.000000		0.000000		0.000000		0.000000		0.000000		0.000000		0.000000
0.000000		0.000000		0.000000		0.000000		0.000000		0.000000		0.000000		0.000000		0.000000		0.421136		0.000000		0.000000		0.421196		0.000000		0.000000		0.000000		0.421126		0.000000		0.000000		0.000000		0.000000		0.421205		0.000000		0.000000		0.000000
0.000000		0.000000		0.000000		0.000000		0.000000		0.000000		0.000000		0.000000		0.000000		0.423062		0.000000		0.000000		0.000000		0.000000		0.423090		0.000000		0.000000		0.000000		0.000000		0.000000		0.000000		0.000000		0.000000		0.000000		0.000000
0.000000		0.421938		0.000000		0.000000		0.000000		0.000000		0.000000		0.000000		0.000000		0.000000		0.000000		0.000000		0.000000		0.000000		0.000000		0.000000		0.000000		0.000000		0.000000		0.000000		0.000000		0.000000		0.000000		0.421917		0.000000
0.000000		0.000000		0.000000		0.421752		0.000000		0.000000		0.000000		0.000000		0.000000		0.000000		0.000000		0.000000		0.000000		0.000000		0.000000		0.000000		0.000000		0.000000		0.000000		0.000000		0.000000		0.000000		0.000000		0.000000		0.000000
0.000000		0.000000		0.000000		0.000000		0.000000		0.000000		0.000000		0.422324		0.000000		0.000000		0.000000		0.000000		0.000000		0.000000		0.422288		0.000000		0.000000		0.000000		0.000000		0.000000		0.000000		0.000000		0.000000		0.000000		0.000000
0.000000		0.000000		0.421111		0.000000		0.421135		0.000000		0.000000		0.000000		0.000000		0.421168		0.000000		0.000000		0.000000		0.000000		0.000000		0.000000		0.000000		0.000000		0.000000		0.000000		0.000000		0.000000		0.000000		0.000000		0.000000
0.000000		0.000000		0.000000		0.000000		0.000000		0.000000		0.000000		0.000000		0.000000		0.000000		0.000000		0.000000		0.000000		0.000000		0.000000		0.421476		0.000000		0.000000		0.000000		0.000000		0.421492		0.000000		0.421525		0.000000		0.000000
0.000000		0.000000		0.000000		0.000000		0.000000		0.000000		0.000000		0.000000		0.000000		0.000000		0.000000		0.000000		0.000000		0.421138		0.000000		0.000000		0.000000		0.421176		0.421210		0.000000		0.000000		0.000000		0.421182		0.000000		0.000000
0.000000		0.000000		0.000000		0.000000		0.000000		0.000000		0.000000		0.424053		0.000000		0.000000		0.424009		0.000000		0.000000		0.000000		0.000000		0.000000		0.000000		0.000000		0.000000		0.000000		0.000000		0.000000		0.000000		0.000000		0.000000
0.000000		0.421119		0.000000		0.000000		0.000000		0.421143		0.000000		0.000000		0.000000		0.000000		0.000000		0.000000		0.000000		0.000000		0.000000		0.000000		0.000000		0.000000		0.000000		0.000000		0.000000		0.000000		0.000000		0.000000		0.000000
0.000000		0.422087		0.000000		0.000000		0.000000		0.000000		0.422072		0.000000		0.000000		0.000000		0.000000		0.422059		0.000000		0.000000		0.000000		0.000000		0.000000		0.000000		0.000000		0.000000		0.000000		0.000000		0.000000		0.000000		0.000000
0.000000		0.000000		0.000000		0.000000		0.000000		0.000000		0.000000		0.000000		0.000000		0.000000		0.000000		0.000000		0.422462		0.000000		0.000000		0.000000		0.000000		0.000000		0.000000		0.000000		0.000000		0.000000		0.000000		0.000000		0.000000
0.000000		0.000000		0.000000		0.000000		0.422137		0.000000		0.000000		0.422172		0.000000		0.000000		0.422302		0.000000		0.000000		0.000000		0.000000		0.000000		0.000000		0.000000		0.422223		0.422248		0.422158		0.000000		0.000000		0.000000		0.000000
0.000000		0.421188		0.000000		0.000000		0.000000		0.000000		0.000000		0.000000		0.000000		0.000000		0.000000		0.000000		0.000000		0.000000		0.000000		0.000000		0.000000		0.000000		0.000000		0.000000		0.000000		0.000000		0.000000		0.421186		0.000000
0.000000		0.000000		0.000000		0.000000		0.000000		0.000000		0.000000		0.000000		0.000000		0.421982		0.422035		0.000000		0.000000		0.000000		0.000000		0.000000		0.000000		0.421946		0.000000		0.000000		0.421973		0.000000		0.000000		0.000000		0.000000
0.000000		0.000000		0.421141		0.000000		0.000000		0.000000		0.000000		0.000000		0.000000		0.000000		0.000000		0.000000		0.000000		0.000000		0.421095		0.000000		0.421102		0.000000		0.421118		0.000000		0.000000		0.000000		0.000000		0.000000		0.000000
0.421549		0.421510		0.000000		0.000000		0.000000		0.000000		0.000000		0.000000		0.000000		0.000000		0.000000		0.000000		0.000000		0.000000		0.000000		0.000000		0.000000		0.000000		0.000000		0.000000		0.000000		0.000000		0.000000		0.000000		0.000000
0.000000		0.000000		0.000000		0.000000		0.000000		0.000000		0.000000		0.000000		0.000000		0.000000		0.000000		0.421276		0.000000		0.000000		0.000000		0.000000		0.000000		0.000000		0.000000		0.000000		0.000000		0.000000		0.000000		0.000000		0.000000
0.000000		0.000000		0.000000		0.000000		0.000000		0.000000		0.000000		0.000000		0.000000		0.000000		0.000000		0.000000		0.000000		0.000000		0.000000		0.000000		0.000000		0.000000		0.000000		0.000000		0.000000		0.000000		0.000000		0.422040		0.000000
0.000000		0.000000		0.000000		0.000000		0.000000		0.000000		0.000000		0.000000		0.000000		0.000000		0.000000		0.000000		0.000000		0.000000		0.000000		0.000000		0.000000		0.000000		0.421075		0.000000		0.000000		0.000000		0.000000		0.000000		0.000000
0.000000		0.000000		0.000000		0.000000		0.422156		0.000000		0.000000		0.000000		0.000000		0.000000		0.000000		0.000000		0.422177		0.000000		0.000000		0.422162		0.422143		0.000000		0.000000		0.000000		0.000000		0.000000		0.000000		0.000000		0.000000
0.000000		0.000000		0.000000		0.000000		0.422046		0.000000		0.422035		0.000000		0.000000		0.000000		0.000000		0.000000		0.422097		0.000000		0.000000		0.000000		0.000000		0.000000		0.000000		0.000000		0.000000		0.000000		0.000000		0.000000		0.000000
0.000000		0.000000		0.000000		0.000000		0.000000		0.000000		0.000000		0.000000		0.000000		0.000000		0.000000		0.000000		0.000000		0.000000		0.000000		0.000000		0.000000		0.000000		0.000000		0.000000		0.000000		0.000000		0.000000		0.000000		0.000000
0.000000		0.000000		0.000000		0.000000		0.000000		0.421624		0.000000		0.421581		0.000000		0.000000		0.000000		0.000000		0.000000		0.000000		0.000000		0.000000		0.000000		0.000000		0.000000		0.000000		0.000000		0.000000		0.000000		0.000000		0.000000
0.000000		0.000000		0.421802		0.000000		0.421792		0.000000		0.421836		0.000000		0.000000		0.421787		0.000000		0.000000		0.000000		0.000000		0.000000		0.000000		0.000000		0.000000		0.000000		0.000000		0.000000		0.000000		0.000000		0.000000		0.000000
0.000000		0.000000		0.000000		0.000000		0.000000		0.000000		0.000000		0.000000		0.421389		0.000000		0.000000		0.000000		0.000000		0.000000		0.000000		0.000000		0.000000		0.000000		0.000000		0.000000		0.000000		0.000000		0.000000		0.000000		0.000000
0.000000		0.000000		0.000000		0.000000		0.422438		0.000000		0.000000		0.422480		0.000000		0.000000		0.000000		0.000000		0.000000		0.000000		0.000000		0.000000		0.000000		0.000000		0.000000		0.000000		0.000000		0.000000		0.422473		0.422494		0.000000
0.000000		0.000000		0.000000		0.000000		0.421205		0.000000		0.000000		0.000000		0.000000		0.000000		0.000000		0.000000		0.000000		0.000000		0.421195		0.000000		0.000000		0.000000		0.000000		0.000000		0.000000		0.000000		0.000000		0.000000		0.000000
0.000000		0.000000		0.000000		0.000000		0.000000		0.000000		0.000000		0.000000		0.000000		0.000000		0.000000		0.000000		0.000000		0.423462		0.000000		0.000000		0.000000		0.000000		0.423459		0.000000		0.000000		0.000000		0.000000		0.000000		0.000000
0.000000		0.000000		0.000000		0.000000		0.000000		0.421581		0.000000		0.000000		0.000000		0.000000		0.000000		0.000000		0.000000		0.000000		0.000000		0.000000		0.000000		0.000000		0.000000		0.000000		0.000000		0.000000		0.000000		0.000000		0.000000
0.000000		0.000000		0.000000		0.000000		0.000000		0.000000		0.000000		0.000000		0.000000		0.000000		0.000000		0.000000		0.000000		0.000000		0.421182		0.000000		0.421184		0.000000		0.000000		0.000000		0.000000		0.000000		0.000000		0.000000		0.421168
0.000000		0.000000		0.000000		0.000000		0.000000		0.000000		0.000000		0.000000		0.000000		0.000000		0.000000		0.000000		0.000000		0.000000		0.000000		0.000000		0.000000		0.000000		0.000000		0.000000		0.000000		0.000000		0.000000		0.000000		0.421063
0.000000		0.000000		0.000000		0.000000		0.000000		0.000000		0.000000		0.000000		0.000000		0.000000		0.000000		0.000000		0.000000		0.000000		0.000000		0.422846		0.000000		0.000000		0.422944		0.000000		0.000000		0.000000		0.000000		0.000000		0.000000
0.000000		0.000000		0.000000		0.421601		0.000000		0.000000		0.000000		0.000000		0.000000		0.000000		0.000000		0.000000		0.421617		0.000000		0.000000		0.000000		0.000000		0.000000		0.000000		0.421664		0.421645		0.000000		0.000000		0.000000		0.000000
0.000000		0.000000		0.000000		0.000000		0.000000		0.000000		0.000000		0.000000		0.000000		0.000000		0.000000		0.422730		0.000000		0.000000		0.000000		0.000000		0.000000		0.000000		0.000000		0.000000		0.422754		0.000000		0.000000		0.000000		0.000000
0.000000		0.000000		0.000000		0.000000		0.000000		0.000000		0.000000		0.000000		0.000000		0.000000		0.000000		0.421984		0.000000		0.000000		0.000000		0.000000		0.000000		0.000000		0.000000		0.000000		0.000000		0.422011		0.000000		0.000000		0.000000
0.000000		0.000000		0.000000		0.000000		0.000000		0.000000		0.421536		0.000000		0.000000		0.000000		0.000000		0.000000		0.000000		0.000000		0.000000		0.000000		0.000000		0.000000		0.000000		0.000000		0.000000		0.000000		0.000000		0.000000		0.000000
0.000000		0.000000		0.000000		0.000000		0.421586		0.421591		0.000000		0.000000		0.000000		0.000000		0.000000		0.000000		0.000000		0.000000		0.000000		0.000000		0.000000		0.000000		0.000000		0.000000		0.000000		0.000000		0.421642		0.000000		0.000000
0.421221		0.000000		0.421145		0.000000		0.000000		0.000000		0.000000		0.000000		0.000000		0.000000		0.000000		0.000000		0.000000		0.000000		0.000000		0.000000		0.000000		0.000000		0.000000		0.000000		0.000000		0.000000		0.000000		0.000000		0.000000
0.000000		0.000000		0.000000		0.000000		0.421533		0.000000		0.000000		0.421576		0.000000		0.000000		0.000000		0.000000		0.000000		0.000000		0.000000		0.000000		0.000000		0.421624		0.421576		0.000000		0.421558		0.000000		0.000000		0.000000		0.421580
0.000000		0.000000		0.421083		0.000000		0.000000		0.000000		0.421002		0.000000		0.000000		0.000000		0.000000		0.000000		0.000000		0.000000		0.000000		0.000000		0.000000		0.000000		0.000000		0.000000		0.000000		0.000000		0.000000		0.000000		0.000000
0.000000		0.000000		0.000000		0.000000		0.000000		0.000000		0.421147		0.421083		0.000000		0.000000		0.000000		0.000000		0.000000		0.000000		0.000000		0.421075		0.000000		0.000000		0.000000		0.000000		0.000000		0.000000		0.000000		0.000000		0.000000
0.000000		0.000000		0.000000		0.000000		0.000000		0.000000		0.000000		0.000000		0.421089		0.000000		0.000000		0.000000		0.000000		0.000000		0.000000		0.000000		0.421093		0.000000		0.000000		0.000000		0.000000		0.000000		0.000000		0.000000		0.000000
0.000000		0.000000		0.000000		0.000000		0.421203		0.421232		0.000000		0.000000		0.000000		0.000000		0.421270		0.000000		0.000000		0.000000		0.000000		0.000000		0.421249		0.000000		0.000000		0.000000		0.000000		0.000000		0.000000		0.000000		0.000000
0.000000		0.000000		0.000000		0.421125		0.000000		0.000000		0.000000		0.421071		0.000000		0.421073		0.000000		0.000000		0.000000		0.000000		0.000000		0.000000		0.000000		0.000000		0.000000		0.000000		0.000000		0.000000		0.000000		0.000000		0.421060
0.000000		0.421092		0.000000		0.000000		0.000000		0.000000		0.000000		0.000000		0.000000		0.000000		0.000000		0.000000		0.000000		0.000000		0.000000		0.000000		0.000000		0.421121		0.421122		0.000000		0.000000		0.000000		0.000000		0.000000		0.000000
0.000000		0.000000		0.000000		0.000000		0.000000		0.000000		0.000000		0.000000		0.000000		0.000000		0.000000		0.000000		0.000000		0.000000		0.000000		0.000000		0.000000		0.000000		0.000000		0.000000		0.000000		0.000000		0.000000		0.000000		0.000000
0.000000		0.000000		0.420992		0.000000		0.000000		0.000000		0.000000		0.000000		0.421026		0.000000		0.421053		0.000000		0.000000		0.000000		0.000000		0.000000		0.000000		0.000000		0.000000		0.000000		0.000000		0.000000		0.000000		0.000000		0.000000
0.000000		0.000000		0.000000		0.000000		0.000000		0.000000		0.000000		0.000000		0.422073		0.000000		0.000000		0.000000		0.000000		0.000000		0.000000		0.000000		0.000000		0.000000		0.000000		0.000000		0.000000		0.000000		0.000000		0.000000		0.000000
0.421309		0.000000		0.000000		0.000000		0.000000		0.000000		0.000000		0.000000		0.000000		0.000000		0.000000		0.000000		0.000000		0.000000		0.000000		0.000000		0.000000		0.000000		0.421290		0.000000		0.000000		0.000000		0.000000		0.000000		0.000000
0.000000		0.000000		0.000000		0.000000		0.000000		0.000000		0.000000		0.000000		0.000000		0.000000		0.000000		0.000000		0.000000		0.000000		0.421141		0.000000		0.000000		0.000000		0.000000		0.000000		0.000000		0.000000		0.000000		0.421084		0.000000
0.000000		0.000000		0.421430		0.000000		0.000000		0.000000		0.000000		0.000000		0.000000		0.000000		0.000000		0.000000		0.000000		0.000000		0.000000		0.000000		0.000000		0.000000		0.421489		0.000000		0.000000		0.000000		0.000000		0.421404		0.421354
0.421672		0.000000		0.000000		0.000000		0.000000		0.000000		0.000000		0.000000		0.000000		0.000000		0.000000		0.000000		0.000000		0.000000		0.000000		0.000000		0.000000		0.000000		0.000000		0.000000		0.000000		0.000000		0.000000		0.000000		0.000000
0.000000		0.000000		0.000000		0.000000		0.000000		0.000000		0.000000		0.000000		0.000000		0.000000		0.000000		0.000000		0.000000		0.000000		0.000000		0.000000		0.000000		0.000000		0.000000		0.000000		0.000000		0.000000		0.000000		0.000000		0.000000
0.000000		0.000000		0.000000		0.000000		0.000000		0.000000		0.000000		0.000000		0.000000		0.000000		0.000000		0.000000		0.000000		0.000000		0.000000		0.000000		0.000000		0.000000		0.000000		0.421034		0.000000		0.000000		0.000000		0.000000		0.000000
0.000000		0.000000		0.000000		0.000000		0.000000		0.000000		0.000000		0.000000		0.421984		0.000000		0.000000		0.000000		0.421938		0.000000		0.000000		0.421969		0.000000		0.000000		0.000000		0.000000		0.000000		0.000000		0.000000		0.000000		0.000000
0.000000		0.000000		0.000000		0.000000		0.000000		0.000000		0.000000		0.000000		0.421044		0.000000		0.000000		0.000000		0.000000		0.000000		0.000000		0.000000		0.000000		0.000000		0.000000		0.000000		0.000000		0.000000		0.000000		0.000000		0.000000
0.000000		0.000000		0.000000		0.000000		0.000000		0.421913		0.000000		0.000000		0.000000		0.000000		0.000000		0.000000		0.000000		0.000000		0.000000		0.421940		0.000000		0.000000		0.000000		0.421960		0.421934		0.000000		0.000000		0.000000		0.000000
0.000000		0.000000		0.421180		0.000000		0.000000		0.000000		0.000000		0.000000		0.000000		0.000000		0.000000		0.000000		0.000000		0.000000		0.000000		0.000000		0.000000		0.000000		0.000000		0.000000		0.000000		0.421158		0.000000		0.000000		0.000000
0.000000		0.000000		0.000000		0.000000		0.000000		0.422536		0.000000		0.000000		0.000000		0.000000		0.000000		0.000000		0.000000		0.000000		0.000000		0.000000		0.000000		0.000000		0.000000		0.000000		0.000000		0.000000		0.000000		0.000000		0.000000
0.000000		0.000000		0.000000		0.000000		0.000000		0.000000		0.000000		0.421331		0.000000		0.000000		0.000000		0.000000		0.000000		0.000000		0.000000		0.000000		0.000000		0.421396		0.000000		0.000000		0.000000		0.000000		0.000000		0.000000		0.000000
0.000000		0.000000		0.000000		0.000000		0.000000		0.000000		0.422412		0.000000		0.000000		0.000000		0.000000		0.000000		0.000000		0.422388		0.000000		0.000000		0.000000		0.000000		0.000000		0.000000		0.000000		0.000000		0.000000		0.000000		0.000000
0.000000		0.000000		0.000000		0.000000		0.000000		0.000000		0.000000		0.000000		0.000000		0.000000		0.000000		0.000000		0.000000		0.422125		0.000000		0.000000		0.000000		0.000000		0.000000		0.000000		0.422095		0.000000		0.000000		0.000000		0.000000
0.000000		0.000000		0.000000		0.000000		0.000000		0.000000		0.000000		0.000000		0.000000		0.000000		0.000000		0.000000		0.000000		0.000000		0.000000		0.421202		0.000000		0.000000		0.000000		0.000000		0.000000		0.000000		0.421149		0.000000		0.000000
0.421040		0.000000		0.000000		0.000000		0.000000		0.000000		0.000000		0.000000		0.000000		0.000000		0.000000		0.000000		0.000000		0.000000		0.000000		0.000000		0.000000		0.000000		0.000000		0.000000		0.000000		0.420999		0.000000		0.000000		0.000000
0.000000		0.000000		0.000000		0.000000		0.000000		0.000000		0.000000		0.000000		0.000000		0.000000		0.421612		0.000000		0.000000		0.000000		0.421513		0.000000		0.000000		0.000000		0.000000		0.000000		0.000000		0.000000		0.000000		0.000000		0.000000
0.000000		0.000000		0.000000		0.000000		0.000000		0.000000		0.000000		0.000000		0.000000		0.000000		0.000000		0.422450		0.000000		0.000000		0.000000		0.000000		0.000000		0.000000		0.000000		0.000000		0.000000		0.000000		0.000000		0.000000		0.000000
0.000000		0.000000		0.000000		0.000000		0.000000		0.000000		0.000000		0.000000		0.000000		0.000000		0.000000		0.000000		0.000000		0.000000		0.000000		0.000000		0.000000		0.000000		0.000000		0.000000		0.422037		0.000000		0.000000		0.000000		0.000000
0.000000		0.000000		0.000000		0.000000		0.000000		0.000000		0.000000		0.000000		0.000000		0.000000		0.000000		0.423128		0.423161		0.423150		0.000000		0.000000		0.423133		0.000000		0.423108		0.000000		0.000000		0.000000		0.423149		0.000000		0.000000
0.000000		0.000000		0.421166		0.000000		0.000000		0.000000		0.000000		0.421165		0.000000		0.000000		0.000000		0.421214		0.000000		0.000000		0.000000		0.000000		0.000000		0.000000		0.421182		0.000000		0.000000		0.000000		0.000000		0.421159		0.000000
0.000000		0.000000		0.000000		0.000000		0.000000		0.000000		0.000000		0.000000		0.000000		0.000000		0.000000		0.000000		0.000000		0.000000		0.000000		0.000000		0.000000		0.000000		0.000000		0.000000		0.000000		0.000000		0.000000		0.000000		0.000000
0.000000		0.000000		0.000000		0.000000		0.000000		0.000000		0.000000		0.000000		0.000000		0.000000		0.421192		0.000000		0.000000		0.000000		0.000000		0.000000		0.000000		0.000000		0.000000		0.000000		0.000000		0.421067		0.000000		0.000000		0.000000
0.000000		0.000000		0.000000		0.000000		0.000000		0.000000		0.000000		0.000000		0.000000		0.421110		0.000000		0.000000		0.000000		0.000000		0.000000		0.000000		0.000000		0.000000		0.000000		0.000000		0.000000		0.000000		0.000000		0.000000		0.000000
0.421579		0.000000		0.000000		0.000000		0.000000		0.000000		0.000000		0.000000		0.000000		0.000000		0.421634		0.000000		0.000000		0.000000		0.000000		0.000000		0.000000		0.000000		0.000000		0.000000		0.000000		0.000000		0.421554		0.000000		0.000000
0.000000		0.000000		0.000000		0.000000		0.000000		0.000000		0.000000		0.000000		0.000000		0.000000		0.000000		0.000000		0.000000		0.420986		0.000000		0.000000		0.000000		0.000000		0.421027		0.000000		0.000000		0.000000		0.000000		0.000000		0.000000
0.000000		0.000000		0.000000		0.000000		0.000000		0.000000		0.000000		0.000000		0.000000		0.000000		0.000000		0.000000		0.000000		0.000000		0.000000		0.000000		0.000000		0.000000		0.000000		0.000000		0.000000		0.000000		0.000000		0.000000		0.000000
0.000000		0.421598		0.000000		0.000000		0.000000		0.421514		0.000000		0.000000		0.000000		0.000000		0.421560		0.421516		0.000000		0.000000		0.000000		0.000000		0.000000		0.000000		0.000000		0.421541		0.000000		0.000000		0.421575		0.000000		0.000000
0.000000		0.000000		0.000000		0.000000		0.000000		0.000000		0.000000		0.000000		0.000000		0.000000		0.000000		0.421058		0.000000		0.000000		0.000000		0.000000		0.000000		0.000000		0.000000		0.000000		0.000000		0.000000		0.000000		0.000000		0.000000
0.000000		0.421266		0.000000		0.421196		0.000000		0.000000		0.000000		0.000000		0.000000		0.000000		0.421306		0.000000		0.000000		0.000000		0.000000		0.000000		0.000000		0.000000		0.000000		0.000000		0.000000		0.000000		0.000000		0.421192		0.421199
0.422392		0.000000		0.000000		0.000000		0.422369		0.000000		0.000000		0.000000		0.000000		0.000000		0.000000		0.000000		0.000000		0.000000		0.000000		0.000000		0.000000		0.000000		0.000000		0.000000		0.422348		0.000000		0.000000		0.422409		0.000000
0.000000		0.000000		0.000000		0.421437		0.000000		0.421423		0.000000		0.000000		0.000000		0.000000		0.000000		0.000000		0.000000		0.000000		0.000000		0.000000		0.000000		0.000000		0.000000		0.000000		0.000000		0.000000		0.000000		0.000000		0.000000
0.000000		0.000000		0.000000		0.000000		0.000000		0.000000		0.000000		0.000000		0.000000		0.000000		0.000000		0.000000		0.000000		0.421849		0.000000		0.000000		0.000000		0.000000		0.000000		0.000000		0.000000		0.000000		0.000000		0.421869		0.000000
0.000000		0.000000		0.000000		0.000000		0.000000		0.000000		0.000000		0.000000		0.000000		0.000000		0.000000		0.000000		0.000000		0.000000		0.000000		0.000000		0.000000		0.000000		0.000000		0.000000		0.000000		0.000000		0.421120		0.000000		0.000000
0.000000		0.000000		0.000000		0.000000		0.000000		0.000000		0.000000		0.000000		0.000000		0.000000		0.000000		0.000000		0.000000		0.000000		0.000000		0.000000		0.000000		0.000000		0.000000		0.422820		0.422793		0.000000		0.000000		0.000000		0.000000
0.421174		0.000000		0.000000		0.421198		0.000000		0.000000		0.000000		0.421185		0.000000		0.421228		0.000000		0.000000		0.000000		0.000000		0.000000		0.000000		0.000000		0.000000		0.000000		0.000000		0.000000		0.421120		0.000000		0.000000		0.000000
0.000000		0.000000		0.000000		0.000000		0.421058		0.000000		0.000000		0.000000		0.000000		0.000000		0.000000		0.000000		0.000000		0.000000		0.000000		0.000000		0.000000		0.000000		0.000000		0.000000		0.000000		0.000000		0.000000		0.000000		0.000000
0.000000		0.000000		0.000000		0.000000		0.000000		0.421674		0.000000		0.000000		0.000000		0.421710		0.000000		0.000000		0.000000		0.000000		0.000000		0.000000		0.000000		0.000000		0.000000		0.000000		0.421708		0.000000		0.000000		0.000000		0.000000
0.421957		0.000000		0.000000		0.000000		0.000000		0.000000		0.000000		0.421966		0.000000		0.422050		0.000000		0.000000		0.000000		0.000000		0.000000		0.000000		0.000000		0.000000		0.000000		0.000000		0.000000		0.000000		0.000000		0.000000		0.421946
0.000000		0.000000		0.000000		0.000000		0.000000		0.000000		0.000000		0.000000		0.000000		0.000000		0.000000		0.000000		0.421188		0.000000		0.421137		0.000000		0.000000		0.000000		0.000000		0.000000		0.000000		0.000000		0.000000		0.000000		0.000000
0.000000		0.000000		0.000000		0.000000		0.421143		0.000000		0.000000		0.000000		0.421204		0.421159		0.000000		0.421157		0.000000		0.000000		0.000000		0.000000		0.421195		0.000000		0.421149		0.000000		0.000000		0.000000		0.000000		0.000000		0.000000
0.000000		0.000000		0.000000		0.000000		0.000000		0.421559		0.000000		0.000000		0.000000		0.000000		0.000000		0.000000		0.000000		0.000000		0.000000		0.000000		0.000000		0.000000		0.000000		0.000000		0.421560		0.421547		0.000000		0.000000		0.000000
0.000000		0.000000		0.000000		0.000000		0.000000		0.421152		0.000000		0.000000		0.000000		0.000000		0.000000		0.000000		0.421184		0.000000		0.000000		0.000000		0.000000		0.000000		0.000000		0.000000		0.000000		0.000000		0.000000		0.421108		0.000000
0.000000		0.423639		0.000000		0.000000		0.000000		0.000000		0.000000		0.000000		0.000000		0.000000		0.000000		0.000000		0.000000		0.000000		0.000000		0.000000		0.000000		0.000000		0.000000		0.000000		0.000000		0.423722		0.000000		0.423713		0.000000
0.421603		0.000000		0.000000		0.000000		0.000000		0.421678		0.000000		0.421635		0.000000		0.000000		0.000000		0.000000		0.000000		0.000000		0.000000		0.000000		0.000000		0.000000		0.000000		0.000000		0.421665		0.000000		0.000000		0.000000		0.000000
0.421136		0.421161		0.000000		0.000000		0.421135		0.000000		0.000000		0.000000		0.000000		0.000000		0.421174		0.000000		0.000000		0.000000		0.000000		0.000000		0.000000		0.000000		0.000000		0.000000		0.000000		0.421099		0.421111		0.000000		0.000000
0.000000		0.000000		0.000000		0.000000		0.000000		0.000000		0.000000		0.000000		0.000000		0.000000		0.000000		0.000000		0.000000		0.000000		0.000000		0.000000		0.000000		0.000000		0.421396		0.000000		0.421262		0.000000		0.000000		0.000000		0.000000
0.000000		0.422017		0.000000		0.000000		0.000000		0.000000		0.000000		0.421926		0.421948		0.000000		0.000000		0.000000		0.000000		0.421945		0.000000		0.000000		0.000000		0.000000		0.421976		0.000000		0.000000		0.000000		0.000000		0.000000		0.000000
0.000000		0.000000		0.000000		0.000000		0.000000		0.000000		0.000000		0.000000		0.421920		0.000000		0.000000		0.000000		0.000000		0.000000		0.000000		0.000000		0.000000		0.000000		0.000000		0.000000		0.000000		0.000000		0.000000		0.000000		0.000000
0.000000		0.000000		0.421126		0.000000		0.000000		0.000000		0.000000		0.000000		0.000000		0.000000		0.000000		0.000000		0.000000		0.000000		0.000000		0.000000		0.000000		0.000000		0.000000		0.000000		0.000000		0.000000		0.000000		0.000000		0.000000
0.000000		0.000000		0.000000		0.000000		0.000000		0.000000		0.000000		0.000000		0.000000		0.000000		0.000000		0.000000		0.000000		0.000000		0.000000		0.000000		0.000000		0.000000		0.000000		0.000000		0.000000		0.000000		0.000000		0.000000		0.000000
0.000000		0.000000		0.000000		0.000000		0.000000		0.000000		0.000000		0.000000		0.421168		0.000000		0.000000		0.000000		0.000000		0.421172		0.000000		0.000000		0.000000		0.000000		0.000000		0.000000		0.000000		0.000000		0.000000		0.421204		0.000000
0.000000		0.000000		0.000000		0.000000		0.000000		0.000000		0.000000		0.000000		0.000000		0.000000		0.000000		0.000000		0.000000		0.000000		0.000000		0.000000		0.000000		0.000000		0.000000		0.421071		0.000000		0.000000		0.000000		0.000000		0.000000
0.000000		0.000000		0.000000		0.000000		0.000000		0.000000		0.000000		0.000000		0.000000		0.000000		0.000000		0.000000		0.000000		0.000000		0.000000		0.000000		0.000000		0.000000		0.000000		0.000000		0.000000		0.000000		0.421964		0.000000		0.000000
0.000000		0.421021		0.000000		0.000000		0.000000		0.000000		0.421069		0.000000		0.000000		0.000000		0.000000		0.000000		0.000000		0.000000		0.000000		0.000000		0.000000		0.000000		0.000000		0.421063		0.000000		0.000000		0.000000		0.000000		0.000000
0.000000		0.000000		0.000000		0.000000		0.000000		0.000000		0.000000		0.000000		0.421933		0.000000		0.000000		0.000000		0.000000		0.000000		0.000000		0.000000		0.000000		0.421874		0.421913		0.000000		0.000000		0.421901		0.000000		0.000000		0.000000
0.000000		0.000000		0.000000		0.000000		0.000000		0.000000		0.000000		0.000000		0.000000		0.421696		0.000000		0.000000		0.000000		0.000000		0.000000		0.000000		0.000000		0.000000		0.000000		0.000000		0.000000		0.000000		0.000000		0.000000		0.000000
0.000000		0.000000		0.000000		0.000000		0.000000		0.000000		0.000000		0.000000		0.000000		0.000000		0.000000		0.000000		0.000000		0.000000		0.422040		0.000000		0.000000		0.000000		0.000000		0.000000		0.000000		0.000000		0.000000		0.000000		0.000000
0.000000		0.000000		0.000000		0.000000		0.000000		0.000000		0.423061		0.000000		0.000000		0.000000		0.000000		0.000000		0.000000		0.000000		0.000000		0.000000		0.000000		0.000000		0.000000		0.423099		0.423058		0.423121		0.000000		0.000000		0.000000
0.000000		0.421384		0.000000		0.421350		0.421360		0.000000		0.000000		0.000000		0.000000		0.000000		0.000000		0.000000		0.000000		0.421330		0.000000		0.421345		0.000000		0.421315		0.000000		0.000000		0.000000		0.000000		0.000000		0.000000		0.000000
0.000000		0.000000		0.000000		0.000000		0.000000		0.000000		0.000000		0.000000		0.000000		0.000000		0.000000		0.000000		0.000000		0.000000		0.000000		0.000000		0.000000		0.422202		0.000000		0.000000		0.000000		0.000000		0.000000		0.000000		0.000000
0.000000		0.000000		0.000000		0.000000		0.000000		0.000000		0.000000		0.000000		0.000000		0.000000		0.000000		0.000000		0.422109		0.422204		0.000000		0.000000		0.000000		0.000000		0.000000		0.000000		0.000000		0.000000		0.000000		0.000000		0.000000
0.000000		0.000000		0.000000		0.000000		0.000000		0.000000		0.000000		0.000000		0.000000		0.000000		0.000000		0.000000		0.000000		0.000000		0.421176		0.000000		0.000000		0.000000		0.000000		0.000000		0.421296		0.000000		0.000000		0.421240		0.000000
0.000000		0.000000		0.000000		0.000000		0.000000		0.000000		0.000000		0.000000		0.000000		0.000000		0.420986		0.000000		0.000000		0.000000		0.000000		0.420923		0.420913		0.000000		0.420929		0.000000		0.000000		0.000000		0.000000		0.000000		0.000000
0.000000		0.000000		0.000000		0.000000		0.421902		0.000000		0.000000		0.000000		0.000000		0.000000		0.000000		0.000000		0.000000		0.000000		0.000000		0.000000		0.000000		0.000000		0.000000		0.421985		0.000000		0.000000		0.000000		0.000000		0.000000
0.000000		0.000000		0.000000		0.000000		0.000000		0.000000		0.000000		0.000000		0.000000		0.000000		0.000000		0.000000		0.000000		0.000000		0.000000		0.000000		0.000000		0.000000		0.000000		0.421885		0.000000		0.000000		0.000000		0.000000		0.000000
0.000000		0.000000		0.421197		0.000000		0.000000		0.000000		0.000000		0.000000		0.000000		0.000000		0.000000		0.000000		0.421108		0.000000		0.421161		0.421171		0.000000		0.000000		0.000000		0.000000		0.000000		0.421075		0.000000		0.000000		0.000000
0.000000		0.000000		0.000000		0.000000		0.000000		0.000000		0.421202		0.000000		0.000000		0.000000		0.000000		0.000000		0.421169		0.000000		0.000000		0.000000		0.000000		0.000000		0.000000		0.000000		0.000000		0.000000		0.000000		0.000000		0.000000
0.000000		0.000000		0.000000		0.000000		0.000000		0.421820		0.000000		0.000000		0.000000		0.000000		0.000000		0.421797		0.000000		0.000000		0.000000		0.000000		0.000000		0.000000		0.000000		0.000000		0.000000		0.000000		0.000000		0.000000		0.000000
0.000000		0.000000		0.000000		0.000000		0.000000		0.000000		0.000000		0.000000		0.000000		0.000000		0.000000		0.000000		0.000000		0.000000		0.000000		0.000000		0.422352		0.000000		0.000000		0.000000		0.422313		0.000000		0.000000		0.000000		0.000000
0.000000		0.000000		0.000000		0.000000		0.000000		0.000000		0.000000		0.000000		0.000000		0.000000		0.000000		0.000000		0.000000		0.000000		0.000000		0.000000		0.000000		0.000000		0.000000		0.000000		0.000000		0.000000		0.000000		0.000000		0.000000
0.000000		0.000000		0.000000		0.000000		0.421204		0.000000		0.000000		0.000000		0.000000		0.000000		0.000000		0.000000		0.000000		0.000000		0.000000		0.421209		0.421205		0.000000		0.000000		0.000000		0.000000		0.000000		0.000000		0.000000		0.000000
0.000000		0.000000		0.000000		0.000000		0.000000		0.000000		0.000000		0.000000		0.000000		0.000000		0.000000		0.000000		0.000000		0.420811		0.000000		0.000000		0.000000		0.420792		0.000000		0.000000		0.000000		0.000000		0.000000		0.000000		0.420798
0.421109		0.000000		0.000000		0.000000		0.000000		0.421117		0.000000		0.000000		0.000000		0.000000		0.000000		0.000000		0.000000		0.000000		0.000000		0.000000		0.000000		0.000000		0.000000		0.000000		0.421086		0.000000		0.000000		0.000000		0.000000
0.000000		0.000000		0.000000		0.000000		0.421142		0.000000		0.000000		0.000000		0.000000		0.000000		0.000000		0.000000		0.000000		0.000000		0.000000		0.421159		0.421175		0.000000		0.000000		0.000000		0.000000		0.000000		0.000000		0.000000		0.000000
0.000000		0.000000		0.000000		0.000000		0.000000		0.000000		0.000000		0.000000		0.421922		0.000000		0.000000		0.000000		0.000000		0.000000		0.000000		0.000000		0.000000		0.000000		0.000000		0.000000		0.000000		0.000000		0.000000		0.000000		0.421899
0.421488		0.000000		0.000000		0.000000		0.000000		0.000000		0.000000		0.000000		0.000000		0.000000		0.000000		0.000000		0.000000		0.000000		0.000000		0.000000		0.421427		0.000000		0.000000		0.000000		0.000000		0.000000		0.421461		0.000000		0.000000
0.000000		0.000000		0.000000		0.000000		0.000000		0.000000		0.420953		0.000000		0.000000		0.000000		0.000000		0.000000		0.000000		0.000000		0.000000		0.000000		0.000000		0.421058		0.000000		0.421055		0.421018		0.000000		0.000000		0.421010		0.000000
0.000000		0.000000		0.000000		0.000000		0.000000		0.422003		0.000000		0.000000		0.000000		0.000000		0.000000		0.000000		0.000000		0.000000		0.000000		0.000000		0.000000		0.000000		0.000000		0.000000		0.422081		0.000000		0.000000		0.422029		0.000000
0.000000		0.000000		0.000000		0.000000		0.000000		0.000000		0.000000		0.000000		0.000000		0.000000		0.000000		0.421110		0.000000		0.000000		0.000000		0.000000		0.000000		0.000000		0.421130		0.000000		0.421157		0.000000		0.000000		0.000000		0.000000
0.000000		0.000000		0.421437		0.000000		0.000000		0.000000		0.000000		0.000000		0.000000		0.000000		0.000000		0.000000		0.000000		0.000000		0.000000		0.000000		0.000000		0.000000		0.000000		0.000000		0.000000		0.000000		0.000000		0.000000		0.000000
0.000000		0.000000		0.000000		0.000000		0.421492		0.000000		0.000000		0.000000		0.000000		0.000000		0.000000		0.000000		0.000000		0.000000		0.000000		0.000000		0.000000		0.000000		0.000000		0.000000		0.421568		0.000000		0.000000		0.000000		0.000000
0.000000		0.000000		0.000000		0.000000		0.000000		0.000000		0.000000		0.000000		0.000000		0.000000		0.000000		0.000000		0.000000		0.000000		0.000000		0.000000		0.421855		0.421867		0.000000		0.000000		0.000000		0.000000		0.000000		0.000000		0.421806
0.000000		0.000000		0.000000		0.000000		0.000000		0.000000		0.000000		0.000000		0.000000		0.000000		0.000000		0.000000		0.000000		0.000000		0.000000		0.000000		0.422037		0.000000		0.000000		0.000000		0.422058		0.000000		0.000000		0.000000		0.000000
0.000000		0.000000		0.000000		0.000000		0.000000		0.000000		0.000000		0.000000		0.000000		0.000000		0.000000		0.000000		0.000000		0.000000		0.000000		0.000000		0.000000		0.000000		0.000000		0.421159		0.000000		0.000000		0.000000		0.000000		0.000000
0.000000		0.000000		0.000000		0.000000		0.000000		0.000000		0.000000		0.000000		0.000000		0.000000		0.000000		0.000000		0.000000		0.000000		0.000000		0.000000		0.421088		0.421133		0.000000		0.000000		0.000000		0.000000		0.000000		0.000000		0.000000
0.421201		0.000000		0.000000		0.000000		0.421125		0.000000		0.000000		0.000000		0.000000		0.000000		0.000000		0.000000		0.000000		0.000000		0.000000		0.421154		0.000000		0.000000		0.000000		0.000000		0.000000		0.000000		0.000000		0.000000		0.000000
0.000000		0.000000		0.000000		0.000000		0.000000		0.000000		0.000000		0.000000		0.000000		0.000000		0.000000		0.000000		0.000000		0.000000		0.000000		0.000000		0.000000		0.422321		0.000000		0.422312		0.000000		0.000000		0.422294		0.000000		0.000000
0.000000		0.000000		0.000000		0.000000		0.421117		0.000000		0.421090		0.000000		0.000000		0.000000		0.000000		0.000000		0.000000		0.000000		0.000000		0.000000		0.000000		0.000000		0.000000		0.000000		0.000000		0.000000		0.000000		0.000000		0.000000
0.000000		0.000000		0.000000		0.421175		0.000000		0.000000		0.000000		0.421196		0.000000		0.000000		0.000000		0.000000		0.000000		0.000000		0.421195		0.000000		0.000000		0.000000		0.000000		0.000000		0.000000		0.000000		0.000000		0.000000		0.000000
0.000000		0.000000		0.000000		0.000000		0.000000		0.000000		0.000000		0.000000		0.000000		0.000000		0.000000		0.421054		0.421094		0.000000		0.000000		0.000000		0.000000		0.000000		0.000000		0.000000		0.000000		0.000000		0.000000		0.000000		0.000000
0.000000		0.000000		0.421610		0.000000		0.000000		0.421575		0.421538		0.000000		0.000000		0.000000		0.000000		0.000000		0.000000		0.000000		0.000000		0.000000		0.000000		0.000000		0.000000		0.000000		0.000000		0.000000		0.000000		0.000000		0.000000
0.000000		0.000000		0.000000		0.000000		0.000000		0.000000		0.000000		0.000000		0.000000		0.000000		0.000000		0.000000		0.000000		0.000000		0.000000		0.000000		0.000000		0.000000		0.000000		0.000000		0.000000		0.421828		0.000000		0.000000		0.000000
0.000000		0.000000		0.000000		0.000000		0.000000		0.000000		0.000000		0.000000		0.000000		0.000000		0.000000		0.000000		0.000000		0.000000		0.000000		0.000000		0.000000		0.000000		0.000000		0.000000		0.000000		0.000000		0.000000		0.000000		0.000000
0.000000		0.000000		0.000000		0.000000		0.000000		0.000000		0.000000		0.000000		0.000000		0.000000		0.000000		0.000000		0.000000		0.000000		0.000000		0.000000		0.000000		0.421129		0.000000		0.000000		0.000000		0.000000		0.000000		0.000000		0.000000
0.000000		0.421684		0.000000		0.000000		0.000000		0.000000		0.000000		0.000000		0.000000		0.000000		0.000000		0.000000		0.000000		0.000000		0.000000		0.000000		0.000000		0.000000		0.000000		0.000000		0.000000		0.000000		0.000000		0.000000		0.421651
0.000000		0.000000		0.000000		0.000000		0.000000		0.000000		0.000000		0.000000		0.000000		0.000000		0.000000		0.000000		0.000000		0.000000		0.000000		0.000000		0.000000		0.000000		0.000000		0.421756		0.000000		0.000000		0.000000		0.421738		0.421787
0.000000		0.000000		0.000000		0.421140		0.000000		0.421157		0.000000		0.000000		0.000000		0.000000		0.000000		0.000000		0.000000		0.000000		0.000000		0.000000		0.000000		0.000000		0.000000		0.000000		0.000000		0.000000		0.000000		0.000000		0.000000
0.000000		0.000000		0.000000		0.000000		0.000000		0.000000		0.000000		0.000000		0.000000		0.000000		0.000000		0.000000		0.000000		0.421172		0.000000		0.000000		0.000000		0.000000		0.000000		0.000000		0.000000		0.000000		0.000000		0.000000		0.000000
0.000000		0.000000		0.000000		0.000000		0.000000		0.000000		0.000000		0.000000		0.000000		0.000000		0.000000		0.000000		0.000000		0.000000		0.000000		0.000000		0.421046		0.000000		0.000000		0.000000		0.000000		0.421055		0.421071		0.000000		0.421072
0.421875		0.000000		0.000000		0.000000		0.000000		0.000000		0.000000		0.000000		0.000000		0.000000		0.000000		0.000000		0.000000		0.421878		0.000000		0.000000		0.000000		0.000000		0.000000		0.000000		0.000000		0.000000		0.000000		0.000000		0.000000
0.000000		0.000000		0.000000		0.000000		0.000000		0.000000		0.000000		0.000000		0.000000		0.421136		0.000000		0.000000		0.421059		0.000000		0.421086		0.000000		0.000000		0.421019		0.000000		0.421130		0.000000		0.000000		0.000000		0.000000		0.000000
0.000000		0.000000		0.000000		0.000000		0.000000		0.000000		0.000000		0.000000		0.000000		0.000000		0.000000		0.000000		0.000000		0.000000		0.000000		0.422022		0.000000		0.000000		0.000000		0.000000		0.000000		0.000000		0.000000		0.000000		0.000000
0.000000		0.000000		0.000000		0.000000		0.421122		0.000000		0.000000		0.000000		0.000000		0.000000		0.000000		0.000000		0.000000		0.000000		0.000000		0.000000		0.421142		0.000000		0.000000		0.000000		0.000000		0.000000		0.000000		0.000000		0.000000
0.000000		0.000000		0.000000		0.000000		0.000000		0.000000		0.000000		0.000000		0.000000		0.000000		0.421157		0.000000		0.000000		0.000000		0.000000		0.000000		0.000000		0.000000		0.000000		0.000000		0.000000		0.000000		0.000000		0.421067		0.421081
0.000000		0.421981		0.000000		0.000000		0.000000		0.000000		0.000000		0.000000		0.000000		0.000000		0.000000		0.000000		0.000000		0.422011		0.422009		0.000000		0.000000		0.000000		0.000000		0.000000		0.421935		0.000000		0.000000		0.000000		0.000000
0.000000		0.000000		0.000000		0.000000		0.000000		0.000000		0.000000		0.000000		0.000000		0.000000		0.000000		0.000000		0.000000		0.000000		0.000000		0.000000		0.421779		0.421827		0.000000		0.000000		0.000000		0.000000		0.000000		0.000000		0.000000
0.000000		0.000000		0.000000		0.000000		0.000000		0.000000		0.000000		0.000000		0.000000		0.000000		0.000000		0.000000		0.422631		0.000000		0.422675		0.000000		0.000000		0.000000		0.000000		0.000000		0.000000		0.000000		0.422602		0.000000		0.000000
0.000000		0.000000		0.000000		0.000000		0.000000		0.000000		0.000000		0.000000		0.000000		0.000000		0.000000		0.000000		0.000000		0.000000		0.000000		0.000000		0.421043		0.000000		0.000000		0.000000		0.000000		0.421102		0.000000		0.000000		0.000000
0.000000		0.000000		0.000000		0.000000		0.000000		0.000000		0.000000		0.000000		0.000000		0.000000		0.000000		0.000000		0.000000		0.000000		0.000000		0.000000		0.000000		0.000000		0.000000		0.000000		0.000000		0.000000		0.000000		0.421173		0.000000
0.000000		0.000000		0.421032		0.000000		0.421093		0.000000		0.000000		0.000000		0.000000		0.000000		0.000000		0.421031		0.000000		0.000000		0.000000		0.000000		0.000000		0.000000		0.000000		0.000000		0.420989		0.421045		0.000000		0.000000		0.000000
0.000000		0.421175		0.000000		0.000000		0.421103		0.000000		0.000000		0.000000		0.000000		0.000000		0.421275		0.000000		0.000000		0.000000		0.421129		0.000000		0.000000		0.000000		0.000000		0.000000		0.000000		0.000000		0.000000		0.000000		0.000000
0.000000		0.000000		0.421079		0.000000		0.000000		0.421059		0.000000		0.000000		0.000000		0.000000		0.000000		0.000000		0.000000		0.000000		0.000000		0.000000		0.000000		0.000000		0.000000		0.000000		0.000000		0.000000		0.000000		0.000000		0.000000
0.000000		0.000000		0.000000		0.000000		0.000000		0.000000		0.000000		0.000000		0.000000		0.000000		0.000000		0.000000		0.000000		0.000000		0.000000		0.000000		0.000000		0.000000		0.000000		0.000000		0.000000		0.000000		0.000000		0.000000		0.421353
0.000000		0.000000		0.000000		0.000000		0.000000		0.000000		0.000000		0.000000		0.421999		0.000000		0.000000		0.000000		0.000000		0.000000		0.000000		0.000000		0.000000		0.000000		0.000000		0.421981		0.000000		0.000000		0.000000		0.000000		0.000000
0.000000		0.000000		0.000000		0.000000		0.000000		0.000000		0.423585		0.000000		0.000000		0.000000		0.000000		0.000000		0.000000		0.000000		0.000000		0.423613		0.000000		0.000000		0.423594		0.000000		0.000000		0.000000		0.000000		0.000000		0.000000
0.000000		0.000000		0.000000		0.000000		0.000000		0.000000		0.000000		0.000000		0.000000		0.421198		0.000000		0.000000		0.000000		0.000000		0.000000		0.000000		0.000000		0.000000		0.000000		0.421266		0.000000		0.000000		0.000000		0.000000		0.000000
0.000000		0.000000		0.000000		0.000000		0.000000		0.000000		0.000000		0.000000		0.000000		0.000000		0.000000		0.423548		0.000000		0.000000		0.000000		0.000000		0.000000		0.000000		0.000000		0.000000		0.000000		0.000000		0.000000		0.000000		0.000000
0.000000		0.000000		0.000000		0.000000		0.000000		0.000000		0.422938		0.000000		0.000000		0.000000		0.000000		0.422911		0.000000		0.000000		0.000000		0.000000		0.000000		0.000000		0.000000		0.000000		0.000000		0.000000		0.000000		0.000000		0.000000
0.000000		0.000000		0.000000		0.000000		0.000000		0.000000		0.000000		0.000000		0.000000		0.000000		0.000000		0.000000		0.000000		0.000000		0.000000		0.000000		0.000000		0.000000		0.000000		0.000000		0.000000		0.000000		0.000000		0.000000		0.000000
0.000000		0.421763		0.000000		0.000000		0.000000		0.000000		0.000000		0.000000		0.000000		0.000000		0.421797		0.000000		0.000000		0.000000		0.000000		0.421788		0.421767		0.000000		0.000000		0.000000		0.000000		0.000000		0.000000		0.000000		0.000000
0.000000		0.000000		0.000000		0.000000		0.422557		0.422578		0.000000		0.422579		0.000000		0.000000		0.000000		0.000000		0.000000		0.000000		0.000000		0.000000		0.000000		0.000000		0.000000		0.000000		0.000000		0.000000		0.000000		0.422590		0.000000
0.000000		0.000000		0.000000		0.000000		0.000000		0.000000		0.000000		0.000000		0.000000		0.000000		0.000000		0.000000		0.000000		0.000000		0.000000		0.000000		0.000000		0.000000		0.000000		0.000000		0.000000		0.000000		0.000000		0.000000		0.000000
0.000000		0.000000		0.000000		0.000000		0.000000		0.000000		0.000000		0.000000		0.000000		0.000000		0.000000		0.000000		0.000000		0.000000		0.000000		0.421096		0.000000		0.000000		0.000000		0.000000		0.000000		0.421048		0.000000		0.000000		0.000000
0.000000		0.000000		0.000000		0.000000		0.000000		0.000000		0.000000		0.421325		0.000000		0.000000		0.000000		0.000000		0.000000		0.000000		0.000000		0.000000		0.000000		0.000000		0.000000		0.000000		0.000000		0.000000		0.000000		0.421333		0.000000
0.000000		0.000000		0.422076		0.000000		0.000000		0.000000		0.000000		0.000000		0.000000		0.000000		0.000000		0.000000		0.000000		0.000000		0.000000		0.000000		0.000000		0.000000		0.000000		0.000000		0.000000		0.000000		0.000000		0.000000		0.000000
0.000000		0.000000		0.000000		0.000000		0.000000		0.000000		0.000000		0.420979		0.000000		0.000000		0.000000		0.420958		0.000000		0.420982		0.000000		0.000000		0.000000		0.000000		0.000000		0.000000		0.000000		0.000000		0.000000		0.000000		0.000000
0.000000		0.000000		0.000000		0.000000		0.000000		0.000000		0.000000		0.000000		0.000000		0.421836		0.000000		0.000000		0.000000		0.000000		0.000000		0.000000		0.000000		0.000000		0.000000		0.000000		0.000000		0.000000		0.000000		0.000000		0.000000
0.000000		0.000000		0.000000		0.421148		0.000000		0.000000		0.000000		0.000000		0.000000		0.000000		0.000000		0.421097		0.000000		0.421188		0.000000		0.000000		0.000000		0.000000		0.000000		0.000000		0.000000		0.000000		0.000000		0.000000		0.000000
0.000000		0.000000		0.000000		0.000000		0.421951		0.000000		0.000000		0.000000		0.000000		0.000000		0.000000		0.000000		0.000000		0.000000		0.421913		0.000000		0.000000		0.421975		0.000000		0.000000		0.000000		0.000000		0.000000		0.000000		0.000000
0.421174		0.000000		0.000000		0.000000		0.000000		0.000000		0.000000		0.000000		0.421197		0.000000		0.421276		0.000000		0.000000		0.000000		0.000000		0.000000		0.421180		0.000000		0.000000		0.000000		0.000000		0.000000		0.000000		0.000000		0.000000
0.000000		0.000000		0.421513		0.000000		0.000000		0.000000		0.000000		0.000000		0.000000		0.000000		0.000000		0.000000		0.000000		0.421542		0.000000		0.000000		0.000000		0.000000		0.000000		0.000000		0.000000		0.000000		0.000000		0.000000		0.000000
0.000000		0.000000		0.000000		0.000000		0.000000		0.000000		0.000000		0.000000		0.000000		0.000000		0.000000		0.421237		0.421201		0.000000		0.421245		0.000000		0.000000		0.000000		0.000000		0.000000		0.421238		0.000000		0.000000		0.000000		0.000000
0.422047		0.000000		0.000000		0.000000		0.000000		0.000000		0.000000		0.000000		0.421955		0.000000		0.422014		0.000000		0.000000		0.000000		0.000000		0.000000		0.000000		0.000000		0.000000		0.000000		0.000000		0.000000		0.000000		0.000000		0.000000
0.000000		0.000000		0.000000		0.000000		0.000000		0.000000		0.000000		0.000000		0.000000		0.000000		0.000000		0.421206		0.000000		0.000000		0.000000		0.000000		0.000000		0.000000		0.421213		0.421198		0.000000		0.000000		0.000000		0.000000		0.421178
0.422100		0.000000		0.000000		0.000000		0.000000		0.422108		0.000000		0.000000		0.000000		0.000000		0.422169		0.000000		0.000000		0.000000		0.000000		0.000000		0.000000		0.000000		0.000000		0.000000		0.000000		0.000000		0.000000		0.000000		0.000000
0.000000		0.000000		0.000000		0.000000		0.000000		0.000000		0.000000		0.421359		0.000000		0.000000		0.000000		0.000000		0.000000		0.000000		0.000000		0.000000		0.000000		0.000000		0.000000		0.000000		0.000000		0.000000		0.000000		0.421384		0.000000
0.000000		0.000000		0.000000		0.000000		0.421975		0.000000		0.000000		0.421946		0.000000		0.000000		0.000000		0.000000		0.000000		0.000000		0.000000		0.000000		0.000000		0.000000		0.000000		0.000000		0.000000		0.000000		0.000000		0.000000		0.000000
0.000000		0.000000		0.000000		0.000000		0.000000		0.000000		0.000000		0.000000		0.000000		0.000000		0.421426		0.000000		0.000000		0.000000		0.000000		0.000000		0.000000		0.000000		0.000000		0.000000		0.000000		0.000000		0.000000		0.000000		0.000000
0.421425		0.421426		0.000000		0.000000		0.000000		0.000000		0.000000		0.000000		0.000000		0.000000		0.000000		0.000000		0.000000		0.000000		0.000000		0.000000		0.421381		0.000000		0.000000		0.000000		0.000000		0.000000		0.000000		0.421428		0.000000
0.421629		0.000000		0.000000		0.000000		0.000000		0.000000		0.000000		0.000000		0.000000		0.000000		0.000000		0.000000		0.000000		0.000000		0.000000		0.000000		0.000000		0.000000		0.000000		0.000000		0.000000		0.000000		0.000000		0.000000		0.000000
0.000000		0.421150		0.000000		0.000000		0.421130		0.000000		0.000000		0.421248		0.000000		0.000000		0.000000		0.000000		0.000000		0.000000		0.000000		0.000000		0.000000		0.000000		0.000000		0.000000		0.000000		0.000000		0.000000		0.000000		0.000000
0.000000		0.000000		0.421926		0.000000		0.000000		0.000000		0.421977		0.000000		0.000000		0.000000		0.000000		0.421931		0.000000		0.000000		0.421939		0.000000		0.000000		0.000000		0.000000		0.000000		0.000000		0.000000		0.000000		0.000000		0.000000
0.000000		0.000000		0.000000		0.000000		0.000000		0.000000		0.000000		0.000000		0.000000		0.000000		0.000000		0.000000		0.000000		0.000000		0.000000		0.421858		0.000000		0.421923		0.000000		0.000000		0.000000		0.000000		0.421799		0.421851		0.000000
0.000000		0.000000		0.000000		0.000000		0.000000		0.000000		0.000000		0.000000		0.000000		0.421158		0.000000		0.000000		0.000000		0.421117		0.000000		0.000000		0.000000		0.421119		0.000000		0.421159		0.000000		0.000000		0.000000		0.421122		0.000000
0.000000		0.000000		0.421888		0.000000		0.000000		0.000000		0.000000		0.000000		0.421869		0.000000		0.000000		0.000000		0.000000		0.000000		0.000000		0.421907		0.421845		0.000000		0.000000		0.000000		0.421869		0.000000		0.000000		0.000000		0.000000
0.000000		0.000000		0.000000		0.000000		0.000000		0.000000		0.000000		0.421944		0.000000		0.000000		0.000000		0.000000		0.000000		0.000000		0.421948		0.000000		0.000000		0.000000		0.000000		0.000000		0.000000		0.421913		0.000000		0.000000		0.000000
0.000000		0.000000		0.000000		0.000000		0.421343		0.000000		0.000000		0.000000		0.000000		0.000000		0.000000		0.000000		0.000000		0.000000		0.000000		0.421367		0.421332		0.000000		0.000000		0.000000		0.000000		0.000000		0.000000		0.000000		0.000000
0.000000		0.422063		0.000000		0.000000		0.000000		0.000000		0.000000		0.000000		0.000000		0.422028		0.000000		0.000000		0.000000		0.000000		0.000000		0.422021		0.000000		0.000000		0.000000		0.000000		0.000000		0.422032		0.000000		0.000000		0.000000
0.000000		0.000000		0.422145		0.000000		0.422129		0.000000		0.422048		0.000000		0.000000		0.000000		0.000000		0.000000		0.000000		0.422063		0.000000		0.000000		0.000000		0.000000		0.000000		0.422125		0.000000		0.000000		0.000000		0.000000		0.000000
0.000000		0.000000		0.000000		0.000000		0.422657		0.000000		0.000000		0.000000		0.000000		0.000000		0.000000		0.000000		0.000000		0.000000		0.000000		0.000000		0.000000		0.000000		0.000000		0.000000		0.000000		0.000000		0.000000		0.000000		0.000000
0.000000		0.000000		0.000000		0.000000		0.000000		0.000000		0.000000		0.422912		0.000000		0.000000		0.000000		0.000000		0.000000		0.000000		0.000000		0.000000		0.000000		0.000000		0.000000		0.000000		0.000000		0.000000		0.000000		0.000000		0.422902
0.000000		0.000000		0.000000		0.000000		0.000000		0.421253		0.421211		0.000000		0.000000		0.000000		0.000000		0.000000		0.000000		0.000000		0.000000		0.000000		0.000000		0.000000		0.000000		0.421259		0.000000		0.000000		0.000000		0.000000		0.000000
0.000000		0.000000		0.000000		0.000000		0.000000		0.000000		0.000000		0.000000		0.000000		0.000000		0.000000		0.000000		0.000000		0.000000		0.000000		0.000000		0.000000		0.000000		0.000000		0.000000		0.000000		0.000000		0.000000		0.000000		0.000000
0.000000		0.000000		0.000000		0.000000		0.000000		0.421095		0.000000		0.000000		0.000000		0.000000		0.000000		0.421076		0.000000		0.000000		0.000000		0.421115		0.000000		0.421064		0.000000		0.000000		0.000000		0.000000		0.000000		0.000000		0.000000
0.421581		0.421617		0.000000		0.000000		0.000000		0.000000		0.000000		0.000000		0.000000		0.000000		0.000000		0.000000		0.000000		0.000000		0.421579		0.000000		0.000000		0.000000		0.000000		0.000000		0.000000		0.000000		0.000000		0.000000		0.000000
0.000000		0.421489		0.000000		0.000000		0.000000		0.000000		0.000000		0.421524		0.000000		0.000000		0.000000		0.000000		0.000000		0.000000		0.000000		0.000000		0.000000		0.000000		0.000000		0.000000		0.000000		0.000000		0.000000		0.000000		0.000000
0.421106		0.000000		0.421083		0.000000		0.000000		0.000000		0.000000		0.000000		0.000000		0.000000		0.000000		0.000000		0.000000		0.000000		0.421069		0.000000		0.000000		0.000000		0.000000		0.000000		0.000000		0.000000		0.000000		0.000000		0.000000
0.000000		0.000000		0.000000		0.000000		0.421065		0.000000		0.000000		0.000000		0.000000		0.000000		0.000000		0.000000		0.000000		0.000000		0.421159		0.000000		0.000000		0.000000		0.421103		0.000000		0.000000		0.000000		0.000000		0.000000		0.000000
0.000000		0.000000		0.000000		0.000000		0.000000		0.000000		0.000000		0.000000		0.000000		0.000000		0.000000		0.000000		0.000000		0.000000		0.000000		0.000000		0.000000		0.000000		0.000000		0.000000		0.000000		0.000000		0.000000		0.422030		0.000000
0.000000		0.000000		0.000000		0.000000		0.000000		0.000000		0.421535		0.000000		0.000000		0.000000		0.000000		0.000000		0.000000		0.000000		0.000000		0.000000		0.421521		0.000000		0.000000		0.000000		0.000000		0.000000		0.000000		0.000000		0.000000
0.000000		0.000000		0.000000		0.000000		0.421859		0.000000		0.421942		0.000000		0.000000		0.000000		0.000000		0.000000		0.000000		0.000000		0.000000		0.000000		0.000000		0.000000		0.000000		0.000000		0.000000		0.000000		0.000000		0.000000		0.000000
0.000000		0.000000		0.000000		0.000000		0.000000		0.000000		0.000000		0.000000		0.000000		0.000000		0.000000		0.000000		0.422049		0.000000		0.000000		0.000000		0.000000		0.000000		0.000000		0.000000		0.000000		0.000000		0.000000		0.000000		0.000000
0.000000		0.000000		0.000000		0.000000		0.421146		0.000000		0.000000		0.000000		0.000000		0.000000		0.000000		0.000000		0.000000		0.000000		0.000000		0.000000		0.421119		0.421126		0.000000		0.000000		0.421008		0.000000		0.000000		0.000000		0.000000
0.000000		0.000000		0.000000		0.000000		0.000000		0.000000		0.000000		0.421029		0.000000		0.000000		0.000000		0.000000		0.000000		0.000000		0.000000		0.000000		0.000000		0.421047		0.000000		0.000000		0.000000		0.421040		0.000000		0.000000		0.000000
0.000000		0.000000		0.000000		0.000000		0.000000		0.422638		0.000000		0.000000		0.000000		0.000000		0.000000		0.000000		0.000000		0.000000		0.000000		0.000000		0.000000		0.000000		0.000000		0.000000		0.000000		0.000000		0.422649		0.000000		0.000000
0.000000		0.000000		0.000000		0.420990		0.000000		0.000000		0.000000		0.000000		0.000000		0.000000		0.421021		0.420955		0.000000		0.000000		0.000000		0.000000		0.000000		0.000000		0.000000		0.000000		0.000000		0.420957		0.000000		0.000000		0.000000
0.422030		0.000000		0.422075		0.000000		0.000000		0.000000		0.000000		0.000000		0.422051		0.000000		0.000000		0.000000		0.000000		0.000000		0.000000		0.422108		0.422078		0.000000		0.000000		0.000000		0.000000		0.000000		0.000000		0.000000		0.000000
0.422128		0.000000		0.000000		0.000000		0.000000		0.000000		0.000000		0.000000		0.000000		0.000000		0.000000		0.000000		0.000000		0.000000		0.000000		0.000000		0.422058		0.000000		0.000000		0.000000		0.000000		0.000000		0.421976		0.000000		0.000000
0.000000		0.000000		0.000000		0.000000		0.000000		0.421041		0.000000		0.000000		0.000000		0.000000		0.000000		0.000000		0.000000		0.000000		0.000000		0.000000		0.000000		0.000000		0.000000		0.000000		0.000000		0.000000		0.421100		0.000000		0.000000
0.000000		0.421129		0.000000		0.421089		0.000000		0.000000		0.000000		0.000000		0.000000		0.421160		0.000000		0.000000		0.421105		0.000000		0.000000		0.000000		0.000000		0.000000		0.000000		0.000000		0.000000		0.421071		0.000000		0.000000		0.000000
0.000000		0.000000		0.000000		0.000000		0.000000		0.000000		0.000000		0.422046		0.000000		0.000000		0.000000		0.000000		0.000000		0.000000		0.000000		0.000000		0.000000		0.000000		0.422000		0.000000		0.000000		0.000000		0.000000		0.000000		0.000000
0.421442		0.000000		0.000000		0.000000		0.000000		0.000000		0.000000		0.421445		0.000000		0.000000		0.000000		0.421435		0.000000		0.421483		0.000000		0.000000		0.000000		0.000000		0.000000		0.000000		0.000000		0.000000		0.000000		0.000000		0.000000
0.000000		0.000000		0.000000		0.000000		0.421145		0.000000		0.000000		0.000000		0.000000		0.000000		0.000000		0.000000		0.000000		0.000000		0.000000		0.000000		0.000000		0.000000		0.000000		0.000000		0.000000		0.000000		0.000000		0.000000		0.000000
0.000000		0.421104		0.000000		0.421071		0.000000		0.000000		0.000000		0.000000		0.000000		0.000000		0.000000		0.000000		0.000000		0.000000		0.000000		0.000000		0.000000		0.000000		0.000000		0.000000		0.000000		0.000000		0.000000		0.000000		0.000000
0.000000		0.000000		0.000000		0.000000		0.000000		0.000000		0.000000		0.000000		0.000000		0.421948		0.000000		0.000000		0.421856		0.000000		0.000000		0.000000		0.000000		0.000000		0.000000		0.000000		0.000000		0.000000		0.000000		0.000000		0.000000
0.000000		0.000000		0.000000		0.000000		0.000000		0.000000		0.000000		0.000000		0.000000		0.000000		0.000000		0.000000		0.000000		0.000000		0.421108		0.000000		0.000000		0.000000		0.000000		0.000000		0.000000		0.000000		0.000000		0.000000		0.421117
0.000000		0.000000		0.000000		0.421639		0.000000		0.000000		0.421654		0.421621		0.000000		0.000000		0.000000		0.421667		0.000000		0.000000		0.000000		0.000000		0.000000		0.000000		0.000000		0.000000		0.000000		0.000000		0.000000		0.000000		0.421593
0.000000		0.000000		0.421546		0.000000		0.000000		0.000000		0.000000		0.000000		0.000000		0.000000		0.421669		0.000000		0.000000		0.000000		0.000000		0.000000		0.000000		0.000000		0.000000		0.421591		0.000000		0.000000		0.000000		0.000000		0.000000
0.000000		0.421569		0.000000		0.000000		0.000000		0.000000		0.000000		0.000000		0.000000		0.421607		0.421660		0.000000		0.000000		0.000000		0.000000		0.000000		0.000000		0.000000		0.000000		0.000000		0.000000		0.000000		0.000000		0.000000		0.000000
0.000000		0.000000		0.000000		0.000000		0.000000		0.000000		0.000000		0.000000		0.000000		0.000000		0.000000		0.000000		0.000000		0.000000		0.000000		0.000000		0.000000		0.000000		0.000000		0.000000		0.000000		0.000000		0.000000		0.000000		0.421419
0.000000		0.000000		0.000000		0.000000		0.421148		0.000000		0.000000		0.000000		0.000000		0.000000		0.000000		0.000000		0.000000		0.000000		0.421081		0.000000		0.000000		0.000000		0.000000		0.000000		0.000000		0.000000		0.000000		0.000000		0.000000
0.000000		0.000000		0.000000		0.000000		0.000000		0.000000		0.000000		0.000000		0.000000		0.000000		0.000000		0.000000		0.000000		0.000000		0.000000		0.000000		0.000000		0.000000		0.421393		0.000000		0.000000		0.000000		0.421335		0.421343		0.000000
0.000000		0.000000		0.000000		0.000000		0.000000		0.000000		0.000000		0.000000		0.000000		0.000000		0.000000		0.000000		0.000000		0.421945		0.422022		0.422040		0.000000		0.000000		0.000000		0.000000		0.000000		0.000000		0.000000		0.000000		0.000000
0.000000		0.000000		0.000000		0.000000		0.000000		0.000000		0.000000		0.000000		0.000000		0.000000		0.000000		0.000000		0.000000		0.000000		0.000000		0.000000		0.000000		0.000000		0.000000		0.000000		0.000000		0.000000		0.000000		0.000000		0.000000
0.000000		0.421457		0.000000		0.000000		0.421392		0.000000		0.000000		0.000000		0.000000		0.000000		0.000000		0.421424		0.000000		0.000000		0.000000		0.000000		0.000000		0.000000		0.000000		0.000000		0.000000		0.421366		0.000000		0.000000		0.000000
0.000000		0.000000		0.000000		0.000000		0.000000		0.000000		0.000000		0.000000		0.000000		0.000000		0.421865		0.000000		0.000000		0.000000		0.000000		0.000000		0.421904		0.000000		0.000000		0.000000		0.000000		0.000000		0.000000		0.000000		0.421854
0.000000		0.000000		0.000000		0.000000		0.000000		0.000000		0.000000		0.000000		0.000000		0.000000		0.000000		0.000000		0.000000		0.000000		0.000000		0.000000		0.000000		0.423756		0.000000		0.000000		0.000000		0.000000		0.000000		0.000000		0.423774
0.000000		0.000000		0.000000		0.000000		0.000000		0.000000		0.000000		0.000000		0.000000		0.000000		0.000000		0.000000		0.000000		0.000000		0.000000		0.000000		0.000000		0.000000		0.000000		0.000000		0.000000		0.000000		0.000000		0.000000		0.000000
0.000000		0.000000		0.000000		0.000000		0.422082		0.000000		0.000000		0.000000		0.000000		0.421981		0.000000		0.000000		0.000000		0.000000		0.000000		0.000000		0.000000		0.000000		0.000000		0.000000		0.000000		0.000000		0.000000		0.000000		0.000000
0.000000		0.000000		0.000000		0.000000		0.000000		0.000000		0.421082		0.000000		0.000000		0.000000		0.000000		0.000000		0.000000		0.000000		0.000000		0.000000		0.000000		0.000000		0.000000		0.000000		0.000000		0.000000		0.000000		0.000000		0.000000
0.000000		0.000000		0.000000		0.000000		0.000000		0.000000		0.421659		0.421615		0.000000		0.000000		0.000000		0.000000		0.000000		0.000000		0.000000		0.000000		0.000000		0.000000		0.421598		0.421606		0.000000		0.000000		0.000000		0.000000		0.000000
0.000000		0.000000		0.000000		0.000000		0.421012		0.421001		0.000000		0.000000		0.000000		0.000000		0.000000		0.421048		0.420994		0.421047		0.000000		0.000000		0.421045		0.000000		0.421021		0.000000		0.000000		0.000000		0.420982		0.000000		0.000000
0.000000		0.000000		0.421581		0.000000		0.000000		0.421588		0.000000		0.000000		0.000000		0.000000		0.000000		0.000000		0.000000		0.000000		0.000000		0.000000		0.000000		0.000000		0.000000		0.000000		0.000000		0.000000		0.421577		0.000000		0.000000
0.000000		0.000000		0.000000		0.000000		0.000000		0.000000		0.000000		0.000000		0.000000		0.000000		0.421237		0.421069		0.000000		0.000000		0.000000		0.000000		0.421170		0.000000		0.000000		0.000000		0.000000		0.000000		0.000000		0.000000		0.000000
0.000000		0.000000		0.000000		0.000000		0.000000		0.000000		0.000000		0.420948		0.000000		0.000000		0.000000		0.000000		0.000000		0.000000		0.000000		0.000000		0.000000		0.421007		0.000000		0.000000		0.000000		0.000000		0.000000		0.000000		0.000000
0.000000		0.000000		0.000000		0.000000		0.000000		0.000000		0.421668		0.000000		0.421652		0.000000		0.421716		0.000000		0.421606		0.000000		0.000000		0.000000		0.421634		0.000000		0.000000		0.000000		0.000000		0.000000		0.000000		0.000000		0.000000
0.000000		0.421691		0.000000		0.000000		0.000000		0.000000		0.000000		0.000000		0.000000		0.000000		0.000000		0.000000		0.000000		0.000000		0.000000		0.000000		0.000000		0.000000		0.000000		0.000000		0.000000		0.000000		0.000000		0.000000		0.000000
0.000000		0.000000		0.000000		0.000000		0.000000		0.000000		0.000000		0.000000		0.000000		0.000000		0.000000		0.000000		0.000000		0.422245		0.000000		0.422234		0.000000		0.000000		0.000000		0.000000		0.000000		0.000000		0.422280		0.000000		0.000000
0.000000		0.000000		0.000000		0.000000		0.000000		0.000000		0.421631		0.000000		0.000000		0.000000		0.000000		0.000000		0.000000		0.000000		0.000000		0.000000		0.000000		0.000000		0.421637		0.000000		0.000000		0.421578		0.000000		0.000000		0.000000
0.000000		0.421602		0.000000		0.000000		0.000000		0.000000		0.000000		0.000000		0.000000		0.000000		0.000000		0.000000		0.000000		0.000000		0.000000		0.000000		0.000000		0.421549		0.000000		0.000000		0.000000		0.000000		0.000000		0.000000		0.000000
0.000000		0.000000		0.000000		0.000000		0.000000		0.000000		0.000000		0.000000		0.000000		0.421895		0.000000		0.000000		0.000000		0.000000		0.421875		0.000000		0.000000		0.000000		0.000000		0.000000		0.000000		0.000000		0.000000		0.000000		0.000000
0.421355		0.000000		0.000000		0.000000		0.000000		0.000000		0.000000		0.000000		0.000000		0.000000		0.000000		0.000000		0.000000		0.000000		0.000000		0.000000		0.000000		0.000000		0.000000		0.000000		0.000000		0.000000		0.000000		0.000000		0.000000
0.000000		0.000000		0.000000		0.000000		0.000000		0.000000		0.422830		0.422857		0.000000		0.000000		0.422836		0.422795		0.000000		0.000000		0.000000		0.000000		0.000000		0.000000		0.000000		0.000000		0.000000		0.000000		0.000000		0.000000		0.000000
0.000000		0.000000		0.000000		0.421944		0.000000		0.421929		0.000000		0.000000		0.000000		0.421971		0.000000		0.000000		0.000000		0.000000		0.000000		0.000000		0.000000		0.000000		0.000000		0.000000		0.000000		0.000000		0.000000		0.000000		0.000000
0.000000		0.000000		0.000000		0.000000		0.000000		0.000000		0.000000		0.421094		0.000000		0.421015		0.000000		0.000000		0.000000		0.000000		0.000000		0.000000		0.421046		0.000000		0.000000		0.421098		0.000000		0.000000		0.421090		0.000000		0.000000
0.000000		0.000000		0.422422		0.000000		0.000000		0.000000		0.000000		0.422460		0.422408		0.000000		0.000000		0.000000		0.000000		0.000000		0.000000		0.000000		0.000000		0.000000		0.000000		0.000000		0.000000		0.000000		0.000000		0.000000		0.000000
0.000000		0.000000		0.000000		0.000000		0.000000		0.000000		0.000000		0.000000		0.000000		0.000000		0.000000		0.000000		0.000000		0.000000		0.000000		0.421066		0.000000		0.000000		0.000000		0.000000		0.421109		0.000000		0.000000		0.000000		0.000000
0.000000		0.000000		0.000000		0.000000		0.000000		0.000000		0.421595		0.000000		0.000000		0.421580		0.000000		0.000000		0.421628		0.000000		0.000000		0.421538		0.000000		0.000000		0.421608		0.000000		0.000000		0.000000		0.000000		0.000000		0.000000
0.422227		0.422208		0.000000		0.000000		0.000000		0.000000		0.000000		0.000000		0.000000		0.000000		0.422243		0.000000		0.000000		0.000000		0.000000		0.000000		0.000000		0.000000		0.000000		0.000000		0.422167		0.422214		0.000000		0.000000		0.000000
0.000000		0.000000		0.421302		0.000000		0.000000		0.000000		0.000000		0.000000		0.000000		0.000000		0.000000		0.000000		0.000000		0.000000		0.000000		0.000000		0.000000		0.000000		0.421316		0.000000		0.000000		0.000000		0.000000		0.000000		0.000000
0.422168		0.000000		0.000000		0.000000		0.000000		0.000000		0.000000		0.000000		0.422162		0.000000		0.000000		0.000000		0.000000		0.000000		0.000000		0.000000		0.422153		0.000000		0.000000		0.000000		0.000000		0.000000		0.000000		0.000000		0.000000
0.000000		0.000000		0.000000		0.000000		0.000000		0.000000		0.000000		0.000000		0.000000		0.000000		0.000000		0.000000		0.000000		0.421142		0.000000		0.000000		0.000000		0.000000		0.000000		0.000000		0.000000		0.000000		0.000000		0.000000		0.000000
0.000000		0.000000		0.000000		0.423718		0.000000		0.000000		0.000000		0.423779		0.000000		0.000000		0.000000		0.000000		0.000000		0.000000		0.000000		0.000000		0.423731		0.423804		0.000000		0.000000		0.000000		0.000000		0.000000		0.423723		0.000000
0.000000		0.000000		0.000000		0.000000		0.422083		0.000000		0.000000		0.000000		0.000000		0.000000		0.000000		0.000000		0.000000		0.000000		0.000000		0.422137		0.000000		0.000000		0.000000		0.000000		0.000000		0.000000		0.000000		0.000000		0.000000
0.421114		0.000000		0.000000		0.000000		0.000000		0.000000		0.000000		0.000000		0.000000		0.000000		0.000000		0.421090		0.000000		0.000000		0.000000		0.000000		0.421120		0.000000		0.000000		0.000000		0.421144		0.000000		0.000000		0.000000		0.000000
0.421980		0.000000		0.000000		0.000000		0.000000		0.421977		0.000000		0.000000		0.000000		0.422004		0.000000		0.000000		0.000000		0.000000		0.000000		0.000000		0.000000		0.000000		0.000000		0.000000		0.000000		0.000000		0.000000		0.000000		0.000000
0.000000		0.000000		0.000000		0.000000		0.000000		0.000000		0.000000		0.000000		0.000000		0.000000		0.421880		0.000000		0.000000		0.421805		0.000000		0.000000		0.000000		0.000000		0.000000		0.000000		0.000000		0.000000		0.000000		0.000000		0.000000
0.000000		0.000000		0.000000		0.000000		0.000000		0.000000		0.000000		0.000000		0.421177		0.000000		0.000000		0.000000		0.000000		0.000000		0.000000		0.000000		0.000000		0.000000		0.421237		0.000000		0.000000		0.000000		0.000000		0.000000		0.421176
0.000000		0.000000		0.000000		0.000000		0.000000		0.421938		0.000000		0.421898		0.421931		0.000000		0.421909		0.000000		0.421837		0.000000		0.000000		0.000000		0.000000		0.000000		0.000000		0.000000		0.421893		0.000000		0.000000		0.000000		0.000000
0.000000		0.000000		0.000000		0.000000		0.000000		0.421915		0.000000		0.000000		0.000000		0.000000		0.000000		0.000000		0.000000		0.000000		0.000000		0.000000		0.421957		0.000000		0.000000		0.000000		0.000000		0.000000		0.000000		0.421960		0.000000
0.000000		0.000000		0.421233		0.000000		0.000000		0.000000		0.000000		0.000000		0.000000		0.000000		0.000000		0.000000		0.421285		0.000000		0.421276		0.000000		0.000000		0.000000		0.000000		0.000000		0.421243		0.000000		0.000000		0.000000		0.000000
0.000000		0.000000		0.000000		0.000000		0.000000		0.000000		0.000000		0.000000		0.000000		0.000000		0.421096		0.000000		0.000000		0.000000		0.000000		0.000000		0.000000		0.000000		0.000000		0.421059		0.000000		0.000000		0.000000		0.000000		0.000000
0.000000		0.000000		0.000000		0.000000		0.000000		0.000000		0.000000		0.000000		0.000000		0.000000		0.000000		0.421203		0.000000		0.000000		0.421239		0.000000		0.000000		0.000000		0.000000		0.000000		0.000000		0.000000		0.421281		0.000000		0.000000
0.000000		0.000000		0.000000		0.000000		0.000000		0.000000		0.000000		0.000000		0.000000		0.421170		0.000000		0.000000		0.000000		0.000000		0.000000		0.000000		0.000000		0.000000		0.000000		0.000000		0.000000		0.421246		0.000000		0.421137		0.000000
0.000000		0.000000		0.000000		0.000000		0.000000		0.000000		0.000000		0.000000		0.000000		0.000000		0.000000		0.000000		0.000000		0.000000		0.000000		0.000000		0.000000		0.000000		0.000000		0.000000		0.000000		0.000000		0.000000		0.000000		0.000000
0.000000		0.000000		0.000000		0.000000		0.000000		0.000000		0.000000		0.000000		0.000000		0.000000		0.000000		0.000000		0.000000		0.000000		0.000000		0.000000		0.000000		0.000000		0.000000		0.420845		0.000000		0.420713		0.000000		0.000000		0.000000
0.000000		0.000000		0.000000		0.000000		0.000000		0.000000		0.423839		0.000000		0.000000		0.000000		0.000000		0.000000		0.000000		0.000000		0.000000		0.000000		0.000000		0.000000		0.000000		0.000000		0.000000		0.000000		0.000000		0.000000		0.423753
0.422026		0.000000		0.000000		0.000000		0.000000		0.000000		0.000000		0.000000		0.000000		0.000000		0.000000		0.000000		0.000000		0.000000		0.000000		0.000000		0.421974		0.000000		0.000000		0.000000		0.000000		0.000000		0.000000		0.000000		0.000000
0.421656		0.000000		0.421694		0.000000		0.000000		0.000000		0.000000		0.000000		0.000000		0.000000		0.000000		0.421685		0.000000		0.000000		0.000000		0.000000		0.000000		0.000000		0.000000		0.000000		0.000000		0.000000		0.000000		0.000000		0.000000
0.000000		0.000000		0.000000		0.000000		0.000000		0.000000		0.000000		0.000000		0.000000		0.000000		0.000000		0.000000		0.000000		0.000000		0.000000		0.000000		0.000000		0.000000		0.000000		0.000000		0.000000		0.000000		0.000000		0.000000		0.000000
0.000000		0.000000		0.000000		0.000000		0.000000		0.000000		0.000000		0.422083		0.000000		0.000000		0.000000		0.422007		0.000000		0.422070		0.000000		0.000000		0.000000		0.000000		0.000000		0.000000		0.422064		0.000000		0.000000		0.000000		0.422045
0.000000		0.000000		0.421162		0.000000		0.000000		0.421147		0.000000		0.000000		0.000000		0.421160		0.000000		0.421179		0.000000		0.421187		0.000000		0.000000		0.000000		0.000000		0.000000		0.000000		0.000000		0.000000		0.000000		0.000000		0.000000
0.000000		0.000000		0.000000		0.000000		0.000000		0.000000		0.000000		0.000000		0.000000		0.421761		0.000000		0.000000		0.000000		0.000000		0.000000		0.000000		0.421714		0.000000		0.000000		0.000000		0.000000		0.000000		0.000000		0.000000		0.000000
0.422366		0.000000		0.422284		0.000000		0.000000		0.000000		0.000000		0.000000		0.000000		0.000000		0.000000		0.000000		0.000000		0.000000		0.000000		0.000000		0.000000		0.000000		0.000000		0.000000		0.000000		0.422294		0.000000		0.000000		0.422301
0.000000		0.000000		0.000000		0.000000		0.000000		0.422055		0.000000		0.000000		0.000000		0.000000		0.000000		0.000000		0.000000		0.000000		0.000000		0.000000		0.000000		0.000000		0.000000		0.000000		0.000000		0.000000		0.000000		0.000000		0.000000
0.000000		0.421325		0.000000		0.000000		0.000000		0.000000		0.000000		0.000000		0.421285		0.000000		0.000000		0.000000		0.000000		0.000000		0.000000		0.000000		0.000000		0.000000		0.000000		0.000000		0.000000		0.000000		0.000000		0.000000		0.000000
0.000000		0.000000		0.000000		0.000000		0.000000		0.000000		0.000000		0.000000		0.421127		0.000000		0.000000		0.000000		0.000000		0.000000		0.000000		0.421079		0.000000		0.000000		0.000000		0.000000		0.000000		0.000000		0.000000		0.000000		0.000000
0.000000		0.421956		0.000000		0.000000		0.000000		0.000000		0.000000		0.000000		0.000000		0.000000		0.422057		0.000000		0.000000		0.000000		0.000000		0.000000		0.000000		0.000000		0.000000		0.000000		0.000000		0.000000		0.000000		0.000000		0.000000
0.000000		0.000000		0.000000		0.000000		0.000000		0.000000		0.000000		0.421592		0.421533		0.000000		0.000000		0.000000		0.000000		0.000000		0.000000		0.000000		0.000000		0.000000		0.000000		0.000000		0.000000		0.000000		0.000000		0.421549		0.000000
0.000000		0.000000		0.000000		0.000000		0.000000		0.000000		0.000000		0.000000		0.000000		0.000000		0.000000		0.000000		0.000000		0.000000		0.000000		0.000000		0.000000		0.000000		0.000000		0.420985		0.420957		0.000000		0.000000		0.000000		0.000000
0.000000		0.000000		0.000000		0.000000		0.000000		0.000000		0.421185		0.000000		0.000000		0.000000		0.000000		0.000000		0.000000		0.000000		0.000000		0.000000		0.000000		0.000000		0.421119		0.000000		0.000000		0.000000		0.000000		0.000000		0.000000
0.000000		0.000000		0.000000		0.000000		0.421662		0.000000		0.000000		0.000000		0.000000		0.000000		0.000000		0.000000		0.000000		0.000000		0.000000		0.000000		0.000000		0.000000		0.000000		0.000000		0.000000		0.000000		0.000000		0.000000		0.000000
0.421660		0.000000		0.000000		0.000000		0.000000		0.000000		0.000000		0.000000		0.000000		0.000000		0.421664		0.000000		0.000000		0.000000		0.000000		0.421621		0.000000		0.000000		0.000000		0.000000		0.000000		0.000000		0.000000		0.000000		0.000000
0.000000		0.421422		0.000000		0.000000		0.000000		0.000000		0.000000		0.000000		0.000000		0.000000		0.000000		0.421444		0.000000		0.000000		0.000000		0.000000		0.000000		0.000000		0.000000		0.000000		0.000000		0.421459		0.000000		0.000000		0.000000
0.000000		0.000000		0.421060		0.000000		0.000000		0.000000		0.000000		0.000000		0.000000		0.000000		0.000000		0.421051		0.000000		0.000000		0.000000		0.000000		0.421063		0.000000		0.000000		0.000000		0.421064		0.421063		0.000000		0.000000		0.000000
0.000000		0.000000		0.000000		0.000000		0.000000		0.000000		0.000000		0.000000		0.000000		0.000000		0.000000		0.000000		0.000000		0.000000		0.421767		0.000000		0.421741		0.000000		0.000000		0.000000		0.421699		0.000000		0.421732		0.000000		0.000000
0.000000		0.421937		0.421892		0.000000		0.000000		0.000000		0.000000		0.000000		0.000000		0.000000		0.000000		0.421923		0.000000		0.000000		0.000000		0.000000		0.000000		0.000000		0.000000		0.000000		0.000000		0.000000		0.000000		0.000000		0.000000
0.000000		0.000000		0.000000		0.000000		0.000000		0.000000		0.421233		0.000000		0.000000		0.000000		0.000000		0.000000		0.000000		0.000000		0.000000		0.000000		0.000000		0.000000		0.000000		0.000000		0.000000		0.000000		0.421253		0.000000		0.000000
0.000000		0.000000		0.000000		0.000000		0.000000		0.000000		0.000000		0.000000		0.000000		0.000000		0.000000		0.000000		0.421878		0.000000		0.000000		0.000000		0.000000		0.000000		0.000000		0.000000		0.000000		0.000000		0.000000		0.000000		0.000000
0.000000		0.000000		0.000000		0.000000		0.000000		0.000000		0.000000		0.000000		0.000000		0.000000		0.000000		0.000000		0.000000		0.000000		0.000000		0.000000		0.000000		0.000000		0.000000		0.000000		0.000000		0.000000		0.421940		0.000000		0.000000
0.421252		0.000000		0.000000		0.000000		0.000000		0.000000		0.000000		0.000000		0.000000		0.421215		0.000000		0.421196		0.000000		0.000000		0.421252		0.000000		0.000000		0.000000		0.000000		0.000000		0.000000		0.000000		0.000000		0.000000		0.421246
0.421616		0.000000		0.000000		0.421715		0.000000		0.000000		0.000000		0.421673		0.421670		0.000000		0.000000		0.000000		0.421652		0.000000		0.000000		0.000000		0.000000		0.000000		0.000000		0.000000		0.000000		0.000000		0.000000		0.000000		0.000000
0.000000		0.000000		0.000000		0.000000		0.000000		0.000000		0.000000		0.000000		0.000000		0.000000		0.000000		0.000000		0.000000		0.000000		0.000000		0.000000		0.000000		0.000000		0.000000		0.000000		0.000000		0.000000		0.000000		0.000000		0.421221
0.000000		0.000000		0.000000		0.000000		0.000000		0.421665		0.000000		0.000000		0.000000		0.000000		0.000000		0.421638		0.000000		0.000000		0.000000		0.000000		0.000000		0.000000		0.000000		0.000000		0.000000		0.000000		0.000000		0.000000		0.000000
0.000000		0.000000		0.000000		0.000000		0.000000		0.000000		0.000000		0.000000		0.000000		0.000000		0.000000		0.000000		0.421068		0.000000		0.000000		0.000000		0.000000		0.000000		0.000000		0.000000		0.000000		0.000000		0.000000		0.000000		0.000000
0.000000		0.000000		0.421091		0.000000		0.421171		0.000000		0.000000		0.000000		0.421126		0.000000		0.000000		0.000000		0.421053		0.000000		0.000000		0.421111		0.000000		0.000000		0.000000		0.000000		0.000000		0.000000		0.000000		0.421029		0.000000
0.000000		0.421167		0.000000		0.000000		0.421182		0.000000		0.000000		0.000000		0.000000		0.000000		0.421252		0.000000		0.421185		0.000000		0.000000		0.000000		0.000000		0.000000		0.000000		0.000000		0.000000		0.000000		0.000000		0.000000		0.421181
0.000000		0.000000		0.000000		0.000000		0.000000		0.000000		0.000000		0.421577		0.000000		0.000000		0.000000		0.000000		0.000000		0.000000		0.421601		0.000000		0.000000		0.000000		0.000000		0.421602		0.000000		0.000000		0.000000		0.000000		0.000000
0.000000		0.000000		0.000000		0.000000		0.000000		0.000000		0.000000		0.000000		0.000000		0.000000		0.000000		0.000000		0.000000		0.000000		0.000000		0.000000		0.421041		0.000000		0.000000		0.000000		0.421026		0.000000		0.000000		0.000000		0.421050
0.000000		0.421036		0.000000		0.000000		0.000000		0.000000		0.000000		0.000000		0.000000		0.000000		0.000000		0.000000		0.000000		0.000000		0.000000		0.000000		0.000000		0.000000		0.000000		0.000000		0.000000		0.000000		0.421009		0.000000		0.000000
0.000000		0.000000		0.000000		0.000000		0.000000		0.000000		0.000000		0.000000		0.000000		0.000000		0.000000		0.000000		0.000000		0.000000		0.000000		0.000000		0.000000		0.000000		0.000000		0.000000		0.000000		0.000000		0.000000		0.000000		0.000000
0.000000		0.000000		0.000000		0.422782		0.422794		0.000000		0.422786		0.000000		0.000000		0.000000		0.000000		0.422845		0.000000		0.000000		0.422770		0.000000		0.000000		0.000000		0.000000		0.000000		0.000000		0.000000		0.000000		0.000000		0.000000
0.000000		0.000000		0.000000		0.000000		0.421080		0.000000		0.000000		0.421105		0.000000		0.000000		0.000000		0.000000		0.000000		0.000000		0.000000		0.000000		0.000000		0.000000		0.000000		0.000000		0.000000		0.000000		0.000000		0.000000		0.000000
0.000000		0.000000		0.422047		0.000000		0.000000		0.000000		0.000000		0.000000		0.000000		0.000000		0.000000		0.000000		0.422101		0.422067		0.000000		0.422029		0.000000		0.000000		0.000000		0.000000		0.000000		0.000000		0.000000		0.000000		0.000000
0.000000		0.000000		0.000000		0.421134		0.000000		0.000000		0.000000		0.000000		0.000000		0.000000		0.000000		0.000000		0.000000		0.000000		0.000000		0.000000		0.000000		0.000000		0.000000		0.000000		0.000000		0.000000		0.000000		0.421087		0.000000
0.000000		0.000000		0.000000		0.000000		0.000000		0.000000		0.000000		0.000000		0.000000		0.000000		0.000000		0.000000		0.000000		0.000000		0.000000		0.000000		0.000000		0.000000		0.421188		0.000000		0.000000		0.000000		0.000000		0.421136		0.000000
0.000000		0.000000		0.000000		0.000000		0.421041		0.421097		0.000000		0.000000		0.000000		0.000000		0.000000		0.000000		0.000000		0.000000		0.000000		0.000000		0.421103		0.000000		0.000000		0.000000		0.421036		0.000000		0.000000		0.000000		0.421079
0.000000		0.000000		0.000000		0.000000		0.421199		0.000000		0.000000		0.000000		0.421232		0.000000		0.000000		0.000000		0.000000		0.000000		0.000000		0.000000		0.000000		0.000000		0.000000		0.421245		0.421233		0.000000		0.000000		0.000000		0.000000
0.000000		0.000000		0.000000		0.000000		0.000000		0.000000		0.000000		0.000000		0.000000		0.000000		0.000000		0.000000		0.000000		0.000000		0.000000		0.000000		0.000000		0.421705		0.000000		0.000000		0.000000		0.000000		0.000000		0.000000		0.000000
0.000000		0.000000		0.000000		0.000000		0.000000		0.000000		0.000000		0.000000		0.000000		0.000000		0.000000		0.000000		0.000000		0.000000		0.000000		0.000000		0.000000		0.000000		0.000000		0.000000		0.000000		0.000000		0.000000		0.000000		0.000000
0.000000		0.000000		0.000000		0.000000		0.000000		0.000000		0.000000		0.000000		0.000000		0.000000		0.000000		0.000000		0.000000		0.000000		0.000000		0.000000		0.000000		0.000000		0.000000		0.420923		0.000000		0.000000		0.000000		0.000000		0.000000
0.000000		0.000000		0.000000		0.000000		0.421317		0.000000		0.000000		0.000000		0.000000		0.000000		0.000000		0.000000		0.000000		0.000000		0.000000		0.000000		0.000000		0.000000		0.000000		0.000000		0.000000		0.000000		0.000000		0.000000		0.000000
0.000000		0.421046		0.421011		0.000000		0.421044		0.000000		0.000000		0.420989		0.000000		0.000000		0.000000		0.000000		0.000000		0.000000		0.000000		0.000000		0.000000		0.000000		0.000000		0.000000		0.000000		0.000000		0.000000		0.000000		0.000000
0.000000		0.000000		0.000000		0.000000		0.421163		0.000000		0.000000		0.000000		0.000000		0.000000		0.000000		0.000000		0.421113		0.421137		0.000000		0.000000		0.000000		0.000000		0.000000		0.000000		0.000000		0.000000		0.000000		0.000000		0.000000
0.422026		0.000000		0.000000		0.000000		0.000000		0.000000		0.000000		0.000000		0.000000		0.000000		0.000000		0.000000		0.000000		0.000000		0.421965		0.000000		0.000000		0.000000		0.421984		0.421964		0.000000		0.000000		0.000000		0.000000		0.000000
0.000000		0.000000		0.000000		0.421514		0.000000		0.000000		0.421515		0.000000		0.000000		0.000000		0.000000		0.000000		0.000000		0.000000		0.000000		0.000000		0.000000		0.000000		0.000000		0.000000		0.000000		0.000000		0.000000		0.000000		0.000000
0.000000		0.421444		0.000000		0.000000		0.000000		0.421442		0.000000		0.421469		0.421480		0.000000		0.000000		0.000000		0.000000		0.000000		0.421455		0.000000		0.000000		0.421423		0.000000		0.000000		0.000000		0.000000		0.000000		0.000000		0.000000
0.000000		0.421231		0.000000		0.000000		0.000000		0.000000		0.000000		0.421128		0.000000		0.000000		0.000000		0.000000		0.000000		0.000000		0.000000		0.000000		0.421123		0.000000		0.000000		0.000000		0.000000		0.000000		0.000000		0.000000		0.000000
0.000000		0.000000		0.000000		0.421965		0.000000		0.000000		0.000000		0.000000		0.000000		0.000000		0.000000		0.000000		0.000000		0.000000		0.000000		0.000000		0.000000		0.000000		0.000000		0.421893		0.000000		0.000000		0.000000		0.000000		0.000000
0.000000		0.000000		0.000000		0.000000		0.000000		0.422049		0.000000		0.000000		0.000000		0.000000		0.000000		0.000000		0.000000		0.000000		0.422072		0.000000		0.000000		0.000000		0.000000		0.000000		0.000000		0.000000		0.422083		0.000000		0.000000
0.423394		0.000000		0.000000		0.000000		0.000000		0.000000		0.000000		0.000000		0.423445		0.000000		0.000000		0.000000		0.000000		0.000000		0.000000		0.000000		0.423385		0.000000		0.000000		0.000000		0.000000		0.000000		0.000000		0.000000		0.423460
0.000000		0.421629		0.000000		0.000000		0.000000		0.000000		0.000000		0.000000		0.000000		0.000000		0.000000		0.000000		0.000000		0.000000		0.000000		0.000000		0.000000		0.000000		0.000000		0.000000		0.421619		0.000000		0.000000		0.000000		0.000000
0.000000		0.421342		0.000000		0.000000		0.000000		0.000000		0.000000		0.000000		0.000000		0.000000		0.000000		0.000000		0.000000		0.000000		0.000000		0.000000		0.000000		0.000000		0.000000		0.000000		0.421351		0.000000		0.000000		0.000000		0.000000
0.421969		0.000000		0.000000		0.421953		0.421997		0.000000		0.000000		0.000000		0.421974		0.000000		0.000000		0.000000		0.000000		0.000000		0.000000		0.421969		0.000000		0.000000		0.422026		0.000000		0.000000		0.000000		0.000000		0.000000		0.000000
0.000000		0.000000		0.000000		0.000000		0.000000		0.421189		0.000000		0.421180		0.000000		0.421203		0.000000		0.000000		0.000000		0.000000		0.000000		0.000000		0.000000		0.000000		0.000000		0.000000		0.000000		0.000000		0.000000		0.421264		0.000000
0.000000		0.000000		0.000000		0.000000		0.421309		0.000000		0.000000		0.000000		0.000000		0.000000		0.000000		0.000000		0.000000		0.421310		0.000000		0.000000		0.000000		0.000000		0.000000		0.000000		0.000000		0.000000		0.000000		0.000000		0.000000
0.421981		0.421975		0.000000		0.000000		0.000000		0.000000		0.000000		0.421977		0.000000		0.422039		0.000000		0.000000		0.000000		0.000000		0.000000		0.000000		0.000000		0.000000		0.000000		0.000000		0.422005		0.000000		0.000000		0.000000		0.000000
0.000000		0.000000		0.000000		0.421572		0.000000		0.000000		0.421556		0.000000		0.000000		0.000000		0.000000		0.000000		0.000000		0.421626		0.000000		0.000000		0.421548		0.000000		0.000000		0.000000		0.000000		0.000000		0.000000		0.000000		0.421654
0.000000		0.000000		0.000000		0.000000		0.421042		0.000000		0.000000		0.000000		0.000000		0.000000		0.000000		0.000000		0.000000		0.000000		0.000000		0.421070		0.000000		0.000000		0.000000		0.421148		0.000000		0.000000		0.000000		0.000000		0.000000
0.000000		0.421114		0.000000		0.000000		0.000000		0.000000		0.000000		0.421167		0.000000		0.000000		0.000000		0.000000		0.000000		0.000000		0.000000		0.000000		0.000000		0.421164		0.000000		0.000000		0.000000		0.000000		0.000000		0.000000		0.000000
0.421144		0.000000		0.000000		0.000000		0.000000		0.000000		0.421123		0.000000		0.000000		0.000000		0.000000		0.000000		0.421194		0.000000		0.000000		0.000000		0.000000		0.000000		0.000000		0.000000		0.000000		0.000000		0.000000		0.000000		0.000000
0.000000		0.000000		0.000000		0.000000		0.000000		0.000000		0.000000		0.000000		0.000000		0.000000		0.000000		0.000000		0.000000		0.000000		0.000000		0.000000		0.000000		0.000000		0.000000		0.000000		0.000000		0.000000		0.000000		0.000000		0.000000
0.000000		0.000000		0.000000		0.000000		0.421813		0.000000		0.000000		0.000000		0.000000		0.000000		0.000000		0.421804		0.000000		0.000000		0.000000		0.000000		0.000000		0.000000		0.000000		0.000000		0.000000		0.000000		0.000000		0.421766		0.000000
0.000000		0.000000		0.000000		0.421450		0.000000		0.000000		0.000000		0.000000		0.000000		0.000000		0.421555		0.000000		0.421471		0.000000		0.000000		0.000000		0.000000		0.000000		0.000000		0.000000		0.000000		0.000000		0.000000		0.000000		0.000000
0.000000		0.000000		0.000000		0.000000		0.423682		0.000000		0.000000		0.000000		0.000000		0.423629		0.000000		0.000000		0.000000		0.000000		0.423701		0.000000		0.000000		0.000000		0.000000		0.000000		0.000000		0.423670		0.000000		0.000000		0.423702
0.000000		0.000000		0.000000		0.000000		0.000000		0.000000		0.000000		0.000000		0.000000		0.421172		0.000000		0.000000		0.000000		0.000000		0.000000		0.000000		0.000000		0.000000		0.000000		0.421214		0.000000		0.000000		0.421230		0.000000		0.000000
0.000000		0.000000		0.000000		0.000000		0.000000		0.000000		0.000000		0.000000		0.423478		0.000000		0.000000		0.000000		0.000000		0.000000		0.000000		0.000000		0.423505		0.000000		0.000000		0.000000		0.000000		0.000000		0.000000		0.000000		0.000000
0.000000		0.421161		0.000000		0.000000		0.000000		0.000000		0.000000		0.000000		0.000000		0.000000		0.000000		0.000000		0.000000		0.000000		0.000000		0.000000		0.000000		0.000000		0.000000		0.000000		0.000000		0.000000		0.000000		0.000000		0.000000
0.000000		0.422029		0.000000		0.000000		0.000000		0.000000		0.000000		0.000000		0.000000		0.000000		0.000000		0.000000		0.000000		0.422093		0.000000		0.000000		0.000000		0.000000		0.422091		0.000000		0.000000		0.000000		0.000000		0.000000		0.000000
0.000000		0.000000		0.000000		0.421495		0.421537		0.000000		0.000000		0.000000		0.000000		0.000000		0.000000		0.000000		0.421508		0.421481		0.000000		0.000000		0.000000		0.000000		0.000000		0.000000		0.000000		0.000000		0.000000		0.000000		0.000000
0.000000		0.000000		0.000000		0.000000		0.000000		0.000000		0.000000		0.421357		0.000000		0.000000		0.421401		0.000000		0.421325		0.421413		0.000000		0.000000		0.000000		0.000000		0.000000		0.000000		0.000000		0.000000		0.421368		0.000000		0.000000
0.000000		0.000000		0.000000		0.000000		0.000000		0.000000		0.000000		0.000000		0.000000		0.000000		0.000000		0.000000		0.421967		0.000000		0.000000		0.000000		0.000000		0.000000		0.000000		0.000000		0.421938		0.000000		0.000000		0.000000		0.000000
0.421963		0.000000		0.000000		0.000000		0.421977		0.000000		0.000000		0.000000		0.000000		0.000000		0.000000		0.000000		0.000000		0.000000		0.000000		0.000000		0.000000		0.000000		0.000000		0.000000		0.421915		0.000000		0.000000		0.000000		0.000000
0.000000		0.000000		0.000000		0.000000		0.000000		0.000000		0.000000		0.000000		0.000000		0.000000		0.000000		0.000000		0.000000		0.000000		0.000000		0.000000		0.000000		0.000000		0.000000		0.000000		0.000000		0.000000		0.000000		0.000000		0.000000
0.000000		0.000000		0.000000		0.000000		0.000000		0.000000		0.000000		0.000000		0.000000		0.000000		0.000000		0.000000		0.422371		0.000000		0.000000		0.000000		0.000000		0.000000		0.422356		0.000000		0.000000		0.000000		0.000000		0.000000		0.000000
0.000000		0.000000		0.000000		0.000000		0.000000		0.000000		0.422062		0.000000		0.000000		0.000000		0.000000		0.000000		0.000000		0.000000		0.000000		0.422061		0.000000		0.000000		0.000000		0.000000		0.000000		0.000000		0.000000		0.000000		0.000000
0.000000		0.000000		0.000000		0.000000		0.000000		0.000000		0.000000		0.000000		0.000000		0.000000		0.000000		0.000000		0.000000		0.000000		0.000000		0.000000		0.000000		0.000000		0.000000		0.000000		0.000000		0.000000		0.000000		0.000000		0.000000
0.000000		0.000000		0.000000		0.000000		0.000000		0.000000		0.000000		0.000000		0.000000		0.000000		0.000000		0.000000		0.000000		0.000000		0.000000		0.000000		0.000000		0.000000		0.000000		0.000000		0.000000		0.000000		0.000000		0.000000		0.000000
0.421150		0.000000		0.000000		0.421144		0.000000		0.000000		0.000000		0.000000		0.000000		0.000000		0.421202		0.000000		0.000000		0.000000		0.000000		0.000000		0.000000		0.000000		0.000000		0.000000		0.000000		0.000000		0.000000		0.000000		0.000000
0.000000		0.000000		0.000000		0.000000		0.000000		0.000000		0.000000		0.000000		0.000000		0.000000		0.000000		0.000000		0.000000		0.000000		0.000000		0.000000		0.000000		0.000000		0.421228		0.000000		0.000000		0.000000		0.000000		0.000000		0.000000
0.000000		0.000000		0.000000		0.000000		0.000000		0.000000		0.000000		0.422009		0.000000		0.000000		0.000000		0.000000		0.000000		0.000000		0.000000		0.000000		0.000000		0.421932		0.000000		0.000000		0.000000		0.000000		0.000000		0.000000		0.000000
0.000000		0.000000		0.000000		0.000000		0.421059		0.000000		0.000000		0.000000		0.000000		0.000000		0.000000		0.000000		0.000000		0.000000		0.000000		0.000000		0.421095		0.000000		0.000000		0.000000		0.000000		0.000000		0.000000		0.000000		0.000000
0.000000		0.000000		0.000000		0.000000		0.000000		0.000000		0.000000		0.000000		0.421114		0.000000		0.421146		0.000000		0.000000		0.000000		0.000000		0.000000		0.000000		0.000000		0.000000		0.000000		0.000000		0.000000		0.000000		0.000000		0.000000
0.000000		0.000000		0.000000		0.000000		0.000000		0.000000		0.000000		0.000000		0.000000		0.000000		0.000000		0.000000		0.000000		0.000000		0.000000		0.000000		0.000000		0.000000		0.000000		0.000000		0.000000		0.000000		0.000000		0.000000		0.000000
0.000000		0.000000		0.000000		0.000000		0.000000		0.000000		0.000000		0.000000		0.000000		0.000000		0.000000		0.421986		0.000000		0.000000		0.000000		0.000000		0.000000		0.000000		0.000000		0.422016		0.000000		0.000000		0.000000		0.421974		0.000000
0.000000		0.000000		0.000000		0.421074		0.000000		0.000000		0.000000		0.000000		0.000000		0.000000		0.000000		0.000000		0.000000		0.000000		0.000000		0.000000		0.000000		0.000000		0.000000		0.000000		0.000000		0.000000		0.000000		0.000000		0.000000
0.000000		0.421117		0.000000		0.000000		0.000000		0.000000		0.000000		0.000000		0.000000		0.000000		0.421205		0.421130		0.421178		0.000000		0.000000		0.000000		0.000000		0.000000		0.421174		0.000000		0.000000		0.000000		0.000000		0.000000		0.000000
0.000000		0.000000		0.000000		0.000000		0.000000		0.000000		0.000000		0.000000		0.000000		0.000000		0.000000		0.421883		0.000000		0.000000		0.000000		0.000000		0.000000		0.000000		0.000000		0.000000		0.000000		0.421889		0.000000		0.000000		0.000000
0.000000		0.000000		0.421730		0.000000		0.000000		0.421731		0.421749		0.000000		0.421732		0.000000		0.421793		0.000000		0.000000		0.000000		0.000000		0.000000		0.000000		0.000000		0.000000		0.000000		0.000000		0.000000		0.000000		0.421723		0.000000
0.000000		0.000000		0.000000		0.000000		0.000000		0.000000		0.000000		0.000000		0.000000		0.000000		0.000000		0.000000		0.000000		0.000000		0.000000		0.000000		0.421604		0.000000		0.000000		0.000000		0.000000		0.000000		0.421614		0.000000		0.000000
0.000000		0.000000		0.000000		0.000000		0.000000		0.000000		0.000000		0.000000		0.000000		0.000000		0.421702		0.000000		0.000000		0.000000		0.000000		0.000000		0.000000		0.421571		0.000000		0.000000		0.000000		0.000000		0.000000		0.000000		0.000000
0.000000		0.000000		0.000000		0.000000		0.000000		0.000000		0.000000		0.000000		0.000000		0.000000		0.000000		0.000000		0.000000		0.000000		0.000000		0.000000		0.421998		0.000000		0.000000		0.000000		0.000000		0.422089		0.000000		0.000000		0.000000
0.000000		0.000000		0.000000		0.000000		0.000000		0.000000		0.000000		0.000000		0.000000		0.000000		0.000000		0.000000		0.000000		0.000000		0.000000		0.000000		0.000000		0.000000		0.000000		0.000000		0.000000		0.000000		0.421709		0.000000		0.000000
0.000000		0.000000		0.000000		0.000000		0.000000		0.000000		0.000000		0.000000		0.000000		0.000000		0.000000		0.000000		0.000000		0.000000		0.000000		0.000000		0.000000		0.000000		0.000000		0.000000		0.000000		0.000000		0.000000		0.000000		0.000000
0.000000		0.000000		0.421552		0.000000		0.000000		0.000000		0.000000		0.000000		0.000000		0.000000		0.000000		0.000000		0.000000		0.000000		0.000000		0.000000		0.000000		0.421540		0.000000		0.000000		0.421543		0.000000		0.000000		0.000000		0.000000
0.000000		0.000000		0.000000		0.000000		0.000000		0.000000		0.000000		0.000000		0.000000		0.000000		0.000000		0.000000		0.000000		0.000000		0.000000		0.000000		0.000000		0.422191		0.000000		0.000000		0.000000		0.000000		0.000000		0.000000		0.000000
0.421125		0.000000		0.421105		0.000000		0.000000		0.000000		0.000000		0.421124		0.000000		0.000000		0.000000		0.000000		0.000000		0.000000		0.000000		0.000000		0.000000		0.421079		0.000000		0.421166		0.000000		0.000000		0.000000		0.000000		0.000000
0.421526		0.421561		0.000000		0.000000		0.421588		0.000000		0.000000		0.000000		0.000000		0.000000		0.000000		0.000000		0.000000		0.000000		0.000000		0.000000		0.421539		0.000000		0.000000		0.000000		0.000000		0.000000		0.000000		0.000000		0.000000
0.000000		0.000000		0.000000		0.000000		0.000000		0.000000		0.000000		0.000000		0.000000		0.000000		0.000000		0.000000		0.000000		0.000000		0.000000		0.000000		0.000000		0.421156		0.000000		0.000000		0.421189		0.000000		0.000000		0.000000		0.000000
0.000000		0.000000		0.000000		0.421160		0.421108		0.000000		0.000000		0.000000		0.000000		0.000000		0.000000		0.000000		0.421105		0.000000		0.421108		0.000000		0.000000		0.000000		0.000000		0.000000		0.000000		0.000000		0.000000		0.000000		0.000000
0.000000		0.421492		0.000000		0.000000		0.000000		0.000000		0.000000		0.421489		0.000000		0.000000		0.000000		0.000000		0.421559		0.421477		0.000000		0.000000		0.000000		0.000000		0.000000		0.000000		0.000000		0.421544		0.000000		0.421489		0.000000
0.000000		0.000000		0.000000		0.000000		0.000000		0.000000		0.000000		0.000000		0.000000		0.000000		0.000000		0.000000		0.000000		0.000000		0.000000		0.000000		0.000000		0.000000		0.000000		0.000000		0.000000		0.000000		0.000000		0.000000		0.000000
0.000000		0.000000		0.000000		0.421528		0.000000		0.000000		0.000000		0.000000		0.000000		0.000000		0.000000		0.000000		0.000000		0.000000		0.000000		0.000000		0.000000		0.000000		0.000000		0.000000		0.000000		0.000000		0.000000		0.000000		0.000000
0.000000		0.000000		0.000000		0.000000		0.000000		0.000000		0.000000		0.000000		0.000000		0.000000		0.000000		0.000000		0.000000		0.000000		0.000000		0.000000		0.000000		0.000000		0.000000		0.422254		0.000000		0.000000		0.422236		0.422223		0.000000
0.000000		0.000000		0.000000		0.000000		0.000000		0.000000		0.000000		0.000000		0.421449		0.000000		0.000000		0.421381		0.000000		0.000000		0.421409		0.000000		0.000000		0.000000		0.000000		0.000000		0.000000		0.000000		0.000000		0.000000		0.000000
0.000000		0.000000		0.420842		0.000000		0.000000		0.000000		0.000000		0.000000		0.000000		0.000000		0.000000		0.000000		0.000000		0.000000		0.000000		0.420856		0.000000		0.000000		0.000000		0.000000		0.000000		0.000000		0.000000		0.000000		0.000000
0.000000		0.000000		0.000000		0.000000		0.000000		0.421393		0.000000		0.000000		0.000000		0.000000		0.000000		0.000000		0.000000		0.000000		0.000000		0.000000		0.421369		0.000000		0.000000		0.000000		0.000000		0.421403		0.000000		0.000000		0.421358
0.000000		0.000000		0.000000		0.000000		0.000000		0.000000		0.000000		0.421819		0.000000		0.421766		0.000000		0.000000		0.000000		0.000000		0.000000		0.000000		0.000000		0.000000		0.000000		0.000000		0.000000		0.000000		0.421813		0.000000		0.000000
0.421590		0.000000		0.000000		0.000000		0.000000		0.000000		0.000000		0.000000		0.000000		0.421541		0.000000		0.000000		0.000000		0.000000		0.000000		0.000000		0.000000		0.000000		0.000000		0.000000		0.000000		0.000000		0.000000		0.000000		0.000000
0.000000		0.000000		0.000000		0.000000		0.000000		0.421165		0.000000		0.000000		0.000000		0.000000		0.000000		0.000000		0.000000		0.000000		0.000000		0.000000		0.000000		0.000000		0.000000		0.000000		0.000000		0.000000		0.000000		0.000000		0.000000
0.421012		0.000000		0.000000		0.000000		0.000000		0.000000		0.000000		0.000000		0.000000		0.000000		0.000000		0.000000		0.000000		0.000000		0.000000		0.000000		0.000000		0.000000		0.000000		0.000000		0.000000		0.000000		0.000000		0.421017		0.000000
0.000000		0.000000		0.000000		0.000000		0.421198		0.000000		0.000000		0.000000		0.000000		0.000000		0.000000		0.000000		0.000000		0.000000		0.000000		0.000000		0.000000		0.000000		0.000000		0.000000		0.000000		0.000000		0.000000		0.000000		0.000000
0.000000		0.000000		0.000000		0.000000		0.000000		0.000000		0.000000		0.000000		0.000000		0.000000		0.000000		0.000000		0.000000		0.000000		0.000000		0.421786		0.000000		0.000000		0.000000		0.000000		0.000000		0.421778		0.000000		0.000000		0.000000
0.000000		0.000000		0.000000		0.000000		0.000000		0.000000		0.000000		0.421627		0.000000		0.000000		0.000000		0.000000		0.000000		0.000000		0.000000		0.000000		0.000000		0.421723		0.000000		0.000000		0.000000		0.421689		0.000000		0.000000		0.000000
0.000000		0.000000		0.000000		0.000000		0.000000		0.421167		0.000000		0.000000		0.000000		0.000000		0.000000		0.000000		0.000000		0.000000		0.000000		0.000000		0.000000		0.000000		0.000000		0.000000		0.000000		0.000000		0.000000		0.000000		0.000000
0.000000		0.000000		0.000000		0.000000		0.000000		0.000000		0.000000		0.000000		0.000000		0.000000		0.000000		0.000000		0.000000		0.000000		0.000000		0.000000		0.000000		0.000000		0.000000		0.000000		0.000000		0.000000		0.000000		0.000000		0.000000
0.000000		0.000000		0.000000		0.000000		0.000000		0.000000		0.000000		0.000000		0.000000		0.000000		0.422475		0.000000		0.422416		0.000000		0.000000		0.000000		0.000000		0.000000		0.000000		0.000000		0.000000		0.000000		0.000000		0.000000		0.000000
0.000000		0.000000		0.000000		0.000000		0.000000		0.000000		0.000000		0.000000		0.000000		0.000000		0.421144		0.000000		0.000000		0.000000		0.000000		0.000000		0.000000		0.000000		0.000000		0.000000		0.000000		0.421117		0.421153		0.000000		0.000000
0.000000		0.000000		0.000000		0.000000		0.000000		0.000000		0.000000		0.000000		0.000000		0.000000		0.000000		0.000000		0.000000		0.000000		0.421111		0.000000		0.000000		0.000000		0.000000		0.000000		0.000000		0.421107		0.000000		0.000000		0.000000
0.000000		0.000000		0.421187		0.000000		0.000000		0.000000		0.000000		0.000000		0.421162		0.000000		0.000000		0.000000		0.000000		0.421150		0.000000		0.000000		0.000000		0.000000		0.000000		0.000000		0.000000		0.000000		0.000000		0.421142		0.000000
0.000000		0.000000		0.000000		0.000000		0.000000		0.000000		0.000000		0.000000		0.000000		0.000000		0.000000		0.000000		0.000000		0.000000		0.000000		0.421730		0.000000		0.000000		0.000000		0.000000		0.000000		0.421778		0.000000		0.000000		0.421772
0.000000		0.000000		0.421195		0.000000		0.000000		0.000000		0.000000		0.000000		0.000000		0.000000		0.421249		0.421242		0.000000		0.421248		0.000000		0.000000		0.000000		0.000000		0.421249		0.421270		0.421208		0.000000		0.000000		0.000000		0.000000
[truncated: 1,651 more rows]
[truncated: 1,575 more columns]
