# Supplementary material for: Memory consolidation and improvement by synaptic tagging and capture in recurrent neural networks
Source: Commun Biol. 2021 Mar 3;4:275. doi: 10.1038/s42003-021-01778-y (PMC7977149; doi:10.1038/s42003-021-01778-y)
Supplement: Supplementary file 4 — Supplementary Data 2 [file 42003_2021_1778_MOESM4_ESM.zip › Figure 3e/data_10trials.txt]

#protocol	nu_as (Hz)	nu_ans (Hz)	nu_ctrl (Hz)
Standby	0.56000000	0.85333333	0.59172414
Standby	0.21333333	0.64000000	0.54344828
Standby	0.32000000	0.48000000	0.51310345
Standby	0.48000000	0.45333333	0.45931034
Standby	0.58666667	0.64000000	0.43586207
Standby	0.37333333	0.37333333	0.54206897
Standby	0.53333333	0.66666667	0.59172414
Standby	0.26666667	0.37333333	0.53379310
Standby	0.69333333	0.80000000	0.41517241
Standby	0.69333333	0.26666667	0.46068966
Control stim.	94.16000000	3.09333333	3.16551724
Control stim.	94.18666667	1.97333333	1.90206897
Control stim.	94.16000000	2.90666667	3.26206897
Control stim.	94.34666667	2.45333333	2.68413793
Control stim.	94.18666667	2.50666667	2.26482759
Control stim.	94.16000000	2.58666667	2.52689655
Control stim.	94.24000000	2.64000000	2.33655172
Control stim.	94.16000000	2.66666667	2.44137931
Control stim.	94.13333333	3.30666667	3.00413793
Control stim.	94.13333333	2.61333333	2.53931034
10s-recall	94.66666667	10.42666667	7.27862069
10s-recall	94.48000000	10.26666667	7.01379310
10s-recall	94.42666667	10.69333333	7.90620690
10s-recall	94.45333333	11.01333333	7.80000000
10s-recall	94.69333333	10.34666667	7.96965517
10s-recall	94.48000000	10.02666667	7.46620690
10s-recall	94.48000000	10.74666667	7.97793103
10s-recall	94.29333333	10.96000000	7.93655172
10s-recall	94.53333333	10.53333333	7.44000000
10s-recall	94.53333333	10.56000000	7.49241379
8h-recall	94.56000000	12.13333333	8.59448276
8h-recall	94.69333333	11.52000000	8.44137931
8h-recall	94.64000000	12.64000000	9.30482759
8h-recall	94.50666667	12.29333333	9.11310345
8h-recall	94.74666667	12.56000000	9.26068966
8h-recall	94.82666667	11.92000000	8.80827586
8h-recall	94.50666667	12.58666667	9.21655172
8h-recall	94.56000000	12.37333333	9.24689655
8h-recall	94.88000000	11.92000000	8.80551724
8h-recall	94.72000000	11.73333333	8.79862069
