# Supplementary material for: Memory consolidation and improvement by synaptic tagging and capture in recurrent neural networks
Source: Commun Biol. 2021 Mar 3;4:275. doi: 10.1038/s42003-021-01778-y (PMC7977149; doi:10.1038/s42003-021-01778-y)
Supplement: Supplementary file 4 — Supplementary Data 2 [file 42003_2021_1778_MOESM4_ESM.zip › Figure 3f/10s-recall/20-04-09_11-47-37_spike_raster.txt]

0.0146		1422
0.02		1273
0.0208		194
0.0212		1253
0.025		1925
0.0258		802
0.0266		1878
0.0272		697
0.0288		1612
0.0288		1991
0.0304		757
0.031		519
0.0352		641
0.036		1172
0.0366		1211
0.0368		1809
0.0374		1264
0.0392		1930
0.0396		642
0.0402		1608
0.0402		1682
0.0406		994
0.0418		1398
0.0428		1015
0.0444		941
0.0446		1394
0.0446		1683
0.0452		1063
0.0452		1764
0.0454		1416
0.0458		1894
0.0458		1954
0.0466		510
0.0466		1700
0.0468		1835
0.0474		658
0.0474		1994
0.0478		92
0.0478		1056
0.048		1028
0.0486		1761
0.0488		1814
0.0494		1738
0.0496		1887
0.0498		1983
0.0504		1363
0.0504		1772
0.0506		964
0.0512		1752
0.0516		404
0.0516		1951
0.0516		1962
0.052		1949
0.0524		1642
0.0532		865
0.0536		1895
0.0556		1635
0.0562		1694
0.0562		1748
0.0564		732
0.0564		1376
0.0596		1612
0.0606		719
0.0622		957
0.0626		1910
0.0652		1754
0.0714		1846
0.077		1716
0.0924		1796
0.099		867
0.0994		1477
0.1024		1140
0.1036		235
0.106		1652
0.1074		1293
0.1074		1355
0.1078		667
0.1092		276
0.1106		1383
0.1112		445
0.112		315
0.112		1164
0.112		1195
0.1122		502
0.1122		1773
0.1132		1042
0.1136		640
0.1138		1653
0.114		93
0.114		1021
0.1148		1961
0.1154		1846
0.1156		1571
0.1158		1871
0.1164		1933
0.1164		1951
0.1164		1956
0.1166		783
0.1168		1938
0.117		1542
0.1176		1745
0.1176		1932
0.1178		1636
0.1178		1917
0.118		1921
0.1182		1146
0.1182		1708
0.1184		1177
0.1184		1589
0.1184		1632
0.1186		742
0.1188		1980
0.1192		225
0.1192		1412
0.1192		1856
0.1194		1492
0.1196		656
0.1198		1053
0.1198		1878
0.12		1658
0.1202		1569
0.1206		1870
0.121		1479
0.1214		888
0.1218		1804
0.1218		1899
0.122		650
0.1224		643
0.1224		1714
0.1228		1906
0.123		1515
0.1234		1796
0.1236		1815
0.1242		967
0.1246		1421
0.1246		1538
0.1246		1711
0.1246		1828
0.125		1871
0.1256		1242
0.1262		1862
0.1264		135
0.1268		714
0.1274		836
0.1274		1758
0.1276		1657
0.1276		1860
0.128		1972
0.1282		1842
0.1284		1078
0.129		837
0.1296		436
0.1302		1687
0.1302		1837
0.131		1560
0.1316		1847
0.1318		1735
0.1358		1884
0.1372		305
0.1448		1783
0.1688		1730
0.1698		124
0.1702		1397
0.1736		937
0.175		436
0.1754		297
0.177		1188
0.1798		439
0.1798		1944
0.1804		1235
0.1808		1675
0.1808		1780
0.181		764
0.181		858
0.1812		754
0.1818		1685
0.1828		1851
0.183		1809
0.1836		947
0.1838		1470
0.1842		1574
0.1844		1749
0.1846		1753
0.1848		1906
0.185		1068
0.1852		1326
0.1858		1535
0.1872		954
0.1898		951
0.1902		1314
0.1904		1739
0.1908		1356
0.1916		1140
0.1916		1621
0.1926		1529
0.193		43
0.193		75
0.1936		1719
0.1944		368
0.195		1661
0.1954		1722
0.196		1664
0.1962		1766
0.1968		1983
0.1972		975
0.1972		1486
0.1972		1762
0.1972		1808
0.1976		1976
0.1988		993
0.1988		1126
0.199		733
0.1992		1108
0.201		423
0.2014		1604
0.2018		1646
0.202		1726
0.2026		1933
0.2028		454
0.2032		1990
0.2036		966
0.2044		1682
0.2058		403
0.206		1765
0.2068		1481
0.207		379
0.2074		1530
0.2102		427
0.2102		1891
0.2104		456
0.2118		1986
0.2122		1700
0.214		1917
0.2144		884
0.2168		1065
0.2224		1759
0.241		459
0.2452		1649
0.2464		224
0.2514		996
0.2516		250
0.2516		740
0.2526		363
0.2546		257
0.2558		1815
0.2558		1898
0.256		1118
0.2568		413
0.2568		744
0.2588		1844
0.259		1672
0.2594		1872
0.26		1235
0.2602		1929
0.2604		1644
0.2606		64
0.261		1816
0.2618		1737
0.2618		1967
0.263		1629
0.2634		1608
0.2636		1591
0.2642		1703
0.2642		1994
0.2656		1973
0.2684		1887
0.2718		1541
0.2718		1926
0.2748		1104
0.28		1644
0.282		1615
0.2834		78
0.2858		410
0.2898		1959
0.2924		1952
0.2932		780
0.2934		1135
0.2962		1695
0.299		1785
0.3002		1974
0.3036		40
0.3058		431
0.309		167
0.3116		1926
0.3122		955
0.3122		1957
0.3134		1228
0.3134		1513
0.3138		1789
0.314		816
0.3144		830
0.3154		597
0.3156		1089
0.3176		1382
0.3178		1557
0.3188		1947
0.319		1631
0.3198		1799
0.3204		1501
0.3206		1668
0.321		360
0.3212		1252
0.3214		1820
0.3218		6
0.322		171
0.323		1601
0.3234		334
0.3236		1756
0.324		1048
0.3248		255
0.3256		1695
0.3262		922
0.3262		1787
0.3262		1961
0.3272		489
0.3272		1091
0.3278		1710
0.3282		1512
0.3282		1985
0.3284		1856
0.3286		1866
0.3292		1680
0.33		821
0.3304		1889
0.3306		1662
0.331		1911
0.3326		263
0.3328		1836
0.3336		1990
0.3338		43
0.334		1993
0.3348		305
0.3348		1076
0.3352		1751
0.3354		670
0.3358		679
0.3372		112
0.3384		1696
0.3388		1782
0.3392		248
0.3394		1299
0.3404		1614
0.3404		1801
0.3406		1398
0.3426		1961
0.343		1835
0.3432		1922
0.3438		1987
0.344		434
0.344		1657
0.3446		1759
0.345		1788
0.3464		1634
0.3474		1779
0.348		1933
0.3484		774
0.3692		745
0.3774		607
0.378		1614
0.3806		1827
0.3836		525
0.3872		1031
0.3874		936
0.3888		85
0.39		1584
0.3906		1341
0.3908		1308
0.391		1785
0.3926		1720
0.3932		1709
0.3938		831
0.3938		1348
0.394		1744
0.3942		1701
0.3948		1898
0.395		1675
0.3956		664
0.3956		1903
0.3958		1994
0.396		1608
0.3968		1572
0.3968		1981
0.3972		1940
0.3976		596
0.3988		1802
0.3994		1352
0.3994		1496
0.4022		1619
0.4034		663
0.4042		1850
0.4058		1658
0.4076		1724
0.4078		111
0.4082		289
0.4098		549
0.4106		1700
0.419		1688
0.4196		1249
0.4238		256
0.4272		1634
0.4292		1744
0.4308		1983
0.4322		26
0.4328		1376
0.4342		1625
0.4342		1657
0.4362		1361
0.4366		617
0.4368		1694
0.4374		1850
0.441		1909
0.442		500
0.4434		770
0.448		1544
0.4524		1378
0.4528		1920
0.4532		1971
0.454		1703
0.4544		955
0.4598		1744
0.4622		1922
0.4624		155
0.4648		1365
0.4656		1881
0.467		1010
0.4686		1401
0.4698		1270
0.4714		227
0.4716		1539
0.4716		1768
0.4718		1731
0.4724		1645
0.4734		1896
0.4746		157
0.475		1694
0.475		1808
0.4756		1642
0.4762		1866
0.4764		1771
0.477		1971
0.4772		773
0.4786		187
0.4792		1755
0.482		581
0.4838		620
0.4864		1731
0.4902		1420
0.4944		1702
0.4948		1933
0.4976		62
0.5018		1738
0.5028		1415
0.5028		1629
0.5038		774
0.5064		135
0.5098		1858
0.5108		1527
0.512		1792
0.514		1820
0.5146		1477
0.5154		947
0.5174		588
0.5196		893
0.52		1197
0.5224		149
0.5224		867
0.5236		1749
0.524		639
0.5254		1822
0.5256		485
0.526		804
0.5262		1731
0.5266		1831
0.527		50
0.528		1907
0.5292		273
0.5302		1775
0.5304		323
0.532		1671
0.5332		1270
0.5344		1021
0.5358		1899
0.5368		1929
0.537		1973
0.5378		701
0.5394		988
0.541		1603
0.542		1636
0.5422		1773
0.5426		1989
0.5454		680
0.5458		1736
0.5528		175
0.558		563
0.5624		701
0.5682		1828
0.5696		1804
0.5702		445
0.5718		804
0.5726		1814
0.5754		794
0.5776		1609
0.5788		621
0.5796		1316
0.5814		1731
0.583		1895
0.5838		1829
0.584		1639
0.5846		1610
0.5866		394
0.5868		233
0.5912		1755
0.5926		153
0.5936		1909
0.598		342
0.598		1752
0.6018		1685
0.6024		1447
0.6044		1857
0.6138		1712
0.6228		40
0.6232		1448
0.6252		694
0.6284		910
0.629		1900
0.6294		936
0.632		1799
0.6326		1030
0.6332		543
0.6338		1278
0.6342		13
0.6342		233
0.635		583
0.6366		112
0.6374		1927
0.6378		1815
0.639		1982
0.6392		426
0.6396		1152
0.64		1621
0.6402		1579
0.6404		1707
0.6406		1676
0.6408		1116
0.641		915
0.6412		943
0.6418		1924
0.6422		1840
0.643		1525
0.643		1900
0.6434		1990
0.6438		182
0.644		434
0.6442		1645
0.645		1057
0.6452		1993
0.6462		1836
0.6476		1896
0.6478		1601
0.6486		1402
0.649		320
0.649		1432
0.6492		604
0.6492		1519
0.6502		949
0.6506		131
0.651		1687
0.6514		1011
0.6518		1691
0.6518		1795
0.6524		1614
0.6526		1404
0.653		1720
0.6532		414
0.6534		479
0.6542		1387
0.6544		1701
0.6546		1862
0.6546		1865
0.6548		1735
0.656		1889
0.6562		204
0.6568		1598
0.6578		1884
0.6584		484
0.6584		1834
0.6586		753
0.659		1279
0.66		1604
0.6606		1742
0.6608		998
0.6608		1855
0.6634		784
0.6652		1642
0.6672		1901
0.6708		809
0.6756		1635
0.6766		1530
0.6814		1617
0.6824		273
0.6828		1859
0.686		1723
0.6882		1621
0.6914		464
0.6916		597
0.6956		3
0.6966		1216
0.698		888
0.6982		1740
0.7012		444
0.702		1602
0.7022		1195
0.703		906
0.7042		1567
0.7058		223
0.7064		209
0.7066		1841
0.7074		1683
0.708		835
0.7082		987
0.7086		1124
0.709		1847
0.7094		1979
0.7096		67
0.7098		1969
0.7102		1655
0.7102		1942
0.7114		1215
0.7114		1934
0.712		1407
0.712		1876
0.712		1897
0.7122		1712
0.7124		948
0.7128		1037
0.7138		1638
0.714		1604
0.7144		1620
0.7146		464
0.7154		1761
0.7156		1568
0.7168		1881
0.717		218
0.717		1550
0.7204		906
0.7204		1671
0.7204		1943
0.7216		1699
0.7242		1871
0.7244		67
0.7244		1894
0.725		663
0.7266		878
0.7266		1902
0.7268		1962
0.7276		1884
0.7284		1905
0.73		107
0.73		1683
0.7324		802
0.7344		631
0.736		1658
0.7376		1233
0.7386		568
0.7416		1470
0.7462		1762
0.747		1838
0.7472		816
0.7498		1037
0.7524		1611
0.753		1953
0.7532		573
0.7536		1968
0.754		1820
0.7554		1657
0.7572		1962
0.7652		487
0.7672		280
0.769		694
0.7708		1435
0.7716		1265
0.7736		903
0.7744		1779
0.779		313
0.7806		1838
0.7828		1932
0.7832		43
0.7834		803
0.7838		683
0.7842		1245
0.7852		717
0.7858		1674
0.7864		1764
0.7882		1072
0.7888		1793
0.7888		1927
0.7892		1629
0.791		522
0.7916		196
0.7918		1039
0.7918		1646
0.7932		17
0.7938		1955
0.7944		1962
0.7962		967
0.7978		1321
0.7984		1160
0.7998		1926
0.8002		258
0.8008		1270
0.8014		579
0.8028		1637
0.8034		934
0.8036		1508
0.8042		1605
0.8044		1694
0.805		1166
0.805		1470
0.8058		1889
0.8058		1945
0.807		1758
0.8072		1801
0.808		1867
0.8082		1657
0.8082		1951
0.809		404
0.809		1282
0.81		1660
0.8126		1927
0.813		1373
0.8132		1582
0.817		899
0.8174		471
0.8176		1889
0.8184		558
0.8216		541
0.8218		1198
0.822		1140
0.8256		1848
0.8264		1979
0.8272		1850
0.8272		1874
0.8302		1660
0.8304		1312
0.8306		829
0.8336		672
0.8368		1728
0.8418		1628
0.8426		1564
0.8476		272
0.8526		419
0.854		1026
0.8542		760
0.8546		1666
0.8558		1087
0.8568		1285
0.858		1415
0.8582		334
0.8586		1407
0.8602		122
0.8606		1852
0.8616		1609
0.8618		460
0.8622		815
0.8622		1837
0.8628		1399
0.8632		1737
0.8636		1036
0.8648		1718
0.8648		1793
0.865		145
0.8652		1783
0.8654		37
0.8654		246
0.8654		1995
0.8656		152
0.8658		784
0.8658		1012
0.8662		1943
0.8664		718
0.8664		1670
0.867		1776
0.8672		1817
0.868		1643
0.868		1868
0.8686		1843
0.8688		956
0.8688		1860
0.869		1993
0.8694		964
0.8694		1379
0.87		1685
0.8706		1669
0.871		1896
0.8712		1818
0.8714		1822
0.8716		1238
0.872		1940
0.8732		800
0.8736		447
0.8754		840
0.8758		1618
0.8764		1628
0.8768		432
0.8776		1909
0.8788		1673
0.8794		1609
0.88		1889
0.8814		151
0.8886		1586
0.8916		819
0.8926		8
0.8948		891
0.8948		1984
0.8968		400
0.8972		1136
0.8974		1711
0.9004		1742
0.9018		1710
0.902		501
0.907		942
0.9072		1883
0.9152		1227
0.9206		1812
0.9224		891
0.9236		1053
0.9262		255
0.9262		699
0.9278		1755
0.9282		398
0.931		1742
0.9314		15
0.9314		1250
0.9316		1509
0.9318		1604
0.9326		1817
0.9334		1607
0.9338		457
0.9342		7
0.9356		1165
0.9366		1928
0.9372		1987
0.9374		1804
0.9376		857
0.9384		601
0.9384		1796
0.9394		1470
0.9396		1672
0.9396		1718
0.9408		1663
0.9416		1260
0.9416		1831
0.9416		1949
0.9416		1976
0.942		883
0.9424		109
0.9432		626
0.9442		1160
0.9442		1751
0.9446		1102
0.9446		1630
0.946		1596
0.9466		1687
0.9472		1256
0.9486		290
0.9488		1860
0.949		1846
0.9496		984
0.9518		1859
0.9518		1900
0.9534		1654
0.9542		1915
0.9544		1657
0.9544		1982
0.9558		1985
0.9604		1020
0.9642		128
0.9644		45
0.9658		1676
0.968		1849
0.9744		859
0.9756		167
0.977		1832
0.9796		1744
0.9826		1833
0.984		1851
0.9846		667
0.985		1770
0.9894		1938
0.998		385
0.9992		1910
1.0032		413
1.0044		1892
1.0046		1638
1.006		1796
1.0084		829
1.0122		487
1.0132		991
1.0158		346
1.0174		1579
1.0232		1624
1.0242		1729
1.025		32
1.0254		1913
1.0284		1847
1.029		1225
1.0292		88
1.0312		1679
1.0336		363
1.0356		291
1.0358		1672
1.039		709
1.0396		511
1.042		1858
1.0444		1844
1.0446		1834
1.046		1002
1.047		1331
1.0476		1862
1.0496		1623
1.053		204
1.0552		1351
1.057		1107
1.0602		510
1.0602		1901
1.0612		1626
1.0628		1604
1.0628		1770
1.0646		555
1.0652		677
1.0666		1217
1.068		205
1.0686		1908
1.0694		302
1.0694		1844
1.0698		572
1.0718		283
1.0726		789
1.0726		1359
1.073		1601
1.0732		1102
1.0742		1912
1.0744		1927
1.0756		1693
1.0764		1725
1.0774		1885
1.0776		1767
1.078		1407
1.0784		741
1.0796		1200
1.08		734
1.0816		1793
1.0836		1642
1.0838		1613
1.0838		1749
1.0842		1894
1.0852		1788
1.0918		125
1.0932		1677
1.0954		1901
1.0994		377
1.1104		785
1.116		589
1.1174		507
1.1174		1857
1.1176		1317
1.12		1287
1.1216		1737
1.1218		1969
1.1228		377
1.1234		1901
1.1242		650
1.1242		1634
1.1244		1036
1.125		1822
1.1262		85
1.1262		276
1.1282		1914
1.1292		1631
1.1294		1360
1.1298		395
1.1302		1309
1.1302		1933
1.1302		1955
1.1304		1954
1.1306		1689
1.133		1685
1.1342		1975
1.1348		1910
1.1352		1172
1.1372		457
1.1388		1792
1.139		1948
1.1396		1920
1.1402		1243
1.1414		810
1.1454		1612
1.1464		1268
1.1472		1754
1.1502		1937
1.1504		506
1.151		1878
1.155		135
1.1552		474
1.159		1615
1.1656		1549
1.1668		1061
1.1702		792
1.1704		171
1.1704		1863
1.171		1039
1.1726		622
1.1734		1079
1.1742		1937
1.1744		1751
1.1748		836
1.1748		1899
1.175		1289
1.1752		8
1.1756		1664
1.177		1676
1.177		1719
1.1772		1696
1.1774		487
1.1776		1793
1.1782		1960
1.1788		165
1.179		110
1.179		1660
1.1794		23
1.1808		320
1.1818		1333
1.1818		1738
1.1824		413
1.1824		1923
1.1832		1837
1.1832		1901
1.1838		1157
1.184		108
1.1842		1865
1.1844		78
1.1844		359
1.1844		780
1.1844		1603
1.1844		1825
1.1858		460
1.1862		1827
1.1862		1999
1.1864		966
1.1868		1382
1.1868		1627
1.1878		1951
1.1878		1953
1.1882		998
1.1882		1975
1.1888		1662
1.1888		1940
1.1892		568
1.1894		1802
1.1896		1987
1.1906		1191
1.1906		1896
1.1936		1370
1.1942		1631
1.1954		1879
1.1972		329
1.1988		323
1.2004		1801
1.2032		1555
1.2044		1824
1.2046		1356
1.2048		1191
1.205		1559
1.206		1816
1.2066		1940
1.2076		1004
1.2086		1370
1.2104		1633
1.211		383
1.2116		1711
1.2122		71
1.2128		1860
1.2144		1928
1.2154		1723
1.2162		1245
1.2184		1707
1.2192		802
1.2196		1011
1.22		675
1.2216		1719
1.2236		1961
1.2254		779
1.2256		1951
1.2284		1275
1.2342		1724
1.2358		620
1.2398		1469
1.243		672
1.2448		939
1.2478		1874
1.2484		1694
1.2492		1393
1.2512		1551
1.2544		61
1.2544		1857
1.2566		1423
1.2578		1334
1.259		1684
1.2596		1531
1.2604		665
1.2606		1625
1.2624		1845
1.2628		1815
1.2634		360
1.2634		1843
1.2636		1139
1.264		524
1.264		1731
1.2644		1509
1.2656		14
1.266		1449
1.269		618
1.2694		1938
1.2698		1885
1.2712		1886
1.2714		1530
1.2716		1611
1.2726		1538
1.273		933
1.2736		398
1.275		1797
1.2762		1645
1.2762		1855
1.2772		1735
1.2776		1678
1.2778		532
1.2786		694
1.2792		1657
1.2794		1437
1.2826		555
1.2832		1419
1.2832		1825
1.2848		238
1.2852		1391
1.2856		1703
1.2896		1753
1.29		1637
1.2908		1667
1.2922		410
1.2976		1995
1.2988		1847
1.299		733
1.3028		734
1.308		1487
1.3088		983
1.3096		429
1.3118		1291
1.3132		1569
1.3134		934
1.314		1835
1.3144		1921
1.3148		191
1.3152		1723
1.3168		1930
1.318		1902
1.3182		1054
1.3184		1927
1.32		555
1.32		1677
1.3204		1714
1.3222		1011
1.3226		1286
1.323		1847
1.3236		1173
1.3236		1660
1.3246		836
1.3246		1669
1.3252		1951
1.3262		551
1.3264		1608
1.3266		1868
1.3282		1773
1.3286		1682
1.3288		385
1.3292		1681
1.3294		1884
1.3306		1947
1.3314		1953
1.334		1607
1.3532		1567
1.3582		1860
1.364		103
1.3666		950
1.3682		1984
1.3694		306
1.3694		969
1.3704		59
1.3724		1926
1.3762		1682
1.3768		677
1.377		542
1.3774		1321
1.3778		1968
1.38		32
1.3806		1978
1.3808		655
1.3816		1879
1.3818		42
1.3822		181
1.3824		1775
1.3828		1972
1.383		961
1.3832		990
1.384		805
1.3862		1366
1.3874		238
1.3876		1677
1.3878		998
1.3878		1976
1.3886		1168
1.3886		1549
1.3886		1722
1.3886		1927
1.3888		4
1.389		1315
1.3896		1884
1.3896		1928
1.3898		969
1.39		1664
1.3906		699
1.391		1695
1.3916		1843
1.3918		1615
1.3922		98
1.3922		1665
1.3926		1696
1.3928		182
1.3934		1834
1.3934		1919
1.3936		1253
1.3936		1877
1.394		1844
1.3944		1863
1.3946		128
1.3948		1773
1.395		1684
1.3978		322
1.4018		1409
1.4022		1837
1.4042		1215
1.408		1915
1.4148		1643
1.4248		607
1.4266		1191
1.432		935
1.4342		695
1.4348		484
1.438		273
1.4384		985
1.4386		232
1.4386		1672
1.4398		1653
1.44		1297
1.4406		913
1.4408		1344
1.441		746
1.441		1785
1.4416		627
1.4416		991
1.4424		184
1.4426		1010
1.443		479
1.4434		1031
1.4438		1727
1.444		1638
1.4442		779
1.4442		1788
1.4444		1850
1.4446		777
1.4446		1841
1.445		1513
1.4452		1859
1.4452		1949
1.4454		1637
1.4456		661
1.4456		1900
1.4458		1872
1.446		1627
1.446		1912
1.4464		1678
1.4464		1824
1.4468		57
1.4468		1768
1.4468		1809
1.447		879
1.447		1293
1.4476		1024
1.4476		1318
1.448		419
1.4482		1036
1.4482		1315
1.4484		274
1.4488		869
1.4492		978
1.4508		1690
1.4512		1810
1.4514		1943
1.4516		1601
1.4516		1739
1.4518		366
1.452		1842
1.4522		1694
1.4528		29
1.453		1622
1.453		1936
1.4532		1888
1.4534		1882
1.4538		1877
1.4542		905
1.4542		1958
1.4548		1992
1.4552		433
1.4556		1999
1.456		1442
1.4576		1868
1.4576		1925
1.458		979
1.4596		1658
1.4606		709
1.4628		1201
1.4648		1812
1.466		1498
1.473		215
1.478		809
1.483		285
1.485		1491
1.4862		1014
1.492		1867
1.4924		1699
1.4924		1766
1.4952		14
1.4954		162
1.496		453
1.4982		1776
1.4996		1393
1.4998		1415
1.5002		557
1.5048		1315
1.505		1551
1.5056		1369
1.506		1203
1.5062		1826
1.5078		1764
1.508		1319
1.5082		1900
1.509		193
1.509		817
1.5094		274
1.51		1867
1.5104		1836
1.5112		480
1.5112		538
1.5114		777
1.5118		1089
1.512		1924
1.5124		349
1.5124		1786
1.5126		1938
1.5128		1600
1.513		1700
1.5134		1668
1.5134		1754
1.514		1854
1.514		1888
1.514		1996
1.5142		351
1.5144		1566
1.5144		1958
1.5146		1903
1.5148		1332
1.5148		1654
1.515		1019
1.515		1691
1.5154		215
1.5154		1725
1.5156		1498
1.516		633
1.5162		461
1.5162		1196
1.5168		901
1.5176		153
1.5176		1755
1.5176		1881
1.5184		1570
1.5186		1856
1.519		1974
1.5194		1615
1.5198		1776
1.52		1540
1.5202		1850
1.5206		1962
1.5208		1684
1.5208		1810
1.521		750
1.5224		36
1.5224		1683
1.5236		760
1.524		344
1.5242		1108
1.5242		1689
1.5256		1896
1.5268		1795
1.5294		1713
1.5308		1858
1.5318		1962
1.5338		944
1.535		1759
1.5474		367
1.549		1676
1.5574		1426
1.56		239
1.564		1081
1.5656		1889
1.5662		505
1.5668		733
1.5674		86
1.5686		923
1.569		1146
1.5712		1686
1.5724		1290
1.5726		1052
1.5726		1767
1.5732		1728
1.574		1758
1.575		581
1.5754		1717
1.5758		1929
1.5758		1948
1.5762		841
1.5764		122
1.5774		1751
1.5784		1930
1.5794		1631
1.5806		1730
1.5806		1764
1.581		1781
1.5812		493
1.5818		1736
1.5818		1923
1.5838		1484
1.5872		1620
1.5882		1678
1.5928		1822
1.5938		734
1.5962		1836
1.597		1081
1.5986		1080
1.602		1858
1.604		1869
1.6058		1892
1.6072		1932
1.6124		1930
1.6196		1699
1.6222		1911
1.6284		28
1.6326		1782
1.634		168
1.6356		565
1.6366		1160
1.6372		1765
1.6412		74
1.6414		1615
1.6438		970
1.6442		1888
1.6446		584
1.6446		1802
1.6448		1111
1.6462		1782
1.6474		305
1.6496		1778
1.6508		1582
1.6522		1832
1.6528		478
1.6528		1520
1.653		1827
1.654		424
1.6546		421
1.657		1867
1.6574		174
1.6582		1801
1.6588		1970
1.659		1624
1.659		1750
1.66		1318
1.6602		1683
1.6622		1265
1.6696		874
1.6698		1760
1.6736		1671
1.6762		1731
1.6772		1445
1.679		1992
1.6792		1766
1.6808		1761
1.6844		1811
1.6864		698
1.6892		1792
1.69		1325
1.6946		1919
1.6976		900
1.6976		989
1.6982		1308
1.701		1035
1.7014		1679
1.7024		829
1.7056		1922
1.7072		1156
1.7074		1942
1.713		1787
1.713		1997
1.7134		411
1.7178		1984
1.719		1762
1.7196		1031
1.7206		1449
1.7278		825
1.732		1735
1.734		11
1.7356		1611
1.7434		1246
1.744		1302
1.7494		1958
1.7496		1846
1.7528		1991
1.7568		791
1.757		1484
1.76		867
1.7618		1849
1.763		1262
1.7644		1577
1.7646		830
1.7652		1313
1.7668		1721
1.7684		1668
1.7698		1119
1.7702		1020
1.7712		1834
1.7732		1877
1.7752		613
1.7756		1643
1.776		373
1.7772		1357
1.7776		1686
1.778		1603
1.779		1706
1.7798		1118
1.78		1894
1.7802		1735
1.7804		177
1.7804		1375
1.7804		1554
1.7814		1913
1.7818		1809
1.7828		1995
1.7834		1818
1.784		1545
1.7866		1847
1.7912		79
1.7926		738
1.7936		1461
1.7948		954
1.7972		1817
1.7976		801
1.7986		100
1.8006		1010
1.8018		1167
1.8026		940
1.8026		1836
1.8058		1857
1.8062		1813
1.8072		436
1.8074		1987
1.8076		131
1.8076		1648
1.809		1929
1.8104		1444
1.8116		1948
1.8122		1819
1.8146		375
1.8152		81
1.8152		200
1.8172		153
1.818		1524
1.819		1248
1.8196		1952
1.8198		1430
1.8202		1722
1.8206		1804
1.8216		781
1.8222		1580
1.8226		1629
1.8228		1996
1.8232		1969
1.8236		1654
1.8248		1829
1.8254		217
1.8258		1692
1.8262		425
1.8314		645
1.8316		760
1.833		1768
1.8378		1019
1.8394		1818
1.84		474
1.8402		1907
1.842		604
1.8426		967
1.8454		1892
1.8464		239
1.8476		957
1.8486		1610
1.849		1654
1.8496		1922
1.8506		917
1.851		1776
1.8512		400
1.8518		236
1.8522		1939
1.8546		981
1.8548		734
1.8548		1936
1.856		1376
1.8566		333
1.86		537
1.8608		995
1.861		1851
1.8618		1073
1.8618		1428
1.8622		1562
1.8628		764
1.8632		1688
1.8638		1627
1.8646		1870
1.865		992
1.8662		1334
1.8666		1960
1.8674		1657
1.8676		240
1.8676		1604
1.868		1909
1.8682		628
1.869		1704
1.8696		1718
1.87		1729
1.8708		1927
1.8714		570
1.8716		1953
1.8732		1957
1.874		465
1.875		1744
1.8752		1868
1.8756		1817
1.8762		1916
1.8828		172
1.8842		1709
1.886		1419
1.8864		887
1.8902		124
1.8918		1079
1.899		1619
1.9026		1445
1.9048		1443
1.906		1710
1.9084		1525
1.9086		772
1.9092		1023
1.9092		1141
1.91		1510
1.9104		86
1.912		1825
1.912		1833
1.9128		520
1.9132		1925
1.9136		1274
1.9138		1769
1.9138		1954
1.9146		354
1.9148		1814
1.915		702
1.9154		1685
1.9154		1961
1.9156		719
1.916		1235
1.916		1609
1.9162		1828
1.9162		1897
1.9166		1499
1.9168		1760
1.917		213
1.9174		480
1.918		61
1.919		1665
1.9192		1664
1.92		402
1.9216		715
1.9218		1627
1.922		1637
1.922		1675
1.923		1935
1.9242		1896
1.9246		509
1.9248		1744
1.9256		1491
1.9274		809
1.9296		663
1.9296		1862
1.93		1905
1.9332		1824
1.9348		1452
1.936		1561
1.9362		602
1.9432		1333
1.9456		120
1.9498		1711
1.9502		894
1.9522		897
1.9552		1663
1.9556		1416
1.961		1796
1.962		1808
1.9696		1284
1.971		1981
1.974		434
1.9748		414
1.975		901
1.9758		810
1.982		1453
1.9824		1924
1.9826		100
1.9826		1957
1.983		1357
1.9842		111
1.9842		409
1.9858		1759
1.9866		1737
1.987		675
1.9872		1852
1.9876		142
1.988		1995
1.9884		1825
1.9886		1624
1.989		1810
1.9902		1380
1.9902		1749
1.9908		1605
1.9914		1808
1.9914		1966
1.992		1618
1.992		1885
1.9942		1462
1.9944		1678
1.9954		594
1.9968		313
1.9968		1834
2.0046		1951
2.0146		1485
2.0228		203
2.0242		713
2.0254		551
2.026		844
2.0292		594
2.03		1607
2.0302		1679
2.0312		1068
2.0326		1823
2.034		1403
2.0342		884
2.0366		1830
2.0384		1264
2.0388		1647
2.0394		0
2.0396		1861
2.0396		1901
2.04		287
2.04		1659
2.0404		1181
2.0406		1197
2.0406		1672
2.0418		1649
2.0424		240
2.0426		210
2.0428		345
2.0432		1487
2.0434		1713
2.0436		583
2.0446		414
2.045		1631
2.046		1885
2.0462		1601
2.0464		511
2.0468		1599
2.047		849
2.0472		1762
2.0474		1698
2.0478		1775
2.048		1978
2.0482		1770
2.0484		639
2.0492		1150
2.0496		71
2.0496		751
2.0498		886
2.05		247
2.0502		1884
2.0504		1786
2.0522		1115
2.0532		1708
2.0534		1947
2.0538		1924
2.0546		1901
2.0556		1634
2.0558		1713
2.0584		1899
2.0594		1704
2.0616		591
2.0622		481
2.0622		1773
2.0636		1747
2.0656		472
2.0658		1862
2.0696		1858
2.0722		573
2.0792		1293
2.0798		726
2.0838		1937
2.0842		1847
2.0854		1086
2.086		613
2.088		1414
2.092		904
2.092		1919
2.0926		352
2.093		316
2.094		1819
2.0958		499
2.096		1698
2.097		1050
2.0972		1013
2.0974		412
2.0974		1936
2.0978		1960
2.0984		1678
2.0986		1419
2.1002		924
2.101		1402
2.1014		741
2.102		1524
2.1032		479
2.1034		1712
2.1048		208
2.105		1660
2.105		1919
2.1052		1573
2.1054		814
2.1058		1636
2.1058		1995
2.106		1749
2.1062		1696
2.1064		1986
2.107		936
2.1074		1992
2.1076		1023
2.1084		1607
2.1088		1498
2.1098		1638
2.1098		1862
2.1102		417
2.111		574
2.111		1409
2.1118		423
2.112		1841
2.1122		456
2.1124		1189
2.1132		1840
2.1144		377
2.1148		1183
2.116		763
2.116		1669
2.1168		284
2.117		612
2.117		1551
2.118		563
2.1184		1761
2.1186		431
2.119		1716
2.119		1793
2.1194		1655
2.1194		1677
2.121		1995
2.1212		1957
2.1212		1993
2.1214		1992
2.1216		1731
2.1216		1933
2.1222		1675
2.1224		225
2.1226		1699
2.1248		362
2.1256		1864
2.127		1682
2.1276		1962
2.13		1384
2.1328		1758
2.1348		1704
2.1426		71
2.1462		1743
2.1462		1926
2.1516		1580
2.1524		1030
2.1538		1510
2.1558		764
2.157		1682
2.1594		1333
2.16		1982
2.1622		1839
2.1624		1704
2.1628		1753
2.1658		148
2.1662		78
2.1666		1791
2.169		1874
2.1694		909
2.1698		1668
2.1728		908
2.1768		1959
2.1776		1983
2.1784		572
2.187		1857
2.1914		473
2.1926		1617
2.1932		243
2.1948		1874
2.1966		340
2.2		122
2.204		1961
2.2046		1471
2.2074		1863
2.2092		1110
2.2102		1639
2.2106		1242
2.2128		1133
2.2138		335
2.2148		755
2.2156		1712
2.2174		40
2.2178		1
2.2178		1866
2.2182		1643
2.2182		1658
2.2186		1618
2.2188		229
2.219		1293
2.2196		1975
2.2208		477
2.2208		742
2.2224		1706
2.2236		1776
2.2238		306
2.2244		276
2.2244		1961
2.2252		1897
2.2284		934
2.2284		1970
2.229		9
2.229		498
2.2322		132
2.2322		1801
2.2324		1813
2.2338		678
2.2342		1838
2.2344		1998
2.235		1169
2.236		517
2.236		1722
2.237		1032
2.237		1832
2.2394		1988
2.2396		668
2.2396		1700
2.2402		1872
2.2412		1759
2.2426		1743
2.2484		1139
2.2486		1943
2.2488		1626
2.255		1112
2.261		493
2.2616		1615
2.2622		1067
2.2656		1881
[truncated: 87,835 more rows]
