# Supplementary material for: Memory consolidation and improvement by synaptic tagging and capture in recurrent neural networks
Source: Commun Biol. 2021 Mar 3;4:275. doi: 10.1038/s42003-021-01778-y (PMC7977149; doi:10.1038/s42003-021-01778-y)
Supplement: Supplementary file 4 — Supplementary Data 2 [file 42003_2021_1778_MOESM4_ESM.zip › Figure 3f/10s-recall/20-08-24_16-53-54_spike_raster.txt]

0.0134		1825
0.0168		1352
0.018		1046
0.0186		147
0.0224		770
0.0238		1543
0.0252		1824
0.0258		816
0.0262		979
0.028		1679
0.0284		670
0.03		77
0.0312		1590
0.0314		1811
0.0346		1864
0.0352		1746
0.0352		1852
0.0368		1204
0.0388		1730
0.0388		1865
0.0438		999
0.044		645
0.0446		946
0.0472		1606
0.0472		1753
0.0478		1915
0.048		1735
0.0484		1035
0.0492		1488
0.0522		147
0.0522		1833
0.053		1932
0.0538		1791
0.055		1687
0.0554		1818
0.0578		1843
0.0594		650
0.0616		139
0.0644		319
0.0688		1969
0.0692		539
0.0702		1002
0.0712		1766
0.0726		395
0.0738		1849
0.0772		1763
0.0778		853
0.0786		1697
0.0794		1777
0.0798		1838
0.0844		154
0.088		1451
0.0914		69
0.0918		317
0.0932		1709
0.094		1241
0.0954		1207
0.0964		1324
0.097		1153
0.101		1880
0.1012		1699
0.1014		1010
0.1018		1368
0.1018		1670
0.1018		1798
0.102		1988
0.102		1993
0.1048		742
0.1048		1186
0.1068		1923
0.1072		1808
0.108		51
0.1122		922
0.1126		1570
0.1154		1288
0.1172		1497
0.1178		1164
0.1204		736
0.1214		1750
0.1216		1673
0.1218		224
0.1222		1999
0.1224		1095
0.1242		764
0.1262		660
0.1262		1928
0.1264		553
0.1276		124
0.128		102
0.1286		1574
0.1292		455
0.13		1923
0.1304		1261
0.1316		1610
0.1316		1897
0.1322		1323
0.1322		1667
0.1322		1826
0.1324		1691
0.1326		1879
0.133		1870
0.1332		1944
0.1332		1956
0.1334		1958
0.1338		446
0.134		1790
0.1342		1604
0.1346		1753
0.1346		1838
0.1354		312
0.1358		1797
0.14		1284
0.1438		1823
0.145		1729
0.1482		1403
0.1486		4
0.156		1859
0.1656		1855
0.1724		461
0.173		1577
0.1738		1393
0.1744		1445
0.176		188
0.1776		694
0.1778		1619
0.1788		1792
0.1802		1114
0.1818		131
0.1836		1353
0.1838		1745
0.1838		1804
0.1842		1397
0.1846		307
0.1848		235
0.185		1901
0.1884		1609
0.1886		1788
0.1886		1860
0.1888		75
0.1888		259
0.189		901
0.189		1802
0.1896		91
0.1898		1700
0.1904		911
0.1904		1202
0.1904		1818
0.1906		1889
0.1908		1556
0.1908		1767
0.1924		1686
0.1936		968
0.1936		1864
0.1942		998
0.1942		1758
0.1944		1546
0.1946		1943
0.1954		1673
0.1956		1696
0.1964		1661
0.1986		1711
0.199		816
0.1994		1307
0.1998		1060
0.2032		1067
0.2036		1146
0.2054		1697
0.2054		1854
0.2074		169
0.2074		1284
0.2074		1850
0.2082		1631
0.212		1948
0.2126		1774
0.2128		1521
0.2134		1781
0.221		1299
0.2212		1699
0.2232		1842
0.2272		1004
0.2308		1474
0.2324		1039
0.2328		1206
0.235		375
0.2378		83
0.2404		664
0.241		457
0.241		696
0.2424		1858
0.2428		1971
0.2442		1915
0.2446		757
0.2464		1892
0.2468		1672
0.248		983
0.2482		1951
0.2484		1726
0.2492		1237
0.25		1393
0.2502		694
0.2514		1236
0.2522		1790
0.2524		324
0.2524		1667
0.2536		572
0.2548		1571
0.2556		1682
0.2558		1785
0.256		1535
0.256		1757
0.2572		1975
0.2576		887
0.2578		41
0.2578		1823
0.258		108
0.2582		622
0.2584		1379
0.2594		287
0.2598		1792
0.2608		1919
0.261		1927
0.2614		1789
0.2614		1837
0.2614		1864
0.2616		1777
0.2626		1653
0.2628		1609
0.2632		142
0.2632		1952
0.2634		860
0.264		1770
0.264		1969
0.265		534
0.2652		178
0.2658		1957
0.2678		1852
0.2684		498
0.2686		1810
0.2698		940
0.2706		1515
0.2734		1669
0.2788		1767
0.2816		224
0.293		1160
0.2936		198
0.2952		1708
0.3028		1028
0.3068		430
0.3088		1712
0.31		826
0.3102		587
0.3148		611
0.3164		1116
0.3166		1084
0.3182		1765
0.3186		549
0.3196		1793
0.3206		1718
0.321		1708
0.322		1720
0.3228		1291
0.3236		1307
0.3252		1803
0.326		1611
0.3268		1936
0.3272		913
0.328		420
0.3282		1997
0.33		1846
0.3302		1773
0.3304		1274
0.3306		596
0.3312		949
0.3322		248
0.334		776
0.3344		972
0.3348		1674
0.335		270
0.3354		1856
0.3368		1716
0.3372		1586
0.3394		282
0.3394		1658
0.3402		1728
0.3404		923
0.3408		1862
0.341		1108
0.341		1671
0.3412		1836
0.3428		1475
0.3434		1964
0.3438		1546
0.3452		1816
0.3496		1947
0.35		1851
0.3528		901
0.354		178
0.3558		383
0.3608		1848
0.3634		1135
0.3676		1088
0.3684		123
0.3686		1897
0.3766		1140
0.3786		1580
0.3792		1706
0.38		1308
0.3804		1146
0.3826		159
0.385		612
0.385		1538
0.3862		1656
0.3864		668
0.3864		1853
0.3866		719
0.3868		567
0.3874		1875
0.3892		1210
0.39		1611
0.391		1734
0.3912		748
0.3912		1125
0.3922		877
0.3926		1318
0.3938		120
0.3946		243
0.3948		793
0.3948		1534
0.395		1605
0.3952		1633
0.3956		1898
0.3958		210
0.3964		1618
0.3966		1899
0.3968		280
0.397		1762
0.397		1904
0.3972		1677
0.3972		1952
0.3974		1978
0.3978		41
0.3982		1635
0.3982		1671
0.3988		1449
0.3988		1652
0.3988		1724
0.3992		1460
0.3994		848
0.3994		1735
0.3998		1601
0.4		1999
0.4004		1692
0.4016		1253
0.4028		1834
0.4032		1168
0.4032		1302
0.405		1860
0.4056		1752
0.406		1661
0.4082		454
0.4104		1450
0.4216		506
0.422		146
0.4224		1733
0.423		858
0.4268		226
0.428		1232
0.428		1865
0.4284		1655
0.4286		1834
0.4294		513
0.4296		1639
0.43		438
0.4308		1862
0.4322		253
0.4324		1712
0.4336		1714
0.4352		506
0.4394		50
0.4402		1561
0.4408		1639
0.441		306
0.4412		1992
0.4418		1575
0.4428		1751
0.4452		1678
0.4508		188
0.451		1673
0.4534		1155
0.4568		867
0.4582		1553
0.4588		1053
0.4602		1487
0.4626		934
0.4632		702
0.4648		1287
0.4654		1667
0.4656		1669
0.4664		39
0.4668		1818
0.4674		1810
0.468		116
0.4682		1588
0.4706		1591
0.4706		1827
0.471		1254
0.4722		1504
0.4728		1090
0.473		867
0.4734		808
0.4742		222
0.4742		1734
0.4744		991
0.4744		1648
0.4748		1812
0.475		1968
0.4752		1020
0.4754		432
0.4756		1704
0.4756		1896
0.4758		1669
0.4758		1759
0.4762		63
0.4766		1730
0.4772		1347
0.4772		1851
0.4776		569
0.4778		1700
0.4782		329
0.4786		471
0.4786		1891
0.479		1889
0.4792		187
0.4792		1797
0.4796		1605
0.4796		1855
0.4798		1974
0.48		327
0.48		767
0.4802		996
0.4802		1887
0.481		1394
0.4812		1856
0.482		1817
0.4834		113
0.484		1913
0.4846		1258
0.485		1800
0.4852		413
0.4862		1752
0.4866		1556
0.4868		1146
0.4884		1630
0.4884		1642
0.4886		1568
0.4888		955
0.489		1843
0.4894		700
0.4894		1889
0.4906		1548
0.4922		181
0.4934		1731
0.4934		1953
0.4948		1619
0.4948		1931
0.497		1924
0.4978		1628
0.4982		164
0.4984		1952
0.499		1780
0.5032		1919
0.5086		152
0.5092		1713
0.5132		1891
0.5218		1657
0.5258		1558
0.527		237
0.5294		704
0.5322		937
0.533		1380
0.5338		1807
0.5354		1323
0.5358		994
0.5402		1615
0.5414		1977
0.5434		1623
0.5442		1741
0.5446		380
0.5454		1627
0.5456		1591
0.55		63
0.5514		310
0.556		16
0.5564		500
0.5616		1277
0.5634		1800
0.5636		367
0.564		1666
0.565		1625
0.5658		588
0.566		135
0.5674		1783
0.5676		1143
0.568		1684
0.568		1964
0.5682		399
0.5702		1773
0.5704		725
0.5704		1049
0.5712		1927
0.5716		550
0.5718		1769
0.572		1023
0.5726		1972
0.5738		1669
0.5752		436
0.5752		1678
0.5758		1881
0.5764		1943
0.577		1960
0.5772		358
0.5804		1625
0.582		1827
0.5822		719
0.5826		1752
0.587		1079
0.5872		1745
0.5884		38
0.5902		1041
0.5902		1362
0.5908		1704
0.5936		563
0.594		1555
0.5982		1745
0.5992		525
0.5998		1697
0.6		1971
0.6008		2
0.602		1218
0.6022		1639
0.6034		1636
0.6062		1615
0.6062		1969
0.6072		1811
0.6084		403
0.6094		1616
0.6096		1802
0.61		1335
0.612		1196
0.6132		1209
0.6154		1825
0.6168		1029
0.6178		838
0.6222		204
0.6236		561
0.6238		1910
0.6304		1698
0.6356		1358
0.6398		589
0.6478		137
0.6486		1693
0.651		1374
0.6524		1305
0.6562		1848
0.6586		204
0.66		1266
0.6608		399
0.6614		1854
0.6618		1817
0.662		1821
0.6624		1357
0.6628		16
0.6648		1610
0.6662		1612
0.6664		1027
0.6664		1290
0.6668		203
0.6672		1499
0.6672		1838
0.6682		1673
0.6684		283
0.6686		1897
0.6688		1689
0.67		1786
0.6704		903
0.6706		1674
0.6706		1905
0.6708		1589
0.6732		378
0.6742		655
0.675		850
0.6754		1606
0.6754		1896
0.6758		1743
0.676		1150
0.6762		1717
0.677		1924
0.6774		866
0.6774		1801
0.678		1662
0.684		1384
0.6842		557
0.6848		73
0.6892		74
0.6896		1715
0.6902		1399
0.691		252
0.6934		1879
0.6948		1966
0.6956		1950
0.6966		1973
0.6994		1537
0.6998		1759
0.7014		1815
0.706		1836
0.7086		1764
0.7098		963
0.7112		984
0.7122		896
0.7122		991
0.7142		1601
0.7144		175
0.7164		843
0.7176		1910
0.7182		660
0.7182		1877
0.7184		275
0.7186		1903
0.7204		1364
0.7206		528
0.7206		1102
0.7214		570
0.7222		1754
0.7226		1246
0.7226		1992
0.7246		16
0.7246		1643
0.7246		1859
0.7252		1991
0.7256		174
0.7256		836
0.726		1357
0.7262		683
0.7272		124
0.7274		1726
0.7278		1965
0.728		1706
0.7282		296
0.7284		605
0.7288		108
0.7294		297
0.7294		451
0.7294		1836
0.731		1045
0.7314		1881
0.7326		701
0.7328		279
0.733		1213
0.7332		1248
0.7336		368
0.7336		1971
0.734		1011
0.7344		1907
0.7348		1711
0.7356		1084
0.736		89
0.736		323
0.7362		36
0.7366		1718
0.7366		1880
0.7368		1801
0.7368		1990
0.737		1606
0.737		1735
0.7374		978
0.7376		625
0.738		1146
0.7382		1955
0.7386		1612
0.7388		265
0.7392		1898
0.7396		277
0.7396		1749
0.7398		1684
0.7402		1858
0.7408		1419
0.741		1061
0.741		1690
0.7416		814
0.7426		1942
0.7456		1568
0.7458		1632
0.747		171
0.7472		1681
0.7504		1817
0.751		1991
0.754		1647
0.755		320
0.7562		1827
0.7574		1004
0.759		1771
0.765		1942
0.7662		1984
0.7702		1764
0.774		503
0.781		888
0.7856		1144
0.7878		930
0.7908		740
0.793		1856
0.7936		1846
0.7954		1138
0.7954		1736
0.7956		1391
0.7956		1904
0.796		1806
0.7964		890
0.8002		1981
0.8012		1236
0.8018		1683
0.8024		428
0.8074		1075
0.8076		48
0.8094		1757
0.8108		1295
0.8122		1708
0.8126		32
0.8136		1426
0.8162		1953
0.8164		125
0.8204		1677
0.8208		617
0.8222		6
0.8228		1605
0.8232		1725
0.826		114
0.826		1767
0.8274		1700
0.8278		1399
0.828		746
0.8282		1197
0.829		1993
0.8322		1469
0.8324		935
0.834		1891
0.8344		1300
0.8348		1987
0.8362		1686
0.8362		1856
0.8364		420
0.8366		1783
0.8388		1960
0.8396		1577
0.8404		1982
0.8406		102
0.843		1430
0.845		131
0.8462		350
0.8464		1782
0.847		589
0.8496		1692
0.8504		1671
0.8518		1995
0.853		1745
0.8536		17
0.8552		909
0.8618		1545
0.8658		1261
0.8726		1902
0.8736		1186
0.878		419
0.8782		180
0.8784		1359
0.8792		1891
0.8816		1679
0.882		1874
0.883		1683
0.8854		1865
0.886		1957
0.8864		1615
0.887		1810
0.889		1579
0.8908		736
0.8914		13
0.8924		845
0.8946		1700
0.8948		1907
0.896		1936
0.8962		1005
0.8972		1975
0.8982		1602
0.8984		1610
0.8988		1601
0.9012		175
0.9026		1791
0.9026		1826
0.9072		1081
0.9114		997
0.9204		1382
0.9218		1811
0.9222		1454
0.9226		666
0.9252		1698
0.9258		1672
0.9262		678
0.9264		72
0.9264		847
0.9278		529
0.9282		1202
0.9302		1861
0.9304		1484
0.9308		883
0.9314		1962
0.9328		1915
0.9334		1787
0.9344		1621
0.9344		1808
0.935		1678
0.9352		731
0.9354		1973
0.9356		923
0.9358		18
0.9358		1873
0.936		1777
0.9366		288
0.937		439
0.9372		319
0.938		1989
0.9384		436
0.9384		1045
0.9386		1918
0.9412		1155
0.9428		1685
0.9436		140
0.9438		411
0.9442		1686
0.945		1511
0.9456		1647
0.9462		811
0.9464		1829
0.947		315
0.9472		1950
0.948		832
0.949		1808
0.949		1995
0.9494		1785
0.9496		1878
0.95		1631
0.952		489
0.9542		176
0.9576		179
0.9618		809
0.9666		1808
0.9682		816
0.971		1317
0.9736		1798
0.978		1684
0.978		1824
0.9792		1814
0.98		636
0.981		729
0.9814		1703
0.9844		1413
0.9862		1914
0.9894		115
0.9896		954
0.9906		979
0.993		1288
0.9944		1260
0.9948		1791
0.996		1973
0.9978		1067
0.9982		1726
1.001		1042
1.001		1262
1.0016		1851
1.0022		1619
1.005		1667
1.0052		1959
1.0076		673
1.0078		1922
1.014		1970
1.015		1478
1.0152		304
1.0154		1661
1.0184		1326
1.0214		1771
1.023		1869
1.0236		331
1.0298		1432
1.031		501
1.0314		1851
1.0316		1142
1.0344		552
1.0348		1683
1.0358		643
1.0362		1623
1.0368		45
1.0396		313
1.04		1220
1.0404		1899
1.0414		1515
1.0414		1769
1.043		1737
1.0446		1649
1.045		1816
1.0452		1580
1.0456		1182
1.0456		1761
1.0498		119
1.0514		698
1.0514		1908
1.0522		1988
1.0544		860
1.0548		1834
1.0552		1868
1.0552		1999
1.0556		1850
1.0564		1253
1.0574		922
1.0596		192
1.0602		1818
1.0612		1773
1.0614		36
1.0628		752
1.0662		883
1.067		15
1.067		1672
1.0678		710
1.068		1509
1.0696		1603
1.07		1356
1.0712		1035
1.0712		1689
1.0714		1853
1.0728		1510
1.0728		1790
1.0732		1083
1.0764		459
1.077		1947
1.0776		177
1.0784		1943
1.0786		1708
1.0788		1898
1.0792		360
1.0796		888
1.0804		1447
1.0804		1606
1.0808		282
1.0816		1327
1.0818		1142
1.082		1649
1.083		1984
1.0832		1851
1.0836		1456
1.0848		1696
1.0856		1724
1.086		1967
1.0868		1994
1.087		1837
1.0874		363
1.089		1868
1.0892		1953
1.0896		1710
1.0928		1439
1.1014		1198
1.1032		1896
1.1152		652
1.1162		1814
1.1172		799
1.119		1106
1.129		1721
1.1292		685
1.1314		1684
1.1326		1014
1.1342		505
1.1354		1889
1.1362		832
1.1382		1901
1.1384		406
1.1414		190
1.1416		1805
1.1418		1683
1.1426		1682
1.1436		319
1.1444		787
1.1452		107
1.1458		1994
1.1466		1159
1.1472		1645
1.1476		1924
1.1484		1825
1.1486		1941
1.1498		868
1.1506		299
1.1508		1613
1.151		739
1.1514		15
1.1532		1467
1.1538		1864
1.1542		1002
1.1564		124
1.1566		1620
1.1568		276
1.1574		1922
1.1578		1254
1.1584		1906
1.1588		1746
1.1596		339
1.1612		1985
1.1614		1837
1.1622		50
1.1632		1802
1.1642		1609
1.1646		1691
1.1652		1720
1.1654		159
1.1696		1664
1.1704		1395
1.1758		1713
1.1856		1184
1.1924		367
1.1926		113
1.1946		1881
1.195		836
1.1964		438
1.1982		272
1.199		1967
1.2		1741
1.2		1774
1.2006		623
1.201		314
1.2018		1248
1.2026		1869
1.203		1174
1.2038		631
1.2038		1477
1.2042		1130
1.2058		1022
1.2066		97
1.2068		799
1.2072		905
1.2074		1606
1.2082		290
1.2082		582
1.2084		1771
1.2088		143
1.2088		1038
1.2088		1874
1.2094		1613
1.2096		190
1.2096		596
1.2098		1432
1.2098		1751
1.21		1990
1.2102		1826
1.2104		1042
1.2106		1983
1.2108		432
1.2108		696
1.211		196
1.211		1964
1.2112		1163
1.2112		1872
1.2116		1815
1.2118		1646
1.212		1726
1.212		1925
1.2122		257
1.2124		1499
1.2128		1652
1.213		1665
1.213		1670
1.213		1755
1.2132		424
1.2132		1792
1.2136		155
1.2136		1005
1.2136		1502
1.2142		1658
1.2144		81
1.2144		785
1.2144		1880
1.2146		239
1.2146		1858
1.2148		1201
1.215		907
1.2152		429
1.2154		321
1.2154		1711
1.2156		1702
1.2158		944
1.2164		1373
1.2168		563
1.2168		1807
1.2172		946
1.2172		1624
1.2172		1738
1.2174		1608
1.2174		1766
1.2176		1666
1.2176		1744
1.2176		1924
1.2182		1889
1.2184		1879
1.219		1762
1.219		1823
1.2192		6
1.2192		1601
1.2192		1782
1.2192		1985
1.2194		1861
1.2202		1731
1.2206		1959
1.221		1663
1.2214		1711
1.2246		1911
1.2268		1797
1.2296		1270
1.2618		1517
1.2638		627
1.266		1208
1.2702		783
1.2714		94
1.2726		1025
1.2736		1723
1.2738		296
1.274		757
1.2758		1752
1.2766		1898
1.2774		267
1.2782		1687
1.2784		1809
1.2784		1846
1.2786		549
1.2786		707
1.2788		1298
1.2796		847
1.2808		17
1.2808		1814
1.2818		421
1.2818		1896
1.282		29
1.282		592
1.2822		1548
1.2822		1847
1.2828		1620
1.284		1709
1.2846		1484
1.2846		1685
1.2848		1833
1.2848		1935
1.2854		1256
1.2858		494
1.286		909
1.286		1884
1.2868		1855
1.287		344
1.2884		1714
1.2896		1182
1.2904		268
1.2908		1647
1.2922		1610
1.2926		1729
1.293		298
1.293		1314
1.2934		843
1.2936		1327
1.2942		1653
1.2944		580
1.2944		1637
1.2976		1673
1.2978		531
1.2978		1033
1.3006		1884
1.3008		1790
1.301		239
1.3018		403
1.3034		1159
1.304		909
1.3042		1692
1.3046		1911
1.3066		635
1.307		1920
1.3072		1970
1.308		1936
1.3088		1842
1.3098		1715
1.3142		1719
1.3158		1991
1.3214		1768
1.327		922
1.3274		1321
1.3326		1408
1.3372		968
1.3384		1703
1.3398		1923
1.3402		1593
1.3402		1749
1.343		1629
1.3434		1983
1.3462		124
1.347		1558
1.3484		1283
1.3492		1072
1.3496		1867
1.3504		67
1.3512		1956
1.3524		1790
1.354		805
1.3544		1033
1.3544		1894
1.3556		1825
1.3558		1950
1.3566		1783
1.3586		1829
1.3604		1752
1.3608		1573
1.3632		1938
1.365		243
1.3664		116
1.3672		217
1.368		1196
1.3706		508
1.3722		1887
1.3724		1602
1.3728		1937
1.374		1862
1.3744		1790
1.3752		1709
1.3806		1856
1.3812		916
1.386		1901
1.3894		699
1.3944		819
1.3996		5
1.4038		372
1.4052		31
1.406		1197
1.4068		11
1.4084		1613
1.4088		178
1.41		751
1.4112		259
1.4112		1735
1.4118		1369
1.4118		1424
1.4118		1782
1.4124		1002
1.4126		711
1.4126		1033
1.4132		395
1.4132		1632
1.4134		870
1.4138		1936
1.414		1700
1.4148		1896
1.415		1640
1.4152		634
1.4164		1212
1.4164		1906
1.4164		1911
1.4166		1686
1.4168		163
1.417		240
1.417		1271
1.4176		1836
1.4178		1655
1.418		1832
1.4182		535
1.4182		1626
1.4184		1682
1.4194		2
1.4194		1857
1.4198		1684
1.42		1732
1.4202		1485
1.4202		1948
1.4206		1739
1.421		205
1.4214		521
1.422		1778
1.4224		1700
1.4224		1704
1.4228		530
1.4234		1815
1.4234		1900
1.4236		1457
1.4242		19
1.4266		1822
1.4266		1858
1.428		9
1.428		1131
1.4284		1881
1.432		1704
1.4362		584
1.4372		176
1.4402		1883
1.4404		311
1.4416		324
1.442		1746
1.4422		966
1.4436		1952
1.4442		627
1.4494		511
1.4512		356
1.4514		223
1.4524		1987
1.4532		960
1.4532		1974
1.4548		26
1.4548		1893
1.4554		1411
1.456		153
1.4566		1642
1.4568		1211
1.457		1982
1.4578		108
1.4584		238
1.4586		1114
1.459		1968
1.4594		1961
1.46		1971
1.4604		1478
1.4608		696
1.461		1615
1.4612		414
1.4616		1847
1.4618		1644
1.4622		265
1.4624		1179
1.4636		643
1.4636		990
1.4646		1655
1.4646		1946
1.4658		1295
1.4658		1995
1.4666		1943
1.4682		1785
1.4684		1810
1.4684		1932
1.4686		1325
1.4686		1884
1.4694		149
1.4702		882
1.4706		710
1.4706		787
1.4706		1793
1.471		1140
1.4712		1730
1.4724		860
1.473		1865
1.4742		1853
1.475		1609
1.4756		487
1.476		1541
1.476		1632
1.4772		1699
1.4782		1396
1.4812		1991
1.4826		1618
1.484		1172
1.4908		895
1.491		1690
1.4926		335
1.495		1892
1.4956		1857
1.4958		1812
1.4994		64
1.5008		1740
1.5026		661
1.5034		1843
1.5036		1180
1.5076		259
1.5118		1704
1.513		100
1.5162		462
1.5208		1905
1.5222		1952
1.524		1892
1.525		1054
1.5252		1681
1.528		1733
1.529		1817
1.5308		643
1.5308		1298
1.5324		1552
1.5344		168
1.5348		1113
1.5356		1306
1.5376		1467
1.538		509
1.5392		1890
1.54		1249
1.5406		675
1.5408		1613
1.542		1785
1.5438		925
1.544		420
1.5452		817
1.5454		1160
1.5458		1698
1.5458		1742
1.5462		1608
1.547		1855
1.5484		1949
1.5486		36
1.549		1993
1.55		1759
1.5504		1894
1.5526		725
1.553		1214
1.5534		1667
1.5538		65
1.562		1841
1.5662		75
1.5664		647
1.5664		1593
1.5674		1094
1.5676		563
1.5678		1473
1.5682		1153
1.5696		415
1.5714		828
1.5726		1757
1.573		1887
1.5732		1741
1.5736		883
1.5736		1616
1.5736		1629
1.5736		1895
1.5742		146
1.5744		109
1.5752		1959
1.5756		149
1.5772		701
1.5776		885
1.5782		1603
1.5784		60
1.5802		1783
1.5802		1921
1.5804		1612
1.5808		179
1.581		1840
1.5816		1872
1.5822		572
1.5822		1849
1.5826		1064
1.5826		1990
1.5832		1943
1.5834		1180
1.5856		1801
1.5878		1976
1.5886		1427
1.5922		1715
1.5924		1858
1.5964		545
1.6006		1988
1.603		1741
1.6038		1567
1.6082		86
1.6134		245
1.6142		1671
1.6144		701
1.6174		923
1.6178		1639
1.6182		1937
1.62		1684
1.6204		5
1.621		1732
1.6242		1931
1.6296		727
1.6334		1521
1.634		1713
1.6354		1289
1.6388		1674
1.6404		1878
1.6462		156
1.6514		1673
1.6536		999
1.6568		1788
1.658		558
1.6604		1524
1.6606		339
1.6654		1528
1.6654		1664
1.6654		1936
1.6676		1877
1.6682		1965
1.6698		1411
1.6716		1509
1.6726		1504
1.6732		1524
1.6736		1697
1.6762		1637
1.6762		1848
1.6762		1881
1.6764		939
1.6766		1780
1.678		1618
1.6792		200
1.6792		376
1.6796		1423
1.6798		1546
1.6812		1013
1.6814		27
1.6816		86
1.6824		898
1.6844		1902
1.6846		969
1.6846		1594
1.6846		1734
1.685		1611
1.6852		1850
1.6856		1866
1.6858		1728
1.686		1967
1.6862		252
1.6862		1999
1.6866		1718
1.688		1616
1.6882		1859
1.6884		1412
1.6884		1602
1.6886		931
1.6888		1951
1.6902		1779
1.6912		1570
1.6914		1489
1.6918		1729
1.6924		1596
1.6942		1058
1.695		1728
1.6992		1859
1.7018		423
1.7092		962
1.7202		679
1.7212		92
1.7244		1599
1.725		1657
1.73		534
1.73		1709
1.7318		1098
1.733		1672
1.7334		1851
1.7352		1385
1.7354		485
1.7388		1610
1.739		1649
1.7408		1438
1.7426		1604
1.7468		1715
1.7484		708
1.7502		1503
1.755		1077
1.7554		481
1.7564		1299
1.757		1958
1.7572		1842
1.7576		1834
1.759		1930
1.7596		1712
1.763		1815
1.7632		1734
1.7702		617
1.7758		1992
1.776		590
1.7766		1083
1.778		1619
1.7784		1785
1.7794		1967
1.7802		293
1.7836		1598
1.784		287
1.786		1878
1.7866		817
1.787		1360
1.7872		1639
1.7874		1931
1.7888		1751
1.789		139
1.7904		1688
1.7914		1630
1.7916		1803
1.7928		1690
1.7946		268
1.7966		1022
1.7978		1983
1.8026		468
1.805		1738
1.8202		1520
1.8208		552
1.8288		1088
1.8318		1762
1.832		1664
1.8326		1875
1.8336		524
1.8342		15
1.8342		1767
1.836		405
1.837		804
1.8384		1372
1.8388		1778
1.8396		1707
1.8398		893
1.841		1725
1.8412		70
1.842		1724
1.8422		64
1.8432		123
1.8434		925
1.8438		1479
1.845		1527
1.845		1998
1.846		286
1.846		1951
1.8464		1844
1.8468		1626
1.8474		1253
1.8486		428
1.8542		1635
1.8544		1991
1.8548		1648
1.855		762
1.8562		119
1.8588		1118
1.8594		591
1.8626		35
1.8632		1886
1.864		566
1.8664		1850
1.8678		17
1.8702		1339
1.8728		1896
1.8738		1723
1.8742		957
1.8784		1711
1.88		1067
1.8808		1594
1.8824		178
1.8826		581
1.883		1827
1.8832		1954
1.8834		458
1.8846		1690
1.885		393
1.8856		1181
1.886		1459
1.8864		1716
1.887		312
1.8882		1700
1.8882		1918
1.89		84
1.89		680
1.8914		1266
1.8914		1897
1.892		1867
1.8934		1660
1.8938		1500
1.8942		1801
1.8942		1872
1.8946		1419
1.8946		1992
1.8948		1355
1.8954		117
1.8954		612
1.8964		1829
1.897		1880
1.8974		1912
1.8982		1850
1.8988		1706
1.899		159
1.8992		1542
1.9		1622
1.9042		43
1.905		1923
1.9052		181
1.9078		1533
1.9082		1939
1.9096		1633
1.9102		1950
1.9122		580
1.9128		1713
1.9176		950
1.9232		690
1.9332		1216
1.9356		1079
1.9362		711
1.939		1606
1.9396		1288
1.9402		720
1.941		1453
1.942		1111
1.9432		1672
1.944		906
1.9464		1761
1.9466		92
1.9466		1704
1.9466		1941
1.9468		1791
1.9476		1771
1.9478		1472
1.948		194
1.948		1634
1.9482		1045
1.9482		1952
1.949		1863
1.9496		1683
1.9504		1716
1.951		1906
1.9514		274
1.9514		1769
1.9522		1853
1.9542		1932
1.956		1924
1.9562		1646
1.959		1634
1.9606		1988
1.9792		751
1.9826		749
1.983		202
1.9864		265
1.9868		88
1.9868		487
1.987		1809
1.9886		1693
1.9892		1434
1.9902		835
1.9902		1775
1.9912		1425
1.9914		175
1.9914		1524
1.9918		1931
1.992		409
1.9936		1942
1.9952		893
1.9958		222
1.9962		1625
1.9964		420
1.9966		204
1.9966		246
1.9966		1782
1.9968		1127
1.997		1772
1.9972		1947
1.9978		1971
1.9982		1749
1.9988		1006
1.9988		1153
1.9996		1546
1.9996		1898
1.9998		1078
2		1793
2		1973
2.0002		1803
2.0002		1915
2.0004		955
2.0004		1266
2.0006		929
2.0018		1953
2.0022		1651
2.0022		1859
2.0026		1969
2.0028		1854
2.0032		1529
2.0034		1208
2.0034		1912
2.0036		1093
2.004		1932
2.0048		1867
2.0064		1744
2.007		1847
2.0076		1628
2.0088		24
2.009		1950
2.0092		1252
2.012		1851
2.0166		245
2.0214		837
2.0256		1742
2.027		398
2.0304		1809
2.0362		1662
2.0366		207
2.0366		1286
2.041		1609
2.042		983
2.0444		591
2.0458		1246
2.0462		1826
2.0476		373
2.0478		1694
2.048		1934
2.0494		259
2.05		787
2.05		1670
2.0502		1902
2.0534		765
2.0554		1206
2.0558		48
2.0568		1614
2.0572		1631
2.0574		1303
2.0582		1014
2.0584		1548
2.0596		1675
2.0596		1862
2.062		1986
2.0622		1823
2.0632		1908
2.0634		513
2.0636		1779
2.0638		983
2.064		833
2.0644		490
2.0678		1677
2.0682		1751
2.069		1969
2.0708		1001
2.071		1714
2.072		286
2.0732		271
2.0734		1203
2.0744		1820
2.0754		368
2.0826		1279
2.0842		895
2.0852		1294
2.0858		1743
2.0876		307
2.089		1529
2.0896		1238
2.0904		1414
2.0906		776
2.0928		667
2.0934		908
2.0934		1603
2.0944		1711
2.0948		1695
2.095		1621
2.096		681
2.0964		661
2.0968		156
2.097		93
2.0978		1596
2.0978		1798
2.098		1747
2.098		1877
2.099		913
2.0992		1612
2.1004		1996
2.1008		1886
2.1012		504
2.1012		1907
2.1014		1783
2.1042		1678
2.1044		243
2.1052		1702
2.1052		1911
2.1064		1450
2.1072		1704
2.1084		672
2.1118		1918
2.1154		751
2.1166		1059
2.1186		509
2.1196		1701
2.1204		1867
2.121		1782
2.1226		1105
2.123		1611
2.1232		123
2.1286		1669
2.1294		1614
2.1296		1994
2.1314		831
2.1314		1813
2.1344		331
2.1352		1995
2.1404		1871
2.1428		608
2.1436		1882
2.1438		1927
2.1512		186
2.1512		732
2.1578		649
2.1584		1786
2.1598		996
2.1646		480
2.1652		1975
2.166		820
2.166		1752
2.168		1955
2.1684		1996
2.1688		1913
2.1808		1846
2.1826		492
2.1852		912
2.19		916
2.1908		563
2.1912		1874
2.1914		380
2.192		1705
2.1926		1865
2.1934		566
2.1934		572
2.1982		732
2.2		570
2.2002		46
2.2008		1735
2.2008		1787
2.201		1639
2.2012		1896
2.203		170
2.2032		744
2.2034		1694
2.2044		248
2.208		1819
2.2094		1664
2.2094		1723
2.2114		1573
2.2114		1639
2.2146		1646
2.2164		903
2.2224		1554
2.2228		1324
2.223		1198
2.2238		1350
2.226		1171
2.2284		1884
2.2292		1517
2.23		1409
2.2304		1767
2.2304		1898
2.2312		1173
2.2316		992
2.2324		1576
2.2342		1647
2.2344		606
2.2346		1867
2.235		1629
2.235		1658
2.235		1920
2.2354		1987
2.2358		1649
2.236		1768
2.236		1952
2.2364		1682
2.2368		632
2.2372		1810
2.2376		108
2.2378		1725
2.2378		1931
2.2388		1749
2.2388		1977
2.2568		1137
2.2628		1365
2.2668		44
2.2676		1415
2.269		468
2.2692		1393
2.2716		445
2.272		272
2.2748		371
2.275		1817
2.2754		506
2.2766		443
2.277		1930
2.2772		691
2.2774		1485
2.2778		1827
2.2786		1226
2.2788		1255
2.2792		1837
2.2796		1788
2.2802		1712
2.2804		1952
2.2808		1274
2.2812		1924
2.2818		980
2.282		1743
2.282		1881
2.2822		260
2.2822		320
2.2826		1669
2.2826		1857
2.2832		1909
2.2834		1940
2.2836		1985
2.2838		1917
2.284		1897
2.2844		89
2.2846		461
2.2848		693
2.2852		1956
2.2854		1634
2.286		1117
2.2862		1932
2.2868		1645
2.289		1036
[truncated: 86,768 more rows]
