# Supplementary material for: Memory consolidation and improvement by synaptic tagging and capture in recurrent neural networks
Source: Commun Biol. 2021 Mar 3;4:275. doi: 10.1038/s42003-021-01778-y (PMC7977149; doi:10.1038/s42003-021-01778-y)
Supplement: Supplementary file 4 — Supplementary Data 2 [file 42003_2021_1778_MOESM4_ESM.zip › Figure 3f/10s-recall/20-08-24_18-20-28_spike_raster.txt]

0.0188		871
0.0196		1000
0.0204		192
0.022		1871
0.0222		1999
0.0234		1309
0.0254		829
0.026		546
0.0272		1880
0.0278		1073
0.028		1796
0.0286		1005
0.0288		916
0.029		1409
0.0302		1039
0.031		1771
0.0322		158
0.0322		1711
0.0324		1308
0.0326		1642
0.033		343
0.033		458
0.0334		1120
0.0334		1591
0.0336		1596
0.0336		1618
0.0336		1822
0.0338		1854
0.034		505
0.0344		552
0.0354		419
0.0354		1096
0.0358		832
0.0362		280
0.0374		1925
0.038		1953
0.0382		1732
0.0382		1878
0.0382		1958
0.0388		125
0.039		1647
0.039		1826
0.0392		351
0.0392		1102
0.0394		756
0.0396		140
0.0398		734
0.0402		637
0.0406		390
0.0406		1073
0.0408		1785
0.041		1772
0.042		1962
0.0422		892
0.0422		1926
0.0424		1885
0.0426		1730
0.0426		1827
0.043		1618
0.0432		448
0.0432		1734
0.0436		1985
0.0438		1842
0.0452		393
0.0458		1665
0.0458		1963
0.046		1675
0.0464		909
0.0464		1789
0.0468		1486
0.0472		1664
0.0474		1741
0.0474		1797
0.0476		1942
0.0494		1648
0.0496		1883
0.0498		1729
0.05		364
0.0502		742
0.0532		1827
0.0534		1670
0.0542		1623
0.0574		1783
0.0576		1606
0.075		358
0.0834		997
0.0914		215
0.0914		1675
0.0944		820
0.0958		1244
0.0962		88
0.0962		1999
0.0966		824
0.0976		611
0.0984		879
0.1004		1657
0.1016		1921
0.1026		1178
0.1028		1860
0.1036		577
0.1038		1451
0.1042		1787
0.1058		1728
0.106		1770
0.107		983
0.1072		755
0.108		555
0.1102		1708
0.1122		770
0.113		1539
0.1134		1274
0.114		743
0.1144		893
0.1156		1364
0.1158		206
0.1168		1801
0.1172		1814
0.1176		1823
0.118		1797
0.1186		0
0.1186		822
0.1186		919
0.1186		1125
0.1186		1984
0.119		1336
0.1192		1883
0.1192		1957
0.1194		493
0.1194		1653
0.1196		1608
0.1214		177
0.122		1021
0.1222		1686
0.1228		217
0.123		1733
0.1234		1756
0.124		1611
0.1254		1837
0.126		1859
0.1262		1458
0.1262		1917
0.1264		1768
0.127		1932
0.1278		1953
0.1284		1764
0.1286		662
0.1296		692
0.1302		1398
0.1304		1636
0.1312		1677
0.134		176
0.135		1595
0.1382		1620
0.1434		743
0.1516		1380
0.152		1954
0.1602		1305
0.1608		1138
0.1616		1665
0.1658		20
0.1674		266
0.1686		581
0.1688		23
0.1694		1556
0.1708		1639
0.1716		1862
0.1726		943
0.1732		1352
0.174		923
0.174		1731
0.1742		128
0.1752		1764
0.1762		1986
0.1764		795
0.177		1578
0.1772		921
0.1778		952
0.178		274
0.1786		636
0.18		1818
0.1802		1753
0.1808		1107
0.181		1945
0.1812		1487
0.1812		1695
0.1818		1359
0.1822		1711
0.1826		1805
0.1826		1833
0.1828		120
0.183		1378
0.183		1752
0.183		1772
0.1834		1943
0.1836		1794
0.1836		1869
0.1838		897
0.1838		1978
0.184		390
0.184		674
0.1844		1890
0.1846		1583
0.1848		1851
0.1854		979
0.1856		1367
0.1862		1698
0.1868		1812
0.187		1852
0.188		1885
0.1882		1615
0.1886		1664
0.1888		1548
0.1894		1915
0.1898		1997
0.1902		1122
0.1908		1833
0.1912		1617
0.192		1156
0.1928		1754
0.1938		1647
0.1942		1738
0.2056		267
0.2066		219
0.211		1759
0.217		1748
0.2226		1310
0.2232		54
0.2248		1339
0.2266		1280
0.2282		0
0.2282		1736
0.2284		1277
0.2298		685
0.2308		1372
0.2318		334
0.2328		1666
0.2328		1723
0.233		1869
0.2334		740
0.2336		693
0.2336		1989
0.234		1918
0.2342		1786
0.235		661
0.235		1769
0.2354		1288
0.2354		1978
0.2358		1601
0.2372		1637
0.2372		1953
0.2376		695
0.2378		841
0.2378		1213
0.2388		1618
0.239		1170
0.2412		626
0.2416		1674
0.242		1626
0.2428		1471
0.2428		1885
0.2438		1735
0.2448		1338
0.2468		1881
0.2524		964
0.2526		1620
0.2536		1774
0.2598		450
0.2606		1587
0.2622		906
0.2638		1611
0.2652		1458
0.2658		1675
0.2658		1818
0.2684		461
0.2732		1866
0.275		1693
0.2766		535
0.2778		1674
0.2804		1774
0.2812		1788
0.2828		121
0.2832		385
0.2864		91
0.2874		1601
0.2892		497
0.2914		0
0.2924		1218
0.2926		1522
0.2964		1945
0.2966		966
0.2968		1983
0.2976		1829
0.299		1819
0.2994		825
0.3002		256
0.3006		550
0.301		496
0.3018		1980
0.304		1577
0.3042		1638
0.305		1625
0.3064		914
0.3066		128
0.3078		1844
0.3086		1957
0.3088		1967
0.3112		1871
0.3114		780
0.3118		813
0.3172		1493
0.3174		1849
0.318		1059
0.3212		1857
0.3226		1056
0.323		926
0.3236		974
0.3258		498
0.3268		495
0.3276		1736
0.3282		798
0.3284		1669
0.3286		1955
0.329		1414
0.3298		1626
0.3302		1878
0.3314		413
0.3314		1812
0.335		1868
0.3356		1742
0.336		1093
0.3362		1780
0.3388		298
0.3392		312
0.3402		617
0.3414		1841
0.3424		1123
0.3464		1753
0.3466		625
0.3476		1790
0.3494		1868
0.351		1949
0.3518		1330
0.3528		285
0.3536		1795
0.356		1741
0.3572		1840
0.3578		1856
0.3588		450
0.3608		40
0.3654		1486
0.3656		1230
0.366		1619
0.3672		1715
0.3688		1662
0.3698		1963
0.3708		549
0.3716		1780
0.3718		1924
0.3754		1613
0.3758		1913
0.376		1541
0.3776		46
0.3812		1016
0.382		1941
0.3826		1113
0.3846		1704
0.3848		890
0.3848		1118
0.3872		1822
0.3886		773
0.39		1648
0.3996		562
0.403		1610
0.4078		343
0.412		586
0.4128		1036
0.414		879
0.415		113
0.419		1307
0.4194		28
0.4196		1793
0.4198		1685
0.42		1734
0.4204		1761
0.4242		1765
0.4248		1175
0.4252		1276
0.4254		1632
0.4258		373
0.4258		724
0.4262		1679
0.428		685
0.429		1384
0.4306		1434
0.4322		1721
0.434		15
0.4348		1767
0.4348		1894
0.435		836
0.435		993
0.4354		1727
0.4358		1577
0.4366		1924
0.4374		1662
0.4402		1693
0.4406		1985
0.4414		772
0.442		643
0.4434		1153
0.4438		553
0.444		604
0.4466		49
0.4466		625
0.4478		1920
0.4484		1992
0.4502		1573
0.4502		1994
0.4508		1811
0.4522		1779
0.4534		1877
0.4552		1560
0.4558		1944
0.4596		1074
0.4614		1314
0.4622		834
0.4626		1887
0.4634		1649
0.4656		1764
0.4656		1957
0.4676		1716
0.4746		1869
0.4756		1295
0.476		838
0.4782		1849
0.4852		1706
0.4902		137
0.4926		1866
0.493		1217
0.4962		982
0.499		495
0.4994		1953
0.5002		1497
0.501		680
0.5014		1843
0.5014		1921
0.5032		1860
0.504		1817
0.5042		953
0.5042		1733
0.5066		86
0.507		1601
0.508		1671
0.5082		1455
0.5086		475
0.5114		1937
0.5126		1715
0.5126		1743
0.513		980
0.5132		1973
0.5148		1719
0.515		1200
0.5158		626
0.5186		239
0.5198		12
0.5212		1964
0.5234		32
0.5248		1139
0.5256		1006
0.5258		1512
0.5258		1679
0.5272		5
0.5272		714
0.5274		1453
0.5282		746
0.5296		1532
0.5308		1295
0.531		1932
0.5314		1304
0.5316		1329
0.532		1879
0.532		1992
0.5324		1826
0.5328		1785
0.5336		1843
0.5338		1736
0.5342		1155
0.5344		1998
0.5352		1715
0.5356		1020
0.5356		1046
0.5368		995
0.5374		1808
0.5374		1875
0.5394		1618
0.5402		1632
0.5402		1921
0.5404		151
0.541		1804
0.5496		798
0.552		765
0.5524		181
0.5554		218
0.5564		986
0.5572		1861
0.5586		1809
0.5596		35
0.56		485
0.5618		1239
0.5618		1507
0.563		1804
0.5632		1744
0.566		1918
0.5662		223
0.5662		1942
0.568		637
0.568		1763
0.5696		1614
0.571		575
0.5734		415
0.574		161
0.5754		816
0.5758		472
0.5788		1210
0.5788		1994
0.5798		1886
0.5804		1799
0.5804		1877
0.5808		1710
0.5812		1896
0.582		310
0.583		1566
0.583		1853
0.5852		325
0.5888		1309
0.589		1838
0.59		1520
0.5906		1019
0.591		155
0.591		1730
0.5912		151
0.592		602
0.592		1643
0.593		1385
0.5976		38
0.5976		1677
0.5976		1832
0.5982		1121
0.5988		1875
0.599		1039
0.599		1984
0.5994		1473
0.6		1037
0.6002		1681
0.6002		1940
0.6006		439
0.602		1769
0.6028		1962
0.6042		1929
0.6046		1725
0.6056		1746
0.6078		1740
0.6098		1934
0.6102		1784
0.6118		773
0.6168		351
0.6172		1694
0.6228		370
0.624		1736
0.6282		1524
0.6314		1682
0.6316		1052
0.6326		1049
0.6372		441
0.6374		1635
0.6396		109
0.6422		64
0.643		132
0.6436		1922
0.6468		294
0.647		1640
0.6474		1704
0.6474		1807
0.6478		667
0.648		1741
0.6484		1820
0.6548		1886
0.656		1798
0.6582		963
0.6618		1600
0.6642		1661
0.6664		1773
0.6676		1245
0.6682		1582
0.6694		761
0.6732		1678
0.6736		1577
0.6742		1738
0.6744		109
0.6754		1815
0.6762		811
0.6774		1750
0.6782		1733
0.6794		1774
0.681		1633
0.6926		1688
0.6942		1290
0.6974		1273
0.6988		188
0.6994		1863
0.7016		248
0.7024		1575
0.7026		414
0.7048		1458
0.705		1393
0.7084		1844
0.7084		1996
0.709		1807
0.7092		590
0.7094		1876
0.7108		395
0.7114		599
0.712		1253
0.7138		1293
0.7138		1791
0.7142		1745
0.7168		1383
0.7178		1712
0.718		1803
0.7182		1910
0.7182		1989
0.7192		821
0.7198		1742
0.7202		1639
0.721		557
0.7218		1518
0.723		749
0.7232		0
0.7256		152
0.7256		1622
0.7264		1625
0.727		1918
0.7276		1661
0.729		1806
0.73		40
0.73		956
0.733		1892
0.7338		188
0.7348		1870
0.7354		1861
0.7366		1543
0.7368		1507
0.7386		306
0.743		1970
0.7438		1710
0.744		1550
0.747		839
0.7496		946
0.7526		1485
0.7534		1247
0.7542		1900
0.7548		58
0.7564		741
0.7568		1653
0.757		1783
0.7572		1659
0.7576		1665
0.758		1942
0.7584		1691
0.7596		1610
0.7614		1954
0.765		890
0.7672		548
0.7704		177
0.7712		73
0.7714		1981
0.7734		254
0.7764		891
0.778		903
0.7788		1742
0.7808		1186
0.7814		1634
0.7824		1068
0.7826		1980
0.783		443
0.7872		1643
0.7872		1882
0.7884		806
0.7892		31
0.79		1974
0.791		825
0.791		1731
0.792		767
0.793		1479
0.794		1905
0.7952		852
0.7952		1548
0.7972		1146
0.7982		1711
0.7988		1662
0.7992		646
0.7994		80
0.8002		802
0.8008		1924
0.801		566
0.8014		1952
0.802		445
0.8026		1175
0.8026		1633
0.8034		1233
0.8036		382
0.8036		1775
0.8038		1914
0.8042		1632
0.8044		1373
0.8046		1643
0.8048		1641
0.8052		1642
0.8054		634
0.8062		1746
0.8064		1582
0.807		417
0.8072		392
0.8074		1711
0.8074		1856
0.8076		212
0.8076		543
0.8078		1969
0.8084		1691
0.8088		188
0.8094		112
0.8098		1800
0.81		148
0.8102		1860
0.8106		1674
0.8108		503
0.811		1001
0.8116		1977
0.812		1909
0.8126		1606
0.813		449
0.8136		1077
0.814		1771
0.8154		1700
0.8156		1654
0.8156		1789
0.8164		383
0.8204		1774
0.829		1478
0.8306		751
0.8362		1736
0.8378		1730
0.8406		1109
0.8446		1137
0.8466		1226
0.8466		1651
0.8492		1442
0.8508		362
0.8508		1172
0.851		1715
0.852		824
0.853		1581
0.855		1976
0.8554		76
0.856		1988
0.8564		1376
0.8566		1744
0.8572		134
0.8576		1842
0.8576		1954
0.8594		213
0.8604		18
0.8606		1518
0.861		1530
0.8614		1975
0.8622		1322
0.8626		162
0.8626		1870
0.8636		1200
0.8636		1834
0.8646		113
0.8652		1324
0.8656		731
0.866		748
0.8664		1647
0.8664		1973
0.8666		1211
0.8676		1157
0.8676		1353
0.8682		1521
0.8682		1776
0.8684		407
0.8686		268
0.8688		1664
0.869		1661
0.869		1869
0.8694		348
0.8696		1816
0.87		1840
0.87		1863
0.8704		983
0.8706		612
0.8706		815
0.871		119
0.871		1976
0.8712		1880
0.8712		1966
0.8716		1096
0.872		347
0.872		678
0.872		725
0.872		1790
0.8722		1989
0.8724		595
0.8728		1659
0.8728		1742
0.8736		1780
0.8736		1827
0.8738		1605
0.8738		1606
0.8744		756
0.8748		1957
0.8754		795
0.8754		1357
0.8754		1401
0.8756		1666
0.8758		1882
0.8762		1602
0.877		1985
0.8788		1752
0.8792		1472
0.8812		1664
0.884		1626
0.9078		1061
0.9116		551
0.9154		1753
0.918		1989
0.926		253
0.931		1392
0.9318		1016
0.9324		1447
0.9332		283
0.9344		39
0.9354		235
0.9354		1059
0.9358		1662
0.936		1630
0.9362		80
0.9364		1436
0.937		1
0.937		1750
0.9374		1413
0.9382		1867
0.9386		921
0.9386		1648
0.9386		1811
0.9386		1972
0.9388		1602
0.9388		1941
0.9396		1389
0.9404		1824
0.9408		1591
0.941		1830
0.9412		410
0.9412		1038
0.9412		1693
0.9414		372
0.9416		1480
0.9416		1713
0.9418		1701
0.942		1816
0.9422		796
0.9422		1608
0.9422		1631
0.9422		1910
0.9422		1951
0.9424		1675
0.9428		1660
0.943		1621
0.9432		1796
0.9434		1734
0.9438		1780
0.9442		1939
0.9446		1753
0.946		1938
0.9464		1822
0.9468		1607
0.9476		1696
0.9482		37
0.95		1596
0.9524		1442
0.9532		1859
0.9576		1689
0.9654		1100
0.9708		280
0.975		1632
0.9764		1687
0.9806		754
0.9816		517
0.9826		140
0.9852		101
0.9868		1566
0.9878		1959
0.9882		695
0.9882		1836
0.9892		968
0.9894		1056
0.9896		901
0.9896		1967
0.9898		1884
0.991		1673
0.992		1748
0.9928		1700
0.9934		1737
0.9938		754
0.9938		1423
0.994		1769
0.9944		1800
0.9946		366
0.9962		1661
0.9966		25
0.9984		896
0.9998		1880
1		1428
1.0006		1623
1.0008		1673
1.0012		1336
1.002		1240
1.0024		620
1.0038		1669
1.0044		215
1.006		1639
1.0064		1693
1.0066		1039
1.0072		1647
1.0086		1211
1.0086		1982
1.0092		1700
1.0104		1730
1.0108		1291
1.012		1738
1.0132		1945
1.0144		47
1.0168		1766
1.0188		489
1.0252		1833
1.0264		140
1.029		1485
1.0306		102
1.0306		804
1.0316		1577
1.033		478
1.0372		458
1.0384		532
1.0388		1606
1.039		1853
1.0394		1913
1.0406		148
1.0408		504
1.0414		1819
1.0414		1912
1.043		315
1.0436		1317
1.045		1771
1.0466		323
1.047		609
1.0476		763
1.0478		913
1.048		1704
1.0486		1619
1.0486		1965
1.049		661
1.0492		1997
1.0494		342
1.0508		1764
1.0524		1932
1.0528		1285
1.053		1724
1.0538		927
1.0544		1731
1.0548		1788
1.0556		592
1.0556		1884
1.0558		1825
1.0562		741
1.0566		494
1.058		1969
1.0582		1674
1.0588		1637
1.0594		1121
1.0602		1767
1.0604		1917
1.0606		606
1.062		1943
1.0622		1888
1.0682		1611
1.0714		1023
1.0732		279
1.0768		1610
1.0774		865
1.0782		835
1.0816		756
1.084		1956
1.0852		1326
1.0858		1421
1.086		1215
1.0896		1860
1.0916		604
1.0922		1569
1.0936		1597
1.0938		1641
1.0958		173
1.0964		441
1.0968		1957
1.0976		251
1.0976		1970
1.098		966
1.0986		557
1.0994		1794
1.0996		402
1.0996		1608
1.0996		1773
1.1004		576
1.102		1945
1.1038		674
1.1042		1804
1.105		1607
1.105		1818
1.1056		487
1.1062		1919
1.1072		1769
1.1076		1896
1.1118		1907
1.1128		50
1.115		1626
1.1164		1959
1.1238		1880
1.1336		972
1.1378		725
1.1392		1685
1.1398		1678
1.1418		1831
1.142		266
1.1428		487
1.1448		549
1.1448		796
1.145		756
1.1476		405
1.148		3
1.1486		1931
1.1498		1084
1.1498		1406
1.15		1877
1.1502		1733
1.1504		781
1.1504		1186
1.1506		66
1.1506		1485
1.1512		1659
1.1516		491
1.1516		1179
1.1516		1608
1.152		1703
1.1526		1577
1.1526		1627
1.1528		50
1.1538		1678
1.1538		1947
1.1542		822
1.1546		862
1.1548		1755
1.1548		1998
1.1554		1935
1.1556		948
1.1558		32
1.156		761
1.1562		613
1.1562		1232
1.1564		1842
1.1564		1950
1.1566		316
1.1568		1658
1.1568		1690
1.1574		587
1.1578		1664
1.1578		1988
1.158		1680
1.1582		790
1.1586		735
1.1588		605
1.159		1314
1.159		1804
1.1592		1681
1.1592		1688
1.1592		1776
1.1592		1907
1.1592		1966
1.1598		1074
1.1604		779
1.1606		620
1.1606		1825
1.1606		1905
1.1606		1993
1.162		219
1.162		1019
1.1622		1705
1.1624		1860
1.1626		1604
1.1626		1956
1.1646		1877
1.1648		1786
1.167		1933
1.1696		1231
1.17		1967
1.1718		124
1.173		1040
1.1792		1771
1.1794		722
1.1796		816
1.188		464
1.1934		1350
1.1982		1706
1.2004		1907
1.2012		936
1.2018		1396
1.202		1083
1.203		366
1.203		1927
1.2048		1461
1.207		1798
1.2074		988
1.208		1914
1.2084		1636
1.2106		647
1.2112		865
1.2112		1909
1.2138		1867
1.2142		811
1.2142		1646
1.2142		1910
1.22		945
1.2204		38
1.2212		834
1.2214		677
1.2216		1841
1.2242		67
1.2248		406
1.2272		1069
1.2272		1275
1.2284		1899
1.2292		1914
1.2294		1955
1.2306		1802
1.2308		1491
1.231		1704
1.2312		197
1.2314		1002
1.2318		1736
1.2322		911
1.2324		1077
1.2326		1629
1.2334		1133
1.2336		1145
1.2338		828
1.2344		1605
1.2346		1927
1.2356		1896
1.2362		1189
1.2362		1742
1.2362		1942
1.2376		1239
1.2376		1650
1.2382		1775
1.2384		1654
1.239		1843
1.2398		1135
1.24		1657
1.2402		124
1.241		351
1.2416		1948
1.2424		1787
1.2428		167
1.2428		1746
1.2434		1966
1.2442		1906
1.2444		1733
1.2454		1907
1.2462		1827
1.2464		456
1.2464		918
1.2466		1666
1.2474		1161
1.2502		1646
1.2514		998
1.2618		427
1.2664		1696
1.2756		218
1.2796		1546
1.2806		1092
1.2814		597
1.284		1832
1.2858		1792
1.2864		1784
1.2872		1814
1.2892		1924
1.2932		1780
1.2978		816
1.3002		864
1.3014		930
1.3022		1752
1.3036		1825
1.3044		1811
1.3048		248
1.3062		1537
1.3062		1905
1.307		1485
1.3074		1625
1.3088		1248
1.3104		1607
1.3114		1357
1.3116		1691
1.314		1840
1.3148		225
1.3152		1616
1.3154		528
1.3156		1605
1.3172		1704
1.3174		1690
1.3182		1329
1.3186		1744
1.3194		1715
1.3216		688
1.3236		1944
1.324		249
1.3258		949
1.3264		808
1.328		1516
1.3286		1714
1.3302		1863
1.334		1983
1.3344		1145
1.3344		1716
1.3348		1825
1.3392		49
1.3392		1654
1.3406		1137
1.341		1993
1.3424		1668
1.3502		1841
1.3534		1155
1.3552		770
1.3614		1660
1.3614		1849
1.3654		1281
1.3678		1776
1.369		1607
1.3712		1335
1.3718		1858
1.3754		1674
1.376		1666
1.377		236
1.378		1385
1.3794		1780
1.3798		1526
1.3824		427
1.3838		1113
1.3838		1705
1.3894		1801
1.39		1667
1.3912		1908
1.3924		1642
1.4004		476
1.4024		1462
1.4034		1518
1.404		1599
1.408		295
1.4096		1142
1.4114		652
1.4116		398
1.412		1806
1.4126		593
1.4132		1783
1.4136		1995
1.4142		1740
1.4146		1812
1.415		1669
1.4156		1862
1.4158		751
1.417		1046
1.4172		1648
1.418		149
1.419		747
1.419		1637
1.4194		1524
1.4196		1963
1.42		1687
1.4216		1120
1.4226		1887
1.4232		665
1.4238		1765
1.4238		1949
1.4256		25
1.4268		989
1.4276		1939
1.428		823
1.428		1189
1.4296		1442
1.4306		764
1.4314		1893
1.432		827
1.4328		1666
1.4334		283
1.4338		347
1.4346		334
1.4354		504
1.4354		1449
1.4356		2
1.4388		1725
1.4388		1943
1.4392		940
1.4394		1917
1.44		1969
1.4432		1913
1.4434		1152
1.4436		1951
1.4438		1618
1.444		1984
1.445		692
1.445		1926
1.4456		1753
1.4466		517
1.4476		1626
1.4518		1986
1.4554		1398
1.4574		1369
1.461		1884
1.4638		1930
1.4658		1661
1.466		1420
1.4712		1907
1.4764		350
1.4772		1181
1.4822		1851
1.4868		1917
1.4878		1780
1.4884		851
1.4906		1669
1.4916		1434
1.4924		650
1.4936		1835
1.4976		284
1.4988		276
1.4988		714
1.5006		600
1.502		419
1.5022		272
1.5028		1279
1.503		1609
1.5038		1884
1.5052		1929
1.5052		1957
1.5056		1847
1.5058		1238
1.506		1910
1.5066		624
1.5068		337
1.5076		795
1.5088		1713
1.509		1960
1.509		1993
1.5096		642
1.5108		1221
1.5112		480
1.5114		1999
1.5116		1064
1.5118		666
1.5118		1728
1.512		745
1.5122		25
1.5124		1668
1.5126		1659
1.513		1115
1.5142		1772
1.5146		741
1.5148		317
1.5152		1799
1.5156		1925
1.5158		491
1.516		847
1.5162		1811
1.5164		644
1.517		1657
1.517		1822
1.518		1738
1.5184		461
1.5186		1650
1.5186		1920
1.5186		1929
1.5192		1916
1.5194		1741
1.5196		1842
1.5202		1591
1.522		1721
1.5236		1185
1.5252		1363
1.5262		1610
1.5282		1924
1.5298		1885
1.5318		322
1.5412		1883
1.5458		1529
1.5514		257
1.5548		1472
1.5558		858
1.5562		801
1.5574		1750
1.558		1531
1.5602		1975
1.5614		1260
1.5634		1836
1.5652		1755
1.5656		167
1.5656		1937
1.5658		307
1.566		1398
1.5684		695
1.5702		364
1.571		743
1.5718		1537
1.5726		1719
1.5728		822
1.5736		1354
1.5744		1823
1.5752		1604
1.5756		1718
1.5756		1784
1.5758		49
1.5764		1788
1.5766		1759
1.5768		213
1.5768		1879
1.5778		1686
1.5778		1931
1.5782		488
1.5798		1812
1.5806		502
1.5808		1953
1.5814		109
1.5822		1753
1.583		1310
1.5836		1763
1.5848		1575
1.585		325
1.5868		1610
1.5868		1958
1.5878		797
1.5882		572
1.5882		1189
1.5902		383
1.5906		496
1.593		1399
1.5934		1704
1.5936		1625
1.5942		1893
1.5944		1715
1.5944		1729
1.5948		402
1.595		582
1.5962		1818
1.5982		152
1.6026		1817
1.6142		1022
1.6214		853
1.6244		707
1.625		1247
1.6302		1493
1.631		705
1.6342		1310
1.6348		1644
1.6348		1806
1.6362		1456
1.6374		1058
1.639		1893
1.6402		1206
1.6404		99
1.6404		1414
1.6404		1425
1.6408		27
1.6414		1827
1.6422		326
1.6424		1354
1.6426		1676
1.6432		1659
1.6438		1724
1.6444		1574
1.6444		1959
1.6446		1925
1.645		488
1.6454		1427
1.6454		1842
1.6456		749
1.6456		1437
1.646		233
1.646		1759
1.6466		754
1.6476		1766
1.6482		1734
1.6486		1164
1.6494		1028
1.6496		262
1.6498		464
1.6498		1882
1.65		1609
1.6502		1838
1.6502		1912
1.6504		276
1.6506		1835
1.651		1535
1.6516		1787
1.6524		18
1.6526		1589
1.6528		411
1.6528		666
1.6534		492
1.6534		1705
1.6536		1283
1.6536		1844
1.6538		1965
1.654		1948
1.6542		1633
1.6542		1884
1.6544		1615
1.6548		1746
1.656		412
1.6566		1735
1.6566		1812
1.6566		1813
1.6566		1995
1.6568		747
1.6568		1626
1.6574		808
1.6586		494
1.6596		1996
1.6598		243
1.66		998
1.661		1900
1.6616		498
1.6658		1841
1.6674		320
1.6696		392
1.6756		1999
1.6766		1740
1.6786		1591
1.68		1789
1.701		829
1.701		946
1.7016		647
1.7048		333
1.7058		123
1.7078		1981
1.7102		1659
1.7118		1035
1.7134		1794
1.714		226
1.7158		1811
1.7164		739
1.7174		1997
1.718		593
1.7182		1932
1.7186		371
1.7192		391
1.7192		508
1.7204		868
1.7206		1267
1.7208		759
1.721		1744
1.7212		250
1.7224		1800
1.7228		1818
1.7234		1204
1.7238		1803
1.7238		1885
1.7242		1953
1.7244		1753
1.7244		1833
1.7252		534
1.7252		1844
1.7256		1049
1.7256		1626
1.7256		1830
1.726		1835
1.7264		1839
1.7264		1884
1.7266		425
1.727		1634
1.7276		1146
1.7282		1483
1.7288		687
1.7306		1644
1.7314		1633
1.735		740
1.7356		946
1.7396		1672
1.7402		1844
1.7448		212
1.747		1508
1.7588		1454
1.7602		1058
1.7632		1344
1.7642		1689
1.7656		1259
1.7674		427
1.7684		1718
1.7686		797
1.7688		57
1.7698		877
1.7706		1431
1.7712		1133
1.7712		1223
1.7712		1670
1.7724		1606
1.7736		1481
1.7736		1701
1.7738		1511
1.7738		1697
1.7742		1854
1.7748		1687
1.7748		1897
1.7752		1679
1.7752		1789
1.776		585
1.7766		1813
1.7768		1762
1.777		1895
1.7774		1521
1.7774		1722
1.778		164
1.778		1608
1.778		1850
1.7782		1710
1.7784		1788
1.7832		1942
1.784		795
1.785		155
1.7898		1842
1.7942		999
1.8058		340
1.8076		1942
1.8134		1346
1.8156		1330
1.8194		1857
1.82		466
1.8206		1619
1.8214		32
1.8236		1952
1.8252		1351
1.8258		628
1.8262		1782
1.8264		1932
1.8276		911
1.8278		1391
1.8284		1731
1.8296		1840
1.8306		3
1.8318		1605
1.8336		1981
1.8344		164
1.835		1620
1.8352		1764
1.836		481
1.8366		1604
1.837		1766
1.8376		1913
1.838		1084
1.839		1952
1.84		1602
1.8434		569
1.8442		1116
1.848		344
1.8482		1249
1.8516		132
1.8518		442
1.852		1534
1.8532		1361
1.8534		697
1.8546		1261
1.8548		212
1.8562		97
1.8564		1676
1.857		1705
1.8574		926
1.8578		603
1.8588		211
1.859		1941
1.8598		1946
1.8604		1603
1.8606		1215
1.8608		164
1.8608		1712
1.8612		728
1.8612		1875
1.8614		1748
1.862		1866
1.8624		643
1.8624		1688
1.8624		1700
1.8624		1964
1.8626		1806
1.8638		1117
1.8638		1635
1.8638		1728
1.8642		1944
1.8644		37
1.8652		1823
1.8652		1979
1.8654		1746
1.8664		708
1.8666		1817
1.8666		1943
1.8672		1976
1.8676		1923
1.8692		1372
1.8692		1671
1.8702		331
1.8712		1865
1.872		1174
1.873		812
1.8746		1942
1.8788		1728
1.8844		513
1.8854		1018
1.889		712
1.896		1620
1.898		452
1.8996		303
1.9016		232
1.9032		1745
1.9038		2
1.904		380
1.9044		593
1.9068		702
1.9074		909
1.9074		1391
1.9078		1916
1.9086		1674
1.9098		1897
1.9106		100
1.9108		405
1.9116		1729
1.9118		1883
1.912		1878
1.913		1754
1.9132		671
1.9132		1271
1.9132		1627
1.9136		558
1.914		1004
1.914		1753
1.914		1907
1.9142		364
1.9154		1926
1.9164		402
1.9168		1090
1.9172		1705
1.9182		1125
1.9184		1246
1.9186		1719
1.9186		1877
1.9194		1293
1.9198		114
1.9198		445
1.9204		1927
1.9206		893
1.9206		1622
1.921		1951
1.9216		11
1.9218		1896
1.922		1485
1.9224		1724
1.9226		1969
1.9228		1981
1.923		922
1.9248		1651
1.9252		1568
1.9266		1907
1.9288		1952
1.931		341
1.9316		714
1.9316		1794
1.9372		1617
1.9396		1730
1.9414		1568
1.9426		489
1.9584		589
1.962		219
1.965		675
1.9656		331
1.9656		1931
1.9682		815
1.9702		1727
1.9716		1138
1.9718		1761
1.974		1080
1.974		1189
1.974		1937
1.9744		649
1.9776		667
1.9786		1776
1.979		1023
1.98		828
1.9802		1787
1.9804		284
1.9808		1752
1.9812		607
1.982		1554
1.9822		1903
1.9826		628
1.983		993
1.9832		1961
1.9844		1882
1.9862		1912
1.9868		174
1.9872		435
1.9872		1653
1.989		1408
1.9892		1163
1.9898		1669
1.99		28
1.9902		955
1.9914		686
1.992		1616
1.9924		1756
1.9936		837
1.9942		1675
1.9942		1922
1.9946		1706
1.9952		1677
1.9954		1718
1.9956		1609
1.9956		1788
1.9956		1811
1.9958		1311
1.996		1401
1.996		1731
1.9968		48
1.9976		1729
1.9978		1717
1.998		120
1.9994		1778
2.0002		1943
2.0014		1779
2.0024		1770
2.0032		1782
2.0048		428
2.0058		1803
2.0066		1960
2.0176		1917
2.035		1713
2.0354		1476
2.0392		1802
2.046		553
2.046		777
2.046		916
2.0476		778
2.0516		1758
2.0518		660
2.053		1823
2.0532		160
2.0544		1449
2.0546		1744
2.0548		1562
2.0584		1684
2.0594		720
2.0596		245
2.0596		1598
2.0604		1281
2.0606		1710
2.0612		41
2.063		1903
2.0634		610
2.0636		1526
2.0636		1824
2.0642		1700
2.0644		1928
2.0652		1787
2.0656		760
2.0666		692
2.0672		1893
2.068		1607
2.068		1891
2.0684		1732
2.0686		59
2.0686		1730
2.0688		1366
2.0698		306
2.0698		1161
2.07		1791
2.0702		1772
2.0712		496
2.0714		1715
2.0714		1937
2.0724		1681
2.0724		1761
2.0728		1718
2.0728		1847
2.074		1786
2.0744		1915
2.075		1721
2.0762		570
2.0768		1982
2.0772		1336
2.08		21
2.0812		1929
2.0888		1919
2.0896		160
2.0918		589
2.0992		919
2.1034		445
2.1036		1403
2.1104		107
2.1108		1935
2.1162		1952
2.117		200
2.1172		96
2.1182		1840
2.121		1053
2.1238		1707
2.1246		1623
2.1264		970
2.1266		1485
2.1272		893
2.1276		1860
2.1278		1946
2.1324		1143
2.1332		1670
2.1344		1998
2.1346		755
2.1352		921
2.136		1972
2.1366		643
2.138		1969
2.1386		882
2.1392		1432
2.1398		982
2.141		1791
2.1424		1926
2.1426		1812
2.1434		1055
2.1438		1456
2.1442		1578
2.1444		1675
2.145		333
2.1472		1727
2.148		1946
2.1486		1677
2.1504		1903
2.1528		1947
2.1536		1690
2.1554		230
2.1562		930
2.1568		1729
2.1616		909
2.1624		1034
2.1656		1871
2.1678		676
2.1686		1729
2.1714		1943
2.1718		1783
2.173		1438
2.1744		1787
2.1774		1856
2.1776		1024
2.184		30
2.184		1579
2.1864		0
2.1868		653
2.1898		1986
2.1926		134
2.1968		1026
2.1968		1992
2.1986		1865
2.1988		1259
2.1994		512
2.1996		1580
2.2006		969
2.2022		1523
2.2024		1996
2.2038		19
2.2054		1712
2.2076		1742
2.2078		1401
2.2084		890
2.2086		1282
2.2086		1898
2.2112		1676
2.2116		1875
2.212		1850
2.2124		730
2.2126		268
2.2132		1596
2.2142		142
[truncated: 88,220 more rows]
