# Supplementary material for: Memory consolidation and improvement by synaptic tagging and capture in recurrent neural networks
Source: Commun Biol. 2021 Mar 3;4:275. doi: 10.1038/s42003-021-01778-y (PMC7977149; doi:10.1038/s42003-021-01778-y)
Supplement: Supplementary file 4 — Supplementary Data 2 [file 42003_2021_1778_MOESM4_ESM.zip › Figure 3f/10s-recall/20-08-24_19-48-16_spike_raster.txt]

0.0184		1003
0.0244		487
0.0262		485
0.0294		131
0.0296		98
0.0306		1930
0.0308		39
0.031		934
0.0324		1772
0.0336		1764
0.0336		1877
0.0346		1627
0.036		1611
0.0384		179
0.0396		1550
0.0442		23
0.0454		477
0.0466		836
0.0484		968
0.0508		1943
0.051		212
0.051		683
0.0514		1515
0.0518		978
0.0522		1414
0.0532		963
0.0538		1976
0.054		1317
0.0546		1747
0.055		1021
0.055		1631
0.0554		1955
0.0556		1408
0.0558		1706
0.0566		1741
0.0568		1707
0.057		473
0.057		1629
0.0572		1980
0.0574		1926
0.0576		702
0.058		1912
0.0586		1810
0.0588		1866
0.059		1508
0.0604		1876
0.0608		1824
0.0618		87
0.0622		1885
0.0628		1923
0.0642		1927
0.0642		1985
0.0692		1135
0.0768		1425
0.0776		1633
0.0778		1921
0.0846		1596
0.0866		970
0.0882		1506
0.0886		1812
0.0916		188
0.0928		64
0.0928		340
0.0966		650
0.0976		1837
0.0996		1479
0.0996		1705
0.1006		1969
0.1008		1887
0.101		1764
0.1014		36
0.1018		800
0.1026		1341
0.1032		681
0.1032		1632
0.1038		614
0.1048		1888
0.1054		1671
0.1056		1937
0.1064		115
0.1068		976
0.107		1620
0.1074		1600
0.1078		1858
0.1084		1776
0.1084		1867
0.11		758
0.1102		691
0.1108		1295
0.1126		1688
0.1164		1167
0.1202		101
0.1208		77
0.1224		1856
0.1232		1044
0.1258		1923
0.1266		1688
0.1274		799
0.1292		1221
0.1292		1873
0.1302		1750
0.1302		1860
0.1306		505
0.1306		836
0.131		1815
0.1314		1693
0.1334		1476
0.1356		1852
0.1364		1811
0.142		829
0.1428		542
0.145		798
0.1452		1012
0.146		743
0.147		1693
0.1474		1788
0.1474		1811
0.1498		1036
0.1498		1849
0.153		1953
0.1532		533
0.1538		240
0.154		1696
0.1552		907
0.1554		974
0.1566		1984
0.1582		1612
0.1586		812
0.159		1704
0.1606		1756
0.1608		1489
0.1614		768
0.1614		1868
0.1622		427
0.1624		1972
0.164		1447
0.1696		1398
0.1708		1928
0.1712		676
0.1734		13
0.1734		1506
0.1748		53
0.1764		868
0.178		1759
0.1786		1640
0.1792		1625
0.1794		1868
0.1796		1617
0.18		1709
0.1804		1233
0.1814		887
0.1814		1721
0.1816		997
0.1826		284
0.1828		1268
0.1862		474
0.1868		352
0.188		576
0.1896		137
0.19		1985
0.1904		1909
0.1906		749
0.1908		1932
0.1912		1615
0.1914		1168
0.1918		1718
0.1922		188
0.193		0
0.1934		1626
0.1934		1975
0.1938		1954
0.1952		1666
0.2014		1094
0.2044		1515
0.2044		1859
0.2058		1892
0.2066		1203
0.208		1139
0.2082		768
0.2108		1628
0.2126		1842
0.2128		1233
0.2154		1824
0.2192		88
0.2214		1867
0.2226		1120
0.2242		1775
0.2252		1741
0.2262		667
0.2264		1428
0.2272		1563
0.228		1853
0.2282		1457
0.2294		688
0.23		470
0.2304		1936
0.231		1229
0.2316		1206
0.2318		1895
0.2328		1694
0.2332		1863
0.2342		1931
0.2344		1658
0.2352		1729
0.2364		639
0.2392		1003
0.2418		226
0.2422		1460
0.2464		1692
0.2484		1690
0.2494		416
0.2498		487
0.2508		568
0.2526		1016
0.2528		1573
0.2528		1650
0.254		257
0.255		1072
0.2552		657
0.2554		1766
0.2562		472
0.2562		480
0.2564		1963
0.258		1074
0.258		1835
0.2584		483
0.2586		1753
0.259		1604
0.2592		1702
0.2594		747
0.2602		1958
0.2606		88
0.261		850
0.261		1760
0.261		1798
0.2612		972
0.2612		1665
0.2616		1463
0.2618		1922
0.2626		1440
0.2628		1663
0.263		1247
0.2632		1929
0.2634		1921
0.264		1824
0.2666		1778
0.2668		1621
0.2682		1997
0.27		1735
0.271		1600
0.274		1740
0.2774		1699
0.2776		1889
0.279		750
0.2944		1715
0.2948		1836
0.3096		187
0.3106		623
0.3118		684
0.316		1913
0.3164		76
0.3172		410
0.3174		899
0.3178		124
0.3194		1044
0.32		638
0.3208		1851
0.3222		1233
0.324		1944
0.326		1198
0.326		1910
0.3262		848
0.3264		1763
0.3268		1979
0.327		406
0.328		1657
0.329		922
0.3294		1994
0.3296		1493
0.3298		498
0.33		1927
0.3308		70
0.3308		400
0.3308		1823
0.332		857
0.3334		1890
0.3338		1705
0.3338		1758
0.334		411
0.334		1841
0.3342		170
0.3344		23
0.3346		666
0.3346		1870
0.3354		510
0.3356		1871
0.336		773
0.337		774
0.3372		1093
0.3378		1979
0.3386		1628
0.3386		1715
0.3388		1812
0.34		260
0.3406		669
0.3412		157
0.3418		1642
0.3432		1602
0.3434		13
0.3436		1720
0.3442		1158
0.3442		1853
0.3444		511
0.3444		1609
0.3446		1952
0.345		1927
0.3452		1640
0.3452		1902
0.3466		1036
0.3466		1759
0.347		1877
0.3504		543
0.3514		1983
0.3546		1993
0.3562		1776
0.3694		281
0.3718		1207
0.377		1163
0.3786		1548
0.3802		1769
0.384		1880
0.3844		1309
0.3876		1935
0.3888		220
0.3916		1533
0.393		766
0.3948		1722
0.3952		1634
0.3954		419
0.397		222
0.3982		972
0.399		1681
0.3998		265
0.4002		1952
0.4002		1980
0.4004		822
0.4016		1770
0.402		527
0.402		1948
0.4022		1983
0.4026		803
0.4028		1127
0.4034		1528
0.4036		1783
0.4038		1947
0.4056		905
0.4058		1629
0.4066		1904
0.4074		1965
0.4078		1449
0.4078		1735
0.4084		1733
0.4086		1669
0.4094		1631
0.414		1826
0.4146		1938
0.4148		1746
0.4156		832
0.4194		1900
0.4274		1622
0.4342		836
0.4368		1803
0.4404		270
0.4446		1680
0.446		1762
0.4462		373
0.448		1369
0.4494		1722
0.457		1829
0.4574		1606
0.458		516
0.4604		590
0.461		1402
0.4616		1130
0.4634		1716
0.466		26
0.4664		364
0.467		194
0.4672		1084
0.4684		1638
0.4686		1724
0.4708		1465
0.4708		1939
0.471		783
0.471		1623
0.471		1969
0.4712		1349
0.4714		1665
0.4714		1802
0.4718		1917
0.472		137
0.473		1624
0.4732		1716
0.4736		1891
0.4742		1874
0.4746		1646
0.4756		388
0.4762		1997
0.4798		468
0.4874		1300
0.4876		1824
0.4894		1643
0.4912		1587
0.499		1031
0.5006		1672
0.502		1682
0.5036		1927
0.5048		1069
0.5052		1739
0.5098		1477
0.5098		1915
0.5102		1870
0.5136		1032
0.5158		1430
0.5168		1148
0.5184		1810
0.5188		1889
0.5192		534
0.5196		1442
0.5228		426
0.527		1712
0.5272		1742
0.5278		1934
0.5282		1958
0.5284		1853
0.5288		1970
0.529		1284
0.529		1698
0.5294		1673
0.531		1759
0.5316		925
0.5352		1336
0.5372		913
0.5408		1050
0.541		1842
0.5414		374
0.5458		1511
0.5484		743
0.5488		755
0.5502		1874
0.5514		1868
0.5532		1992
0.554		1006
0.5546		716
0.5556		596
0.557		1384
0.5582		647
0.5582		1845
0.5592		1783
0.5596		207
0.56		1716
0.5618		180
0.5626		1670
0.563		1841
0.5632		316
0.5634		1108
0.5638		317
0.564		1790
0.5642		683
0.565		814
0.565		889
0.5658		1803
0.5666		1442
0.5672		1601
0.5672		1956
0.5676		129
0.5678		1838
0.5682		1708
0.5684		1050
0.5684		1721
0.5698		672
0.5698		1605
0.57		1085
0.5702		254
0.5704		1910
0.5704		1921
0.571		681
0.5712		1712
0.5722		1676
0.5728		979
0.5732		916
0.5734		604
0.5734		1383
0.5734		1809
0.5738		732
0.5742		1191
0.5744		1600
0.5744		1873
0.575		893
0.5758		368
0.5758		1512
0.5764		1783
0.5772		345
0.5772		1954
0.5782		1994
0.5788		1801
0.5792		1678
0.5798		1768
0.5798		1934
0.58		1710
0.581		808
0.581		1214
0.5812		1697
0.5816		1859
0.582		1648
0.5838		1921
0.5842		1827
0.587		958
0.5886		522
0.5886		1878
0.5888		1483
0.5906		1929
0.5926		1474
0.5928		817
0.5986		926
0.6002		1789
0.6018		1456
0.6026		524
0.6064		1893
0.6104		1591
0.6116		1743
0.614		1727
0.616		50
0.616		1295
0.6178		212
0.6178		1687
0.6234		1776
0.6264		1372
0.6306		1141
0.632		1341
0.633		1666
0.6356		1269
0.636		27
0.6368		1221
0.637		1203
0.637		1326
0.6374		1969
0.638		1691
0.6396		988
0.6396		1797
0.64		1818
0.6406		672
0.641		1498
0.6416		1021
0.642		1700
0.6422		710
0.6422		1717
0.6422		1891
0.6428		645
0.643		1622
0.644		664
0.6442		1952
0.6446		1849
0.645		1641
0.6454		1262
0.6456		223
0.6456		1991
0.6464		68
0.6472		146
0.6472		1640
0.6472		1816
0.648		1655
0.6482		109
0.6496		1832
0.6504		1922
0.6506		224
0.6508		1260
0.6508		1942
0.6518		1700
0.654		1743
0.6544		1111
0.658		1213
0.6588		1632
0.6594		1895
0.6604		772
0.6634		1692
0.6648		276
0.666		1058
0.67		1572
0.6746		889
0.6758		1410
0.6806		1268
0.6808		620
0.6816		409
0.6828		1739
0.6842		239
0.6844		1035
0.6846		1725
0.6854		952
0.6854		1738
0.6862		135
0.6864		1671
0.6876		991
0.6886		397
0.6888		1962
0.6892		1794
0.6902		1357
0.691		1833
0.6916		1688
0.6916		1758
0.6918		1155
0.6922		1095
0.6922		1748
0.6934		1786
0.694		1501
0.695		1948
0.6958		1614
0.696		1922
0.6966		1743
0.6974		1021
0.6984		194
0.6994		1973
0.6994		1975
0.6996		1802
0.6998		1969
0.7		1899
0.7002		1956
0.7006		1763
0.701		1729
0.7012		1914
0.7078		1419
0.7158		747
0.726		604
0.7298		1858
0.7332		1627
0.734		1767
0.736		1823
0.737		437
0.7384		1568
0.7426		124
0.7438		1154
0.7458		1773
0.747		1922
0.7522		1592
0.7538		1127
0.7538		1618
0.758		541
0.7584		583
0.7592		1809
0.7622		303
0.7626		1098
0.764		1851
0.7646		921
0.765		1374
0.7672		762
0.7692		367
0.7692		1987
0.7694		1865
0.771		1725
0.7712		1915
0.7714		205
0.7714		488
0.7714		1680
0.7714		1840
0.7716		215
0.7722		1608
0.7724		1538
0.7728		1545
0.773		1539
0.7734		1950
0.7748		955
0.775		1478
0.7754		1878
0.7756		1646
0.7758		1777
0.7766		1912
0.7768		555
0.7772		19
0.7772		1011
0.7772		1657
0.7786		1775
0.7788		1896
0.7798		1689
0.7808		208
0.7816		577
0.7832		32
0.7844		1338
0.7844		1770
0.7848		1906
0.785		1658
0.7856		1710
0.7862		1113
0.7872		1633
0.788		1993
0.789		1722
0.7954		1961
0.7982		1348
0.801		1246
0.809		1833
0.8102		0
0.8228		1858
0.8254		1828
0.8268		1084
0.829		986
0.8328		1299
0.8362		1266
0.838		1127
0.8386		583
0.8406		1780
0.8424		1317
0.8428		1242
0.8432		1957
0.8436		880
0.844		1372
0.8444		1944
0.8446		1993
0.847		1300
0.847		1821
0.848		1775
0.8496		1866
0.85		1360
0.85		1493
0.8506		739
0.8508		1304
0.8526		53
0.8536		1428
0.8538		1093
0.8538		1857
0.854		1818
0.8544		1954
0.8544		1974
0.8546		1136
0.855		1795
0.8554		1915
0.8556		10
0.857		255
0.8572		338
0.8578		806
0.858		1851
0.8588		1646
0.8588		1806
0.8602		1694
0.8604		1726
0.8606		457
0.8608		1827
0.8608		1921
0.861		438
0.8612		1865
0.8612		1947
0.862		1763
0.8622		1683
0.8626		1758
0.8634		1830
0.8636		1826
0.8648		987
0.8668		1334
0.867		1994
0.8676		1828
0.8684		1662
0.8726		1821
0.884		442
0.9044		1614
0.9044		1727
0.9066		1606
0.9086		43
0.91		1784
0.9126		1396
0.9174		1577
0.9182		1433
0.9186		654
0.9194		121
0.92		1960
0.9234		1254
0.9238		1872
0.925		1638
0.9254		1637
0.9264		994
0.927		666
0.9272		1228
0.9274		1698
0.93		682
0.9318		143
0.933		1861
0.9336		1600
0.9342		1176
0.935		1746
0.9372		1718
0.938		180
0.9382		1868
0.9382		1924
0.9414		1903
0.942		1784
0.9508		1272
0.9544		1678
0.959		1604
0.9606		1942
0.9702		1510
0.9774		776
0.9774		1646
0.9778		837
0.9778		1754
0.9802		1263
0.9804		1657
0.9814		647
0.9814		1025
0.9822		1765
0.9826		1711
0.9848		1013
0.985		374
0.985		1598
0.9856		1609
0.9862		1860
0.9864		1517
0.9874		1884
0.9876		1934
0.9892		1766
0.9894		509
0.9904		1618
0.9908		1730
0.991		372
0.992		160
0.9932		1997
0.9944		1729
0.9946		1798
0.9948		1855
0.996		1847
0.9976		1886
0.9978		1733
1.0006		1775
1.0058		1400
1.0064		1287
1.0068		1064
1.0122		1267
1.0136		1733
1.0186		944
1.0204		1634
1.0214		1948
1.0242		1248
1.0242		1426
1.0244		1890
1.0244		1993
1.0276		1299
1.028		1531
1.0326		996
1.0332		1474
1.0364		1721
1.0368		529
1.0368		677
1.0374		1709
1.0378		1653
1.0384		1630
1.0402		1983
1.0412		1432
1.0428		1628
1.0428		1650
1.043		626
1.0446		1753
1.0468		1433
1.047		1610
1.0478		1895
1.048		1659
1.0492		1127
1.0502		309
1.0504		1182
1.0504		1329
1.0516		991
1.0542		1844
1.0552		1202
1.0556		1921
1.0572		92
1.0572		968
1.0576		1509
1.0582		1318
1.0614		575
1.0628		1962
1.0636		1574
1.0636		1929
1.0638		1644
1.064		1899
1.0644		1449
1.0646		491
1.0656		697
1.0658		1677
1.0662		665
1.0666		1912
1.0666		1922
1.0668		1840
1.067		690
1.067		833
1.067		1246
1.0672		1653
1.0676		274
1.068		1729
1.0692		1671
1.0694		1924
1.0696		1791
1.0702		1668
1.0704		1614
1.0704		1746
1.0708		1650
1.0708		1769
1.0718		1733
1.0722		95
1.0728		858
1.074		1906
1.0812		667
1.0884		1903
1.0892		1978
1.1004		1180
1.1012		1726
1.1106		1463
1.112		71
1.1142		1994
1.1152		1884
1.1158		1487
1.1166		1964
1.1168		1035
1.1188		282
1.1196		687
1.1198		294
1.1204		1839
1.1222		1703
1.1246		478
1.1262		1132
1.1264		149
1.1274		155
1.1276		1851
1.1286		1845
1.129		1832
1.1292		38
1.1302		511
1.1306		1609
1.1314		338
1.1334		1114
1.1334		1896
1.1338		1799
1.134		1464
1.1346		755
1.1348		1928
1.135		294
1.1354		1991
1.1356		1972
1.1358		1533
1.1368		642
1.1382		1834
1.1382		1881
1.1386		1687
1.1392		1821
1.1396		1818
1.1404		971
1.1404		1974
1.1408		1279
1.1408		1872
1.1412		1975
1.1418		106
1.142		434
1.1442		1645
1.1444		413
1.1448		1910
1.1488		617
1.1492		1772
1.1518		237
1.1694		312
1.1694		1629
1.1708		1653
1.1716		1554
1.1722		1169
1.1734		1911
1.1756		208
1.176		37
1.1766		1759
1.1774		576
1.1786		1232
1.1792		1896
1.18		716
1.181		905
1.1828		1726
1.1838		1962
1.1838		1969
1.186		1844
1.1874		1933
1.1892		1271
1.1916		1884
1.1918		1798
1.1944		1926
1.1954		1704
1.1984		1146
1.2034		1633
1.2064		606
1.2082		23
1.2114		861
1.2164		1943
1.2174		1395
1.2184		1411
1.2212		1711
1.2228		1785
1.223		647
1.2238		1851
1.2252		191
1.2272		16
1.2272		1378
1.2284		1667
1.232		1810
1.2324		472
1.2354		1828
1.237		1165
1.2376		1794
1.2386		462
1.239		1625
1.2396		1300
1.2402		31
1.2408		1912
1.2438		846
1.2454		1059
1.2474		214
1.2486		894
1.2492		1891
1.25		700
1.2514		3
1.2518		833
1.2576		1587
1.2582		577
1.26		1963
1.2604		1080
1.2604		1377
1.2622		145
1.2626		1932
1.263		1876
1.2644		1715
1.2644		1750
1.2648		1345
1.2654		1616
1.2656		1671
1.2668		1752
1.267		1950
1.2672		1681
1.2686		761
1.2708		428
1.2708		1779
1.2744		1848
1.2748		1806
1.283		170
1.2836		958
1.2838		204
1.285		853
1.2884		1803
1.2898		1099
1.2916		1986
1.2944		1657
1.2948		922
1.295		248
1.295		1990
1.296		1592
1.2962		385
1.2972		1669
1.2996		586
1.2998		694
1.3002		1112
1.301		634
1.3016		1969
1.3022		867
1.3024		1870
1.3034		1025
1.3038		614
1.3044		1711
1.3048		1419
1.3048		1781
1.3056		991
1.306		1653
1.306		1930
1.3066		1056
1.3066		1272
1.307		1823
1.3072		1730
1.3084		1938
1.3086		1753
1.309		290
1.309		1842
1.31		1279
1.31		1626
1.31		1713
1.3104		1132
1.311		1555
1.311		1827
1.3114		1656
1.3122		1576
1.3126		1868
1.3136		1969
1.3138		1771
1.3146		1700
1.315		219
1.3162		1761
1.3164		1498
1.3166		1950
1.3168		1882
1.3182		1640
1.3192		1057
1.3218		1136
1.3246		790
1.3418		220
1.342		1920
1.3468		1995
1.3518		1688
1.3528		1983
1.3578		748
1.3622		1029
1.3648		1064
1.3664		1673
1.369		1721
1.37		1128
1.3724		1108
1.3726		272
1.3762		1825
1.379		426
1.3812		107
1.3812		1865
1.3836		1676
1.3838		1901
1.3842		11
1.3854		262
1.386		1788
1.3878		1641
1.3882		550
1.3884		347
1.3886		300
1.3904		1934
1.3924		1129
1.3932		1655
1.3934		631
1.3934		681
1.394		7
1.3964		1954
1.3966		1737
1.3968		1895
1.397		1943
1.3972		1856
1.3976		987
1.3976		1627
1.398		443
1.3982		1942
1.3988		1661
1.399		1776
1.4		72
1.401		1751
1.402		547
1.4034		1697
1.4044		343
1.4052		1857
1.4058		1819
1.4064		1515
1.4074		1688
1.4082		1902
1.4296		915
1.4312		674
1.4348		820
1.4412		969
1.4422		1916
1.4446		960
1.4452		1940
1.4472		857
1.4478		456
1.4482		572
1.4484		1368
1.4492		1481
1.4492		1668
1.4492		1682
1.4494		1830
1.4508		1184
1.4514		1616
1.4514		1857
1.452		500
1.452		1774
1.4536		1438
1.4544		1004
1.4576		1817
1.4578		1787
1.4582		1834
1.4588		744
1.4592		1991
1.4596		1822
1.4598		1986
1.4604		445
1.4606		1915
1.4608		1806
1.4614		1606
1.4618		1657
1.4636		1691
1.4646		270
1.4648		1850
1.4658		1798
1.49		1979
1.492		283
1.5014		1602
1.5028		1642
1.503		1846
1.504		70
1.5046		995
1.5056		1951
1.507		1474
1.5074		133
1.5098		1493
1.5114		857
1.5122		922
1.5132		1863
1.5134		1244
1.5138		1890
1.5156		411
1.5172		1698
1.5218		1347
1.5222		104
1.5222		1222
1.5228		1619
1.5232		162
1.5244		1152
1.5248		417
1.5256		1951
1.5266		1678
1.527		405
1.5282		210
1.5282		1149
1.5282		1712
1.5292		4
1.5294		996
1.5296		895
1.5302		1728
1.5302		1944
1.5316		596
1.5318		1693
1.5318		1715
1.532		1806
1.5322		1762
1.5324		1996
1.5326		1606
1.5326		1988
1.5328		523
1.5328		1902
1.5336		1677
1.534		271
1.5344		1096
1.535		1516
1.5354		1720
1.5356		1752
1.5364		856
1.5364		1871
1.5368		1608
1.5376		1425
1.5376		1630
1.5424		399
1.5426		1976
1.5434		1627
1.5444		1790
1.5458		877
1.5572		1869
1.5602		1706
1.5608		749
1.5672		775
1.5722		239
1.5738		1807
1.582		126
1.5826		1718
1.583		415
1.586		1967
1.5908		1710
1.5926		1886
1.598		1606
1.5984		288
1.6006		1379
1.6034		1945
1.6036		1621
1.605		1870
1.6102		1976
1.6154		1837
1.6204		260
1.6214		886
1.6228		1016
1.627		1542
1.6278		1747
1.6296		1624
1.6304		1444
1.6332		0
1.6332		878
1.6336		1638
1.6374		1798
1.638		1645
1.6388		1316
1.64		1784
1.6416		1090
1.6438		386
1.6446		1982
1.6448		1907
1.6452		1658
1.6514		893
1.6514		1531
1.6546		440
1.6554		356
1.656		1293
1.656		1955
1.6582		1166
1.6596		775
1.6598		1006
1.6612		1697
1.6632		1341
1.6636		1722
1.6642		422
1.6642		1812
1.6686		857
1.6692		1948
1.6702		1227
1.6712		1847
1.6716		1031
1.6728		1616
1.673		1734
1.6734		145
1.6734		1783
1.6736		1628
1.6748		1559
1.6748		1784
1.675		1437
1.6752		155
1.6754		128
1.6762		1354
1.6764		201
1.6764		1660
1.6794		697
1.6796		1740
1.6798		1386
1.6802		1687
1.6804		356
1.6808		410
1.681		59
1.681		1642
1.6816		1138
1.6822		1762
1.6822		1814
1.6838		1876
1.6842		1623
1.6844		1763
1.6844		1978
1.6844		1990
1.6848		1699
1.6864		1679
1.6864		1914
1.6864		1952
1.6866		1698
1.6868		1722
1.687		1847
1.6888		41
1.6894		912
1.6948		1716
1.6988		28
1.7036		1709
1.7138		115
1.7148		1549
1.7196		1317
1.721		1861
1.722		1240
1.7222		563
1.7242		1805
1.7266		1964
1.7358		1764
1.7362		159
1.7402		1629
1.7402		1678
1.7404		765
1.7444		1693
1.7448		1924
1.746		277
1.7464		1378
1.7478		311
1.7526		1929
1.7548		1189
1.755		1488
1.7574		660
1.7578		1063
1.7578		1750
1.7606		1527
1.7606		1828
1.761		1809
1.7612		1906
1.7618		1764
1.7622		377
1.7628		1420
1.7632		110
1.7634		1410
1.7638		1893
1.765		254
1.7652		1377
1.7662		1793
1.7666		1944
1.7668		416
1.7678		1949
1.7682		1766
1.7684		54
1.769		136
1.7694		1671
1.7696		1692
1.7708		1819
1.7714		809
1.7724		1993
1.7732		1674
1.7742		1004
1.7746		582
1.7788		1779
1.7788		1814
1.7792		1923
1.7796		1794
1.7798		559
1.781		1962
1.7836		1756
1.7846		1654
1.7936		223
1.8004		347
1.8014		1897
1.8024		577
1.8034		688
1.8054		1943
1.807		1642
1.8086		1953
1.8098		720
1.8118		1970
1.8126		1159
1.8132		594
1.8136		376
1.8138		573
1.817		1678
1.8178		549
1.818		1741
1.8182		1645
1.8184		944
1.8222		1018
1.8236		971
1.8246		1811
1.8256		407
1.8256		1666
1.8274		892
1.8278		287
1.8278		1919
1.829		1449
1.8308		782
1.8308		1003
1.831		1359
1.832		1295
1.8336		1490
1.8338		420
1.834		1648
1.8348		1753
1.8352		1005
1.8352		1723
1.8358		824
1.836		1185
1.836		1665
1.8362		1773
1.8374		1978
1.838		1916
1.8382		107
1.8398		1444
1.84		558
1.8412		1660
1.8414		1754
1.842		373
1.842		1218
1.8426		1781
1.8436		445
1.8438		155
1.844		1767
1.8464		1622
1.8466		992
1.8468		1300
1.847		210
1.8476		506
1.8478		926
1.8508		1673
1.851		1691
1.851		1838
1.851		1898
1.8516		1438
1.8516		1632
1.852		1640
1.8522		287
1.8522		1969
1.8524		693
1.8524		1975
1.8536		1667
1.8538		752
1.8546		128
1.8552		1744
1.8552		1990
1.8556		886
1.8564		1740
1.8566		739
1.858		1832
1.8586		1809
1.8594		1937
1.8596		174
1.8604		1558
1.861		1868
1.8612		1985
1.8624		1531
1.8632		591
1.8636		1786
1.8662		1833
1.8678		1609
1.8772		58
1.8782		1455
1.8784		710
1.8856		1062
1.8908		1109
1.8976		101
1.8988		1290
1.9022		1977
1.9036		1714
1.904		370
1.9042		284
1.9044		714
1.9054		681
1.9056		1791
1.9062		722
1.9062		1180
1.9068		1686
1.9076		1876
1.908		1660
1.9082		1604
1.909		713
1.9094		1840
1.9096		1628
1.91		559
1.9106		1697
1.9118		1415
1.912		1951
1.9138		112
1.9162		1682
1.9166		1945
1.919		1222
1.9194		1731
1.9198		1384
1.9208		1224
1.9222		782
1.924		524
1.924		1958
1.9268		876
1.9274		1844
1.928		369
1.9306		1748
1.9308		322
1.931		1131
1.931		1879
1.9318		1951
1.9322		189
1.933		1962
1.9332		218
1.9352		1810
1.9356		1761
1.9378		1525
1.9402		1375
1.9414		1072
1.9428		921
1.943		167
1.9454		1263
1.9464		443
1.947		1405
1.947		1980
1.9478		313
1.9484		1885
1.949		1641
1.9504		1763
1.951		1415
1.9512		65
1.9512		1929
1.9522		955
1.9522		1864
1.9526		1643
1.9532		1990
1.9536		923
1.9546		623
1.9546		1984
1.955		1826
1.9556		1868
1.957		508
1.9578		1938
1.9584		1609
1.96		1792
1.9606		1131
1.9606		1585
1.9606		1910
1.9614		864
1.9626		1980
1.9628		1060
1.9658		1987
1.967		1814
1.9674		1287
1.9676		243
1.9678		1996
1.968		1829
1.969		1804
1.9694		1270
1.9696		1700
1.9812		1716
1.9856		643
1.9914		1010
1.9926		64
1.9966		332
1.9988		1439
1.9998		271
2.0026		837
2.0026		1339
2.0026		1815
2.0032		878
2.0038		1271
2.0038		1973
2.0046		1621
2.0054		1195
2.0068		1996
2.0072		1964
2.0082		1830
2.0084		346
2.0086		161
2.0094		1771
2.01		1704
2.0104		1588
2.0108		1443
2.011		1645
2.0116		1784
2.0122		1859
2.0134		1959
2.0142		1025
2.0142		1653
2.0154		1524
2.0156		1974
2.0182		583
2.0192		1788
2.02		355
2.0238		1617
2.025		1785
2.0272		471
2.0428		1127
2.0428		1974
2.049		507
2.0494		401
2.0504		1237
2.0524		723
2.0534		1877
2.0554		281
2.0574		568
2.0582		1891
2.0584		631
2.0588		1952
2.0606		635
2.0606		1836
2.0616		684
2.062		1903
2.0624		1715
2.0632		1948
2.0636		1107
2.0638		1860
2.0644		139
2.0646		1652
2.0646		1965
2.0648		1198
2.0652		1295
2.0658		793
2.066		284
2.0664		328
2.067		503
2.0684		1904
2.0704		1738
2.0706		371
2.0718		1984
2.072		1758
2.0722		1813
2.0732		29
2.0738		1642
2.074		1857
2.075		648
2.0754		278
2.079		854
2.0808		1602
2.0834		1932
2.0836		579
2.0844		1171
2.0856		222
2.0872		1174
2.091		1863
2.0922		1291
2.094		1238
2.0942		1904
2.0972		558
2.0986		829
2.0988		1637
2.1008		1566
2.1008		1694
2.1012		926
2.1016		1797
2.1026		1957
2.1074		101
2.11		759
2.111		1688
2.1168		1891
2.1196		356
2.1198		71
2.1232		1722
2.1242		749
2.1246		1172
2.1282		1892
2.13		334
2.132		21
2.1342		1699
2.1364		1444
2.137		368
2.1374		1612
2.1382		951
2.1398		1650
2.1404		641
2.141		428
2.1416		1455
2.144		405
2.1442		1830
2.1448		1068
2.1454		332
2.146		473
2.1464		1354
2.1466		567
2.147		1678
2.1476		564
2.1476		1762
2.1478		710
2.148		1733
2.1482		1239
2.1484		795
2.1484		1813
2.1488		1945
2.1494		969
2.1496		1780
2.15		161
2.15		485
2.15		1263
2.15		1704
2.15		1901
2.1502		1847
2.1504		1638
2.1506		846
2.1508		1611
2.1508		1628
2.1508		1716
2.1512		1938
2.1516		1630
2.1518		385
2.1522		1829
2.1522		1904
2.1528		1732
2.1532		1906
2.1534		667
2.1536		1651
2.1536		1862
2.1538		1578
2.1538		1988
2.1544		1637
2.1546		1690
2.1548		1891
2.1552		356
2.1552		1919
2.1554		1560
2.1554		1742
2.1556		1937
2.156		319
2.1576		294
2.1576		1899
2.1584		1639
2.1584		1722
2.1614		411
2.1614		1164
2.165		1515
2.1716		1923
2.1736		1948
2.1764		436
2.1784		638
2.1816		1642
2.1952		1019
2.1968		1502
2.202		576
2.2042		590
2.2042		753
2.2056		1879
2.208		1247
2.208		1799
2.209		476
2.2096		581
2.2096		1750
2.2102		545
2.2114		1767
2.2114		1942
2.2118		2
2.2122		1914
2.2126		1425
2.2132		1816
2.2154		1874
2.2166		321
2.2178		1960
2.2182		528
2.2186		1594
2.2188		1985
2.2194		202
2.2204		1913
2.221		681
2.2218		1115
2.2228		1387
2.223		50
2.2234		1947
2.2246		1041
2.2246		1771
2.2246		1794
2.2256		138
2.2262		1551
2.2272		1992
2.2274		1779
2.2276		1401
2.2278		1192
2.2278		1666
2.228		1775
2.2284		1434
2.2286		1050
2.2296		1679
2.2304		1693
2.2312		358
2.2326		1962
2.233		1858
2.2332		571
2.2332		1960
2.2338		199
2.2346		488
2.2358		1367
2.236		1275
2.2362		513
2.239		1940
2.2392		294
2.2398		1821
2.2398		1929
2.2402		1762
2.2404		1213
2.2404		1920
2.2408		300
2.242		188
2.243		265
2.2432		1648
2.2444		1844
2.2456		1582
2.2458		1403
2.2476		1795
2.25		1837
2.2518		1538
2.2546		670
2.2552		457
2.2554		891
2.2574		1723
2.2576		1745
2.2594		58
2.2594		1979
2.2596		1218
2.261		1666
2.262		1405
2.2624		1647
2.263		784
2.2646		1721
2.2648		1091
2.2654		1609
2.2658		1920
2.266		1243
2.2666		1703
2.267		1284
2.267		1929
2.2676		1234
2.2678		1953
2.2684		1688
2.269		381
2.2708		1304
2.2718		1897
2.2722		1916
2.2728		1800
2.2756		1936
2.276		1556
2.2764		1894
2.2794		1734
2.2916		1284
2.299		1908
2.2994		1212
2.3028		516
2.303		1782
2.3052		120
2.3078		254
2.309		521
2.3096		1929
2.31		1468
2.3116		916
2.312		1769
2.3124		1147
2.3134		1382
2.3136		1819
2.3138		1693
2.3162		1403
2.3164		1896
2.3164		1901
2.3178		813
2.3178		1810
2.3182		1835
2.3182		1967
2.319		1808
2.3192		1736
2.3196		1795
2.3208		1882
2.3212		306
2.322		318
2.322		1624
2.3242		400
2.3262		391
2.3298		1483
2.3302		1661
2.3328		1892
2.3338		1816
2.336		66
2.336		1670
2.344		1038
2.3442		1791
2.3482		1509
2.35		117
2.35		1675
2.3522		818
2.3536		1130
2.3544		195
2.3548		660
2.3578		885
2.3582		940
2.3608		97
2.361		1991
2.3612		1832
2.3614		1314
2.3626		1700
2.363		1687
2.3632		294
2.3632		1653
2.364		1267
2.364		1983
2.365		1958
2.3654		586
2.3664		967
2.3664		1754
2.3678		332
2.3678		1733
2.3702		1397
2.3712		1040
2.3716		664
2.3722		545
2.3724		1908
2.3728		1594
2.3728		1962
2.373		1566
2.3732		309
2.3736		1830
2.3738		618
2.3762		1489
2.3764		942
2.3768		1713
2.3772		1797
2.3774		1776
2.378		1746
2.378		1926
2.3782		1928
2.3784		1189
2.3788		1998
2.379		1688
2.3796		1752
2.3812		1760
2.3818		410
2.382		157
2.3824		1861
2.384		970
2.386		1697
2.3878		1715
2.391		1776
2.408		408
2.4106		1092
2.4138		145
2.414		1776
2.4156		40
2.4182		1401
2.4198		543
2.4202		1108
2.422		1490
2.4238		1700
2.424		1666
2.4242		1192
2.4244		1857
2.4274		1754
2.4276		1965
2.429		129
2.4292		500
2.4292		1156
2.4296		1671
2.4298		1936
2.4308		1726
2.4322		187
2.433		89
[truncated: 88,613 more rows]
