# Supplementary material for: Memory consolidation and improvement by synaptic tagging and capture in recurrent neural networks
Source: Commun Biol. 2021 Mar 3;4:275. doi: 10.1038/s42003-021-01778-y (PMC7977149; doi:10.1038/s42003-021-01778-y)
Supplement: Supplementary file 4 — Supplementary Data 2 [file 42003_2021_1778_MOESM4_ESM.zip › Figure 3f/10s-recall/20-08-24_21-18-31_spike_raster.txt]

0.011		1696
0.019		1265
0.023		1610
0.0232		1524
0.024		170
0.0246		1304
0.0264		249
0.027		1365
0.0272		1343
0.0298		1971
0.03		1870
0.031		1814
0.0316		237
0.0316		601
0.0316		819
0.0328		1606
0.033		777
0.0332		1873
0.0336		1970
0.034		1905
0.0348		1411
0.0354		1889
0.0356		1549
0.036		1622
0.036		1997
0.0362		1915
0.0362		1919
0.0364		195
0.0364		1839
0.0374		1821
0.0378		1064
0.0396		1249
0.0412		856
0.042		487
0.043		1257
0.0432		1993
0.0434		369
0.0452		1682
0.046		1833
0.0528		1786
0.0546		1769
0.0556		1615
0.058		683
0.0662		1302
0.0714		419
0.073		1889
0.0754		1419
0.077		423
0.0774		1812
0.0776		432
0.0792		177
0.0808		1703
0.081		708
0.0824		1079
0.0824		1847
0.083		1292
0.0836		343
0.0838		1027
0.0858		1599
0.0866		1498
0.0866		1865
0.0872		1915
0.0876		1231
0.088		183
0.088		905
0.088		1761
0.0882		1696
0.0884		1615
0.0884		1669
0.0888		1019
0.089		1357
0.0894		895
0.0896		583
0.0896		1987
0.09		763
0.0904		1570
0.0904		1853
0.0904		1885
0.0906		1657
0.0906		1776
0.0914		1605
0.0914		1707
0.0916		1716
0.092		957
0.0922		1926
0.0924		1702
0.0924		1751
0.0924		1783
0.0926		1968
0.0928		1952
0.0934		1748
0.0938		1953
0.0944		279
0.0944		850
0.0944		1101
0.0946		760
0.095		1721
0.096		1866
0.096		1884
0.097		1834
0.0978		1948
0.0986		1642
0.099		1934
0.0998		1851
0.1046		1766
0.1074		1612
0.1428		1481
0.1434		984
0.1472		272
0.151		324
0.1526		1350
0.1544		684
0.1546		432
0.155		1186
0.1554		120
0.1564		64
0.1576		1972
0.1588		1599
0.1588		1620
0.159		1044
0.1594		1443
0.1594		1713
0.1596		752
0.1598		1948
0.16		1904
0.16		1973
0.1602		1171
0.1604		1140
0.1604		1735
0.1604		1983
0.1608		396
0.1608		1911
0.1614		1065
0.1618		205
0.1618		800
0.1618		1379
0.1618		1630
0.162		1937
0.1626		1935
0.1628		1878
0.1632		630
0.1636		185
0.1638		1980
0.1644		1594
0.1646		560
0.166		668
0.166		954
0.166		1788
0.1662		1343
0.1662		1365
0.1664		460
0.1664		1715
0.1664		1945
0.1666		1753
0.1668		1601
0.1668		1896
0.167		1763
0.167		1946
0.1674		202
0.1674		1736
0.1678		619
0.168		1116
0.168		1767
0.168		1841
0.168		1858
0.1684		1836
0.1686		534
0.1686		1772
0.169		1794
0.169		1869
0.1692		1879
0.1694		1274
0.1698		1626
0.1708		1633
0.171		917
0.1712		1932
0.1714		1912
0.1752		1661
0.1992		1834
0.201		238
0.2124		1156
0.2134		1089
0.216		1581
0.2186		147
0.2194		293
0.2204		230
0.2236		1651
0.224		1922
0.2242		569
0.2246		1770
0.2248		1838
0.2258		1870
0.2272		715
0.232		1194
0.2322		1743
0.2328		1901
0.2334		1048
0.2374		1008
0.2386		1885
0.239		1775
0.2438		1114
0.248		1784
0.2506		1375
0.2548		618
0.2564		869
0.2584		569
0.2584		1007
0.259		346
0.2594		949
0.2594		1425
0.2602		1770
0.2622		1672
0.2644		1619
0.2644		1732
0.2646		369
0.2648		357
0.2652		1038
0.2656		1624
0.2656		1868
0.2662		1581
0.2692		1068
0.2696		480
0.2696		1753
0.27		60
0.27		661
0.2706		1741
0.271		1996
0.272		1658
0.2722		169
0.2724		704
0.2728		1911
0.2734		483
0.2734		1631
0.2736		618
0.2738		1267
0.276		1144
0.2762		1963
0.2768		1551
0.277		1890
0.278		975
0.2784		222
0.2786		1201
0.2788		574
0.2788		1954
0.2798		1745
0.28		247
0.28		1604
0.2802		199
0.2802		1506
0.2804		1008
0.2806		1174
0.2806		1696
0.281		549
0.2816		1726
0.282		1781
0.282		1979
0.2822		629
0.2824		1673
0.2824		1725
0.2828		1623
0.283		1619
0.2836		1117
0.2836		1790
0.284		1849
0.2846		700
0.2848		763
0.285		1741
0.285		1763
0.2852		591
0.2858		183
0.286		1860
0.2864		398
0.2864		1945
0.2884		983
0.2888		1816
0.2892		10
0.2894		1297
0.2894		1621
0.2894		1843
0.2898		1370
0.2902		1841
0.2908		1907
0.291		1807
0.2918		1640
0.293		603
0.2938		403
0.295		1885
0.2952		188
0.2952		1921
0.2954		1765
0.2964		1961
0.2968		1626
0.3002		1976
0.3026		66
0.3044		1858
0.3074		665
0.316		1814
0.3264		1428
0.3308		1617
0.3312		1454
0.3314		1205
0.3338		442
0.3358		1558
0.3362		1715
0.3366		1502
0.3372		191
0.3382		737
0.3382		1926
0.3386		1786
0.3392		959
0.3394		445
0.3398		450
0.3398		1903
0.3404		544
0.3404		1773
0.343		1365
0.3432		1604
0.3434		677
0.3444		1729
0.3452		1868
0.3454		1853
0.3456		1825
0.3458		492
0.3472		1418
0.3494		1654
0.35		1871
0.3504		828
0.3508		148
0.351		324
0.351		1929
0.3556		1540
0.3558		1611
0.3576		1698
0.3612		1862
0.3616		1225
0.3616		1713
0.3636		1705
0.3648		1856
0.3656		1968
0.366		457
0.367		1694
0.3948		1522
0.3956		1003
0.398		1762
0.3992		1919
0.3994		585
0.4		827
0.4		1856
0.4032		4
0.4054		1793
0.4056		315
0.406		1488
0.406		1751
0.4062		1303
0.4066		1770
0.4086		1740
0.4092		204
0.4096		180
0.4122		1128
0.4126		1956
0.4134		449
0.4144		655
0.415		209
0.4152		244
0.4156		420
0.419		1636
0.4192		847
0.4198		1663
0.4208		1646
0.4212		1622
0.4218		1741
0.4232		918
0.4232		1991
0.4238		548
0.424		1369
0.4248		1892
0.4266		302
0.4294		1722
0.4318		1642
0.4318		1912
0.435		1668
0.4352		1622
0.4362		241
0.4368		1656
0.4376		467
0.4408		1741
0.4408		1768
0.4412		1891
0.445		1787
0.4494		458
0.4512		160
0.4544		1929
0.4548		1815
0.4572		566
0.4592		1250
0.4624		1238
0.466		359
0.4684		333
0.4684		1165
0.4692		1804
0.4708		1891
0.4724		417
0.4724		1428
0.4724		1865
0.473		1511
0.473		1887
0.4736		813
0.4738		1654
0.475		831
0.4766		820
0.4768		1871
0.477		1811
0.4784		1716
0.4784		1868
0.4796		1705
0.4798		1663
0.4808		1700
0.482		1784
0.4842		1787
0.485		1791
0.4866		483
0.487		408
0.4872		136
0.4902		120
0.4902		1698
0.4934		1919
0.4964		1653
0.5022		1808
0.5038		1628
0.5046		1442
0.508		1458
0.51		1443
0.5124		1836
0.514		1288
0.5156		334
0.5176		1522
0.5212		1696
0.522		913
0.5222		271
0.5232		1541
0.5236		823
0.5268		1487
0.5272		1129
0.5276		586
0.528		148
0.5282		1763
0.5284		1627
0.5288		321
0.5288		1896
0.5288		1937
0.5292		1449
0.5304		1902
0.533		945
0.5334		626
0.5334		1672
0.5342		1659
0.5346		1779
0.5358		1753
0.536		1985
0.5372		67
0.5372		1701
0.5372		1838
0.5378		163
0.538		722
0.5396		714
0.5398		1977
0.54		1152
0.5426		1244
0.5436		1912
0.5438		966
0.544		1715
0.5448		1791
0.5462		1606
0.5468		1427
0.5474		1768
0.5482		1013
0.5522		1759
0.5542		1710
0.5542		1724
0.5552		1787
0.5566		154
0.565		1119
0.5718		1923
0.5824		283
0.5936		959
0.594		16
0.5974		1573
0.5982		732
0.6008		133
0.6014		1879
0.6022		1703
0.6026		332
0.6032		1889
0.6036		1306
0.604		1081
0.6044		1896
0.6046		257
0.6046		1845
0.6082		1787
0.6092		1007
0.6092		1610
0.6102		786
0.6104		1812
0.6106		1131
0.6106		1633
0.6116		1740
0.6122		753
0.6126		579
0.6128		1144
0.6132		1658
0.614		1330
0.6142		491
0.615		1821
0.6152		1392
0.616		201
0.6168		534
0.617		537
0.6172		1625
0.6176		1271
0.6182		1534
0.6184		1881
0.6186		1742
0.6188		1404
0.619		1644
0.6202		723
0.6206		975
0.6218		1618
0.622		61
0.6224		1611
0.6228		146
0.6228		483
0.6228		1623
0.623		819
0.623		1315
0.6234		1818
0.6242		1760
0.6246		1948
0.6248		1682
0.625		611
0.626		1649
0.626		1787
0.6262		1056
0.6262		1694
0.6272		1718
0.6272		1890
0.6274		809
0.6276		189
0.6276		1074
0.628		1847
0.6284		521
0.6286		1665
0.6288		388
0.6298		750
0.63		1626
0.6302		1041
0.6304		1828
0.6306		149
0.6308		1505
0.631		640
0.631		1621
0.6312		1745
0.6314		1979
0.6322		1998
0.6324		1647
0.6324		1849
0.633		1934
0.633		1988
0.6348		767
0.6348		1866
0.635		1947
0.6358		346
0.6358		1885
0.6372		1881
0.638		599
0.643		1716
0.645		180
0.6512		1507
0.655		878
0.6552		1629
0.6608		1470
0.6678		1440
0.6678		1610
0.6678		1891
0.6726		1273
0.6736		689
0.6738		736
0.6746		1462
0.6758		1162
0.6774		593
0.678		1964
0.6804		1357
0.681		794
0.6814		1831
0.6816		1649
0.6826		1830
0.6832		853
0.6844		1681
0.6848		663
0.685		590
0.6862		1948
0.6866		1587
0.687		759
0.687		811
0.6876		1695
0.689		1903
0.6894		1671
0.6898		1813
0.6904		1874
0.6906		1906
0.6906		1936
0.6908		1753
0.6912		565
0.6918		1931
0.692		1734
0.6924		930
0.6924		1369
0.6934		1989
0.6938		1627
0.6974		290
0.6992		319
0.6992		1229
0.6996		1077
0.7012		1724
0.7028		1990
0.703		1605
0.7036		379
0.7038		1361
0.7046		549
0.707		1646
0.7082		1942
0.7102		1205
0.7108		1230
0.7144		1512
0.7196		70
0.722		517
0.7248		493
0.7248		1691
0.7264		1758
0.7278		1844
0.7286		447
0.7288		101
0.7294		1867
0.7318		855
0.7324		369
0.734		291
0.7348		207
0.7354		1215
0.736		1726
0.736		1803
0.739		264
0.739		1718
0.7392		1951
0.7398		912
0.7404		274
0.7404		1754
0.7406		743
0.7408		1862
0.7414		540
0.7424		1634
0.745		1736
0.7454		1619
0.7458		1057
0.7472		239
0.7474		168
0.7478		1075
0.748		1614
0.7494		1448
0.7498		325
0.7508		174
0.7512		1150
0.7516		1858
0.7526		1106
0.7544		1356
0.7548		208
0.7556		1362
0.756		1850
0.756		1871
0.7568		1837
0.757		1913
0.7574		1679
0.7576		680
0.7582		844
0.7582		1668
0.7588		1885
0.759		1854
0.7598		1870
0.76		1662
0.7602		1498
0.7656		471
0.7688		1953
0.77		1312
0.7706		1913
0.7718		88
0.773		204
0.7744		1243
0.7754		1704
0.776		1963
0.7808		567
0.784		1912
0.785		387
0.7854		541
0.7884		1107
0.7924		206
0.7936		651
0.794		286
0.7954		129
0.7978		1535
0.7994		699
0.8		1327
0.801		20
0.8014		1490
0.8016		1804
0.8016		1891
0.8018		1758
0.802		1683
0.802		1815
0.8028		1823
0.803		414
0.803		1800
0.8036		1524
0.8036		1607
0.8042		204
0.8048		1798
0.8066		1610
0.807		128
0.8074		1148
0.808		1861
0.8082		1785
0.8086		931
0.8092		1436
0.8098		1970
0.81		490
0.8102		1771
0.8106		1829
0.8116		1518
0.8116		1634
0.812		1606
0.8122		1810
0.8146		1763
0.815		487
0.815		823
0.815		1482
0.815		1731
0.8154		1863
0.8156		1973
0.8158		1859
0.816		1905
0.8182		1329
0.8192		1910
0.8212		1046
0.8226		1975
0.8236		1348
0.8254		1492
0.8266		1732
0.829		1831
0.8338		439
0.8368		1085
0.8384		1791
0.8396		920
0.84		264
0.8416		224
0.8424		1265
0.8432		818
0.8434		1811
0.8438		1397
0.8438		1859
0.8484		1706
0.849		681
0.8506		1035
0.851		89
0.8534		80
0.8552		1749
0.8552		1853
0.8564		1639
0.8564		1991
0.8568		457
0.8568		1833
0.8572		1247
0.8572		1768
0.8574		407
0.8588		677
0.8588		1481
0.859		1267
0.8594		365
0.86		1777
0.8614		1757
0.8614		1960
0.8626		504
0.8626		1740
0.8632		1527
0.8634		1692
0.8636		1928
0.8646		415
0.8662		164
0.8668		180
0.867		1706
0.8676		119
0.8676		1677
0.8682		1289
0.869		1787
0.8692		1691
0.8698		75
0.8724		1861
0.8736		678
0.8738		1202
0.874		1634
0.8754		1873
0.876		1843
0.876		1968
0.8764		1954
0.8774		1524
0.881		191
0.8862		1887
0.8882		1036
0.8882		1606
0.8916		1983
0.9004		1315
0.9018		453
0.902		856
0.9054		867
0.9056		1683
0.9084		56
0.9088		1957
0.9098		1990
0.91		1467
0.9102		1769
0.9128		1666
0.9128		1758
0.9164		75
0.9232		81
0.9234		359
0.9238		1936
0.9256		1764
0.9284		922
0.9298		625
0.9332		1621
0.9334		1463
0.9336		1755
0.9342		1888
0.9344		146
0.9346		1808
0.938		1654
0.9414		1974
0.9418		120
0.9418		1750
0.9424		216
0.9438		1714
0.9466		1940
0.9486		182
0.949		1516
0.952		1604
0.9526		1892
0.954		497
0.9546		1609
0.9554		1830
0.957		100
0.9576		1067
0.9578		804
0.9582		1889
0.9596		1915
0.9608		1808
0.9636		538
0.964		1676
0.9648		1823
0.971		609
0.9778		1897
0.978		562
0.978		1989
0.9784		1901
0.9786		1447
0.9798		36
0.9818		815
0.982		15
0.9842		1902
0.9868		1657
0.989		356
0.9904		890
0.9904		1667
0.991		1788
0.9952		1818
0.9954		1922
0.9968		1850
0.9968		1944
0.9988		938
1.002		1586
1.0054		372
1.006		1626
1.0084		576
1.0088		1248
1.0104		1740
1.0106		599
1.0116		1618
1.0152		637
1.018		1800
1.0208		1748
1.0218		1166
1.0218		1634
1.023		1591
1.0236		346
1.0274		1679
1.0284		667
1.0284		1672
1.029		1541
1.0294		139
1.0306		376
1.033		741
1.0332		1720
1.0334		203
1.0346		1864
1.0362		1145
1.0366		1877
1.0384		406
1.0414		249
1.0414		1870
1.0434		872
1.0446		1921
1.0456		1644
1.046		1974
1.0464		324
1.0482		1792
1.0506		1995
1.0524		1733
1.054		1865
1.058		1699
1.0586		483
1.0594		1711
1.0646		1458
1.0722		1148
1.0806		175
1.0806		380
1.0816		555
1.086		864
1.0866		1751
1.087		1897
1.0884		1661
1.0888		169
1.0896		1721
1.09		1260
1.0916		382
1.093		1936
1.0944		366
1.095		442
1.0956		1452
1.096		1693
1.0962		1627
1.0992		1323
1.1034		1910
1.1064		1664
1.1094		940
1.1096		697
1.115		913
1.1164		1774
1.1168		765
1.1184		366
1.1214		1575
1.122		1757
1.1228		1659
1.124		1693
1.1246		1844
1.1252		1869
1.1264		460
1.1264		1558
1.1272		1318
1.1308		1543
1.1308		1884
1.1316		1703
1.1334		1580
1.1342		159
1.1344		960
1.1374		234
1.139		1706
1.1392		1863
1.1392		1928
1.1394		1675
1.1398		1771
1.1404		1118
1.1422		1663
1.1438		395
1.1478		762
1.1482		364
1.1498		1433
1.1544		1891
1.1574		1865
1.1628		796
1.1668		1039
1.1686		672
1.1706		1442
1.1716		1144
1.176		1174
1.1768		1660
1.177		416
1.1772		1365
1.1782		752
1.1782		1785
1.1784		1802
1.1794		684
1.1796		1357
1.1804		381
1.1814		822
1.1814		1969
1.1822		1767
1.183		1706
1.1832		1302
1.1832		1409
1.1838		1495
1.1838		1825
1.184		1880
1.1842		1623
1.1844		1564
1.1848		179
1.1854		1691
1.1856		973
1.1858		1786
1.186		1536
1.1864		85
1.1866		1575
1.1868		1685
1.1868		1816
1.1876		979
1.1878		199
1.1878		1920
1.188		1721
1.1884		358
1.1884		1274
1.1884		1647
1.1884		1963
1.1888		55
1.19		1388
1.19		1605
1.19		1669
1.1904		1602
1.1914		427
1.1916		1820
1.1918		1839
1.1922		1927
1.1924		1733
1.1928		1529
1.1928		1611
1.1928		1778
1.194		1627
1.1942		1636
1.1942		1954
1.1946		564
1.1948		1685
1.1952		1791
1.1954		1873
1.1956		184
1.1962		1618
1.197		1779
1.1972		1741
1.1998		1862
1.2006		960
1.2008		631
1.2044		437
1.2066		1674
1.209		1955
1.2102		1753
1.2168		1601
1.2272		603
1.2302		564
1.2322		1140
1.236		1823
1.2368		1892
1.24		1081
1.2522		25
1.2522		1922
1.2526		347
1.2546		651
1.2556		132
1.2556		681
1.2562		1880
1.257		1069
1.2582		1339
1.2586		1795
1.2588		1538
1.259		1704
1.259		1830
1.26		1948
1.2614		574
1.2614		1063
1.2626		1564
1.263		1655
1.2632		1722
1.2634		1652
1.2634		1812
1.2638		666
1.264		1686
1.2642		300
1.2652		91
1.2652		1885
1.2654		281
1.2662		1380
1.267		1000
1.2678		309
1.268		1312
1.2682		1817
1.2686		879
1.2694		1648
1.27		829
1.27		1665
1.2702		751
1.2708		21
1.2714		861
1.2724		1901
1.273		1052
1.2732		775
1.2732		1776
1.2734		1384
1.2734		1812
1.2736		13
1.2738		194
1.2738		1903
1.274		1672
1.274		1963
1.2744		97
1.2748		144
1.2758		267
1.276		1805
1.2762		1286
1.2762		1631
1.2764		1731
1.2768		1707
1.2768		1741
1.277		1187
1.2774		1625
1.2776		1697
1.2776		1735
1.2776		1791
1.2778		959
1.2782		1715
1.2782		1740
1.2784		650
1.2784		1661
1.2784		1856
1.2788		1902
1.279		1753
1.279		1785
1.279		1859
1.2792		1819
1.2794		1904
1.2796		1601
1.2808		1694
1.2816		1978
1.2948		1368
1.3034		9
1.3044		1618
1.312		1561
1.315		1488
1.3254		17
1.3274		411
1.328		1676
1.328		1841
1.3316		1451
1.3348		1884
1.3354		541
1.3356		1108
1.3378		106
1.3382		1422
1.3384		232
1.3384		1924
1.3406		1541
1.3422		1972
1.3424		1769
1.3426		911
1.3428		1635
1.3432		1737
1.3458		375
1.3458		1419
1.347		1975
1.3478		1544
1.3498		759
1.35		1671
1.35		1802
1.3502		1661
1.3512		820
1.3516		1775
1.3518		1389
1.3522		1892
1.3538		1817
1.3542		1923
1.3546		1621
1.3548		1974
1.3554		630
1.3554		905
1.3572		1872
1.3582		698
1.3584		1445
1.3604		1583
1.3616		1570
1.362		1663
1.3658		541
1.3676		118
1.3696		472
1.3702		1251
1.3712		1934
1.3722		1150
1.3724		1626
1.3732		527
1.3734		248
1.3738		525
1.3738		1612
1.3748		1669
1.3766		1958
1.3768		1862
1.3776		1940
1.3776		1993
1.3796		1702
1.3812		1938
1.3818		76
1.3842		1610
1.3868		1604
1.39		1807
1.3958		167
1.3988		1097
1.4026		1541
1.4078		1902
1.408		1610
1.4082		30
1.4084		1301
1.4098		731
1.41		719
1.4134		372
1.4134		500
1.4134		1736
1.415		40
1.4164		1940
1.417		98
1.417		1462
1.4172		1806
1.418		1732
1.4184		1937
1.419		1918
1.4206		1854
1.4206		1872
1.421		4
1.421		1809
1.4218		1262
1.4228		1479
1.423		1464
1.4252		758
1.4266		1633
1.4268		694
1.4272		683
1.4278		516
1.43		514
1.4318		216
1.4318		1670
1.432		68
1.4326		1981
1.433		1776
1.4332		1785
1.4334		587
1.4336		388
1.4336		1736
1.4344		1753
1.4348		1882
1.4356		1009
1.4364		1770
1.4366		154
1.4374		1839
1.4382		1518
1.4382		1604
1.44		1684
1.4414		1071
1.447		1741
1.4494		555
1.4588		678
1.4606		1703
1.4614		1041
1.463		1291
1.4648		1626
1.4662		1356
1.4668		1882
1.4678		1353
1.4686		343
1.47		1956
1.4704		855
1.4712		653
1.4712		1691
1.4714		539
1.4714		797
1.4716		417
1.4728		1666
1.4752		1751
1.4754		972
1.4756		1613
1.4756		1732
1.4756		1913
1.477		1809
1.4774		1684
1.479		1003
1.48		990
1.48		1780
1.4804		345
1.4804		882
1.482		395
1.4828		929
1.4834		701
1.4834		1203
1.484		1642
1.4842		1994
1.4844		977
1.4854		817
1.4864		743
1.4872		1806
1.4886		1991
1.4888		1498
1.4888		1617
1.4896		1929
1.4908		1957
1.491		1892
1.4918		1817
1.4928		1780
1.497		922
1.4972		1581
1.498		1273
1.4982		1439
1.4996		1858
1.5004		637
1.5026		1637
1.503		1056
1.503		1707
1.5034		1818
1.504		764
1.505		1949
1.5062		1498
1.5074		1969
1.5078		422
1.5092		1886
1.5094		983
1.51		239
1.51		1788
1.5104		1601
1.5108		1671
1.5116		1809
1.5118		1770
1.5128		438
1.5132		1974
1.514		1873
1.5152		504
1.516		1535
1.5166		1751
1.5188		1687
1.5244		1842
1.5268		1835
1.5312		1681
1.5336		366
1.5354		428
1.538		1856
1.5384		1671
1.539		1886
1.5426		69
1.5434		381
1.5452		1909
1.5456		1608
1.5468		811
1.5474		1437
1.5478		1575
1.5488		1786
1.559		102
1.5622		1494
1.5622		1567
1.5626		446
1.5632		981
1.566		1969
1.5662		364
1.5668		1907
1.567		569
1.567		1687
1.5672		1715
1.5672		1786
1.5676		1863
1.5688		1732
1.5696		1594
1.5698		1791
1.5702		1845
1.5702		1942
1.5704		1861
1.5714		178
1.5716		1827
1.5718		807
1.572		1914
1.5728		710
1.5734		1972
1.5752		1783
1.5788		1665
1.579		1662
1.5844		1983
1.5928		1859
1.6022		612
1.6038		1605
1.6046		1860
1.6076		191
1.6092		1895
1.6104		1621
1.6108		1478
1.6118		1603
1.6132		1853
1.6136		185
1.615		1008
1.6152		453
1.6172		361
1.6184		1657
1.6186		385
1.6188		1442
1.6216		1622
1.6226		502
1.6236		1848
1.624		1088
1.6244		1879
1.6248		1109
1.6252		1449
1.6254		504
1.6262		1591
1.6274		1802
1.6282		441
1.6282		1350
1.6282		1837
1.6282		1917
1.6284		225
1.6284		1607
1.6288		1729
1.629		1305
1.629		1404
1.6296		1631
1.6314		1691
1.6316		673
1.6334		963
1.6348		1815
1.635		1878
1.6352		1270
1.6354		1168
1.6366		241
1.6366		583
1.637		1634
1.637		1792
1.638		51
1.6386		1734
1.64		1064
1.6402		1653
1.6412		1669
1.6418		1354
1.6418		1840
1.6418		1959
1.6424		467
1.6424		1850
1.6426		1751
1.6436		870
1.644		1347
1.6442		1672
1.6442		1686
1.6446		47
1.6446		1856
1.6448		1715
1.6454		1766
1.6472		1054
1.6472		1236
1.6488		111
1.649		1987
1.6528		1973
1.6536		1906
1.6544		1958
1.655		1602
1.6554		1657
1.6598		572
1.666		198
1.666		1089
1.673		1761
1.673		1993
1.6734		1891
1.6752		1254
1.6824		1685
1.686		1125
1.6878		120
1.6914		1786
1.6918		112
1.6922		857
1.6942		1699
1.6962		1449
1.6962		1847
1.697		515
1.6986		1771
1.6988		1500
1.6998		1677
1.7006		1867
1.7012		1145
1.7014		191
1.7016		1547
1.7032		286
1.7052		983
1.7054		1977
1.7064		1892
1.7066		1792
1.7068		828
1.7068		1616
1.7078		1588
1.708		1729
1.7082		1627
1.7088		520
1.709		539
1.7094		1947
1.7096		772
1.7102		1079
1.7112		1993
1.7114		1213
1.7136		1677
1.7136		1934
1.714		1865
1.7142		234
1.715		1660
1.7158		121
1.7164		1747
1.7166		1961
1.7174		637
1.7174		1869
1.7176		1679
1.718		1630
1.719		1600
1.719		1851
1.7192		1817
1.7196		1994
1.7246		135
1.7276		534
1.7286		1054
1.7326		172
1.733		966
1.7352		781
1.7424		1609
1.7516		1439
1.7522		1726
1.7538		882
1.7584		1649
1.7588		1096
1.7618		975
1.7624		1818
1.7626		1800
1.763		1110
1.7644		1742
1.765		1235
1.7652		519
1.7658		571
1.766		1830
1.7662		40
1.7672		1520
1.7692		772
1.7694		1623
1.77		952
1.7708		1802
1.7712		1931
1.7714		1934
1.772		619
1.772		1173
1.7724		1022
1.7728		1147
1.7732		102
1.7732		944
1.7734		1905
1.7738		212
1.7738		759
1.7742		740
1.7744		1635
1.7748		1570
1.7758		1907
1.776		1982
1.7764		1978
1.7768		507
1.7768		523
1.777		1695
1.7772		1807
1.7772		1919
1.7774		1662
1.7778		1096
1.7778		1821
1.778		1543
1.778		1942
1.7788		1941
1.7792		1786
1.7794		1665
1.7798		873
1.7798		1704
1.7798		1935
1.7808		863
1.7808		1734
1.781		1783
1.7814		1742
1.7818		1964
1.782		1629
1.7822		1792
1.7822		1824
1.7852		1931
1.7914		1111
1.8014		1942
1.8038		566
1.809		1062
1.8152		1496
1.8186		1440
1.8216		132
1.8224		203
1.8224		1710
1.823		1660
1.8244		1504
1.8252		1855
1.8264		1664
1.8274		1914
1.8276		1244
1.8296		919
1.83		1622
1.8302		291
1.8336		1951
1.835		72
1.8366		8
1.8378		1991
1.8384		663
1.8384		682
1.8396		841
1.8406		609
1.8406		1927
1.8438		394
1.844		1757
1.8446		135
1.846		1923
1.847		1869
1.8474		1267
1.8478		986
1.8478		1940
1.8484		257
1.8492		1903
1.8506		1952
1.8524		1402
1.8542		1666
1.8558		543
1.8564		943
1.8576		1833
1.8582		1999
1.8584		1870
1.8588		1742
1.8592		1371
1.8598		1954
1.8606		196
1.8622		1592
1.8636		1356
1.864		327
1.8648		1478
1.8652		683
1.8662		1628
1.8672		622
1.8672		1809
1.8676		1896
1.8684		1697
1.869		1792
1.869		1883
1.8694		1711
1.8696		1612
1.8702		1626
1.8706		1494
1.871		1837
1.872		998
1.8726		750
1.8744		1738
1.8764		1610
1.877		1772
1.8854		354
1.8856		1128
1.887		1596
1.8908		1924
1.891		1291
1.8934		1647
1.8936		1968
1.8944		1138
1.8948		123
1.897		1626
1.8982		1703
1.8992		1620
1.8992		1759
1.8994		1594
1.9028		781
1.9036		1950
1.9062		1695
1.908		1378
1.9082		1069
1.9116		764
1.9122		577
1.9136		1718
1.914		184
1.9166		1974
1.9178		1832
1.919		1742
1.9192		300
1.9198		1921
1.9202		917
1.9202		1790
1.921		953
1.9214		1680
1.922		1731
1.9262		1243
1.9302		100
1.932		1884
1.9334		1625
1.936		1808
1.9368		1318
1.9376		824
1.9402		246
1.9432		597
1.9438		1713
1.9446		1591
1.9456		1890
1.9476		1603
1.9478		1727
1.948		128
1.948		1746
1.959		1374
1.9624		752
1.963		761
1.9634		1313
1.9654		845
1.9654		1580
1.9666		815
1.9678		1873
1.9684		1673
1.9688		406
1.97		805
1.9702		935
1.9702		1663
1.9704		1749
1.9706		1964
1.9708		1552
1.971		1785
1.9712		114
1.9722		491
1.9726		802
1.9732		833
1.9744		1829
1.9752		1624
1.98		1988
1.982		1804
1.9824		1984
1.9832		1239
1.9832		1858
1.986		494
1.986		1974
1.9866		1397
1.9868		1637
1.9876		1153
1.989		1861
1.9898		784
1.9914		1421
1.9934		1824
1.9948		1802
1.9952		1780
1.996		1940
1.9966		1951
1.9968		829
1.9982		778
1.9984		444
1.9988		144
2.0028		1973
2.0062		1705
2.0098		953
2.0146		1877
2.0178		1139
2.0192		1024
2.021		511
2.0226		1908
2.0232		1455
2.0266		1973
2.0272		192
2.0276		1927
2.0284		1163
2.0288		1808
2.0302		1061
2.0302		1869
2.0308		1945
2.0312		1801
2.0354		1991
2.036		1880
2.0386		285
2.0394		476
2.0416		1911
2.0426		354
2.0434		617
2.0434		995
2.0446		1900
2.0452		1912
2.0472		364
2.0476		1782
2.0478		1974
2.0482		1901
2.05		829
2.0524		438
2.0536		1963
2.0574		222
2.0578		1833
2.0582		630
2.0586		375
2.0586		1338
2.0614		1423
2.0616		1619
2.064		1615
2.0646		1016
2.065		832
2.0662		1187
2.0664		1651
2.0664		1804
2.067		1210
2.0674		581
2.0674		1775
2.0686		1623
2.0698		355
2.0698		1429
2.07		1356
2.0706		1609
2.0706		1700
2.0708		1997
2.0718		1643
2.0718		1981
2.0734		1681
2.0738		1783
2.0742		1794
2.0748		1872
2.0752		436
2.077		1080
2.0784		1815
2.0846		5
2.0886		1794
2.0904		1224
2.0918		1640
2.094		1746
2.0954		1664
2.097		1943
2.098		1581
2.1034		1194
2.1046		1772
2.1084		1678
2.1094		220
2.1124		1397
2.1142		436
2.1152		1557
2.117		1475
2.119		414
2.1208		1447
2.1218		538
2.1228		301
2.124		1785
2.1242		1671
2.1248		1282
2.1258		1251
2.1264		1639
2.127		1794
2.1276		1494
2.1276		1993
2.1278		1520
2.1282		1023
2.1284		1687
2.1288		564
2.129		1712
2.129		1876
2.1296		592
2.13		1772
2.1304		232
2.1308		1753
2.1308		1882
2.1308		1977
2.131		1760
2.1312		1446
2.1314		740
2.1314		1010
2.132		1383
2.1326		250
2.133		1634
2.133		1810
2.133		1956
2.1336		277
2.1346		1617
2.1346		1686
2.135		1752
2.1352		1916
2.1354		330
2.1356		1708
2.1362		35
2.1362		1821
2.1364		1482
2.1364		1685
2.138		55
2.1382		735
2.1382		1731
2.1394		1902
2.1414		1977
2.144		293
2.148		1921
2.1502		1944
2.1544		857
2.1568		1993
2.1624		549
2.1658		701
2.1678		289
2.1698		1630
2.1724		1116
2.1736		1858
2.1744		834
2.1762		1523
2.1766		1449
2.1768		1908
2.1772		1366
2.1774		1990
2.1776		1872
2.18		1869
2.1806		889
2.1806		1718
2.1832		1040
2.1834		771
2.1838		1602
2.1842		1976
2.1846		610
2.1864		774
2.1866		1459
2.1866		1980
2.1886		1672
2.1888		1773
2.1892		1619
2.1892		1790
2.1902		1516
2.1904		1978
2.1934		1679
2.1954		1867
2.1974		604
2.198		1799
2.1996		1647
2.2018		359
2.2056		106
2.2144		265
2.2152		805
2.2192		833
2.2192		1654
2.2238		1132
2.2238		1449
2.2252		1277
2.2272		1166
2.2274		546
2.2286		514
2.2294		597
2.2296		337
2.23		1130
2.2302		1754
2.2306		1292
2.2306		1746
2.232		1868
2.2328		1795
2.233		1101
2.234		1554
2.234		1970
2.2342		795
2.2342		970
2.2342		1668
2.2342		1710
2.2344		1817
2.2346		478
2.235		1528
2.235		1843
2.2352		1606
2.2354		1679
2.2354		1844
2.2356		1783
2.2362		1099
2.2364		1235
2.2368		997
2.2368		1531
2.2368		1999
2.237		137
2.2372		455
2.2372		1891
2.2374		1799
2.2374		1889
2.2376		36
2.2376		1781
2.2378		1549
2.2378		1772
2.2382		350
2.2386		1849
2.2394		1722
2.2398		610
2.2398		1759
2.24		1699
2.2404		189
2.2408		1842
2.2412		1883
2.2416		1676
2.2418		1862
2.242		1776
2.242		1965
2.2428		1837
2.2448		1884
2.245		1621
2.2466		1748
2.2506		1737
2.252		1562
2.2664		1621
2.269		1301
2.2716		1972
2.2724		1188
2.278		1838
[truncated: 88,830 more rows]
