# Supplementary material for: Memory consolidation and improvement by synaptic tagging and capture in recurrent neural networks
Source: Commun Biol. 2021 Mar 3;4:275. doi: 10.1038/s42003-021-01778-y (PMC7977149; doi:10.1038/s42003-021-01778-y)
Supplement: Supplementary file 4 — Supplementary Data 2 [file 42003_2021_1778_MOESM4_ESM.zip › Figure 3f/10s-recall/20-08-24_22-45-45_spike_raster.txt]

0.0152		1277
0.0212		906
0.0232		1446
0.0244		1849
0.0266		1708
0.027		428
0.0296		1517
0.0308		1729
0.0308		1917
0.0312		753
0.0316		626
0.0322		1198
0.033		1511
0.033		1930
0.033		1994
0.0336		1320
0.034		1240
0.0352		134
0.036		1623
0.0368		1692
0.0378		1834
0.038		1351
0.039		1546
0.0392		1620
0.0396		1712
0.0404		1164
0.0408		1999
0.042		1788
0.0422		896
0.0422		1761
0.043		961
0.043		1737
0.0438		1615
0.044		1331
0.044		1556
0.0454		329
0.0456		1638
0.0464		1964
0.0472		402
0.0474		1962
0.0486		422
0.0492		1676
0.0492		1792
0.0496		1810
0.0496		1832
0.0498		1283
0.0514		1750
0.0518		1795
0.0524		1831
0.0534		556
0.0562		1873
0.058		1785
0.0622		1682
0.0714		1023
0.0922		407
0.0922		1331
0.0968		560
0.098		776
0.0984		1625
0.0992		36
0.1002		477
0.1006		1950
0.1012		1650
0.1014		715
0.1014		1904
0.103		1860
0.1036		1957
0.1038		847
0.1052		945
0.1058		1724
0.106		1074
0.1062		737
0.107		1830
0.1076		1784
0.1082		1189
0.1084		1549
0.1086		375
0.1096		1661
0.1102		1153
0.1108		1944
0.111		877
0.1112		1777
0.1114		787
0.1116		1111
0.1126		1121
0.113		1618
0.1138		855
0.1146		1703
0.1154		1132
0.1154		1906
0.1164		1714
0.117		970
0.1174		1677
0.1178		634
0.118		1983
0.119		71
0.119		74
0.1196		1184
0.1218		1516
0.122		1476
0.1222		1602
0.1236		113
0.1238		1868
0.124		1944
0.1246		1075
0.1248		1323
0.1248		1780
0.1258		1057
0.1258		1879
0.1262		192
0.1262		987
0.1264		1857
0.1264		1933
0.1266		1730
0.1268		594
0.1268		813
0.127		1753
0.1272		1694
0.1282		631
0.1282		1013
0.1292		1353
0.1302		413
0.1302		1936
0.1302		1988
0.1308		1611
0.1316		857
0.1316		1928
0.1318		1825
0.132		1511
0.1322		889
0.1328		1779
0.133		1324
0.134		1797
0.1346		1626
0.1352		1826
0.1356		1796
0.1364		807
0.1376		7
0.1378		1999
0.1384		1714
0.1404		1839
0.1408		298
0.1438		53
0.145		1716
0.147		1985
0.1506		762
0.1566		244
0.1722		882
0.174		399
0.18		1372
0.18		1932
0.1802		539
0.1836		791
0.1868		1714
0.1876		183
0.1876		1767
0.1888		1773
0.19		226
0.1948		991
0.1962		951
0.1966		1876
0.1972		658
0.2002		1968
0.2016		1652
0.202		1766
0.2022		1662
0.203		1888
0.2048		373
0.2072		231
0.2076		739
0.2084		1284
0.21		310
0.2108		1678
0.2114		1221
0.2114		1555
0.212		716
0.2122		1658
0.2132		1380
0.2134		1711
0.2142		826
0.2158		1772
0.216		297
0.2168		733
0.217		910
0.217		1765
0.2176		1617
0.2176		1641
0.2182		1666
0.2194		739
0.2204		1460
0.2214		1767
0.2232		1580
0.2232		1637
0.2238		1495
0.2238		1786
0.2242		1029
0.225		1535
0.225		1734
0.2252		169
0.2252		946
0.2258		193
0.2258		1467
0.226		1773
0.2262		1239
0.227		1622
0.2272		1753
0.2274		1790
0.2278		1969
0.2292		1645
0.2294		940
0.2294		1654
0.23		1168
0.23		1693
0.2304		122
0.2306		1725
0.232		869
0.232		1963
0.2326		1517
0.2328		499
0.233		1761
0.2344		1195
0.235		675
0.235		1878
0.2358		526
0.2364		1122
0.2366		1751
0.2368		867
0.2372		1104
0.239		131
0.2392		1805
0.2404		1948
0.2404		1967
0.2406		674
0.2412		1763
0.2422		1907
0.2424		1766
0.2424		1966
0.2426		401
0.2426		1891
0.2446		1174
0.2452		1653
0.2456		1937
0.2608		708
0.2614		1628
0.2664		1702
0.2728		1652
0.2728		1854
0.2736		1762
0.278		538
0.2838		802
0.2894		750
0.2902		1124
0.2906		1831
0.2908		356
0.2912		215
0.2916		1615
0.2916		1682
0.294		1623
0.2954		1745
0.2958		577
0.2962		335
0.2974		1624
0.2976		1873
0.2994		100
0.3008		1084
0.3012		1134
0.3024		614
0.3028		1613
0.3034		1274
0.3036		64
0.3044		1835
0.3058		569
0.3062		1779
0.3062		1917
0.3072		1899
0.3078		1099
0.309		191
0.309		1627
0.31		1323
0.31		1820
0.31		1878
0.311		1080
0.3112		1928
0.3118		1843
0.3142		1551
0.3158		91
0.3162		1682
0.3176		1988
0.318		1603
0.3198		120
0.3204		1687
0.321		301
0.3286		427
0.33		124
0.3322		1327
0.3342		1701
0.3346		159
0.335		1709
0.3366		1610
0.337		1805
0.3372		1696
0.3384		245
0.3452		926
0.3456		1466
0.3496		1983
0.3534		1945
0.3536		564
0.357		1757
0.3592		946
0.366		1318
0.3664		1427
0.3668		330
0.3678		427
0.3706		1917
0.3708		1164
0.3728		1649
0.3732		1617
0.374		896
0.376		1237
0.3762		325
0.3764		409
0.3766		1753
0.3774		526
0.3782		131
0.3792		567
0.3794		1039
0.3796		1639
0.3816		1643
0.3816		1956
0.3826		729
0.3826		1797
0.383		633
0.383		1991
0.3834		257
0.3834		1672
0.384		1975
0.3844		1895
0.3844		1896
0.3846		446
0.3846		1788
0.3846		1938
0.3848		823
0.3848		1737
0.385		798
0.3852		1411
0.3862		1554
0.3862		1960
0.3866		1969
0.3868		1934
0.3872		1839
0.3874		1693
0.3874		1989
0.3884		139
0.3886		1880
0.3892		330
0.39		1765
0.3904		1766
0.3914		1955
0.392		1690
0.3938		1091
0.3998		1629
0.4034		1234
0.404		170
0.4058		156
0.4158		1591
0.4182		146
0.4198		1535
0.4202		1789
0.423		42
0.4238		1663
0.4252		1760
0.4264		1213
0.4266		905
0.428		308
0.4294		343
0.4294		898
0.431		806
0.4318		1434
0.4322		541
0.4328		1926
0.4338		1907
0.4344		1806
0.4346		262
0.4346		459
0.4346		1731
0.4354		1339
0.4358		1799
0.436		1470
0.4366		1216
0.4366		1868
0.4368		796
0.4368		1601
0.437		342
0.437		1773
0.437		1790
0.437		1867
0.4372		1648
0.4376		1527
0.4376		1786
0.4376		1889
0.438		1784
0.4382		1246
0.4384		605
0.4384		1693
0.4386		1815
0.4388		1014
0.4392		1697
0.4406		1657
0.441		1702
0.4412		1606
0.4414		1874
0.4414		1961
0.4418		1394
0.4424		667
0.4426		1953
0.4428		688
0.4434		1841
0.4438		757
0.4498		1903
0.4554		1026
0.4574		175
0.4574		1376
0.4636		1909
0.4674		1180
0.4724		1936
0.4728		1945
0.4744		891
0.4758		1893
0.4782		536
0.4786		230
0.4834		907
0.4858		1905
0.4894		1883
0.49		311
0.493		4
0.493		571
0.4934		1091
0.4952		1641
0.4972		567
0.4974		503
0.4982		623
0.4984		1307
0.4988		1490
0.4996		51
0.4998		270
0.5008		1441
0.5012		534
0.5014		1188
0.5018		1425
0.5022		1693
0.503		1871
0.503		1923
0.5034		1679
0.5034		1716
0.5036		29
0.5038		1694
0.504		1698
0.5042		202
0.5048		1884
0.505		210
0.505		1685
0.505		1777
0.5054		1559
0.5054		1812
0.5054		1844
0.5056		483
0.5056		1774
0.5058		494
0.506		512
0.5062		1746
0.5064		787
0.5064		1762
0.5068		1589
0.5072		1985
0.5078		1689
0.5084		1952
0.5088		1649
0.5088		1858
0.5092		1728
0.5108		1745
0.5112		7
0.5116		1767
0.513		22
0.5136		166
0.5146		1812
0.521		1088
0.5214		1808
0.5226		1318
0.5226		1957
0.5234		1075
0.5242		1820
0.5248		1712
0.5262		40
0.5262		1256
0.5276		1877
0.5296		675
0.5322		1871
0.5344		1527
0.536		553
0.543		589
0.5468		795
0.5476		398
0.5504		1900
0.5508		1283
0.5528		204
0.553		1905
0.5548		1690
0.5564		427
0.5566		1884
0.5572		1912
0.5586		367
0.5598		314
0.5602		1873
0.5626		274
0.5638		1199
0.5646		662
0.5662		1915
0.5666		371
0.5674		1978
0.5678		1813
0.568		97
0.5692		1932
0.5696		1239
0.5696		1424
0.5698		482
0.5702		1435
0.5704		1600
0.5706		1842
0.5712		1293
0.5712		1738
0.5718		140
0.572		1996
0.5734		1958
0.5736		66
0.5736		1977
0.574		1550
0.5746		45
0.5746		1746
0.5766		1688
0.5768		1742
0.577		1643
0.5772		1007
0.5772		1864
0.5776		1694
0.5776		1976
0.5778		238
0.578		1785
0.5804		1653
0.581		256
0.581		1884
0.5816		1885
0.5878		1688
0.5958		1916
0.6074		430
0.6092		233
0.6116		1552
0.6128		1921
0.6142		1218
0.6152		1739
0.618		1673
0.6242		1295
0.6244		308
0.627		217
0.6282		858
0.6286		720
0.6298		930
0.6318		1828
0.632		901
0.6326		1988
0.6348		557
0.6372		58
0.6378		1623
0.64		446
0.6402		1592
0.6402		1979
0.6418		605
0.6418		862
0.642		1963
0.643		1800
0.6438		1918
0.644		1516
0.6442		36
0.6442		1428
0.6444		1782
0.6446		1711
0.6446		1729
0.6452		1781
0.6456		1666
0.646		1774
0.6464		741
0.6476		1738
0.6496		148
0.6496		1700
0.6504		1846
0.651		1825
0.6514		1892
0.6514		1943
0.653		1842
0.6538		157
0.6538		1883
0.6566		977
0.668		1606
0.6706		262
0.6768		1650
0.689		512
0.696		339
0.6972		89
0.6998		275
0.7012		730
0.7014		1833
0.7044		1114
0.707		1797
0.7076		1613
0.7078		200
0.7084		697
0.7084		1672
0.7084		1881
0.7092		1351
0.7102		199
0.7102		1796
0.7104		74
0.7128		1764
0.713		1825
0.7138		57
0.7148		1741
0.7148		1891
0.7158		1766
0.7166		1323
0.7168		1873
0.7168		1967
0.7172		1937
0.7174		1697
0.7186		728
0.7192		1035
0.7214		251
0.723		1611
0.7246		1953
0.7252		1843
0.7276		461
0.731		1305
0.733		1604
0.7334		1735
0.7336		1570
0.7344		699
0.7356		1811
0.7378		1452
0.739		1035
0.7394		1784
0.7448		350
0.746		1627
0.7468		1976
0.7478		709
0.7496		901
0.7526		19
0.753		761
0.753		1909
0.7538		699
0.754		1878
0.7564		149
0.7564		597
0.7564		1781
0.7572		1684
0.7574		1769
0.758		1807
0.7592		557
0.7596		1612
0.7596		1784
0.7644		202
0.7656		1422
0.7676		675
0.7692		932
0.7694		1630
0.771		1475
0.7732		1499
0.7744		1806
0.7764		801
0.7778		1982
0.7786		1742
0.7802		37
0.7802		170
0.781		1729
0.781		1942
0.7814		1431
0.7828		68
0.7832		1239
0.7838		982
0.7838		1830
0.7844		1804
0.7862		1847
0.7862		1901
0.7878		1738
0.7882		1937
0.7884		1685
0.7904		1915
0.7908		1891
0.7932		1966
0.8026		1830
0.8058		1331
0.8074		1175
0.8076		1764
0.8104		1539
0.8116		793
0.8178		1630
0.8206		399
0.8212		1042
0.832		666
0.832		1044
0.8334		1158
0.8344		796
0.835		332
0.8352		739
0.8372		886
0.8378		451
0.8382		1595
0.8388		1794
0.839		555
0.839		603
0.839		920
0.839		1053
0.8398		1777
0.8406		781
0.8406		1177
0.8408		1715
0.8408		1760
0.841		1334
0.8416		1797
0.8416		1855
0.842		1947
0.8424		1985
0.8428		1972
0.843		925
0.843		1187
0.843		1918
0.8432		1660
0.8432		1752
0.8434		1937
0.8436		953
0.8436		1986
0.844		1353
0.844		1782
0.8444		1975
0.8446		832
0.8446		1635
0.8446		1686
0.8452		951
0.8454		1806
0.8456		627
0.8458		1657
0.8466		61
0.8472		859
0.8476		1664
0.8478		1903
0.8484		1116
0.8488		1308
0.8494		1827
0.8494		1953
0.8506		1834
0.8508		996
0.8524		1842
0.8552		142
0.8588		1725
0.8626		1143
0.8632		1545
0.8654		1064
0.8682		1850
0.8684		394
0.8694		1449
0.8708		737
0.8744		1713
0.8756		1809
0.8784		986
0.879		1606
0.8792		293
0.8806		1662
0.8828		1354
0.8834		420
0.884		380
0.8844		1244
0.8854		1859
0.8858		1678
0.8872		1178
0.8876		1555
0.8884		273
0.889		1355
0.8902		78
0.8904		144
0.8908		1801
0.8912		1683
0.8918		1628
0.8918		1748
0.8918		1885
0.8928		575
0.8928		1833
0.8934		1218
0.8936		1460
0.8936		1767
0.8938		188
0.8942		1200
0.8944		98
0.8944		376
0.8946		1293
0.8948		1973
0.8952		1716
0.896		1773
0.8962		1636
0.8974		1666
0.8976		1615
0.8978		1163
0.8986		683
0.8986		1784
0.8988		1612
0.8996		1811
0.8998		1159
0.9004		1695
0.9006		632
0.901		714
0.9014		1926
0.9016		1820
0.902		1693
0.9026		1805
0.903		845
0.9032		1002
0.9036		1683
0.9058		1878
0.9076		1484
0.908		1868
0.9088		1632
0.9096		1957
0.9122		1616
0.9198		590
0.9218		1260
0.9222		1900
0.9268		314
0.9286		1893
0.9286		1909
0.9342		429
0.9346		853
0.9346		1886
0.9374		1825
0.9386		1677
0.9398		1775
0.9412		374
0.942		1338
0.9434		1543
0.9442		606
0.9464		1530
0.9466		1856
0.9484		1042
0.9508		551
0.9518		388
0.952		97
0.9526		1726
0.9534		1829
0.9538		1945
0.9538		1997
0.9542		522
0.9544		1973
0.9548		1855
0.956		1663
0.9582		1734
0.9596		12
0.9618		1962
0.9638		622
0.9668		1699
0.9674		1630
0.9696		1466
0.971		938
0.9802		466
0.987		1975
0.9876		1910
0.9906		1890
0.9912		879
0.9934		878
0.9942		1418
0.9962		773
0.9976		1683
0.9984		215
0.9994		870
1.0004		727
1.0004		1929
1.001		1700
1.0018		1007
1.002		1091
1.0028		682
1.0056		76
1.0062		1993
1.007		1675
1.0078		1644
1.0078		1954
1.0084		1693
1.0086		1718
1.0088		836
1.0092		1630
1.0094		260
1.0102		1879
1.0104		1114
1.0132		354
1.0166		1749
1.0172		1882
1.0194		1916
1.02		680
1.0204		701
1.0208		383
1.0228		1369
1.0242		1456
1.0242		1628
1.0246		1846
1.0252		202
1.0254		1613
1.0254		1716
1.0272		675
1.029		1819
1.0312		1687
1.0322		1685
1.033		1987
1.0344		901
1.035		1518
1.0394		1593
1.0456		1736
1.0462		1725
1.0506		1022
1.0558		1367
1.056		1458
1.0578		1512
1.0596		1795
1.0608		80
1.0624		1952
1.063		117
1.064		1525
1.0642		1692
1.0644		1759
1.0646		818
1.0654		1288
1.0658		1548
1.0666		1816
1.0674		538
1.0702		64
1.0706		153
1.0706		1726
1.0712		1974
1.0714		1445
1.0718		1964
1.0724		1988
1.0726		46
1.0728		1706
1.073		1460
1.073		1771
1.0748		345
1.0748		1860
1.0758		1963
1.076		1665
1.0762		1805
1.0768		126
1.0768		694
1.077		1487
1.077		1887
1.0772		1666
1.078		1951
1.0782		1685
1.0786		913
1.0788		1822
1.079		115
1.0796		1436
1.08		1304
1.0814		543
1.0824		1952
1.0828		1921
1.0832		1913
1.0836		1941
1.084		109
1.084		1734
1.0846		1668
1.085		1924
1.0854		1180
1.0884		124
1.0918		65
1.095		1299
1.0958		1719
1.0968		334
1.0974		1697
1.1026		1053
1.1036		1822
1.1048		1806
1.11		1242
1.1144		1216
1.1198		41
1.1228		1122
1.1278		1772
1.1284		1360
1.1286		1894
1.1306		196
1.1322		35
1.1338		740
1.1348		1898
1.1352		1797
1.137		1817
1.1374		297
1.1382		1307
1.1384		1383
1.1388		283
1.141		1566
1.1412		1019
1.1418		357
1.1418		1084
1.142		1036
1.142		1954
1.1426		770
1.1428		1358
1.143		722
1.143		1601
1.1432		530
1.1444		1640
1.1444		1701
1.1448		1816
1.1452		212
1.1454		911
1.1454		1673
1.1458		56
1.146		1632
1.1462		1214
1.1462		1984
1.1466		1964
1.1466		1985
1.147		1726
1.1472		1210
1.1474		1608
1.1474		1880
1.1478		698
1.1478		1692
1.148		247
1.1486		1917
1.149		1102
1.149		1941
1.149		1954
1.1492		673
1.1496		49
1.1498		626
1.15		1743
1.1504		7
1.1506		1092
1.1512		109
1.1512		1719
1.1514		1997
1.1528		1824
1.1528		1829
1.153		700
1.153		1675
1.1532		654
1.1532		1682
1.1536		1626
1.1536		1942
1.1538		147
1.1538		1681
1.1554		1987
1.1556		886
1.1558		1279
1.1558		1870
1.1566		1783
1.1626		1973
1.1768		1100
1.1838		545
1.1846		1999
1.1874		514
1.1938		688
1.1966		418
1.1974		975
1.2006		1894
1.202		201
1.2024		1316
1.203		1907
1.2038		262
1.2038		664
1.204		596
1.204		1694
1.205		1612
1.2052		1729
1.2062		1986
1.207		1001
1.2072		387
1.2074		378
1.2094		1246
1.2112		1894
1.2116		39
1.2116		1844
1.2118		1682
1.212		1793
1.2122		602
1.2126		1715
1.2128		1897
1.2136		1902
1.2138		1802
1.2144		217
1.2148		1204
1.2156		1701
1.2158		149
1.2158		1854
1.2196		1845
1.221		1373
1.2212		1626
1.2218		762
1.2242		1858
1.2246		1847
1.226		1824
1.2344		1968
1.2368		288
1.237		542
1.2376		1976
1.2478		1319
1.251		1224
1.2514		163
1.2526		1844
1.2546		1079
1.2554		923
1.2576		1655
1.2586		1778
1.2592		965
1.2596		201
1.2598		30
1.2606		789
1.2606		1429
1.2632		1984
1.264		1804
1.264		1992
1.2658		1918
1.2664		1095
1.2664		1394
1.267		1194
1.2686		1487
1.2688		235
1.2694		1753
1.2696		1081
1.27		1709
1.2702		1768
1.2704		1712
1.2704		1759
1.2706		220
1.2706		1671
1.2706		1758
1.2708		1663
1.2718		1934
1.2732		1802
1.2736		1698
1.276		1880
1.2768		1950
1.277		1519
1.277		1918
1.2836		270
1.288		1735
1.2906		1594
1.3014		1292
1.3022		194
1.3024		1037
1.3034		431
1.307		1093
1.307		1826
1.3072		1641
1.308		1907
1.31		1291
1.3116		1034
1.316		550
1.3174		1738
1.32		1637
1.3204		371
1.3214		1678
1.3218		877
1.3226		421
1.3226		667
1.3236		1575
1.326		1848
1.3264		1775
1.3276		1483
1.3282		892
1.3282		1889
1.3284		839
1.3296		517
1.3296		1667
1.3304		1038
1.331		1608
1.3314		1708
1.332		1640
1.3324		1723
1.3332		1195
1.3332		1969
1.3334		1953
1.3338		1700
1.3358		1670
1.336		3
1.3386		1089
1.339		1507
1.339		1962
1.3414		1036
1.344		31
1.345		270
1.3454		1691
1.3458		1056
1.3462		1530
1.347		1373
1.3478		437
1.348		1866
1.3494		1752
1.3514		1728
1.3518		1798
1.3526		1736
1.3526		1977
1.3558		1709
1.3586		121
1.3592		1283
1.3636		945
1.3638		1666
1.3652		1825
1.3656		32
1.3682		96
1.3708		1922
1.3718		1249
1.3754		200
1.3754		1343
1.377		1729
1.3778		814
1.379		1943
1.38		1728
1.38		1779
1.3804		767
1.3808		1557
1.3818		282
1.382		513
1.382		934
1.382		1283
1.3822		427
1.3822		781
1.3824		1751
1.3826		391
1.383		1661
1.3836		1365
1.3846		1981
1.3852		1411
1.3854		1666
1.386		1660
1.3862		1734
1.3868		1686
1.3872		1814
1.3874		1688
1.3876		1669
1.3884		1998
1.3888		373
1.3888		422
1.3892		1940
1.3894		688
1.3898		1001
1.39		1016
1.39		1803
1.3902		1534
1.3914		1540
1.3922		1249
1.3924		836
1.3926		1825
1.3928		1116
1.3938		587
1.3944		428
1.3952		638
1.3954		1611
1.3956		1999
1.396		1666
1.396		1703
1.3964		1856
1.3968		1846
1.3972		1643
1.3972		1692
1.398		1946
1.3982		1131
1.3984		1756
1.3984		1943
1.399		604
1.3992		78
1.3992		1751
1.3992		1766
1.4002		1677
1.4006		1842
1.403		1749
1.4056		1221
1.4272		664
1.4322		8
1.4326		231
1.436		1070
1.4362		1369
1.4376		1148
1.4378		927
1.4382		1479
1.4392		1316
1.4408		1868
1.4414		971
1.4428		1184
1.443		1721
1.4432		1763
1.4434		1458
1.4436		11
1.4436		197
1.444		246
1.4446		1872
1.4446		1976
1.4448		1812
1.445		1765
1.4452		85
1.4452		1824
1.4456		1769
1.4456		1784
1.446		399
1.446		1434
1.446		1709
1.4462		1919
1.4466		1630
1.4466		1793
1.4472		1927
1.4472		1941
1.4474		1669
1.448		1734
1.4482		1218
1.4482		1715
1.4482		1729
1.449		1626
1.4502		912
1.4502		1750
1.4504		1891
1.4512		1671
1.4518		1914
1.452		1847
1.4532		420
1.4536		1484
1.4592		1669
1.463		1779
1.4834		1952
1.4858		1771
1.488		531
1.4882		703
1.4946		843
1.4968		117
1.4978		736
1.498		411
1.498		1381
1.4986		753
1.4992		1997
1.5006		1582
1.5022		1705
1.503		767
1.5032		548
1.5036		425
1.5036		1328
1.504		1805
1.5042		702
1.5048		1315
1.5062		30
1.5066		538
1.5066		592
1.5068		1882
1.507		1628
1.507		1633
1.5074		530
1.5076		227
1.5082		853
1.5082		1610
1.5084		863
1.5086		1740
1.5086		1745
1.5088		1697
1.5096		1679
1.51		1809
1.5102		177
1.5104		1620
1.5108		269
1.5108		1722
1.511		1816
1.5114		461
1.5118		1630
1.512		1247
1.5122		1666
1.5124		1814
1.5128		1775
1.5134		1092
1.5136		1676
1.5136		1762
1.5136		1906
1.514		1995
1.5146		908
1.515		192
1.515		401
1.515		1774
1.5176		1724
1.519		1818
1.5192		1997
1.5198		775
1.5204		958
1.5204		1962
1.521		1916
1.5212		1751
1.5216		1687
1.5234		1887
1.544		1269
1.5542		602
1.5572		1631
1.5624		1832
1.5628		1880
1.563		362
1.563		1812
1.5634		1794
1.5686		1670
1.5688		1185
1.569		332
1.5694		822
1.5696		1805
1.571		690
1.5714		1095
1.5714		1507
1.5724		1055
1.5736		810
1.5754		1618
1.5774		1994
1.5786		1293
1.5792		720
1.5792		1064
1.5804		592
1.581		1470
1.5818		108
1.582		1129
1.5824		1690
1.583		1947
1.5836		249
1.5838		1822
1.5846		1464
1.5848		1617
1.5854		1847
1.5854		1902
1.5858		1794
1.5862		455
1.587		1033
1.587		1827
1.5876		1610
1.5878		1628
1.5884		1799
1.5886		1761
1.589		1944
1.5894		1992
1.5906		703
1.5906		859
1.591		1655
1.5926		1713
1.5934		1522
1.5936		1007
1.5938		1671
1.5946		318
1.5958		1842
1.5972		1301
1.599		1762
1.6016		1637
1.6038		1950
1.6152		1356
1.6174		1707
1.6282		848
1.6298		1588
1.6316		49
1.6316		206
1.6316		372
1.6342		1177
1.6358		1886
1.6364		1820
1.637		1589
1.6372		136
1.6382		1190
1.6384		1181
1.6388		1005
1.6392		1961
1.64		1861
1.641		284
1.6414		915
1.6418		1732
1.6418		1891
1.642		1897
1.6422		850
1.6424		1951
1.6432		746
1.6432		1118
1.6432		1791
1.6434		1657
1.6434		1811
1.644		1909
1.6442		916
1.6444		830
1.6444		1220
1.6444		1669
1.6446		574
1.6446		1339
1.645		1744
1.6454		97
1.6458		508
1.6468		452
1.6472		1745
1.6474		1812
1.6474		1903
1.6478		243
1.6478		1314
1.6478		1341
1.648		1945
1.6482		1917
1.6484		1718
1.6484		1786
1.6488		331
1.6492		1983
1.6494		1740
1.6498		1973
1.65		1378
1.65		1665
1.65		1849
1.6508		1735
1.6512		894
1.6514		785
1.652		1728
1.6522		471
1.6528		1651
1.6538		1246
1.654		597
1.6548		1349
1.6556		573
1.6558		1734
1.6562		1857
1.6568		567
1.6568		1365
1.6576		1940
1.6578		1903
1.6594		1300
1.66		1447
1.6608		1011
1.6614		1636
1.6624		1963
1.6632		366
1.6656		1539
1.6662		1730
1.667		733
1.6676		1912
1.6678		1812
1.6678		1914
1.6718		1771
1.6718		1787
1.6722		1662
1.6726		1017
1.6742		324
1.6768		1619
1.6816		1896
1.6836		676
1.6936		975
1.7024		1027
1.7058		1122
1.7064		1581
1.71		1642
1.712		528
1.7122		1991
1.7128		1935
1.7138		1243
1.714		1044
1.7154		137
1.7158		1527
1.7166		1088
1.7172		1814
1.7182		1234
1.7184		1717
1.7194		1618
1.7196		1685
1.7198		1967
1.721		1033
1.7216		1800
1.7224		1358
1.7232		1045
1.7238		1471
1.7256		1257
1.7258		106
1.726		476
1.7264		1836
1.7266		844
1.7266		1647
1.7272		1779
1.7276		1965
1.7306		1884
1.7314		253
1.7322		146
1.7322		1961
1.7328		1974
1.733		1359
1.7346		1531
1.7348		911
1.7356		1774
1.7384		1813
1.739		1681
1.7394		1769
1.742		1842
1.7444		1927
1.7452		387
1.754		1550
1.755		1100
1.7574		1085
1.7582		1537
1.7592		1870
1.7598		1167
1.7602		1746
1.7628		1430
1.7642		1816
1.7646		893
1.765		721
1.7666		1952
1.7678		1814
1.7722		1126
1.773		1260
1.7736		1716
1.7736		1887
1.7738		1897
1.7742		265
1.7744		1667
1.7786		1955
1.7788		381
1.7918		1361
1.7926		94
1.7948		461
1.7968		1316
1.7984		62
1.7994		55
1.8012		188
1.8012		1800
1.8018		614
1.8022		1926
1.8028		1944
1.803		221
1.8036		1721
1.8038		1614
1.804		1528
1.8052		1611
1.8062		202
1.8066		1803
1.8068		1751
1.8068		1885
1.8078		1801
1.8086		1425
1.8086		1807
1.809		1672
1.809		1727
1.8102		1697
1.8102		1738
1.8118		1924
1.8134		1459
1.8148		911
1.818		389
1.8234		1025
1.8264		941
1.8272		760
1.8272		1575
1.8302		775
1.8306		646
1.8322		1802
1.8326		105
1.8326		1693
1.8332		911
1.834		1709
1.8346		1107
1.835		15
1.835		1840
1.835		1964
1.8352		1995
1.8358		1985
1.8362		672
1.8362		1762
1.8368		1763
1.8378		505
1.838		1544
1.838		1748
1.8382		1996
1.8386		44
1.8392		1871
1.8394		1912
1.84		1820
1.8422		1791
1.8438		1440
1.844		1959
1.847		1030
1.8472		1694
1.8492		1911
1.8496		845
1.8532		966
1.8618		1997
1.8742		596
1.878		1189
1.8794		1150
1.8814		708
1.8832		435
1.8834		1525
1.8858		601
1.8862		1419
1.887		1938
1.8872		1042
1.8874		1982
1.888		1906
1.8886		1409
1.8888		494
1.8896		1652
1.8906		1887
1.8916		1711
1.8916		1771
1.892		1287
1.8934		1596
1.8936		398
1.8938		246
1.8946		1647
1.8948		361
1.8954		789
1.8956		31
1.896		1823
1.8972		1677
1.898		1750
1.8982		1852
1.8992		1448
1.8998		1403
1.9		1009
1.9008		1507
1.9008		1876
1.9026		387
1.9026		564
1.9042		493
1.9054		385
1.9058		1775
1.906		1834
1.9086		1837
1.9096		946
1.9104		1804
1.9118		1655
1.9122		1810
1.9126		1899
1.9132		1637
1.9134		1802
1.9136		57
1.9148		1375
1.915		177
1.9188		1653
1.9188		1902
1.9552		1818
1.9586		1851
1.9616		784
1.9656		63
1.9682		1081
1.9686		138
1.9696		309
1.97		1585
1.9704		496
1.9738		1993
1.975		1704
1.976		1631
1.9772		1437
1.9776		1015
1.9784		1610
1.9806		1087
1.9812		1356
1.9816		1601
1.9816		1902
1.983		962
1.9836		1251
1.9842		1071
1.9848		571
1.9848		1724
1.986		215
1.9876		1270
1.9876		1606
1.9876		1789
1.9878		1611
1.988		1700
1.988		1870
1.9892		929
1.9892		1089
1.9894		442
1.9898		1791
1.9898		1794
1.9902		1634
1.9906		1138
1.9916		1726
1.996		333
1.9976		1783
1.9976		1864
1.9978		614
1.9986		275
1.9986		1866
1.999		1752
2.0008		286
2.0034		350
2.004		1790
2.0042		990
2.0056		1952
2.0066		1851
2.0108		1700
2.0116		1278
2.0154		457
2.0174		795
2.0176		1219
2.019		1821
2.0234		4
2.0234		1621
2.0236		1778
2.0242		1952
2.0256		1986
2.026		1410
2.026		1735
2.0298		547
2.0312		1628
2.034		982
2.0346		520
2.0346		1921
2.036		1807
2.0374		817
2.0376		1819
2.038		615
2.0388		1838
2.041		1781
2.0444		1652
2.0476		147
2.0512		1760
2.072		886
2.0758		1641
2.0784		1607
2.0784		1775
2.0804		1883
2.0814		1730
2.0814		1812
2.083		1227
2.0844		942
2.0908		1276
2.0954		531
2.096		1729
2.0972		616
2.0976		245
2.0978		1341
2.0988		209
2.1008		1926
2.1014		1797
2.1018		1515
2.102		1817
2.1022		963
2.1024		1967
2.1056		908
2.1058		163
2.1064		1895
2.1068		696
2.1074		407
2.1082		502
2.1084		127
2.11		1835
2.1104		1245
2.1108		654
2.1114		1644
2.1116		1607
2.1124		1157
2.1134		1233
2.1134		1799
2.1138		236
2.1138		1359
2.1144		973
2.1144		1734
2.1146		166
2.1146		1665
2.1148		1900
2.115		110
2.1152		1948
2.1154		1065
2.116		1950
2.1164		964
2.117		496
2.1172		1254
2.1172		1540
2.1172		1605
2.1176		1806
2.1178		1759
2.118		1653
2.1184		1120
2.1186		1612
2.1186		1735
2.1188		326
2.1192		1858
2.1196		163
2.1204		734
2.1206		1756
2.1208		1314
2.121		50
2.121		1185
2.1222		1628
2.1224		1366
2.1224		1637
2.123		1798
2.1234		1680
2.1244		1968
2.1246		1654
2.1246		1694
2.1246		1741
2.1256		340
2.1258		721
2.1262		279
2.1264		2
2.1264		1698
2.1266		15
2.1266		1929
2.1268		1719
2.127		1806
2.1276		1715
2.1276		1734
2.131		1628
2.1332		345
2.1338		1237
2.1376		878
2.1378		1602
2.139		1094
2.1464		1628
2.1516		802
2.1534		958
2.1608		714
2.161		1663
2.1626		1711
2.1632		1787
2.164		1296
2.1672		439
2.1682		1901
2.1694		165
2.172		1260
2.1728		934
2.1734		763
2.176		1808
2.1762		1728
2.1768		1975
2.1772		1036
2.1774		1856
2.1782		537
2.1788		1801
2.1808		1859
2.1814		737
2.1816		1862
2.1828		1049
2.1834		664
2.1868		1952
2.188		1979
2.1882		1151
2.1884		1703
2.189		1913
2.1896		1170
2.1896		1998
2.1904		1793
2.1912		743
2.1934		1968
2.1938		1906
2.1954		943
2.199		1964
2.2		896
2.2026		1159
2.2052		1354
2.2072		817
2.2092		1862
2.2114		1977
2.2128		1617
2.2128		1760
2.215		16
2.2152		1790
2.2156		11
2.217		993
2.219		1929
2.2204		1919
2.2244		1920
2.2264		1525
2.2288		460
2.232		1031
2.2348		1592
2.2366		708
2.2368		396
2.238		1947
2.2382		1982
2.239		1468
2.2418		169
2.2426		1257
2.2428		1448
2.2442		1729
2.2444		13
2.2446		1724
2.246		861
2.2478		1885
2.2484		606
2.249		1652
2.2494		799
2.2498		318
2.2504		454
2.2504		1621
2.2516		1868
2.253		265
2.254		1908
2.2542		1816
2.2554		1612
2.2566		1791
2.2568		653
2.2572		1404
2.2578		1782
2.2582		1784
2.2598		1508
2.263		1666
2.2642		1831
2.2654		539
[truncated: 89,115 more rows]
