# Supplementary material for: Memory consolidation and improvement by synaptic tagging and capture in recurrent neural networks
Source: Commun Biol. 2021 Mar 3;4:275. doi: 10.1038/s42003-021-01778-y (PMC7977149; doi:10.1038/s42003-021-01778-y)
Supplement: Supplementary file 4 — Supplementary Data 2 [file 42003_2021_1778_MOESM4_ESM.zip › Figure 3f/10s-recall/20-08-25_00-13-22_spike_raster.txt]

0.0152		1435
0.0168		181
0.0178		345
0.0186		1191
0.019		1710
0.0196		987
0.0222		1490
0.0234		1675
0.0234		1871
0.0246		705
0.0248		752
0.025		1531
0.0254		1230
0.0256		1934
0.0258		305
0.026		1736
0.0262		1646
0.0264		1602
0.0272		275
0.028		1963
0.0282		301
0.0284		1818
0.0292		1723
0.0294		1788
0.0298		1718
0.0306		1629
0.0308		1913
0.0336		1858
0.034		464
0.036		1846
0.0374		1960
0.0376		1305
0.039		1602
0.039		1767
0.0484		819
0.0492		1760
0.0582		1890
0.0634		536
0.0648		755
0.065		1503
0.0652		1765
0.068		1002
0.0696		1616
0.0724		1682
0.0726		467
0.0728		1928
0.0736		1354
0.0776		1782
0.0786		499
0.0792		1876
0.0796		195
0.0796		1371
0.0834		869
0.0848		1817
0.0862		799
0.0866		1626
0.0868		1941
0.087		266
0.0874		945
0.0886		1986
0.0902		1998
0.0914		1935
0.0916		605
0.0918		1646
0.0928		167
0.0936		1967
0.095		232
0.0954		1703
0.0958		1832
0.0962		1671
0.0962		1923
0.097		470
0.0976		161
0.0982		1512
0.1006		1765
0.1012		1902
0.1036		1756
0.104		613
0.1052		1686
0.1072		1515
0.1078		1020
0.11		593
0.111		1405
0.111		1771
0.1134		1352
0.114		978
0.1198		1920
0.1206		795
0.1208		1752
0.1226		1754
0.1228		1083
0.1228		1613
0.1232		230
0.1242		197
0.125		1883
0.125		1944
0.1266		1291
0.1268		1740
0.128		1624
0.1286		1691
0.129		994
0.1328		1297
0.139		261
0.1404		1777
0.1494		143
0.151		1445
0.1524		856
0.1548		1090
0.1564		284
0.1574		1825
0.1574		1920
0.1578		1980
0.1584		1785
0.1594		1317
0.16		1732
0.161		1887
0.1614		1641
0.1624		1020
0.1628		1810
0.1632		1779
0.1636		273
0.167		1643
0.167		1952
0.1692		1741
0.1734		344
0.1776		243
0.1814		55
0.1828		571
0.184		340
0.186		1750
0.1876		1749
0.1884		1990
0.1888		1671
0.189		1943
0.193		1462
0.1932		102
0.1946		481
0.195		1763
0.1992		1889
0.1996		1947
0.2072		27
0.2074		226
0.209		218
0.2112		724
0.2144		1940
0.215		1083
0.2178		1816
0.2184		1328
0.2192		1762
0.2204		1132
0.2222		152
0.2232		1291
0.2236		1717
0.2242		1020
0.2252		1553
0.2256		1607
0.2262		1100
0.2268		17
0.2268		1666
0.2276		1526
0.2276		1797
0.228		1950
0.229		320
0.229		1817
0.2294		1689
0.23		1867
0.2312		959
0.2312		1919
0.2316		1893
0.2318		526
0.233		1816
0.2332		1631
0.2342		1282
0.2348		193
0.2348		1798
0.2352		341
0.2356		292
0.2356		1633
0.2364		1800
0.2364		1809
0.2382		1895
0.2394		1634
0.2394		1680
0.2442		408
0.2492		244
0.2496		1550
0.2508		1628
0.2516		582
0.2544		969
0.2548		1835
0.2578		408
0.258		1885
0.2612		737
0.2616		1806
0.2628		1928
0.2634		1610
0.2644		1239
0.2652		549
0.2668		1798
0.2688		822
0.2694		1728
0.2712		1988
0.2716		1620
0.2718		1632
0.2726		1929
0.2744		1920
0.2794		1688
0.2794		1805
0.28		514
0.2814		1723
0.2824		1684
0.2956		1982
0.2982		728
0.2986		78
0.2998		1767
0.3034		1122
0.304		505
0.3068		1854
0.3106		1571
0.3116		1958
0.314		1513
0.3146		1967
0.315		1836
0.3152		611
0.3154		197
0.3156		456
0.3168		948
0.3186		1722
0.3198		1673
0.32		768
0.3202		1716
0.3226		799
0.3236		1691
0.3246		1307
0.3264		613
0.3268		1670
0.328		173
0.3282		1856
0.3308		736
0.3314		1125
0.3318		1140
0.3352		1767
0.3362		1520
0.337		1902
0.3374		1380
0.3378		1809
0.3382		1655
0.3392		1871
0.3404		1990
0.341		1568
0.3436		474
0.3436		1808
0.3438		1768
0.3446		215
0.3454		866
0.3478		1319
0.3484		1231
0.3498		1773
0.3512		529
0.3514		247
0.3522		1089
0.3546		1600
0.3548		1359
0.3548		1984
0.356		1708
0.358		1728
0.359		1761
0.3598		335
0.3604		1689
0.3628		823
0.366		605
0.3746		1441
0.3752		1670
0.3776		660
0.3786		1178
0.3828		247
0.3862		38
0.3862		879
0.3868		1399
0.387		1941
0.3878		542
0.3896		1095
0.3904		1214
0.391		1298
0.3912		617
0.3912		1865
0.3918		1258
0.392		454
0.3932		79
0.3936		1623
0.3938		1650
0.3948		1892
0.3952		1775
0.3952		1936
0.3956		949
0.3956		1412
0.3956		1658
0.3956		1903
0.3958		1622
0.3962		1717
0.3964		1646
0.3964		1997
0.3966		1979
0.3968		1778
0.3972		345
0.3976		1988
0.398		1654
0.398		1933
0.3984		867
0.3984		1810
0.4014		1078
0.4022		465
0.403		1944
0.4038		1266
0.4046		222
0.4054		169
0.4064		1782
0.4082		1978
0.4084		1997
0.4086		1677
0.4088		1694
0.4088		1716
0.4118		1775
0.413		1885
0.4152		1212
0.4154		619
0.42		558
0.4236		549
0.4274		122
0.4316		1105
0.4344		1005
0.4352		1745
0.4386		54
0.4416		730
0.4422		1679
0.4426		63
0.4434		559
0.444		545
0.4442		1940
0.4446		780
0.4452		901
0.4466		1300
0.4472		1543
0.4474		1634
0.4478		1900
0.4486		156
0.4492		46
0.4502		1938
0.4506		1815
0.4508		399
0.4512		98
0.4512		1843
0.4518		1992
0.4526		1205
0.453		1672
0.4534		584
0.4536		1974
0.454		667
0.454		1044
0.4548		277
0.4558		1746
0.4572		434
0.4574		448
0.4574		1194
0.4576		795
0.4576		1942
0.4578		1909
0.4586		1721
0.4586		1963
0.4592		1554
0.4594		1652
0.4596		226
0.4596		441
0.4598		1807
0.4602		1720
0.4604		1371
0.4614		1713
0.4616		1897
0.4616		1899
0.4618		1906
0.4622		1632
0.4624		1621
0.4626		1938
0.4628		1382
0.4632		1690
0.4636		320
0.4636		1962
0.4642		1671
0.4642		1922
0.4646		1878
0.4656		1149
0.4658		1570
0.474		1758
0.4804		1976
0.4822		1833
0.4946		10
0.4998		110
0.5024		1359
0.5044		320
0.5052		1677
0.5064		550
0.5068		611
0.5078		1765
0.5078		1847
0.5092		1554
0.5098		377
0.5102		1006
0.5108		1784
0.513		1920
0.5132		1815
0.5138		1462
0.514		19
0.5144		1414
0.5146		21
0.5146		1867
0.5156		1606
0.5158		1589
0.516		1671
0.5166		1684
0.5174		80
0.5182		1818
0.519		1547
0.5194		1607
0.5196		1763
0.5198		1695
0.52		701
0.5202		1996
0.5206		737
0.5206		1931
0.5208		1337
0.5212		651
0.5214		1643
0.5218		1990
0.5224		1982
0.523		1957
0.5236		1621
0.5238		1972
0.524		1860
0.5268		1994
0.5282		1997
0.5412		774
0.5474		1732
0.5512		1032
0.5512		1743
0.5594		304
0.5624		674
0.563		35
0.5648		274
0.5666		1096
0.5682		436
0.5682		1771
0.569		1367
0.5692		1971
0.5696		1885
0.5698		1273
0.57		1783
0.5704		1943
0.5726		1405
0.5726		1665
0.5736		1977
0.574		1116
0.5742		653
0.5746		525
0.575		214
0.5752		1762
0.5756		1735
0.5758		950
0.576		1627
0.576		1680
0.5762		1823
0.577		1643
0.5774		1979
0.5776		1748
0.5778		1328
0.578		1884
0.5782		99
0.5784		1960
0.5792		1898
0.581		1642
0.5812		528
0.5818		1685
0.5828		1927
0.585		737
0.5888		825
0.5904		1720
0.5928		1430
0.5982		776
0.6002		1272
0.6004		1418
0.6018		1775
0.6046		203
0.6058		1869
0.6086		628
0.609		632
0.6106		232
0.6112		1964
0.613		1803
0.617		1193
0.6204		1389
0.625		1101
0.6254		1093
0.6256		268
0.6256		1800
0.6258		1191
0.6272		1598
0.6284		589
0.6292		209
0.6304		1664
0.6306		1727
0.6322		1644
0.6324		1607
0.6326		1630
0.6326		1729
0.6326		1991
0.6328		1891
0.6334		231
0.6344		1721
0.6352		1521
0.6354		1903
0.6356		135
0.6368		1996
0.6444		1901
0.6488		1474
0.649		42
0.6496		924
0.6524		1734
0.6532		275
0.6552		667
0.6562		1848
0.6564		1975
0.6568		209
0.6592		1903
0.6594		1499
0.66		1818
0.6606		729
0.6606		1632
0.661		1386
0.6652		370
0.6654		429
0.6654		503
0.666		759
0.6674		602
0.6682		406
0.6702		1419
0.6702		1854
0.671		1975
0.6712		1856
0.6716		159
0.6718		1661
0.6728		1866
0.673		1690
0.6732		141
0.6736		690
0.674		1906
0.6742		1766
0.6744		1643
0.6756		1368
0.6758		895
0.6758		1948
0.6776		1259
0.6784		764
0.679		520
0.6792		1709
0.6792		1838
0.6796		1626
0.68		505
0.68		1292
0.6824		1049
0.6828		1950
0.683		585
0.684		1328
0.6844		1664
0.6866		1766
0.6866		1801
0.6872		1317
0.6872		1963
0.6888		1069
0.6896		1893
0.6898		46
0.69		1757
0.69		1959
0.6908		1624
0.691		1723
0.6942		1760
0.6946		1882
0.6974		978
0.6978		165
0.7022		1679
0.7088		1765
0.7092		808
0.7098		610
0.722		253
0.7234		1251
0.7252		1091
0.7278		24
0.7278		1976
0.7292		1745
0.7314		1752
0.7316		1705
0.732		1507
0.7322		1866
0.7328		1662
0.734		570
0.7344		752
0.7356		1136
0.7388		842
0.7392		1734
0.7394		1496
0.7402		70
0.7412		1702
0.7438		1736
0.7446		1614
0.7452		1850
0.7464		128
0.7478		769
0.7496		1768
0.7518		1648
0.7562		1253
0.7596		1837
0.761		1459
0.762		1805
0.7624		154
0.7642		384
0.7648		1694
0.7652		1818
0.7682		1842
0.7722		653
0.7728		1697
0.7728		1789
0.775		514
0.78		1059
0.7806		1616
0.7842		425
0.7842		1519
0.7856		946
0.7878		1776
0.788		432
0.7902		332
0.7904		1915
0.7908		1794
0.7924		955
0.7932		1149
0.7934		236
0.7948		1985
0.7958		826
0.7974		555
0.7986		58
0.7986		1150
0.7988		1458
0.7994		1184
0.7994		1820
0.7998		1124
0.8002		1993
0.801		279
0.802		1833
0.8022		1775
0.8026		123
0.803		1886
0.803		1920
0.8034		1711
0.804		1740
0.804		1797
0.8042		298
0.8042		1958
0.8044		1905
0.8048		179
0.805		601
0.805		1890
0.8054		1881
0.8062		502
0.8062		1695
0.8068		1359
0.808		1626
0.8082		50
0.8084		1790
0.8092		1848
0.8108		1634
0.811		317
0.8118		1664
0.8156		1397
0.8164		1631
0.8196		772
0.8208		390
0.8242		1277
0.828		1926
0.84		714
0.8404		367
0.8436		220
0.8456		282
0.8458		563
0.8462		1678
0.848		823
0.8484		976
0.8486		2
0.8498		1799
0.8518		1393
0.8524		1222
0.8534		1494
0.8542		1923
0.8544		1974
0.855		1415
0.855		1741
0.8564		356
0.8564		674
0.8564		1240
0.8574		788
0.8576		756
0.8576		1516
0.8582		717
0.8586		1469
0.8586		1662
0.8586		1818
0.8592		333
0.8592		1646
0.8592		1702
0.8596		184
0.8596		1978
0.8598		1730
0.8598		1782
0.86		1722
0.8602		1640
0.8604		1007
0.8608		1691
0.861		1668
0.861		1756
0.8612		1873
0.8612		1877
0.8616		347
0.8616		1848
0.8616		1891
0.8618		732
0.8618		1627
0.8622		1641
0.8622		1784
0.8624		635
0.8626		1044
0.8626		1847
0.8628		1634
0.8632		1871
0.8636		1650
0.8636		1689
0.8638		1778
0.8646		1821
0.8648		1957
0.865		1334
0.8652		1077
0.866		1389
0.8676		1935
0.8696		701
0.87		76
0.8706		257
0.871		970
0.8712		1664
0.8732		1773
0.885		1778
0.8958		1842
0.8986		747
0.8988		1603
0.9018		1721
0.9026		714
0.9064		1674
0.9112		1146
0.9114		1553
0.913		174
0.9132		171
0.9178		1642
0.9208		87
0.9216		1510
0.9224		1526
0.9264		1082
0.927		393
0.928		1400
0.9282		1521
0.9286		161
0.9306		243
0.931		64
0.931		1642
0.9312		1870
0.9316		379
0.9324		1618
0.9324		1715
0.9324		1805
0.9326		288
0.9328		1621
0.9328		1959
0.9332		304
0.9334		1551
0.9338		327
0.9338		1800
0.9344		528
0.935		784
0.9352		57
0.9352		1871
0.9356		1704
0.9356		1878
0.9362		287
0.9364		1686
0.9366		347
0.9368		1635
0.9374		452
0.9374		1854
0.9376		409
0.9376		858
0.9376		1761
0.938		1935
0.9382		1108
0.9384		1745
0.9384		1901
0.9384		1953
0.939		684
0.9394		761
0.9394		1065
0.9396		1921
0.9398		1694
0.94		336
0.94		1667
0.94		1915
0.9402		1682
0.9402		1701
0.9402		1979
0.9404		297
0.9404		1862
0.941		998
0.941		1094
0.941		1255
0.9416		1999
0.942		1781
0.9424		844
0.9424		1984
0.943		1778
0.9434		1902
0.9438		149
0.9454		1665
0.946		523
0.9462		1642
0.9462		1903
0.9494		495
0.9498		1741
0.952		1688
0.9604		1713
0.9722		205
0.974		644
0.9792		1795
0.9834		1227
0.9858		13
0.9888		886
0.989		762
0.9892		936
0.9894		1676
0.9898		994
0.99		384
0.9908		1959
0.9916		115
0.9928		427
0.9928		1464
0.9932		1708
0.9932		1786
0.994		204
0.9942		1854
0.9944		249
0.9956		426
0.9956		934
0.9956		1695
0.9962		1784
0.9964		1729
0.997		1642
0.9976		1662
0.9978		1973
0.998		1697
0.9992		44
0.9994		1117
0.9994		1672
0.9996		649
0.9996		745
0.9996		913
0.9998		820
0.9998		1578
1.001		1674
1.001		1823
1.0012		1779
1.0018		1860
1.0022		1739
1.0036		1610
1.0038		1940
1.004		1740
1.0042		487
1.0042		1558
1.0044		1855
1.0046		1611
1.0046		1791
1.0056		440
1.0058		1447
1.006		1850
1.0062		1893
1.0064		1667
1.0078		1000
1.0086		1959
1.009		1903
1.012		1713
1.0126		1755
1.019		1723
1.0202		1608
1.0248		340
1.0336		1666
1.0414		1761
1.0466		65
1.048		906
1.0524		29
1.0534		1991
1.0536		506
1.057		346
1.0592		1676
1.0614		903
1.0616		1642
1.0618		1643
1.0624		1826
1.0626		584
1.0626		1639
1.0626		1687
1.063		813
1.063		1119
1.064		383
1.0646		803
1.0646		1770
1.065		262
1.0656		442
1.0664		120
1.067		1774
1.0672		1712
1.0682		1809
1.0684		1619
1.0684		1937
1.0686		400
1.0686		1662
1.069		1693
1.0696		1892
1.0696		1969
1.0698		1831
1.0698		1896
1.07		1715
1.0706		849
1.0726		1864
1.073		1970
1.074		1858
1.0768		1541
1.078		1012
1.0818		273
1.0822		1793
1.083		1841
1.0852		808
1.0858		491
1.0912		183
1.0922		295
1.0934		17
1.0972		1791
1.1008		1676
1.1032		1392
1.1036		611
1.1052		1862
1.1056		911
1.1082		1765
1.1092		266
1.1092		557
1.1092		1498
1.1098		77
1.1114		171
1.115		1040
1.1154		1892
1.1158		1738
1.116		579
1.1164		917
1.117		1704
1.1178		1777
1.1186		1954
1.1196		1213
1.1204		1190
1.1206		1605
1.1214		35
1.1216		1206
1.1224		1825
1.1224		1879
1.1224		1947
1.1234		1679
1.1244		1779
1.1244		1955
1.1258		140
1.1264		1636
1.1264		1662
1.1286		638
1.134		1660
1.1364		943
1.1388		1211
1.1394		815
1.1426		1690
1.1434		1634
1.1438		460
1.1474		920
1.1478		1620
1.1506		1957
1.1522		472
1.1538		1654
1.1542		1907
1.1552		7
1.1576		1888
1.1588		726
1.1618		1602
1.1668		1751
1.17		1124
1.1722		514
1.1742		1908
1.1752		197
1.1782		1644
1.1792		1993
1.1822		1951
1.1872		1618
1.1914		1572
1.1916		1416
1.1936		539
1.1944		1545
1.1958		1866
1.201		1137
1.2048		1686
1.2064		1722
1.2076		532
1.2104		928
1.2126		1293
1.213		151
1.2136		870
1.214		1391
1.2158		1819
1.2172		1970
1.2178		1101
1.218		1698
1.2182		1964
1.2186		702
1.2192		1910
1.2196		410
1.2206		642
1.2212		413
1.2226		1395
1.223		1785
1.2234		1872
1.2242		1752
1.2244		373
1.2246		1022
1.2248		1978
1.2252		1958
1.2256		1629
1.2264		1805
1.2266		332
1.2272		1803
1.2282		1828
1.2286		1454
1.2288		1171
1.2298		987
1.2298		1965
1.2318		1999
1.2322		1889
1.2328		278
1.2332		1829
1.235		1785
1.2352		1935
1.2354		1774
1.2358		1798
1.2362		666
1.2402		213
1.2476		216
1.248		443
1.2532		1223
1.2576		1607
1.264		387
1.264		447
1.2642		582
1.2676		71
1.2682		966
1.2702		870
1.2726		1797
1.2728		1936
1.273		1388
1.2732		1840
1.274		1819
1.2744		920
1.275		1698
1.2764		908
1.277		1691
1.277		1953
1.2774		1664
1.2776		1393
1.2784		1747
1.2786		1946
1.2794		697
1.2798		1064
1.2806		1844
1.281		1903
1.282		719
1.2842		1636
1.2856		752
1.2874		1657
1.2876		1857
1.3006		1614
1.301		653
1.3012		267
1.3032		1183
1.3066		258
1.3086		1626
1.3096		1223
1.3114		1481
1.3118		1706
1.313		877
1.3136		1951
1.317		437
1.3176		1245
1.3188		1554
1.321		1770
1.3236		1866
1.324		301
1.3244		455
1.3254		258
1.3274		1368
1.3296		199
1.3296		1921
1.33		1975
1.3302		1591
1.3302		1794
1.3308		1234
1.3308		1708
1.3324		839
1.3324		888
1.3338		829
1.3358		1151
1.3358		1789
1.3362		1796
1.3364		546
1.3366		545
1.3368		1797
1.337		1910
1.3374		930
1.3376		1949
1.3376		1967
1.338		1134
1.3382		1930
1.3384		244
1.339		1535
1.3394		1713
1.3398		1916
1.3406		1564
1.3416		1873
1.3428		1337
1.3428		1911
1.343		658
1.3432		855
1.3438		1770
1.3456		605
1.3456		1759
1.3464		1827
1.3468		880
1.348		1834
1.3482		925
1.3484		1629
1.3494		66
1.3494		1267
1.3504		1862
1.3506		1451
1.351		961
1.352		745
1.3538		427
1.3558		1894
1.356		1993
1.357		294
1.358		1636
1.3582		824
1.3584		1948
1.3598		1940
1.3626		88
1.3632		1613
1.3632		1694
1.3638		1844
1.3654		667
1.3682		1606
1.3706		1151
1.3718		1293
1.3728		1961
1.3758		921
1.383		382
1.3846		1013
1.3866		1339
1.389		1757
1.39		1428
1.391		1728
1.3914		1849
1.3916		1810
1.392		1306
1.3934		1763
1.3956		1975
1.3962		723
1.3974		1876
1.398		1812
1.3982		997
1.3998		309
1.4014		1639
1.4068		1378
1.4132		1979
1.42		1652
1.4294		1541
1.432		159
1.4346		961
1.4354		1730
1.4382		1511
1.4388		220
1.4394		771
1.441		1602
1.4428		1938
1.4434		9
1.4438		1822
1.4466		379
1.4466		1721
1.4468		1964
1.4472		685
1.4472		703
1.4484		42
1.4498		233
1.4502		1952
1.4508		1734
1.4508		1845
1.4512		79
1.4532		1656
1.454		1798
1.4564		1932
1.4578		1737
1.4588		1437
1.4608		689
1.4674		1861
1.469		1976
1.4702		1668
1.4812		583
1.4818		806
1.4836		132
1.4848		1
1.491		92
1.4922		1863
1.4932		1910
1.4946		1702
1.4952		249
1.4954		473
1.4956		1672
1.496		797
1.496		1197
1.497		1783
1.4988		1597
1.4994		39
1.4996		1015
1.5002		313
1.5008		199
1.501		208
1.501		762
1.502		1807
1.5052		306
1.5052		1873
1.5052		1979
1.5054		1646
1.5058		1824
1.506		317
1.506		1759
1.5062		1671
1.5064		1785
1.5066		282
1.5076		1513
1.5078		423
1.5084		906
1.5084		1932
1.5094		412
1.5108		905
1.5108		1750
1.5112		1232
1.5112		1682
1.5118		1708
1.512		1937
1.5122		176
1.5124		1459
1.5126		1783
1.5128		287
1.5132		1813
1.5134		1278
1.5142		1688
1.5148		1748
1.5156		1957
1.5168		1987
1.517		1897
1.5186		286
1.5194		1379
1.5198		749
1.5226		17
1.523		491
1.523		1723
1.5262		1973
1.5268		1750
1.5294		25
1.5306		1842
1.531		1962
1.532		1884
1.5322		1813
1.5364		296
1.5368		298
1.5374		1932
1.5434		526
1.5444		1849
1.555		1942
1.5618		1608
1.5648		948
1.571		292
1.5754		1248
1.577		1257
1.5778		171
1.5782		18
1.579		1390
1.5814		1776
1.5814		1791
1.5814		1815
1.5818		505
1.5826		1103
1.5834		376
1.5838		1974
1.5848		1942
1.5854		1661
1.586		1993
1.5866		57
1.588		1691
1.5882		1634
1.5882		1660
1.589		1720
1.5894		1711
1.5896		499
1.5904		1865
1.5958		1832
1.5968		37
1.5972		1407
1.5978		1029
1.6042		1352
1.6052		690
1.6054		275
1.6062		1615
1.6066		956
1.6082		1129
1.6084		1485
1.609		24
1.6092		1991
1.6098		758
1.6114		1923
1.6124		370
1.613		1034
1.6132		1272
1.6134		1618
1.6136		500
1.614		78
1.6146		923
1.6148		1619
1.6156		1705
1.616		1961
1.6172		815
1.6176		429
1.6176		1255
1.618		1672
1.6184		566
1.6184		696
1.6188		1761
1.6188		1776
1.6188		1974
1.62		1610
1.6216		1829
1.622		1685
1.622		1952
1.6228		1686
1.623		1280
1.6232		1805
1.6244		1643
1.6244		1716
1.6246		1513
1.6258		1677
1.629		1802
1.6306		1902
1.631		1827
1.6316		423
1.634		1148
1.6372		1776
1.6382		1846
1.6384		1997
1.6412		1620
1.6442		1905
1.6514		624
1.6636		1729
1.6658		811
1.6664		1009
1.6664		1071
1.668		1454
1.6726		1993
1.673		1834
1.6734		1166
1.6774		268
1.6778		1206
1.6802		1058
1.681		982
1.681		1589
1.682		41
1.682		653
1.6836		1519
1.6842		1171
1.6842		1701
1.6846		1677
1.6848		659
1.6856		396
1.6856		1681
1.6876		545
1.6876		1607
1.6878		161
1.6878		261
1.6882		1737
1.6884		1156
1.6884		1713
1.6888		1724
1.689		623
1.6892		1803
1.6894		47
1.6894		573
1.6894		1702
1.6896		1279
1.6898		1776
1.6902		586
1.6904		151
1.6904		1335
1.6906		1961
1.691		142
1.691		389
1.691		1813
1.6912		288
1.6912		824
1.6912		1485
1.6914		1652
1.6922		110
1.693		1091
1.693		1447
1.6932		1875
1.6934		1834
1.6934		1843
1.6936		1901
1.6936		1958
1.6938		891
1.6938		1694
1.694		320
1.6944		1956
1.6946		1833
1.6948		1908
1.695		1934
1.6952		1442
1.6952		1538
1.6954		1889
1.6956		1686
1.6956		1787
1.6958		1987
1.6962		1929
1.6964		1746
1.6964		1754
1.6964		1757
1.6968		1197
1.6982		1854
1.6994		460
1.6994		1910
1.6996		665
1.7		1735
1.7002		1867
1.7004		374
1.7006		1897
1.7024		1023
1.703		1430
1.7036		1798
1.7084		1613
1.7108		1368
1.7168		1736
1.7252		1490
1.7268		1986
1.7292		1311
1.734		1674
1.7344		1884
1.736		1388
1.7398		1191
1.7418		309
1.7428		1923
1.7444		1618
1.7466		1664
1.7468		1430
1.7476		1656
1.7494		705
1.7514		1926
1.7598		987
1.7632		1872
1.7638		1180
1.7656		1995
1.7668		1551
1.7672		969
1.768		1806
1.771		1251
1.7712		101
1.7744		1922
1.7746		1876
1.775		536
1.7752		302
1.7756		652
1.7792		681
1.7792		1656
1.7798		1612
1.7798		1654
1.781		549
1.7824		1748
1.7832		1968
1.7834		1893
1.7846		1812
1.7848		1714
1.7926		1611
1.793		912
1.7942		1762
1.8014		77
1.8024		1937
1.8036		552
1.808		1876
1.8104		1770
1.812		1830
1.8162		133
1.8166		1686
1.8182		1327
1.8226		1611
1.823		161
1.8262		1923
1.8312		906
1.833		1279
1.8334		776
1.835		1591
1.8374		1568
1.8382		1512
1.8398		1969
1.841		160
1.8442		1663
1.8448		918
1.845		1168
1.8454		1680
1.847		1552
1.848		1188
1.8494		742
1.8494		1686
1.8494		1716
1.8496		87
1.8506		1991
1.8516		428
1.8516		1000
1.852		1636
1.8532		1888
1.854		585
1.8542		791
1.8544		1613
1.8544		1819
1.8552		719
1.8554		1319
1.8556		1712
1.8556		1808
1.856		1816
1.8572		1310
1.8578		1964
1.8582		895
1.8592		1817
1.8602		498
1.8604		1083
1.861		241
1.8614		1118
1.8616		1774
1.8626		1721
1.8634		1726
1.8636		1025
1.8646		1797
1.8652		1670
1.8656		678
1.8656		1635
1.8656		1964
1.8658		623
1.866		123
1.866		181
1.8666		1853
1.8672		990
1.8682		1619
1.8692		783
1.8692		1350
1.8696		1680
1.8714		109
1.8718		1608
1.872		1790
1.8724		982
1.8734		102
1.8734		1975
1.8746		1991
1.875		1604
1.875		1729
1.876		1799
1.8762		591
1.8778		1543
1.8778		1548
1.8824		1064
1.8824		1947
1.8826		1911
1.884		1425
1.884		1809
1.8846		1584
1.8856		1814
1.886		1715
1.8888		1750
1.8888		1976
1.889		1925
1.904		952
1.9086		1669
1.9126		1794
1.914		1717
1.9146		1692
1.9176		1738
1.9196		1973
1.929		699
1.9318		1590
1.9338		1937
1.935		908
1.9372		184
1.94		89
1.9406		234
1.9406		1311
1.9412		1413
1.9422		1805
1.944		1159
1.9446		118
1.945		1994
1.9456		309
1.9466		322
1.947		1677
1.9478		991
1.9482		321
1.9482		1510
1.9486		557
1.9486		1181
1.9496		1778
1.95		731
1.9506		1148
1.9512		1927
1.9514		1906
1.9516		51
1.9518		372
1.9518		1962
1.952		674
1.952		1114
1.952		1780
1.9522		102
1.9522		577
1.9524		348
1.9524		1110
1.9526		271
1.9526		1922
1.953		1199
1.9534		670
1.9534		1610
1.9536		1278
1.954		532
1.9544		1696
1.9544		1983
1.955		799
1.955		1937
1.955		1958
1.9552		1889
1.9554		1721
1.9556		1686
1.9558		1732
1.9558		1886
1.9558		1913
1.956		1066
1.9564		810
1.9564		1694
1.9564		1727
1.9566		303
1.9566		1752
1.9566		1763
1.957		281
1.957		1666
1.957		1711
1.957		1936
1.9572		995
1.9572		1755
1.9576		1839
1.9576		1935
1.9576		1949
1.958		1917
1.9582		966
1.9582		1044
1.9582		1896
1.9584		1730
1.9586		1676
1.9588		1603
1.959		850
1.9598		1833
1.96		1991
1.9604		453
1.9604		1175
1.9606		1777
1.9614		1670
1.9616		1841
1.9618		1682
1.9618		1812
1.9642		1974
1.9666		1626
1.9748		1181
1.9928		1481
1.9998		664
2.0008		698
2.0014		1862
2.002		1963
2.0046		145
2.005		1097
2.005		1340
2.0058		1769
2.0062		1456
2.0066		1653
2.008		1757
2.0088		692
2.009		1719
2.0118		1102
2.012		1389
2.0124		1953
2.0132		553
2.0138		1607
2.0146		418
2.0148		1232
2.0154		1610
2.0154		1882
2.019		1394
2.0196		1719
2.0198		186
2.0204		1692
2.0222		1850
2.0222		1948
2.0232		1766
2.0238		1655
2.0248		1715
2.0356		1095
2.0388		397
2.0418		736
2.0428		1940
2.0432		1311
2.044		1268
2.0442		313
2.0442		1122
2.0446		1700
2.046		992
2.0468		1854
2.0486		1009
2.0492		1826
2.0498		1932
2.0504		940
2.0504		1439
2.0506		1766
2.0508		1711
2.0514		1691
2.0518		789
2.052		492
2.0542		464
2.0542		1660
2.0546		1993
2.0548		1066
2.0552		369
2.0574		1640
2.0584		1923
2.0584		1971
2.059		463
2.0594		1787
2.0594		1943
2.0604		1783
2.0616		119
2.0626		1121
2.0628		866
2.0652		1723
2.0662		1958
2.067		52
2.0676		1880
2.0688		1981
2.072		1826
2.0724		534
2.0738		147
2.0746		1100
2.0778		1796
2.0784		236
2.084		969
2.0872		591
2.0892		537
2.0904		1748
2.0924		1606
2.0936		265
2.0942		1883
2.096		972
2.0972		1905
2.0982		1795
2.1002		1817
2.1004		793
2.101		1320
2.1014		1785
2.102		1678
2.1038		1735
2.1094		1290
2.1116		1814
2.1144		1505
2.117		1100
2.1174		1686
2.1178		583
2.1184		351
2.1232		19
2.1232		58
2.124		1958
2.1242		353
2.1242		1501
2.1268		1694
2.1284		430
2.1284		842
2.13		159
2.13		1988
2.1306		152
2.1312		1647
2.1318		1628
2.1322		1864
2.1328		1788
2.1332		35
2.1338		1624
2.1338		1916
2.1342		1929
2.1356		1785
2.1362		1606
2.1368		1817
2.1376		187
2.1384		1218
2.1384		1843
2.1402		1974
2.1414		387
2.1442		1485
2.1442		1558
2.1448		1998
2.1486		1776
2.1516		1915
2.154		1983
2.1584		1296
2.159		460
2.1596		1570
2.1622		232
2.1668		788
2.1688		1151
2.1704		1864
2.173		729
2.173		1638
2.1742		837
2.1754		983
2.1754		1951
2.1774		1188
2.1774		1870
2.178		1823
2.179		1071
2.1814		1934
2.1816		1629
2.1816		1879
2.1824		1985
2.1828		1634
2.1832		1903
2.1854		1754
2.1862		1990
2.1914		990
2.1946		745
2.1982		149
2.2024		339
2.2038		1451
2.2074		1913
2.208		1808
2.2084		489
2.2098		786
2.21		1626
2.2118		1694
2.2118		1872
2.212		1659
2.2146		1935
2.216		583
2.2168		427
2.2172		1765
2.22		73
2.2222		1459
2.2262		1642
2.2336		817
2.2342		676
2.237		750
2.2396		1684
2.2404		909
2.2424		1969
2.243		355
2.2452		1780
2.2452		1951
2.2452		1983
2.2454		585
2.2466		1962
2.2492		1797
2.2492		1859
2.2496		477
2.25		787
2.2516		1870
2.252		1662
2.2558		1076
2.2604		691
2.2626		1753
2.2628		48
2.2656		1735
2.2684		761
2.2684		1266
2.2708		993
2.2736		1353
2.274		539
2.274		1986
2.275		1715
2.2754		1409
2.276		1478
2.276		1805
2.2766		377
2.2786		1889
2.2792		1957
2.2794		921
2.2796		1169
2.28		47
2.2804		306
2.2824		1655
2.283		1982
2.2834		835
2.2838		1996
2.285		1981
2.2852		1177
2.2862		1641
2.2864		1901
2.2868		1756
2.2872		753
2.2882		1422
2.2882		1653
2.2886		1906
2.2886		1911
2.2896		724
2.2928		1802
2.2934		1721
2.2944		1009
2.2946		1955
2.2966		1837
2.2992		1640
2.2996		1750
2.2998		434
2.3026		1841
2.3218		1719
2.3236		1419
2.3258		522
2.327		1985
2.329		1752
2.331		1757
2.332		373
2.3324		1914
2.3364		253
2.3378		204
2.3382		1999
2.339		1834
2.3396		1631
2.3414		196
2.3432		1974
2.3436		1771
2.3458		1236
2.3458		1623
2.3476		1728
2.3514		1681
2.353		1936
2.3536		728
2.3542		1362
2.3548		528
2.3558		1720
2.3566		897
2.3566		1640
2.3576		34
2.358		1649
2.3624		1968
2.3644		218
2.368		1936
2.3692		1625
2.3694		253
2.3742		726
2.3776		474
2.3808		1452
2.3814		1998
2.3816		1113
2.3832		1491
2.3852		1764
2.3866		490
2.3866		826
2.3868		1561
2.3872		352
2.3882		1740
2.3886		1763
[truncated: 89,574 more rows]
