# Supplementary material for: Memory consolidation and improvement by synaptic tagging and capture in recurrent neural networks
Source: Commun Biol. 2021 Mar 3;4:275. doi: 10.1038/s42003-021-01778-y (PMC7977149; doi:10.1038/s42003-021-01778-y)
Supplement: Supplementary file 4 — Supplementary Data 2 [file 42003_2021_1778_MOESM4_ESM.zip › Figure 3f/10s-recall/20-08-25_01-41-31_spike_raster.txt]

0.013		1263
0.0264		361
0.0266		1401
0.0278		446
0.0278		1613
0.0294		1445
0.03		1349
0.0302		405
0.0302		1643
0.0304		1996
0.0308		779
0.031		63
0.034		1738
0.0344		1608
0.0346		1058
0.0346		1811
0.0348		851
0.036		600
0.0362		1773
0.0364		1923
0.0368		1831
0.0368		1850
0.0374		564
0.0376		527
0.0388		267
0.0392		709
0.0396		1926
0.04		1877
0.0408		332
0.0408		819
0.041		1701
0.0412		1035
0.0414		1988
0.0424		1146
0.0432		1539
0.044		1406
0.044		1891
0.0444		1167
0.0462		1633
0.0466		1850
0.0468		1561
0.0468		1794
0.0468		1847
0.0472		1960
0.0474		1944
0.0478		1689
0.0486		1648
0.0486		1983
0.0488		1851
0.049		1244
0.049		1276
0.0494		1061
0.0494		1649
0.0494		1746
0.0498		1744
0.05		1853
0.0504		959
0.051		1998
0.0528		1833
0.0554		120
0.058		1801
0.0864		1366
0.0874		1125
0.09		1831
0.0928		1756
0.0944		502
0.0956		97
0.0962		226
0.097		335
0.0978		534
0.099		358
0.1		1805
0.1006		1609
0.1016		574
0.1018		729
0.1022		950
0.1022		1853
0.1024		1734
0.1032		1649
0.1034		1777
0.1036		290
0.104		445
0.1048		1412
0.105		1858
0.1052		309
0.1054		1808
0.106		1992
0.1068		670
0.1072		1069
0.1074		1788
0.1076		551
0.1076		1987
0.1078		1646
0.109		187
0.109		1832
0.111		1800
0.111		1932
0.1118		1730
0.112		804
0.1126		1962
0.1128		1940
0.1136		1802
0.1142		1315
0.1152		1922
0.1152		1929
0.1156		1912
0.1202		192
0.1206		1079
0.121		1960
0.1272		1739
0.1336		1751
0.1358		527
0.1434		900
0.1484		212
0.1526		1056
0.1528		1955
0.153		1807
0.1542		964
0.1582		355
0.1592		151
0.1598		1640
0.16		808
0.1608		1093
0.1616		1258
0.162		935
0.1622		1322
0.1644		1658
0.1644		1878
0.1656		1688
0.1658		420
0.166		192
0.1662		0
0.1666		1722
0.1666		1955
0.1668		6
0.1676		1668
0.1678		1512
0.168		1886
0.1686		1770
0.1698		71
0.17		1646
0.1716		1347
0.1718		1962
0.172		1989
0.1724		889
0.1724		1801
0.1738		1546
0.1738		1730
0.1754		39
0.1772		857
0.1774		1932
0.1776		678
0.1776		1685
0.1782		1929
0.1786		1626
0.1786		1888
0.1788		763
0.1788		891
0.1788		1539
0.179		996
0.1792		1044
0.1796		1779
0.1806		944
0.1806		1921
0.1824		1689
0.183		1293
0.183		1629
0.183		1906
0.1832		1611
0.184		185
0.1854		1801
0.1854		1923
0.1856		1301
0.1856		1671
0.1862		460
0.1874		661
0.1878		47
0.188		1682
0.1894		1955
0.1906		96
0.192		1963
0.1964		1685
0.201		1240
0.2052		1286
0.2096		1481
0.211		1870
0.2112		1689
0.2132		361
0.2194		1930
0.2198		976
0.22		1727
0.221		1878
0.2212		662
0.2218		1911
0.226		1799
0.2288		1490
0.2336		1828
0.241		1414
0.2412		118
0.2446		213
0.2464		846
0.2482		1128
0.2494		1583
0.2496		16
0.25		1652
0.2502		381
0.2512		1250
0.2518		986
0.2518		1790
0.2522		1893
0.2524		1698
0.2526		1952
0.2534		1994
0.2542		1195
0.2546		82
0.2546		1077
0.2552		1941
0.2554		1182
0.2558		376
0.2558		1713
0.2564		1302
0.257		1835
0.2576		734
0.258		1852
0.2584		1862
0.2588		1632
0.259		1113
0.259		1114
0.2594		314
0.2594		1712
0.2596		1612
0.2602		1305
0.2604		1470
0.2606		1058
0.2612		660
0.2612		1765
0.2612		1915
0.262		1890
0.2624		1709
0.2628		1870
0.2634		1830
0.2638		1638
0.2638		1726
0.264		1617
0.264		1807
0.2644		1968
0.2648		1764
0.265		1642
0.265		1957
0.2652		1652
0.2654		1942
0.2658		1906
0.266		1694
0.2668		1038
0.267		1928
0.268		1043
0.2712		477
0.2786		1617
0.2916		1629
0.3002		1789
0.3016		1248
0.3042		1295
0.305		597
0.3094		1744
0.3104		1841
0.3108		1993
0.3118		250
0.3124		1881
0.3144		1638
0.317		829
0.3172		1661
0.319		828
0.3202		1161
0.323		1038
0.3232		1940
0.3266		5
0.3274		1695
0.328		1607
0.3292		325
0.3294		1811
0.3352		1323
0.3352		1479
0.338		805
0.3384		628
0.3386		1732
0.3402		858
0.3404		1790
0.343		802
0.343		1394
0.347		1031
0.3474		1231
0.3508		1691
0.3518		1173
0.3518		1961
0.352		1501
0.3524		1136
0.355		1866
0.3556		271
0.3562		1973
0.3566		1999
0.3568		204
0.3568		634
0.3568		1911
0.3576		1843
0.3582		1722
0.3586		1879
0.3588		1802
0.359		550
0.3596		1997
0.36		1620
0.3604		1706
0.362		1692
0.363		710
0.3642		1649
0.3646		519
0.3666		193
0.3678		263
0.3716		1923
0.3726		1349
0.374		402
0.3776		555
0.3786		107
0.3814		1681
0.382		819
0.3836		1833
0.3862		1773
0.3866		961
0.3872		143
0.3872		1948
0.3874		1608
0.3898		1693
0.3906		789
0.392		1801
0.3944		798
0.3946		1977
0.4004		1833
0.4058		1380
0.409		1216
0.4114		59
0.4152		1467
0.4162		205
0.4162		309
0.4192		1121
0.4192		1927
0.4194		1685
0.4198		1740
0.4214		1808
0.4218		1654
0.422		1055
0.4224		830
0.4224		1670
0.4224		1878
0.4228		1154
0.4228		1886
0.4234		1720
0.4236		1936
0.4286		115
0.4288		1714
0.4292		1993
0.4314		963
0.4336		188
0.4388		1696
0.4458		1756
0.4464		952
0.447		911
0.4492		1877
0.4508		1808
0.4512		1807
0.4536		1654
0.4562		1872
0.4608		675
0.4618		804
0.4666		509
0.4672		1985
0.4678		10
0.4678		1387
0.4692		318
0.4694		1479
0.4712		1816
0.4716		1841
0.4724		1735
0.4732		1870
0.4736		1165
0.4738		1416
0.4744		547
0.4746		115
0.4748		1660
0.4778		1478
0.4788		1882
0.4792		961
0.4794		355
0.4794		1959
0.4806		1714
0.4814		1782
0.4822		1995
0.4828		1609
0.484		1832
0.4842		1688
0.4846		1154
0.4846		1690
0.4846		1833
0.4854		1775
0.4864		1507
0.4892		71
0.4892		121
0.4892		1486
0.4898		944
0.4926		1859
0.495		1840
0.4956		1878
0.4958		40
0.4972		1784
0.4978		1813
0.4998		1338
0.5002		1543
0.5002		1707
0.5042		1531
0.5088		1791
0.51		1827
0.5108		1820
0.512		1730
0.5214		55
0.526		1408
0.5294		840
0.5312		1062
0.5332		446
0.534		1094
0.5346		1880
0.5348		859
0.5354		1821
0.5354		1892
0.5372		1697
0.5376		1687
0.5382		1429
0.54		1647
0.5414		700
0.5414		1876
0.5416		413
0.5416		1890
0.5456		1826
0.546		1641
0.547		974
0.549		1185
0.5502		503
0.5502		1583
0.5504		520
0.5504		838
0.551		1513
0.5514		1789
0.5522		35
0.5536		429
0.554		1769
0.5546		1612
0.555		51
0.555		667
0.5552		1886
0.5556		1423
0.557		1738
0.5572		1722
0.5574		1807
0.558		1475
0.5582		784
0.5582		1801
0.5588		1654
0.559		440
0.5592		1810
0.5594		1829
0.56		1126
0.561		1942
0.5614		73
0.5626		1871
0.5634		1682
0.5636		489
0.5638		1817
0.5638		1870
0.5644		1981
0.565		1362
0.567		647
0.5686		1625
0.5698		1688
0.5712		883
0.5718		1035
0.5766		176
0.5784		1790
0.582		1875
0.5844		1110
0.588		1777
0.5886		552
0.5898		1179
0.593		1604
0.5932		1910
0.595		1854
0.5954		1237
0.5956		1419
0.5984		1774
0.5992		1811
0.6022		1211
0.6028		335
0.6062		1716
0.608		1949
0.6112		809
0.6112		1819
0.6118		1930
0.615		1839
0.6168		1658
0.6178		1029
0.6208		1828
0.6218		1915
0.6232		421
0.6252		1854
0.6332		622
0.6356		380
0.6364		256
0.6364		1247
0.6368		1198
0.6384		1585
0.6416		1907
0.642		17
0.642		1816
0.643		1638
0.6432		1145
0.6444		794
0.6448		1427
0.6448		1979
0.6472		1121
0.6472		1607
0.648		1660
0.6486		1874
0.649		1332
0.649		1921
0.6492		1640
0.6498		1651
0.6504		1739
0.6516		565
0.6548		1889
0.656		1401
0.6574		1678
0.6576		1907
0.66		1104
0.662		232
0.6622		1828
0.6628		697
0.6644		773
0.6658		1923
0.6666		1811
0.6698		1519
0.6714		393
0.6718		1798
0.6724		1061
0.6726		1848
0.6736		1247
0.675		1622
0.6764		1681
0.6768		1221
0.6776		1069
0.6778		1840
0.6784		282
0.6788		1476
0.6804		1803
0.6808		1980
0.681		583
0.6822		1940
0.6824		1464
0.6846		1775
0.6848		1947
0.6854		1910
0.6866		1757
0.687		1897
0.6872		1356
0.6876		1686
0.6886		1900
0.6886		1961
0.6906		1146
0.6968		237
0.7002		429
0.7006		1847
0.7008		1788
0.7012		1129
0.702		1799
0.71		145
0.7134		571
0.7146		1993
0.7148		1521
0.7174		1655
0.7188		681
0.719		1856
0.7232		1789
0.7246		1748
0.7276		354
0.7296		26
0.7312		430
0.7336		1923
0.7338		1917
0.735		1942
0.7364		1209
0.7368		1040
0.7372		947
0.7376		589
0.739		356
0.7406		1532
0.7416		1620
0.7436		176
0.7444		729
0.7444		1986
0.745		1870
0.746		1408
0.746		1851
0.747		1916
0.7474		1017
0.7486		1442
0.749		1806
0.751		1778
0.7526		1035
0.7526		1666
0.7528		837
0.754		536
0.7548		1825
0.7554		63
0.7564		476
0.757		1810
0.7586		1802
0.7588		1081
0.7588		1744
0.759		1711
0.7594		1621
0.7596		1119
0.7596		1972
0.76		1397
0.761		1326
0.7616		670
0.7618		541
0.764		1603
0.7644		1758
0.7646		1695
0.765		1764
0.7654		1945
0.7658		1858
0.7682		1856
0.7686		504
0.7702		1833
0.776		1322
0.7774		683
0.7808		1045
0.7832		604
0.785		188
0.7876		1801
0.7878		710
0.789		547
0.789		1853
0.7896		440
0.7912		1877
0.7922		1558
0.7922		1695
0.7936		1959
0.794		1620
0.794		1732
0.7944		1898
0.795		1383
0.7984		1809
0.8016		1961
0.8054		1995
0.8058		1752
0.807		1987
0.8076		507
0.809		1279
0.8094		1071
0.8096		334
0.8126		1819
0.8132		6
0.8138		881
0.8166		1030
0.819		1912
0.8208		1684
0.8212		1900
0.823		1842
0.8248		1885
0.8288		318
0.8294		494
0.834		1816
0.8342		500
0.836		1999
0.841		1744
0.8412		321
0.8436		1924
0.8448		1779
0.8452		602
0.8462		146
0.8504		1910
0.8522		850
0.8526		1870
0.8538		1731
0.8558		141
0.8586		794
0.8598		1009
0.8638		703
0.8644		1431
0.865		654
0.8666		557
0.868		447
0.8692		700
0.8694		1731
0.8694		1793
0.8696		1867
0.8712		1811
0.8718		121
0.8718		1698
0.872		1864
0.873		1972
0.8734		558
0.8734		1144
0.8736		1682
0.8742		916
0.8742		1780
0.8744		1449
0.8746		1605
0.8758		1745
0.8778		1386
0.8792		1710
0.8804		1904
0.882		1643
0.8834		1870
0.8852		1479
0.888		1736
0.8888		1837
0.8916		1970
0.894		1734
0.8976		1703
0.9124		74
0.9138		1282
0.9148		1682
0.916		1981
0.917		796
0.92		1850
0.9204		260
0.9208		1496
0.9222		1660
0.923		5
0.924		353
0.9248		1361
0.926		561
0.9286		1700
0.9296		1634
0.93		301
0.93		1715
0.9318		1828
0.9318		1854
0.9322		1874
0.9334		998
0.9342		1311
0.9346		1397
0.9362		1716
0.9364		1771
0.938		564
0.938		1984
0.9388		1722
0.9398		1816
0.9412		1992
0.942		632
0.942		1851
0.9422		488
0.9438		465
0.9454		1960
0.9504		1741
0.9508		1345
0.952		1941
0.9534		1059
0.9558		1994
0.9588		934
0.9628		1848
0.9662		1640
0.9674		1955
0.974		1181
0.98		42
0.9806		188
0.9812		1734
0.9838		1880
0.9852		1676
0.9914		677
0.993		1577
0.994		955
0.9972		1287
0.9978		809
0.9982		1640
0.9988		1820
0.9992		559
0.9994		307
0.9998		255
1.0012		1317
1.0014		99
1.0024		1680
1.003		927
1.0054		1600
1.0066		1049
1.0072		1004
1.0072		1055
1.0074		1866
1.008		601
1.0082		763
1.0082		1729
1.0086		336
1.0086		1844
1.0092		1478
1.0092		1917
1.0094		544
1.0098		539
1.01		1871
1.01		1903
1.012		446
1.0126		1061
1.0126		1900
1.0128		530
1.0128		1060
1.0128		1438
1.0132		1749
1.0134		737
1.0134		1856
1.0136		1907
1.0138		274
1.0142		1818
1.0146		1012
1.0148		1022
1.0154		1827
1.016		474
1.0162		301
1.0164		1711
1.0172		1774
1.0174		591
1.018		1734
1.018		1883
1.0182		1942
1.0186		1797
1.0186		1997
1.0188		1824
1.0196		1744
1.0204		1163
1.0204		1219
1.0208		1814
1.0212		1566
1.0226		162
1.0226		1753
1.0226		1964
1.0232		568
1.0236		1716
1.0248		1626
1.027		1442
1.0286		986
1.0298		1077
1.0318		753
1.0328		1835
1.0348		1169
1.035		1823
1.0352		1735
1.0378		833
1.0434		113
1.0498		1074
1.0508		989
1.0512		1714
1.054		1018
1.0548		738
1.0556		1684
1.0558		1963
1.0564		161
1.0574		1825
1.058		1994
1.0586		634
1.0586		1859
1.0598		231
1.0612		1924
1.0622		1246
1.0634		99
1.0644		1319
1.0648		627
1.0666		920
1.0678		1848
1.0686		1877
1.0688		1796
1.069		1823
1.0696		1770
1.0704		1879
1.0716		1696
1.0718		964
1.0736		1882
1.0738		513
1.0774		1513
1.0806		1189
1.0832		1510
1.0872		1874
1.0872		1902
1.089		1343
1.0904		1657
1.0912		1568
1.092		1096
1.0936		1181
1.0954		1699
1.0994		1640
1.1018		536
1.1018		1162
1.1024		374
1.1026		1282
1.1066		1163
1.1078		1833
1.1088		1019
1.1102		781
1.1104		742
1.1136		1371
1.1138		898
1.1138		1530
1.1142		1866
1.1146		1239
1.115		347
1.1154		1908
1.1164		1741
1.1172		1623
1.1174		1840
1.1182		1609
1.1192		1655
1.1202		748
1.121		1400
1.123		1912
1.1234		1984
1.1238		1961
1.1254		1758
1.1254		1866
1.1264		674
1.1288		825
1.1308		1191
1.1312		536
1.1314		1886
1.1324		1832
1.1346		1605
1.1348		236
1.1354		286
1.14		1849
1.1446		706
1.1448		1581
1.1468		1268
1.1472		551
1.1476		1109
1.1482		763
1.1514		1149
1.1518		1615
1.1518		1752
1.153		1729
1.1536		1674
1.1542		737
1.1542		1827
1.1542		1842
1.1544		1722
1.1544		1855
1.156		1619
1.1566		1239
1.1578		1630
1.158		1636
1.159		212
1.1636		745
1.1646		1983
1.1656		918
1.167		1791
1.1672		548
1.1684		1141
1.169		733
1.178		246
1.1788		1803
1.1798		1686
1.1806		1282
1.1812		1949
1.1818		325
1.1858		653
1.1872		1397
1.1892		1876
1.1898		735
1.1906		1690
1.1928		1616
1.194		681
1.1944		1703
1.1946		1094
1.1954		1648
1.1956		741
1.1958		1816
1.197		479
1.1972		211
1.1988		1143
1.199		1846
1.2004		1814
1.2008		487
1.2012		1080
1.204		656
1.204		676
1.2046		1892
1.2066		1778
1.2074		1554
1.2074		1718
1.2078		1943
1.2082		547
1.2094		1768
1.2102		1855
1.2104		824
1.2104		858
1.2122		1407
1.2128		1363
1.2138		1913
1.2144		1996
1.2154		1475
1.2156		1847
1.2166		1870
1.2194		1933
1.22		1558
1.22		1999
1.2218		1622
1.2222		1613
1.2224		1976
1.2234		1195
1.2282		56
1.23		1882
1.2314		184
1.2326		1615
1.2388		1837
1.2454		1477
1.2492		1543
1.255		1316
1.2552		541
1.2574		684
1.2582		511
1.2582		631
1.2606		1039
1.2606		1900
1.263		242
1.2634		1789
1.264		1968
1.2644		1746
1.2644		1799
1.2646		1131
1.2654		1880
1.2658		540
1.2668		1638
1.2676		1892
1.268		335
1.2684		1671
1.2692		767
1.2694		85
1.2694		447
1.272		1885
1.273		1191
1.2732		1006
1.2734		646
1.2734		1716
1.2742		1675
1.2744		1261
1.276		565
1.2764		625
1.277		1660
1.277		1739
1.2774		782
1.2774		1988
1.2776		980
1.278		1713
1.2784		1860
1.2786		1618
1.2806		550
1.2806		1617
1.2808		1909
1.2812		1426
1.282		510
1.282		1245
1.2828		1675
1.2832		1135
1.2832		1867
1.2834		1192
1.284		1648
1.285		1816
1.285		1871
1.2852		1924
1.2862		1674
1.2864		445
1.287		890
1.2878		1680
1.2878		1757
1.2878		1779
1.2892		69
1.2894		525
1.29		611
1.2904		1633
1.2916		1742
1.2942		1960
1.295		1611
1.2962		860
1.3		1203
1.3006		879
1.3016		1666
1.3072		1091
1.3106		1965
1.3108		1685
1.3152		484
1.3156		429
1.3184		111
1.321		1969
1.3222		1050
1.3234		1343
1.3246		82
1.3256		1002
1.3278		1864
1.3286		1770
1.3288		1374
1.333		85
1.3334		632
1.334		591
1.3364		1664
1.3372		358
1.3374		375
1.3376		1301
1.338		164
1.338		1887
1.3382		1849
1.3386		451
1.3394		1858
1.3398		359
1.3412		1703
1.3412		1920
1.3414		1841
1.3422		996
1.3428		1295
1.3432		235
1.3438		1610
1.3438		1954
1.3438		1982
1.344		1690
1.3442		212
1.3458		1891
1.3462		1364
1.3464		819
1.3476		40
1.3476		1674
1.3476		1947
1.348		1626
1.3486		548
1.3492		656
1.35		1089
1.3502		1871
1.3504		518
1.3506		1604
1.3508		743
1.351		1675
1.3512		613
1.352		1345
1.3526		985
1.353		1771
1.3538		1704
1.3548		1859
1.3556		1833
1.356		979
1.3562		1954
1.357		1972
1.3572		773
1.3574		138
1.3574		1720
1.3576		1810
1.3598		1802
1.3632		1759
1.3656		1845
1.3756		1941
1.3784		638
1.3846		1356
1.3854		781
1.3854		1648
1.3886		992
1.3914		1206
1.3926		1565
1.3926		1898
1.3932		1062
1.3952		1884
1.3966		1943
1.397		1710
1.3984		1899
1.403		946
1.4038		1880
1.408		1321
1.4108		954
1.4132		1326
1.4192		904
1.4202		1791
1.4204		1764
1.4206		680
1.4208		725
1.4208		1928
1.4216		1917
1.4244		257
1.4244		1971
1.425		867
1.4258		1597
1.426		1870
1.4266		535
1.4292		1878
1.4296		1499
1.4316		568
1.432		1695
1.4322		1775
1.434		1944
1.434		1993
1.4354		1980
1.4366		1957
1.4392		1972
1.4398		725
1.4414		1706
1.444		1929
1.4482		191
1.4574		52
1.4588		1829
1.459		824
1.4622		252
1.467		1750
1.4672		1560
1.4678		800
1.4686		184
1.4706		1422
1.4708		1778
1.471		1603
1.473		327
1.4744		264
1.477		1804
1.4774		984
1.4778		1805
1.478		1220
1.478		1848
1.4786		1723
1.4794		356
1.48		1405
1.4818		545
1.4826		1779
1.4834		364
1.4842		534
1.4844		1615
1.485		1601
1.4866		1524
1.4874		1558
1.4878		1610
1.4878		1846
1.4882		189
1.4886		541
1.4896		1519
1.4902		1734
1.4914		198
1.4916		1914
1.4922		1873
1.4924		1606
1.4926		1752
1.4944		729
1.495		1333
1.4952		628
1.4952		956
1.4952		1429
1.496		1657
1.4962		1751
1.4966		1687
1.4966		1872
1.498		1891
1.4982		1810
1.499		1003
1.4994		1701
1.4996		1334
1.5		1709
1.5002		1712
1.5002		1784
1.5012		1827
1.5022		1959
1.5024		1932
1.5036		532
1.5044		1974
1.505		1870
1.5062		1172
1.511		666
1.5238		371
1.5288		62
1.5332		222
1.536		818
1.5372		1583
1.5376		1876
1.5386		1118
1.5394		1787
1.5422		1090
1.5424		1442
1.5424		1769
1.5426		1126
1.5436		1192
1.545		1949
1.5458		1145
1.5464		1682
1.547		1906
1.5472		1869
1.5478		54
1.5484		1856
1.5484		1962
1.5488		630
1.55		1024
1.5512		1514
1.5516		1346
1.552		327
1.5542		688
1.5564		1981
1.558		1967
1.5584		1695
1.5588		120
1.559		1880
1.5596		1614
1.563		71
1.5656		1145
1.5694		1850
1.5726		1865
1.5734		589
1.5736		1806
1.5778		1636
1.5788		1460
1.585		1972
1.5852		983
1.5856		1623
1.5882		641
1.589		1693
1.5904		1671
1.5914		429
1.5922		282
1.5928		1997
1.5964		1657
1.5978		716
1.598		1562
1.5992		366
1.6004		1329
1.6014		276
1.6014		1075
1.6034		418
1.6046		1608
1.6046		1745
1.605		1857
1.6092		1633
1.6096		564
1.6102		1555
1.6106		134
1.6108		1786
1.6118		936
1.6132		1411
1.614		1149
1.6142		1920
1.6144		1844
1.6148		1374
1.6152		1771
1.6154		319
1.6166		1872
1.6174		377
1.6176		1966
1.618		1693
1.6182		1626
1.6184		1754
1.6192		1605
1.6192		1697
1.6198		1837
1.62		891
1.6214		1636
1.6228		1197
1.6234		1766
1.6252		1059
1.6308		1757
1.6322		1454
1.6378		1579
1.638		288
1.638		1483
1.6424		1770
1.6432		1470
1.6442		250
1.648		1990
1.6488		1331
1.649		414
1.6498		1595
1.6502		1653
1.6514		978
1.6516		1558
1.6522		1837
1.6528		513
1.6532		1807
1.6538		1750
1.6538		1858
1.6542		189
1.6546		1628
1.6548		881
1.6558		1844
1.656		1934
1.6562		1108
1.6574		1638
1.6576		1868
1.6584		715
1.6616		626
1.6618		1661
1.662		1688
1.6624		1618
1.6632		101
1.6634		421
1.6646		199
1.665		1180
1.666		536
1.667		1238
1.6684		818
1.6692		1843
1.6694		1331
1.671		472
1.6714		1959
1.6718		1968
1.6734		213
1.6736		1893
1.6738		1861
1.6754		1415
1.6758		1724
1.6762		1868
1.6772		1296
1.6788		1866
1.6806		692
1.6872		1697
1.6876		909
1.6888		438
1.6894		1954
1.6918		1908
1.6934		922
1.6962		1859
1.6964		1305
1.6998		1592
1.7012		1413
1.7026		1694
1.7046		1689
1.705		1865
1.7054		1477
1.7074		1895
1.7084		1777
1.7118		1032
1.7124		1830
1.7152		326
1.716		255
1.7194		1817
1.7196		856
1.7204		1895
1.7212		658
1.7242		1515
1.7242		1938
1.7266		1796
1.7296		527
1.73		927
1.7302		1711
1.7314		805
1.7322		1707
1.7332		1772
1.7372		1463
1.7388		1120
1.7396		1282
1.7412		1791
1.7434		1882
1.744		1681
1.7464		1676
1.7468		1850
1.75		1316
1.7534		283
1.7544		494
1.7574		1982
1.758		938
1.7582		1122
1.7604		1709
1.7622		1167
1.7626		1967
1.764		1481
1.7662		1343
1.7666		1632
1.7668		1374
1.7674		335
1.769		675
1.77		1929
1.771		1319
1.7716		1676
1.772		1887
1.7722		614
1.7722		1170
1.7726		1888
1.7728		1821
1.773		1805
1.7732		1175
1.7732		1918
1.7742		1863
1.7742		1997
1.7756		1899
1.7762		1740
1.7774		757
1.7794		1700
1.7794		1837
1.781		1695
1.7822		157
1.7826		127
1.786		1873
1.7892		1775
1.7898		1798
1.8034		1902
1.8092		456
1.8102		1758
1.8114		1303
1.8194		847
1.8232		824
1.8272		1754
1.8282		1910
1.8286		342
1.8302		1278
1.8314		868
1.8344		996
1.8348		1342
1.8354		1832
1.8362		1744
1.837		1722
1.8378		440
1.8378		1004
1.838		1931
1.8386		89
1.8392		1707
1.84		1387
1.8404		730
1.8406		395
1.8406		1959
1.841		224
1.8412		321
1.8426		1903
1.843		1811
1.8438		1813
1.8444		1671
1.8444		1907
1.8458		1023
1.8462		1916
1.8464		1911
1.8466		1093
1.847		1777
1.849		1415
1.8494		175
1.8496		442
1.8498		366
1.8498		755
1.8498		1675
1.8502		1446
1.851		1928
1.8518		1108
1.8528		1783
1.8536		1754
1.8552		1968
1.8554		1685
1.8584		1756
1.8594		1811
1.8644		1017
1.8696		1714
1.8702		1809
1.8708		1762
1.872		1802
1.88		1648
1.8808		1538
1.8822		1754
1.8828		722
1.8856		262
1.8858		1646
1.8868		303
1.8878		486
1.8916		1845
1.892		1879
1.8926		662
1.8936		1231
1.8946		24
1.8948		1906
1.8988		1937
1.8994		1977
1.9		1792
1.9018		1987
1.9042		1610
1.9044		970
1.9044		1944
1.9054		1999
1.9064		1954
1.907		1902
1.9072		1765
1.9158		1959
1.9208		1997
1.9246		1821
1.929		1219
1.9316		825
1.9356		1106
1.9376		1859
1.9422		301
1.9426		1521
1.9442		1444
1.9454		649
1.9466		1995
1.9486		1749
1.9494		767
1.9496		1914
1.9508		1540
1.9514		1448
1.9534		1909
1.9538		1760
1.954		1716
1.9548		40
1.9554		1894
1.9564		355
1.9566		1934
1.957		975
1.9572		651
1.9588		1751
1.959		268
1.9604		1670
1.961		1767
1.9612		356
1.9612		966
1.9614		348
1.9616		1667
1.9622		1728
1.9626		1646
1.964		1812
1.9646		1831
1.965		1857
1.9656		1734
1.9666		1775
1.9672		1820
1.9766		359
1.9804		1844
1.9918		1957
1.9932		1174
2.0056		412
2.008		1036
2.009		154
2.0102		1045
2.0104		139
2.0126		1220
2.013		1227
2.0142		736
2.0148		1749
2.016		350
2.016		1800
2.0178		545
2.0184		1748
2.0194		1621
2.02		237
2.02		823
2.02		1656
2.0204		664
2.0204		920
2.0214		658
2.022		1389
2.0226		1785
2.0228		449
2.0234		1690
2.0236		276
2.0238		628
2.024		1880
2.0246		1239
2.0246		1343
2.025		62
2.025		841
2.0256		1344
2.0258		491
2.0258		1740
2.026		1797
2.0264		1918
2.0268		1705
2.0268		1747
2.0268		1878
2.0276		1409
2.0276		1735
2.028		1725
2.028		1936
2.0282		324
2.0286		836
2.0288		1651
2.0288		1993
2.0292		706
2.0292		1911
2.0294		1692
2.0296		912
2.0296		1637
2.0298		1813
2.0302		394
2.0302		1665
2.0302		1685
2.032		1148
2.0334		756
2.0338		1734
2.034		1621
2.0342		1823
2.0348		1981
2.0358		1511
2.0372		1908
2.039		184
2.0398		1824
2.04		431
2.0422		1736
2.047		1654
2.0586		1094
2.0632		1670
2.0666		1658
2.0682		1757
2.0702		1065
2.0714		985
2.078		1609
2.0786		1936
2.081		624
2.0838		1439
2.0858		1641
2.086		126
2.0862		1835
2.0868		1887
2.093		995
2.0952		144
2.097		1711
2.0976		328
2.098		1918
2.0988		1118
2.0988		1615
2.1008		320
2.1008		1728
2.101		424
2.1014		1157
2.1016		617
2.1016		1608
2.1038		1653
2.1054		1718
2.106		643
2.1068		193
2.107		553
2.1084		903
2.1102		285
2.1104		1986
2.1106		438
2.111		408
2.111		1762
2.1122		1691
2.1136		25
2.1136		1942
2.1144		1258
2.1148		1903
2.1154		1276
2.1154		1767
2.1158		1215
2.116		792
2.1168		1653
2.117		1836
2.1176		1019
2.1196		1169
2.1208		1974
2.121		666
2.1214		1917
2.1216		1496
2.1218		1830
2.1224		1382
2.1226		404
2.1226		1604
2.1226		1670
2.1236		1946
2.1254		1683
2.1262		1064
2.1264		1654
2.1276		784
2.1286		1649
2.1288		205
2.1292		1942
2.13		744
2.1304		1667
2.1306		1991
2.1316		1679
2.1328		1895
2.1346		1618
2.1458		1765
2.1496		727
2.1506		1334
2.1522		1837
2.1566		1799
2.1602		844
2.1606		1782
2.165		1610
2.1654		878
2.1678		965
2.1686		565
2.1702		1892
2.1712		1075
2.1734		1978
2.176		1410
2.1768		717
2.1768		1339
2.1778		929
2.1802		1647
2.181		1368
2.1814		1365
2.1822		377
2.1822		1340
2.1824		692
2.1828		1700
2.1828		1724
2.185		1687
2.1856		1940
2.1858		1957
2.1866		33
2.1866		1719
2.1866		1936
2.187		1068
2.187		1736
2.187		1959
2.1882		1318
2.1884		1778
2.1898		1969
2.1908		571
2.191		643
2.1928		1173
2.1958		736
2.1992		1679
2.2008		574
2.201		1146
2.201		1760
2.2022		1022
2.2024		1676
2.2026		73
2.204		814
2.204		1643
2.2046		126
2.2046		1781
2.2066		868
2.2068		1746
2.2074		1214
2.2084		1711
2.2092		1885
2.2104		1389
2.2106		292
2.2108		1998
2.2112		1974
2.2118		1760
2.2164		1993
2.2172		1010
2.2182		1997
2.2192		1463
2.2214		741
2.2244		1692
2.2264		394
2.2282		905
2.2308		1755
2.2314		1642
2.2326		1851
2.233		1971
2.2356		1919
2.238		1791
2.2382		232
2.2398		229
2.2398		1618
2.2404		750
2.2414		1753
2.2416		1842
2.2428		1910
2.2434		124
2.2438		1712
2.2454		1708
2.2456		394
2.2456		1451
2.2578		1937
2.258		1881
2.2586		151
2.2604		1605
2.261		391
2.2612		23
2.2638		665
2.2664		241
2.267		1859
2.267		1910
2.2676		1703
2.2684		130
2.2696		1715
2.2704		1912
2.2724		223
2.2726		1932
2.2734		32
2.2754		1906
2.2778		1696
2.2784		1993
2.2808		1600
2.2838		1097
2.2844		1500
2.2878		618
2.288		551
2.2906		1169
2.291		1893
2.2948		1906
2.2952		1442
2.296		1760
2.2966		851
2.2974		969
2.299		1818
2.2992		1431
2.301		342
2.3018		971
2.304		1666
2.3042		1411
2.3046		338
2.305		1897
2.3052		1432
2.3056		1504
2.3058		1626
2.3066		1637
2.3066		1728
2.3074		1195
2.3082		31
2.3082		1926
2.3084		844
2.3084		1215
2.3086		549
2.3096		193
2.3096		1284
2.3102		734
2.3104		102
2.3108		1862
2.311		1033
2.311		1131
2.3112		1517
2.3126		820
2.3126		1891
2.313		214
2.3132		1855
2.3136		241
2.3138		1686
2.3144		1978
2.3146		517
2.3146		1987
2.3148		204
2.3152		445
2.3152		1624
2.3154		1874
2.3156		1685
2.3156		1879
2.316		1878
2.3162		404
2.3162		1793
2.3162		1908
2.3162		1931
2.3164		228
2.3166		1631
2.3166		1705
2.317		337
2.317		1910
2.3174		275
2.3174		467
2.3174		1700
2.3176		720
2.318		1642
2.3184		1972
2.319		1823
2.3194		1314
2.32		1103
2.3208		1788
2.3214		177
2.3214		1618
2.322		1741
2.322		1900
2.3232		1838
2.3238		1095
2.3248		1936
2.325		1865
2.3278		1594
2.332		1830
2.3384		1386
2.34		1912
2.3448		1021
2.3492		1053
2.3514		1697
2.3518		1050
2.357		1682
2.359		999
2.364		615
2.3654		1704
2.3682		150
2.3718		1451
2.3728		701
2.373		1975
2.3734		1628
2.3748		1681
2.382		1912
2.3824		586
2.3858		313
2.386		257
2.3898		954
2.3898		1150
2.3934		1945
2.3936		202
2.395		688
2.3954		1864
2.3972		184
2.398		1971
2.3988		1767
2.3992		1934
2.4014		962
2.4016		1170
2.4018		1751
2.406		1900
2.4112		42
2.4116		1251
2.4132		128
2.416		1003
2.4168		1531
2.417		1073
2.4172		393
2.4178		1810
2.4186		1311
2.4186		1606
[truncated: 88,215 more rows]
