# Supplementary material for: Memory consolidation and improvement by synaptic tagging and capture in recurrent neural networks
Source: Commun Biol. 2021 Mar 3;4:275. doi: 10.1038/s42003-021-01778-y (PMC7977149; doi:10.1038/s42003-021-01778-y)
Supplement: Supplementary file 4 — Supplementary Data 2 [file 42003_2021_1778_MOESM4_ESM.zip › Figure 3f/10s-recall/20-08-25_03-08-01_spike_raster.txt]

0.0146		1889
0.0234		1365
0.0276		1424
0.0294		94
0.0296		287
0.0304		1999
0.0324		1086
0.0332		1503
0.0354		1810
0.036		527
0.038		1903
0.0392		935
0.0402		1712
0.041		753
0.0416		619
0.0442		139
0.0446		373
0.0454		1303
0.0468		1732
0.0472		752
0.0472		1097
0.0488		1132
0.0488		1766
0.0502		331
0.0502		1672
0.0506		1533
0.0514		1749
0.0522		522
0.0522		1946
0.0526		1756
0.0538		344
0.0538		507
0.0538		1973
0.0552		1789
0.0554		1857
0.0558		1474
0.0562		1845
0.0564		429
0.0572		1181
0.058		826
0.0582		1402
0.0588		150
0.0588		545
0.0588		1686
0.0588		1954
0.059		1120
0.059		1575
0.0592		1733
0.0592		1930
0.06		783
0.0602		1615
0.0606		482
0.0606		1986
0.0616		55
0.0626		653
0.0626		1873
0.0632		1724
0.0634		525
0.0634		736
0.0634		1618
0.0634		1670
0.0634		1810
0.0636		1606
0.0638		1026
0.0638		1224
0.064		1762
0.0642		1709
0.0642		1961
0.0644		643
0.0648		658
0.0652		1236
0.0654		1978
0.0658		67
0.0658		1646
0.0662		1620
0.0668		1500
0.0668		1751
0.0672		1679
0.0672		1907
0.0678		1587
0.0678		1999
0.0682		1723
0.0682		1862
0.0684		1898
0.0686		1834
0.069		1439
0.0694		1671
0.0712		1003
0.0712		1987
0.0714		1538
0.072		1301
0.0772		1711
0.078		1783
0.0936		693
0.0952		819
0.0964		458
0.0972		1380
0.0994		1673
0.1036		343
0.106		1786
0.1068		1708
0.1072		1792
0.1088		919
0.1124		1757
0.1148		242
0.1152		1895
0.116		1625
0.1186		1172
0.1222		979
0.1228		1650
0.1236		1886
0.1258		683
0.127		1007
0.1278		387
0.1278		1985
0.1296		1610
0.1302		264
0.1308		1706
0.133		1896
0.135		1494
0.1364		1907
0.1372		1973
0.138		1839
0.1406		1893
0.141		1601
0.1412		1115
0.1522		1719
0.155		522
0.1582		1928
0.1596		1623
0.173		1306
0.1734		954
0.1752		569
0.1786		1380
0.179		1977
0.1808		1036
0.1818		59
0.1818		1814
0.1828		1662
0.1838		65
0.1844		341
0.1846		1630
0.1848		1700
0.1848		1791
0.187		1219
0.1872		1679
0.1872		1687
0.189		921
0.1892		450
0.1894		1807
0.1904		1693
0.1906		1892
0.1908		1093
0.1916		721
0.1924		1943
0.1938		1713
0.1942		1886
0.1944		1949
0.1946		1612
0.195		1903
0.1952		1346
0.1954		1114
0.1962		876
0.197		1383
0.1972		1671
0.1984		1631
0.2012		1682
0.2022		125
0.2022		1808
0.2028		1811
0.2036		620
0.2054		1847
0.2072		316
0.2072		1980
0.2096		1917
0.2098		1181
0.2118		1695
0.2132		1196
0.2132		1934
0.2146		1066
0.2152		1299
0.2214		1712
0.2224		264
0.228		321
0.2284		1885
0.2286		1945
0.2328		1470
0.2332		1983
0.2346		1778
0.2348		1959
0.242		1172
0.2426		314
0.2426		889
0.2426		1737
0.2448		103
0.2498		1611
0.25		1535
0.2512		1838
0.2532		1616
0.254		985
0.2552		320
0.256		1725
0.2566		1700
0.2566		1926
0.2572		1948
0.2574		1685
0.2582		616
0.2586		264
0.2586		798
0.2626		1083
0.2634		1752
0.2672		1639
0.2672		1923
0.277		307
0.2804		992
0.2834		598
0.2838		312
0.284		56
0.2874		1983
0.2884		1855
0.289		1748
0.2902		1570
0.291		1749
0.2922		1075
0.293		696
0.2932		191
0.2932		929
0.2956		1683
0.2968		1269
0.2976		234
0.298		1889
0.2992		1788
0.2994		1950
0.2996		633
0.3		865
0.3014		672
0.3018		1573
0.3028		867
0.303		272
0.303		1580
0.3032		1705
0.3032		1909
0.3034		847
0.304		1060
0.304		1661
0.305		1847
0.3056		1757
0.3058		632
0.3058		1934
0.306		1248
0.3064		25
0.3068		1511
0.3068		1635
0.3068		1771
0.307		1802
0.3078		1713
0.3082		1034
0.3082		1655
0.3082		1916
0.3084		1691
0.3088		1782
0.309		1725
0.3094		1071
0.3096		1686
0.3098		399
0.3102		1229
0.3106		511
0.3106		736
0.311		1983
0.3116		1762
0.3132		1389
0.3138		1738
0.3146		1878
0.3148		1834
0.3168		1767
0.3176		548
0.3182		1763
0.3184		238
0.319		1692
0.3192		1666
0.3412		1983
0.3418		62
0.3434		188
0.3496		1811
0.3504		1952
0.3624		1410
0.366		391
0.3666		1084
0.3676		1363
0.3682		1746
0.3694		564
0.3706		459
0.3712		778
0.3714		673
0.3716		1921
0.3742		511
0.3746		1634
0.3748		1892
0.3752		1009
0.3754		1774
0.3756		1037
0.3762		1778
0.3768		1771
0.377		1445
0.3776		1167
0.3776		1803
0.3776		1955
0.3778		234
0.3778		381
0.3778		423
0.378		1623
0.379		163
0.379		1637
0.3796		59
0.3796		1997
0.3806		1314
0.381		124
0.381		179
0.381		1943
0.3816		362
0.3816		1613
0.3818		1669
0.382		1062
0.3822		1877
0.3822		1910
0.3826		824
0.3828		1968
0.383		1024
0.384		1705
0.3842		1054
0.3846		1887
0.385		694
0.3854		1418
0.3856		236
0.3858		1778
0.386		710
0.3862		316
0.3862		1328
0.3868		1842
0.3868		1929
0.387		1963
0.3876		697
0.388		546
0.3882		1927
0.3886		1013
0.3896		1955
0.3896		1987
0.3902		650
0.3904		1657
0.3908		989
0.3908		1801
0.3914		1803
0.392		6
0.3924		1858
0.3926		1624
0.3928		1670
0.3928		1866
0.393		1995
0.3938		1865
0.3944		1868
0.3952		1713
0.3954		1847
0.4034		1842
0.4118		649
0.4144		492
0.4254		1323
0.4288		1066
0.4298		356
0.4366		1952
0.438		1365
0.4384		234
0.4408		783
0.4422		136
0.4424		613
0.4428		1657
0.4446		598
0.4448		1470
0.4448		1853
0.4456		1875
0.446		1107
0.4474		1798
0.4476		1723
0.4484		120
0.449		763
0.4496		498
0.4496		959
0.4498		1302
0.45		527
0.4504		1642
0.4504		1769
0.4504		1965
0.4508		288
0.4512		1867
0.4514		1662
0.4518		1048
0.4518		1513
0.4518		1862
0.452		1992
0.4532		1809
0.4536		1831
0.4544		1923
0.4546		1557
0.4552		1894
0.456		565
0.4566		1610
0.4568		773
0.4608		563
0.4614		1632
0.4616		1194
0.4616		1706
0.4618		1784
0.4622		1983
0.4642		1858
0.4664		1840
0.4672		440
0.4686		1461
0.4688		953
0.4744		1732
0.4744		1889
0.4748		1656
0.4754		1654
0.476		1727
0.4774		1233
0.4826		1803
0.487		1912
0.4922		569
0.4994		433
0.5036		1208
0.5054		877
0.507		15
0.5082		1194
0.5108		708
0.511		666
0.5116		1853
0.512		1255
0.5122		1323
0.5122		1796
0.5124		538
0.513		975
0.5136		1049
0.5152		1953
0.5164		1635
0.5174		1103
0.5174		1690
0.5176		1682
0.518		966
0.518		1901
0.5182		1988
0.5184		953
0.5184		1886
0.5188		1805
0.5208		25
0.5216		1725
0.522		1751
0.5222		1223
0.5234		1931
0.5242		393
0.5244		1323
0.5278		22
0.528		1962
0.5282		1513
0.5304		1248
0.5304		1860
0.5312		1397
0.5312		1951
0.5316		27
0.5316		1953
0.5354		1973
0.5362		1874
0.5382		1709
0.539		1116
0.5398		859
0.5418		883
0.5432		260
0.5442		1786
0.546		1381
0.5482		1686
0.55		1841
0.552		780
0.5528		283
0.557		1397
0.5614		1469
0.564		178
0.5672		1650
0.5676		1707
0.5684		830
0.5692		224
0.5696		1742
0.5708		1900
0.571		1213
0.5742		1999
0.5752		50
0.577		131
0.5778		1920
0.578		1470
0.5788		1891
0.581		480
0.5816		442
0.5816		1857
0.5818		158
0.583		1652
0.5848		1335
0.586		1294
0.5882		1664
0.5884		546
0.5884		1026
0.5886		1977
0.5888		1919
0.5894		37
0.5904		1998
0.5916		1711
0.5922		1069
0.5926		1275
0.5926		1707
0.5928		951
0.5934		285
0.5936		515
0.5936		1750
0.5944		152
0.5952		1193
0.5962		214
0.5962		1403
0.5966		1032
0.5984		262
0.5988		1910
0.599		1751
0.5994		1783
0.5998		1804
0.5998		1809
0.6006		655
0.601		557
0.6012		1718
0.6012		1745
0.6018		1985
0.602		747
0.6024		1889
0.6026		1896
0.6028		1737
0.6052		1683
0.6056		966
0.607		801
0.607		1762
0.6084		1380
0.6088		1806
0.611		529
0.611		820
0.6122		400
0.615		1406
0.6176		361
0.6198		827
0.6202		341
0.6206		457
0.6222		1617
0.623		508
0.6256		1754
0.626		1933
0.6264		426
0.6294		1682
0.6294		1765
0.6302		50
0.6308		764
0.6308		1641
0.631		1439
0.6324		1010
0.6344		1616
0.6352		1304
0.636		1591
0.636		1755
0.636		1832
0.6364		53
0.6372		1752
0.6374		1802
0.6386		1369
0.6388		1691
0.6398		1852
0.64		1714
0.6404		1067
0.6404		1851
0.647		205
0.6486		1930
0.653		1520
0.6544		1944
0.659		662
0.66		1248
0.6622		1766
0.6666		1690
0.6692		1935
0.672		1136
0.672		1829
0.6728		1828
0.6778		1999
0.681		1837
0.6812		1671
0.6962		585
0.6974		1516
0.7012		1631
0.7024		1916
0.7048		1967
0.7056		1754
0.7068		1440
0.711		1818
0.7124		1941
0.7126		759
0.7156		1436
0.716		661
0.7188		1247
0.7194		1740
0.7196		365
0.7218		124
0.7222		1414
0.7236		536
0.7236		1653
0.7248		1672
0.7254		600
0.7274		1726
0.728		1852
0.7284		1620
0.729		1696
0.729		1968
0.7292		1954
0.7294		597
0.7294		1424
0.7302		1551
0.7314		189
0.7328		1710
0.7342		1050
0.7346		1106
0.7348		460
0.7374		1701
0.7378		122
0.7396		742
0.7398		1957
0.7406		1884
0.7412		1709
0.7422		1724
0.7434		1363
0.7448		445
0.7472		1775
0.7486		344
0.7498		1783
0.751		1436
0.7544		1625
0.7546		1043
0.7546		1632
0.755		488
0.7554		462
0.7562		1392
0.7574		1610
0.7592		1680
0.7598		1488
0.761		934
0.7616		1826
0.7618		1621
0.7626		1736
0.7628		1806
0.7634		1774
0.7638		1827
0.7644		279
0.7646		1072
0.7648		1233
0.7658		416
0.769		1669
0.7698		1604
0.7704		1862
0.7718		1164
0.7728		334
0.7758		1903
0.7762		1823
0.7768		678
0.7782		1600
0.7812		1790
0.7896		1484
0.7898		1751
0.7926		1818
0.7938		1685
0.795		1762
0.7998		1997
0.8022		150
0.8038		1546
0.811		362
0.8154		942
0.8166		1469
0.8174		1245
0.8216		1147
0.8216		1849
0.8216		1852
0.8218		831
0.8232		1565
0.8248		1448
0.8252		644
0.8252		1318
0.8254		1703
0.8256		114
0.826		1546
0.827		428
0.8278		475
0.8278		904
0.8282		1889
0.8288		1724
0.8292		399
0.8296		43
0.8296		1872
0.8296		1931
0.8298		1523
0.8298		1795
0.8302		1960
0.8306		1757
0.8308		518
0.831		410
0.831		1895
0.8312		1700
0.8314		714
0.8314		1859
0.8314		1906
0.8316		664
0.8316		853
0.8322		865
0.8324		306
0.8326		1614
0.8326		1785
0.8328		1848
0.833		1013
0.8332		1615
0.8334		691
0.8334		1731
0.8336		326
0.8336		786
0.8338		737
0.834		1982
0.8356		1020
0.8358		1607
0.8358		1799
0.836		387
0.836		1917
0.8362		1637
0.8364		587
0.8364		1611
0.8374		1783
0.8376		1640
0.8376		1869
0.838		1766
0.84		165
0.84		1900
0.8404		260
0.8406		1667
0.8414		436
0.8418		430
0.8426		1995
0.8428		455
0.848		1792
0.85		1881
0.852		40
0.8544		982
0.8548		1675
0.8648		364
0.8656		872
0.8678		1624
0.8708		109
0.872		1491
0.873		225
0.8746		509
0.8764		1767
0.877		1666
0.878		1246
0.878		1804
0.8794		1758
0.8798		1824
0.8822		1093
0.8894		470
0.8894		1899
0.891		850
0.8912		1757
0.8916		1596
0.892		429
0.8934		1629
0.8962		1602
0.8962		1740
0.8976		551
0.8986		1666
0.9024		1996
0.905		503
0.9066		1513
0.9098		135
0.9098		836
0.9102		1743
0.914		1605
0.9152		1790
0.9156		1653
0.9162		1440
0.9168		341
0.9168		1684
0.9182		1817
0.9212		1824
0.9216		1620
0.9218		40
0.9218		951
0.923		1881
0.9264		1604
0.9284		350
0.9284		1867
0.9356		372
0.9358		699
0.9392		1669
0.9394		1062
0.9394		1738
0.9406		1859
0.9446		1739
0.9452		1737
0.9472		1783
0.9532		224
0.9536		14
0.9592		1701
0.96		1909
0.9618		1456
0.964		1135
0.9644		1303
0.9652		506
0.9678		1770
0.9682		1825
0.9684		1420
0.9686		1893
0.969		808
0.9702		1294
0.9716		1822
0.9752		1863
0.9752		1994
0.9772		553
0.9832		1873
0.9846		959
0.987		1634
0.9888		1239
0.9894		730
0.9906		551
0.9912		1547
0.993		613
0.9946		1328
0.9946		1962
0.9968		510
0.997		320
1		1624
1		1924
1.001		1397
1.001		1835
1.001		1907
1.0016		1600
1.0022		1715
1.0024		45
1.0054		302
1.008		1976
1.0094		1798
1.0098		148
1.01		1786
1.0122		1809
1.0134		1916
1.0138		1640
1.015		1726
1.016		1537
1.0162		860
1.018		1332
1.0196		1684
1.0196		1883
1.02		1748
1.0216		47
1.0246		1671
1.0272		1637
1.028		536
1.0288		1860
1.0292		1245
1.0324		915
1.0354		1979
1.0398		502
1.0452		897
1.0476		626
1.0478		1562
1.049		1901
1.0492		965
1.05		1466
1.0502		1985
1.0522		1160
1.0526		1861
1.0532		1603
1.0542		1992
1.0558		1652
1.0562		1839
1.0566		184
1.0576		1613
1.0576		1671
1.0578		1746
1.0582		1324
1.0618		571
1.0634		1593
1.064		516
1.066		1497
1.0686		139
1.0686		1207
1.0694		1736
1.071		1995
1.0722		908
1.0724		1911
1.0768		598
1.077		768
1.0774		1436
1.0786		1805
1.0802		202
1.0808		1997
1.0818		1602
1.0818		1728
1.0824		1798
1.0828		1826
1.0832		1352
1.0838		897
1.0838		1607
1.0844		773
1.0848		736
1.0848		1923
1.086		1741
1.087		1149
1.0874		576
1.0874		617
1.0878		1734
1.0912		1886
1.0914		1159
1.0916		1700
1.0918		1851
1.0922		1928
1.0942		843
1.1014		1788
1.1086		1564
1.1138		1500
1.1156		74
1.1178		662
1.118		1505
1.1182		1520
1.121		1019
1.1222		16
1.1234		1911
1.1254		1836
1.1258		401
1.1258		1977
1.1292		1856
1.1338		836
1.1352		1353
1.1362		334
1.1372		662
1.1374		869
1.138		1916
1.1394		1904
1.1398		1985
1.1404		1940
1.1406		1951
1.1416		1677
1.142		866
1.1428		1721
1.1428		1977
1.1434		314
1.1434		1788
1.1452		1591
1.1476		1684
1.15		1392
1.1502		1619
1.1574		480
1.1602		178
1.1618		1534
1.1624		1399
1.1638		1621
1.1656		1628
1.1672		1786
1.1674		1853
1.168		1342
1.1712		1197
1.1742		1215
1.1748		1782
1.1778		320
1.1794		376
1.1796		684
1.1816		1627
1.1826		100
1.1834		915
1.1838		1337
1.184		1845
1.1844		1669
1.1856		899
1.1868		1949
1.1872		764
1.1872		849
1.1882		1719
1.1898		1729
1.1912		1704
1.1916		198
1.192		270
1.1944		1118
1.1946		1633
1.1952		1821
1.1954		1945
1.1968		1204
1.1976		992
1.1978		1599
1.1984		314
1.2		1847
1.2002		1973
1.2018		1883
1.2024		1799
1.2026		1902
1.203		1813
1.2032		1737
1.2036		1664
1.2042		1891
1.2054		474
1.208		1088
1.2088		1915
1.2092		530
1.215		1069
1.216		1442
1.2244		187
1.227		765
1.2278		1615
1.228		422
1.228		1698
1.2282		1500
1.2328		1842
1.2338		1900
1.2346		1890
1.2356		672
1.237		1839
1.2372		581
1.2382		1717
1.239		1969
1.24		736
1.2406		555
1.2412		1401
1.2422		453
1.2462		1806
1.2464		1966
1.2468		1350
1.2502		1808
1.2528		1148
1.2534		1632
1.2546		1627
1.2564		1547
1.26		1961
1.2644		1944
1.2652		1608
1.2676		1267
1.2686		1530
1.2696		1730
1.2708		1948
1.2722		297
1.2728		1953
1.2742		1955
1.2762		414
1.2816		1989
1.2828		1550
1.2874		1062
1.2898		730
1.2906		1608
1.2924		57
1.293		394
1.294		1602
1.2956		1866
1.2962		1630
1.2966		1099
1.2972		1611
1.2982		1959
1.3012		1965
1.3034		414
1.3042		1601
1.3066		1791
1.3074		1777
1.308		1790
1.322		1803
1.324		1829
1.3248		1718
1.3304		244
1.3342		1724
1.3362		1628
1.3482		1749
1.3578		1773
1.361		1364
1.3618		288
1.3652		768
1.3656		324
1.3674		364
1.3694		1658
1.37		189
1.3708		1684
1.3724		1965
1.3726		1192
1.3748		583
1.3754		1698
1.3758		1616
1.3762		1713
1.3768		1858
1.3772		1271
1.3776		1510
1.378		238
1.379		1515
1.3802		75
1.3806		239
1.3816		1621
1.3828		1190
1.3836		1090
1.3838		289
1.3844		1711
1.3844		1862
1.3844		1890
1.3854		81
1.3872		277
1.3876		812
1.3876		1833
1.388		1019
1.3888		263
1.3888		865
1.389		44
1.389		1812
1.3892		320
1.3894		1853
1.3904		1742
1.3906		1944
1.3912		1885
1.3914		1143
1.3916		991
1.392		1870
1.3924		1928
1.3926		1704
1.393		822
1.393		1767
1.393		1866
1.3932		1801
1.3938		1660
1.3938		1975
1.394		606
1.3942		1208
1.3944		1969
1.3948		75
1.3948		1678
1.3952		1932
1.3958		931
1.3958		1652
1.3968		1985
1.397		1780
1.397		1847
1.397		1914
1.401		1690
1.4018		1421
1.4042		1450
1.408		1757
1.4096		1808
1.4224		74
1.4388		1662
1.447		849
1.4478		771
1.4488		1515
1.4502		1785
1.4506		1751
1.4514		806
1.4522		1722
1.4534		1246
1.4548		1109
1.455		1523
1.4554		883
1.4576		1252
1.4576		1527
1.4586		1255
1.4588		1677
1.459		568
1.459		1905
1.4596		1608
1.4604		1993
1.4606		637
1.4608		1935
1.461		1712
1.4614		1926
1.4624		971
1.4626		761
1.464		1877
1.4642		13
1.4642		1948
1.4646		172
1.4648		1790
1.4652		1754
1.4654		1671
1.466		1784
1.4662		753
1.4668		1778
1.467		1812
1.4672		1616
1.4682		1676
1.4688		1758
1.469		1075
1.4692		1689
1.4694		1853
1.4702		427
1.4706		1373
1.4724		1958
1.4736		1697
1.4754		1801
1.4758		802
1.4778		1502
1.4824		1705
1.4838		1250
1.4964		1946
1.4968		377
1.4978		645
1.4988		952
1.5028		1124
1.504		1765
1.507		1996
1.5072		369
1.5074		1967
1.5096		1743
1.5104		366
1.5106		1661
1.5106		1834
1.5112		224
1.5124		1612
1.5144		1575
1.5166		1769
1.5182		764
1.5186		409
1.5186		1122
1.5186		1153
1.5188		1387
1.519		935
1.5212		205
1.5214		1452
1.5226		1761
1.5228		1704
1.5242		172
1.5246		1111
1.5248		147
1.5254		1607
1.5256		1912
1.5264		556
1.5268		1886
1.5272		1663
1.5274		1932
1.5278		1100
1.5278		1606
1.5278		1977
1.528		1240
1.528		1749
1.528		1954
1.5282		952
1.5294		1703
1.5298		1653
1.5308		1907
1.5312		705
1.5316		1834
1.5316		1941
1.532		1976
1.5322		659
1.5334		1790
1.5338		1726
1.535		1906
1.536		680
1.536		707
1.538		983
1.5394		1716
1.5408		92
1.5408		1638
1.5426		1506
1.543		1957
1.5516		1399
1.5626		190
1.5634		609
1.5674		1707
1.571		1469
1.5724		534
1.5732		290
1.5732		1728
1.5748		1844
1.5754		307
1.5762		1632
1.5772		1385
1.5774		494
1.5776		1689
1.5794		1525
1.5798		875
1.5816		1008
1.5816		1623
1.5816		1832
1.5818		1659
1.583		1653
1.5842		1687
1.5846		1560
1.5846		1838
1.5856		1824
1.5878		639
1.5882		1652
1.5896		1872
1.5898		1619
1.5914		1965
1.592		528
1.5926		1567
1.5942		971
1.6		1508
1.6006		1875
1.6012		1672
1.6022		25
1.6022		1371
1.6028		551
1.6048		36
1.6054		1425
1.6058		198
1.6078		1318
1.6086		1835
1.6092		1786
1.6102		1626
1.611		1916
1.6114		1858
1.613		1166
1.613		1957
1.6144		1687
1.6162		1253
1.6176		341
1.618		1709
1.6216		1043
1.6216		1318
1.624		1810
1.6254		855
1.6262		792
1.6286		209
1.629		674
1.6296		47
1.63		1675
1.6302		1710
1.6304		1833
1.6308		1766
1.6316		773
1.6316		1652
1.632		1524
1.6324		665
1.6328		1876
1.6334		1754
1.6342		1286
1.6344		883
1.6344		1664
1.6354		1736
1.6356		106
1.6376		1158
1.6398		1777
1.6398		1908
1.6402		1766
1.6412		876
1.6418		1463
1.6422		1782
1.6436		1859
1.644		1897
1.644		1943
1.6442		1670
1.6556		1611
1.6766		1952
1.6906		238
1.6916		1875
1.6922		588
1.6922		683
1.6934		1542
1.695		795
1.6962		1560
1.6968		1021
1.6972		217
1.6978		1991
1.6984		1007
1.699		285
1.699		1840
1.6996		140
1.6996		189
1.7006		1916
1.701		1170
1.701		1903
1.7018		1815
1.7022		1697
1.7022		1738
1.7022		1860
1.7024		1387
1.7028		1749
1.703		1932
1.7032		857
1.7036		118
1.7036		1984
1.7042		1729
1.7048		1615
1.7048		1695
1.7056		328
1.7056		372
1.7062		1919
1.7066		1676
1.707		198
1.707		383
1.707		826
1.707		1759
1.7074		275
1.708		1374
1.7082		727
1.709		1760
1.7092		1624
1.7092		1979
1.71		612
1.7112		1204
1.7114		1854
1.7118		696
1.7118		1208
1.712		1918
1.7122		1595
1.7122		1616
1.7128		504
1.7132		1844
1.7134		1284
1.7136		1973
1.7138		638
1.714		1744
1.7144		1681
1.715		870
1.7158		1723
1.716		1718
1.7162		1860
1.7172		1541
1.7172		1612
1.7172		1697
1.7172		1993
1.7174		1004
1.7178		1752
1.7182		1051
1.7186		1832
1.7192		1916
1.721		1902
1.7216		1163
1.7218		1297
1.722		1755
1.724		1251
1.7242		644
1.7242		1691
1.725		1724
1.728		1351
1.7304		513
1.7342		1344
1.7348		1446
1.7354		494
1.7354		1676
1.7396		1853
1.7424		1577
1.7514		1912
1.7578		1649
1.7582		163
1.7596		1000
1.7624		577
1.7646		438
1.77		1839
1.7702		1338
1.771		856
1.7738		1048
1.7742		609
1.7744		180
1.7744		1999
1.7762		878
1.7764		543
1.7768		553
1.7774		1882
1.7776		242
1.7778		167
1.779		1980
1.7794		1751
1.7798		35
1.7798		1943
1.78		1655
1.7804		1910
1.7806		1753
1.7808		1692
1.7808		1789
1.781		1667
1.7812		1148
1.7812		1707
1.7814		519
1.7814		621
1.7816		574
1.7818		136
1.7818		1541
1.7824		531
1.7826		1872
1.7834		1955
1.7836		1511
1.7836		1942
1.7842		1574
1.7848		1724
1.7852		114
1.7858		1615
1.7862		1860
1.7864		1828
1.7866		1223
1.7874		21
1.7876		1784
1.7888		1230
1.789		1083
1.7892		1686
1.7894		1895
1.7898		1128
1.79		1993
1.7902		1622
1.7906		846
1.7908		1961
1.7916		664
1.7918		1964
1.7926		1086
1.7932		1989
1.7956		1700
1.7988		1903
1.8208		711
1.8274		1684
1.8288		1434
1.831		1252
1.832		1800
1.8366		1764
1.8422		1849
1.8432		723
1.8454		888
1.848		815
1.8512		1805
1.8512		1836
1.852		377
1.8522		1811
1.853		1844
1.854		1837
1.8544		82
1.855		56
1.859		956
1.8594		1855
1.8602		919
1.8606		1666
1.8614		450
1.864		1723
1.865		842
1.8674		1382
1.868		1400
1.8684		461
1.869		764
1.87		1676
1.871		1727
1.8712		1905
1.8716		1642
1.8722		1827
1.8724		946
1.873		1045
1.8732		1604
1.8732		1733
1.8734		1800
1.8742		612
1.8752		1789
1.8764		318
1.8766		1618
1.877		551
1.878		1669
1.8806		1697
1.8808		571
1.8822		1743
1.8824		1514
1.8858		222
1.8874		1668
1.896		1922
1.897		1904
1.898		1579
1.9012		333
1.9016		1442
1.9088		1122
1.909		1787
1.9092		1868
1.9094		872
1.9112		1160
1.9128		1245
1.9144		1618
1.916		1689
1.917		1820
1.9172		1951
1.9178		1711
1.9186		1035
1.919		291
1.9194		1266
1.9198		1994
1.9202		1768
1.9204		1062
1.9236		454
1.924		1920
1.9256		1724
1.9262		435
1.9262		1822
1.9264		666
1.9266		707
1.9268		1955
1.9292		1362
1.9298		1749
1.9304		849
1.9318		1799
1.9326		1780
1.9328		634
1.9342		1721
1.9346		124
1.9378		1671
1.9392		672
1.9398		1882
1.9406		615
1.942		1833
1.9428		703
1.9436		1824
1.9456		9
1.9464		135
1.9478		1738
1.9512		1662
1.9548		1968
1.9558		1285
1.9594		627
1.961		532
1.9632		1128
1.9672		1759
1.9678		38
1.9682		1686
1.969		669
1.969		1617
1.9696		449
1.97		1748
1.9738		1854
1.9756		234
1.9758		1644
1.9766		667
1.9784		409
1.9802		905
1.9802		942
1.9828		153
1.9836		1807
1.9844		1864
1.9858		117
1.9874		1647
1.9874		1958
1.9878		770
1.9894		1733
1.9902		887
1.9914		909
1.9918		1418
1.9918		1727
1.9926		1820
1.993		650
1.9934		1723
1.9936		613
1.9938		849
1.9948		206
1.9956		256
1.9968		1637
1.997		710
1.9976		1865
1.9978		953
1.998		143
2.0006		1688
2.003		1462
2.003		1783
2.004		1923
2.0072		378
2.008		770
2.0084		1121
2.0118		1968
2.0134		584
2.0136		1410
2.0142		58
2.0164		211
2.017		1654
2.0174		830
2.0188		649
2.0188		1990
2.0204		1785
2.0206		496
2.0208		1774
2.0216		1483
2.0216		1864
2.0218		1999
2.022		1610
2.022		1637
2.0224		1923
2.0234		747
2.0234		907
2.0236		1671
2.0236		1916
2.0238		1701
2.024		1672
2.0248		1026
2.0254		815
2.0258		1653
2.027		1998
2.0282		1823
2.0286		1466
2.0298		1820
2.0322		696
2.0322		1247
2.0336		1755
2.039		1276
2.0402		1019
2.0424		1864
2.044		547
2.0456		1638
2.0496		740
2.0548		1736
2.0568		1092
2.0598		23
2.061		1974
2.0612		1232
2.0616		450
2.0648		1825
2.066		1079
2.0664		1892
2.0684		1869
2.0696		1083
2.0712		593
2.0724		1511
2.0734		762
2.0736		1682
2.0748		1937
2.0764		354
2.0774		929
2.0774		1803
2.0778		1691
2.0784		144
2.079		1422
2.0794		1425
2.0796		1808
2.0808		1860
2.0814		1998
2.0834		422
2.0834		1652
2.0846		1716
2.085		909
2.0852		1735
2.0854		152
2.0856		73
2.086		696
2.0882		1635
2.0886		23
2.0898		1653
2.0904		1329
2.0908		238
2.1004		1735
2.1028		1061
2.1032		1155
2.1036		510
2.1046		179
2.1046		1086
2.1048		288
2.1066		1636
2.1078		1677
2.1084		1202
2.1086		1876
2.1096		1790
2.1106		1779
2.1114		1149
2.1122		1954
2.1132		1521
2.1174		1512
2.1176		231
2.1218		1834
2.1222		1718
2.1222		1929
2.1226		1284
2.1228		1288
2.1254		970
2.127		1685
2.1288		259
2.1288		1910
2.1296		1603
2.1304		1604
2.1352		1971
2.1362		1266
2.1366		1682
2.1432		1140
2.1468		1772
2.1522		1478
2.1562		423
2.1564		909
2.1572		1822
2.1596		43
2.1614		1796
2.1622		1847
2.1628		1632
2.1652		563
2.1682		1803
2.1702		1493
2.1722		1511
2.1726		1753
2.1742		39
2.1756		166
2.1816		1159
2.182		1555
2.1826		1705
2.1854		1104
2.186		1223
2.1864		450
2.187		1650
2.1874		1682
2.1878		804
2.1878		1616
2.1898		1787
2.1902		1803
2.1904		1885
2.1908		1510
2.1912		705
2.1938		1893
2.1942		970
2.1944		1274
2.1958		1629
2.1964		1795
2.1984		1843
2.199		1677
2.202		1205
2.2028		106
2.2062		1837
2.2174		1951
2.2194		1380
2.2242		1793
2.2244		1023
2.227		1665
2.2362		85
2.2364		499
2.2372		294
2.2402		1666
2.241		702
2.2416		663
2.2424		1984
2.2432		1798
2.2436		851
2.2446		1902
2.2464		1814
2.2466		1655
2.2476		1767
2.2484		968
2.2498		596
2.2532		973
2.2532		1013
2.2556		1116
2.2566		186
2.2572		1247
2.2574		1258
2.2574		1946
2.2578		1779
2.2596		1650
2.2608		1815
2.261		1589
2.2612		204
2.2616		1348
2.2616		1580
2.2624		882
2.263		1783
2.263		1908
2.2632		44
2.2634		1786
2.265		306
2.265		1181
2.2656		537
2.2658		891
2.2658		1927
2.2666		1668
2.2668		1825
2.2668		1838
2.267		1969
2.2674		1932
2.2682		1916
2.2686		1962
2.2688		1893
2.2688		1990
2.2692		1979
2.2696		1282
2.2704		1676
2.2716		1156
2.2736		517
2.2742		894
2.2744		1010
2.2758		1685
2.2764		1153
2.2812		1959
2.2904		1486
2.297		287
2.3032		1687
2.3038		1915
2.3078		1623
2.31		163
2.3114		1239
2.3124		1105
2.3124		1413
2.316		1711
2.3162		766
2.3166		1966
2.3218		1634
2.323		1746
2.3236		492
2.3236		1607
2.3238		548
2.3242		1762
2.3252		993
2.329		611
2.3306		678
2.3316		1330
2.3322		1930
2.3332		242
2.3334		883
2.3334		1131
2.3342		1702
2.3346		1203
2.335		1039
2.3366		907
2.3374		1626
2.3398		1704
2.3398		1726
2.3404		1717
2.3406		417
2.3408		1993
2.341		1974
2.3414		1357
2.3416		1656
2.3476		536
2.3482		163
2.3514		1808
2.3516		1392
2.3518		1605
2.3522		1657
2.3524		1195
2.3538		136
2.355		271
2.3552		91
2.356		549
2.3588		1906
2.3594		802
2.3596		701
2.3598		1661
2.3606		1787
2.3608		1981
2.3612		1783
2.3612		1941
2.3614		1953
2.362		513
2.3624		1807
2.3628		405
2.363		1678
2.3632		1912
2.3644		700
2.3648		672
2.3648		704
2.365		1334
2.367		386
2.367		1806
2.3672		1376
2.3678		1749
2.3696		1742
2.3706		843
2.371		1973
2.3714		1700
2.3732		1103
2.3734		1678
2.3752		1150
2.3764		1113
2.3764		1921
2.3786		1800
2.3792		623
2.3796		387
2.3834		1722
2.3864		1815
2.3866		1830
2.3866		1980
2.3868		1068
2.3876		186
2.3888		1814
2.3942		1752
2.3982		968
2.3992		1100
2.4018		1942
2.402		1938
2.4026		1871
2.4028		1713
2.4038		1314
2.4082		1729
2.41		766
2.4112		1963
2.4134		944
2.4152		1240
2.4152		1295
2.4176		532
2.4216		1926
2.4226		1132
2.4238		1727
2.4262		1389
2.4264		261
2.4322		1995
2.4336		1596
2.4352		1697
2.436		465
2.4392		1890
2.442		4
2.443		1086
2.4452		196
2.4456		53
2.4474		49
2.4478		476
2.448		1812
2.4486		1758
2.4502		91
2.4522		1396
2.4528		1864
2.4544		707
[truncated: 88,071 more rows]
