# Supplementary material for: Memory consolidation and improvement by synaptic tagging and capture in recurrent neural networks
Source: Commun Biol. 2021 Mar 3;4:275. doi: 10.1038/s42003-021-01778-y (PMC7977149; doi:10.1038/s42003-021-01778-y)
Supplement: Supplementary file 4 — Supplementary Data 2 [file 42003_2021_1778_MOESM4_ESM.zip › Figure 3f/10s-recall/20-08-25_04-34-57_spike_raster.txt]

0.0148		261
0.0148		1136
0.015		668
0.019		1383
0.0262		1182
0.0266		1945
0.0274		1025
0.0282		1382
0.03		656
0.0306		1362
0.031		1824
0.0312		1899
0.0314		650
0.0314		1285
0.032		1972
0.033		932
0.033		1268
0.0336		302
0.0336		463
0.0344		1838
0.0346		1673
0.0348		1633
0.0352		442
0.0352		603
0.0352		862
0.0354		1893
0.036		1930
0.036		1935
0.0364		773
0.0364		1508
0.0364		1995
0.0368		248
0.0368		1738
0.037		1884
0.0372		564
0.0372		1758
0.0376		1975
0.0378		1475
0.0378		1920
0.038		140
0.038		983
0.038		1300
0.0384		63
0.0384		1807
0.0386		1806
0.0386		1856
0.0386		1957
0.0388		267
0.0388		1626
0.039		1356
0.039		1687
0.039		1921
0.0392		1608
0.0396		1206
0.0396		1993
0.0402		1968
0.0408		1478
0.0412		1684
0.0412		1812
0.0414		180
0.0414		1757
0.0414		1942
0.0414		1966
0.0418		1832
0.042		1953
0.0422		1786
0.0426		1763
0.0428		244
0.044		1699
0.044		1771
0.045		1879
0.0454		1741
0.0464		1985
0.047		1827
0.0474		1853
0.0478		524
0.0482		848
0.0486		1618
0.0628		139
0.0636		585
0.0744		1231
0.0826		667
0.0844		1947
0.0854		997
0.088		922
0.0896		1600
0.0912		809
0.0926		1879
0.0938		1006
0.0952		1998
0.0958		1123
0.097		1666
0.0984		1601
0.1014		832
0.1016		429
0.1016		1600
0.103		981
0.1052		1755
0.1058		1023
0.1066		131
0.1072		1790
0.1074		1961
0.1094		570
0.1094		1624
0.1096		1985
0.1106		1829
0.112		1541
0.1142		886
0.1148		1968
0.1162		858
0.1178		458
0.1186		348
0.1196		1522
0.1198		1780
0.12		1870
0.1222		459
0.1226		618
0.1234		1936
0.125		1788
0.1256		282
0.1274		1974
0.1282		1716
0.129		955
0.1296		1741
0.1306		625
0.1324		1244
0.133		1232
0.1354		326
0.1364		1029
0.1364		1901
0.1366		441
0.137		1628
0.139		395
0.14		821
0.1408		548
0.1432		1914
0.144		1347
0.145		1767
0.1456		907
0.1456		1765
0.1458		1985
0.1468		1899
0.1478		1083
0.148		1701
0.1488		1872
0.149		1745
0.1502		1397
0.1504		1029
0.1516		1458
0.1532		1571
0.1542		1779
0.1548		827
0.1554		1865
0.1556		675
0.1556		683
0.1564		1741
0.1564		1751
0.1564		1945
0.1576		499
0.158		1594
0.1582		1349
0.16		1933
0.1602		1522
0.1616		680
0.1626		1923
0.1628		1096
0.1632		1947
0.1644		600
0.165		114
0.1652		1880
0.1664		1512
0.1664		1891
0.1666		1699
0.1668		1735
0.1676		1009
0.168		1858
0.1684		1972
0.169		807
0.1694		422
0.1696		1547
0.1718		1640
0.1736		1757
0.1746		1690
0.175		1841
0.1764		1870
0.1766		1660
0.1784		1963
0.1794		1078
0.1802		626
0.1836		683
0.1848		536
0.1852		1824
0.1878		1850
0.1962		202
0.2002		1741
0.2016		453
0.2018		141
0.202		1761
0.2096		671
0.212		1722
0.2126		1706
0.2184		233
0.2186		1739
0.2218		1887
0.2226		701
0.223		631
0.2238		1758
0.2274		1771
0.2286		1866
0.2296		1925
0.2306		1334
0.2308		972
0.2326		1676
0.2338		1630
0.2362		1935
0.238		1219
0.2398		1952
0.2502		1038
0.256		897
0.2564		1798
0.258		1803
0.2642		1997
0.2652		49
0.2668		1885
0.2718		1928
0.2732		777
0.2738		1372
0.2776		584
0.2798		1659
0.2804		1622
0.2812		1590
0.2818		1700
0.2828		1982
0.2842		1458
0.2862		1814
0.2866		1780
0.2912		819
0.2944		1556
0.295		1469
0.2958		1704
0.307		121
0.307		1628
0.3084		1418
0.3102		1404
0.3124		1779
0.313		819
0.3132		1970
0.3144		1720
0.3144		1923
0.3146		433
0.315		1982
0.3164		1866
0.317		1080
0.317		1767
0.3172		1650
0.3178		1556
0.3182		324
0.3206		1604
0.3206		1662
0.321		1958
0.3212		708
0.3224		1928
0.3226		1684
0.3246		1963
0.3258		1062
0.3258		1540
0.3264		906
0.329		1692
0.331		1713
0.3322		457
0.3328		1987
0.3346		1954
0.3358		1721
0.338		419
0.338		1978
0.3432		1798
0.345		1023
0.3544		398
0.357		1667
0.3578		725
0.3624		1330
0.3656		987
0.3668		1175
0.3668		1391
0.3694		1357
0.3704		1085
0.3704		1857
0.3706		417
0.3714		437
0.3716		682
0.3722		429
0.3726		937
0.3726		1691
0.373		988
0.374		164
0.3744		1460
0.3744		1883
0.3746		622
0.3746		1042
0.3752		1972
0.3754		1985
0.376		28
0.376		1634
0.376		1841
0.3764		1806
0.3766		1837
0.3766		1990
0.377		1878
0.3772		1135
0.3772		1731
0.3772		1780
0.3774		1388
0.3774		1620
0.3776		119
0.3776		1698
0.3778		1111
0.3778		1436
0.3778		1937
0.378		1466
0.378		1674
0.378		1945
0.3784		1631
0.3784		1703
0.379		1917
0.3792		1765
0.3792		1790
0.38		1678
0.3802		1456
0.3802		1576
0.3804		1963
0.3808		1997
0.3812		1979
0.382		597
0.383		1783
0.3836		1913
0.3842		1969
0.3844		1948
0.3848		1222
0.3922		1140
0.3968		1782
0.4046		434
0.411		1763
0.4138		214
0.4146		708
0.4148		1540
0.4152		1772
0.4184		1628
0.4188		1885
0.419		1811
0.4192		1698
0.4194		918
0.4204		374
0.4204		1804
0.4214		1046
0.4222		408
0.4226		1818
0.4232		1113
0.4232		1492
0.4242		1977
0.4266		1594
0.4268		1226
0.4278		1912
0.4282		190
0.4328		1615
0.4354		495
0.4374		1985
0.4376		1987
0.4394		1113
0.44		201
0.4402		1467
0.4416		1718
0.443		1603
0.443		1798
0.4436		1853
0.4438		1305
0.4498		1914
0.45		1202
0.4506		752
0.453		383
0.4552		767
0.456		414
0.456		608
0.4562		1656
0.458		1648
0.4654		127
0.4668		1777
0.4676		1543
0.468		613
0.4694		195
0.4708		1899
0.472		1632
0.4722		1706
0.4724		1624
0.4728		294
0.4734		1654
0.4738		594
0.475		1660
0.4784		159
0.4802		900
0.4824		1929
0.4826		576
0.486		1673
0.4876		463
0.4876		1923
0.4886		1618
0.4904		1684
0.4908		1723
0.492		444
0.4944		610
0.4948		1757
0.4984		1939
0.5018		387
0.502		1840
0.5046		1621
0.509		1896
0.5106		1666
0.511		77
0.5126		1984
0.5134		1564
0.5166		942
0.521		1114
0.5236		1620
0.5244		1202
0.5248		439
0.5254		933
0.5296		1749
0.533		1942
0.5346		1097
0.535		1721
0.5358		1315
0.5382		1222
0.5408		1710
0.5418		1922
0.5422		1675
0.5428		98
0.547		1707
0.5476		1604
0.5476		1660
0.5496		511
0.5528		1714
0.5582		665
0.5584		1713
0.563		1422
0.5766		1890
0.5832		189
0.5834		899
0.5852		1972
0.5864		1119
0.587		646
0.5888		312
0.5906		749
0.591		1700
0.5912		1399
0.592		1495
0.5932		1645
0.5946		223
0.5952		880
0.5964		397
0.5966		1109
0.598		1929
0.5982		1996
0.5984		1689
0.5986		1852
0.599		409
0.5998		681
0.6		1758
0.6004		1581
0.601		1533
0.6012		984
0.6014		1386
0.6024		1862
0.603		1293
0.6032		1628
0.6036		1905
0.6044		265
0.6044		1022
0.6046		1698
0.6046		1718
0.6048		634
0.605		1622
0.605		1915
0.6062		1579
0.6062		1653
0.6068		488
0.6068		705
0.607		1456
0.607		1978
0.6074		1732
0.6074		1902
0.6076		1737
0.608		1067
0.6086		1631
0.6086		1740
0.6088		68
0.6088		1869
0.609		845
0.609		1632
0.6092		1672
0.6098		1785
0.61		1600
0.61		1764
0.6112		1974
0.6116		1350
0.612		1896
0.6122		1071
0.6132		1870
0.6136		1710
0.6168		1915
0.618		1382
0.619		1979
0.626		1319
0.638		1446
0.646		655
0.65		1612
0.6512		1927
0.6514		106
0.6522		1646
0.655		1029
0.6572		578
0.659		1293
0.661		1016
0.6614		1899
0.6618		551
0.6642		1186
0.666		645
0.6682		1698
0.6686		1609
0.6688		1943
0.6696		825
0.6704		442
0.6706		162
0.6714		1977
0.6728		568
0.6742		991
0.6742		1260
0.6746		1607
0.6752		799
0.6756		218
0.6762		50
0.6764		1631
0.6776		1095
0.6788		1786
0.679		753
0.679		1806
0.6794		787
0.6806		1960
0.6812		1899
0.6816		1858
0.6818		1670
0.6818		1697
0.682		789
0.6826		666
0.6826		1628
0.683		136
0.683		1709
0.6832		92
0.6834		1926
0.6838		1136
0.684		131
0.6842		1536
0.6842		1766
0.6858		1832
0.6862		539
0.687		1678
0.6874		622
0.6874		1822
0.6874		1835
0.688		1555
0.6882		1602
0.6886		1937
0.6888		1609
0.6892		1633
0.6892		1983
0.6896		934
0.691		1765
0.692		1902
0.6924		1708
0.6928		1895
0.693		826
0.6934		1861
0.6942		1532
0.6986		1823
0.7028		1247
0.7226		1231
0.724		1728
0.7248		1656
0.7258		1345
0.7316		469
0.7326		1609
0.7338		915
0.7344		879
0.7352		688
0.7386		1338
0.7386		1779
0.7402		1520
0.7402		1567
0.7404		947
0.741		85
0.742		1929
0.7424		1811
0.7426		1075
0.7434		1384
0.7434		1633
0.7434		1829
0.7448		1670
0.745		323
0.7452		1970
0.7456		266
0.746		1961
0.7464		768
0.7466		163
0.7468		1025
0.747		381
0.7474		1611
0.7474		1737
0.7478		975
0.748		1949
0.7486		916
0.749		213
0.749		1916
0.7494		1741
0.7496		226
0.7502		906
0.7508		1905
0.7524		1081
0.7524		1692
0.7524		1698
0.7524		1699
0.7534		1097
0.7536		1060
0.7536		1625
0.754		383
0.7544		729
0.7544		1665
0.7546		413
0.7556		128
0.7566		1991
0.7572		1198
0.7574		1065
0.7574		1723
0.759		1360
0.7594		1331
0.7596		1190
0.76		1630
0.7606		1489
0.7606		1870
0.7612		1212
0.7614		1758
0.7614		1787
0.7618		1876
0.7632		138
0.7632		887
0.764		1902
0.764		1974
0.7646		29
0.7654		1099
0.7656		1216
0.7666		631
0.7674		1665
0.768		1644
0.7688		4
0.769		1656
0.7698		1606
0.7698		1826
0.77		1877
0.7702		1783
0.7704		1752
0.7708		1556
0.771		1868
0.7714		294
0.7724		1685
0.7728		1988
0.775		1856
0.7774		1497
0.7796		936
0.7808		1772
0.7808		1793
0.7832		1830
0.7872		1824
0.7962		1734
0.808		1450
0.8092		449
0.8138		433
0.8144		1228
0.8154		1595
0.8164		875
0.8186		1771
0.8188		678
0.8188		1217
0.8188		1968
0.8196		1837
0.8202		398
0.8216		1241
0.8216		1623
0.8216		1742
0.8224		765
0.8228		1814
0.8236		1844
0.825		1714
0.8254		1648
0.8254		1775
0.8262		1636
0.8262		1753
0.8262		1951
0.8266		1618
0.8268		379
0.8274		1669
0.8278		1303
0.8288		780
0.8304		993
0.8308		1178
0.831		522
0.8318		1712
0.834		987
0.835		1993
0.8358		1989
0.836		1141
0.8368		1841
0.8372		1006
0.8418		222
0.8422		444
0.8422		1238
0.8458		844
0.848		1653
0.8494		950
0.8502		697
0.851		385
0.8532		317
0.8532		1932
0.8542		252
0.8542		1812
0.8544		297
0.8548		1878
0.8562		1617
0.8566		952
0.8566		1688
0.857		1754
0.8586		1658
0.8588		1351
0.8594		1613
0.8598		1808
0.8602		1223
0.8608		1761
0.862		1161
0.8624		1907
0.8628		770
0.864		1993
0.8648		1175
0.8666		489
0.8668		762
0.8676		800
0.8686		1901
0.871		1657
0.8718		494
0.8718		1926
0.8728		1645
0.8744		1748
0.8766		351
0.8782		1888
0.879		1854
0.8804		1905
0.881		630
0.8814		911
0.8852		1020
0.8896		518
0.8908		533
0.8926		1918
0.8934		1849
0.8962		896
0.8976		1607
0.8994		401
0.9026		38
0.9116		372
0.9134		377
0.9134		1742
0.914		1682
0.9142		1723
0.9146		1173
0.9146		1535
0.9162		1699
0.9164		745
0.918		833
0.9182		286
0.9188		1919
0.92		1608
0.9212		478
0.922		1802
0.9222		108
0.9226		1993
0.923		1806
0.924		471
0.9256		1131
0.9274		1855
0.9276		813
0.931		39
0.9314		1684
0.932		1062
0.9322		1864
0.9332		1817
0.9358		1842
0.936		121
0.9366		1737
0.937		1683
0.9374		1852
0.9374		1949
0.9392		1791
0.9394		1604
0.9402		1704
0.9406		1072
0.9566		1475
0.9574		1356
0.9636		719
0.9684		1162
0.9702		1423
0.9734		1128
0.9744		828
0.9772		872
0.9782		1710
0.9786		800
0.9792		1262
0.9802		1991
0.9808		261
0.9808		690
0.9818		1836
0.983		1934
0.9842		1709
0.9852		928
0.9852		1721
0.9858		459
0.986		1283
0.9862		1752
0.9864		1690
0.9876		445
0.988		1548
0.989		1170
0.9898		1784
0.9912		1945
0.9914		1877
0.9916		1970
0.9924		598
0.9932		1974
0.9938		757
0.995		1800
0.9952		1525
0.9962		1630
0.9964		1746
0.997		1899
1.0006		1872
1.0024		1942
1.014		481
1.0174		1062
1.0174		1966
1.0184		724
1.027		377
1.029		1394
1.0296		1063
1.0332		1814
1.035		731
1.0364		1836
1.037		504
1.0384		264
1.0392		1270
1.0404		1962
1.041		1975
1.042		232
1.0424		1610
1.0432		1109
1.0432		1313
1.0434		1760
1.0466		1814
1.047		235
1.0474		120
1.0482		1778
1.049		1896
1.0498		1412
1.05		1216
1.0514		1746
1.0514		1988
1.052		1878
1.0522		1094
1.0522		1229
1.0526		1897
1.0538		1933
1.0552		1885
1.0588		674
1.0592		710
1.065		1617
1.0662		1538
1.067		1657
1.0684		1678
1.0698		244
1.078		1998
1.0788		1979
1.0794		877
1.0854		744
1.0894		1010
1.0896		1929
1.09		831
1.0928		790
1.0932		885
1.095		1912
1.0956		970
1.0962		1889
1.0968		928
1.0974		1096
1.0998		181
1.1004		45
1.1004		631
1.1008		1649
1.101		1000
1.101		1759
1.1032		1239
1.1034		1670
1.1044		1924
1.1046		1620
1.105		1930
1.1052		771
1.1052		1045
1.1062		1954
1.107		1684
1.1074		1751
1.1076		1644
1.1076		1763
1.108		1815
1.1098		1735
1.11		1630
1.1102		208
1.1118		1666
1.1142		126
1.1154		729
1.116		370
1.118		1942
1.1194		1058
1.123		1751
1.1282		531
1.1292		299
1.13		1500
1.1332		879
1.1332		1983
1.1358		127
1.1364		1999
1.137		1892
1.138		515
1.139		598
1.1392		1671
1.1394		1949
1.1396		1682
1.1402		305
1.1416		206
1.1422		55
1.1422		1869
1.1444		1609
1.146		1633
1.146		1672
1.147		1846
1.1476		514
1.1476		1731
1.148		700
1.1484		333
1.1502		1827
1.151		536
1.153		1743
1.156		1919
1.1576		486
1.1576		1824
1.1586		37
1.161		1664
1.1626		1496
1.163		1895
1.1632		32
1.1636		1822
1.166		1662
1.166		1927
1.1678		1523
1.1686		1
1.1686		628
1.1698		1734
1.1728		633
1.175		1631
1.177		1982
1.1774		1399
1.1778		1794
1.1784		763
1.1824		261
1.1826		805
1.1826		1916
1.1858		921
1.1894		1681
1.1894		1931
1.193		1687
1.1956		322
1.1958		957
1.197		1650
1.1988		1736
1.1996		265
1.2002		1636
1.2014		722
1.2038		1199
1.2088		1559
1.2102		1959
1.2114		1127
1.215		1857
1.2176		1853
1.2198		1677
1.2204		830
1.2224		637
1.2242		320
1.2248		202
1.2272		1935
1.2284		1789
1.2292		55
1.2296		1945
1.2298		1606
1.2354		594
1.2372		1552
1.2378		1853
1.2382		1630
1.239		432
1.239		759
1.2392		443
1.2394		1923
1.2412		1547
1.245		575
1.2462		280
1.2466		1841
1.2482		1151
1.2498		1782
1.251		1607
1.2512		1965
1.2524		1920
1.2528		1472
1.2546		1634
1.2556		1048
1.2568		1671
1.2606		774
1.2682		1209
1.2706		1751
1.2764		1451
1.2814		1791
1.282		1316
1.2828		117
1.283		375
1.283		823
1.2836		1659
1.2838		1948
1.2846		1626
1.2864		144
1.2864		1918
1.2892		1974
1.2894		1821
1.2902		958
1.2904		922
1.2904		1804
1.292		1896
1.2922		1699
1.2948		1653
1.2968		1602
1.298		974
1.299		744
1.3006		1213
1.3012		1780
1.3014		1614
1.3018		1711
1.3044		1067
1.3062		940
1.307		1933
1.3072		1630
1.3116		1228
1.317		1523
1.3172		1695
1.3218		1194
1.3222		531
1.3292		1751
1.3322		1605
1.3326		91
1.3344		1602
1.3348		516
1.3392		787
1.3398		319
1.34		216
1.3418		1548
1.3424		1768
1.3446		1672
1.3448		1903
1.3456		1783
1.3456		1935
1.3462		1973
1.3464		1696
1.3472		1026
1.3474		1932
1.3496		811
1.3496		1730
1.3502		1709
1.351		80
1.3516		513
1.352		1895
1.353		1677
1.3538		1718
1.3538		1786
1.3548		1745
1.3706		1305
1.3792		109
1.3824		994
1.3826		1125
1.3866		1764
1.387		245
1.3874		1691
1.3886		152
1.3896		600
1.3898		1964
1.3904		1989
1.3928		1325
1.393		1726
1.393		1821
1.3948		1551
1.3948		1952
1.397		787
1.3982		1699
1.401		1815
1.4026		1161
1.4026		1704
1.403		1962
1.4052		206
1.4052		761
1.4054		1496
1.4056		226
1.4092		311
1.4092		1973
1.4094		1466
1.4094		1590
1.4094		1742
1.4096		1800
1.4098		283
1.4108		1853
1.411		814
1.4124		561
1.4124		1856
1.413		1729
1.415		131
1.4154		40
1.4158		1656
1.4162		1266
1.4178		1992
1.418		238
1.42		1142
1.4232		186
1.424		286
1.4252		1740
1.4258		252
1.4266		261
1.4274		688
1.428		1707
1.4284		823
1.4286		651
1.4292		1280
1.4292		1289
1.4294		1621
1.4294		1883
1.4306		1193
1.4306		1620
1.4318		1035
1.4326		1096
1.4326		1921
1.4328		228
1.433		1858
1.4332		1994
1.4342		1823
1.4344		1800
1.435		1697
1.435		1798
1.436		1974
1.4364		1763
1.4366		203
1.4368		1952
1.437		1489
1.437		1821
1.4378		1779
1.4382		658
1.4382		1681
1.4382		1919
1.4386		479
1.4388		1607
1.439		218
1.4418		244
1.4426		1633
1.4426		1665
1.443		1898
1.4432		1621
1.4444		992
1.4508		1868
1.4516		224
1.453		454
1.4548		463
1.4614		1744
1.4636		1215
1.47		645
1.4714		1853
1.4742		1253
1.4762		598
1.4772		213
1.4778		533
1.478		1782
1.4808		1756
1.4812		33
1.4824		897
1.483		1796
1.484		393
1.4848		1728
1.4858		632
1.4878		1958
1.4892		1626
1.4898		877
1.491		1483
1.4912		866
1.4912		1839
1.492		203
1.492		559
1.4936		1690
1.4938		537
1.4942		1278
1.4952		996
1.4954		1786
1.4962		1349
1.4962		1621
1.4966		108
1.497		235
1.4974		1747
1.498		849
1.4996		337
1.4996		1872
1.4998		1553
1.4998		1612
1.5002		1180
1.5002		1978
1.5006		1705
1.5006		1954
1.5014		1608
1.5014		1642
1.5016		1641
1.5016		1656
1.502		1732
1.5026		583
1.503		1431
1.504		486
1.5042		536
1.5042		1690
1.5042		1704
1.5044		837
1.506		1972
1.508		733
1.5082		1670
1.5102		1754
1.5114		499
1.5118		643
1.516		1643
1.5212		175
1.5304		1414
1.5366		1081
1.5372		1623
1.5382		555
1.5398		1745
1.5404		47
1.5404		1962
1.5422		1679
1.5434		1577
1.5462		1146
1.5468		1867
1.547		1660
1.5486		1843
1.5486		1977
1.549		206
1.5498		1754
1.5514		490
1.5532		246
1.5564		29
1.5564		1323
1.5588		1869
1.5606		1279
1.5614		1750
1.5614		1852
1.562		328
1.5626		362
1.5626		1053
1.5632		1811
1.564		1969
1.565		635
1.5652		666
1.5656		1637
1.5668		1042
1.567		871
1.5672		202
1.5672		457
1.5674		1233
1.569		1046
1.5692		557
1.5696		105
1.5706		887
1.571		1854
1.5714		1701
1.5714		1802
1.5718		1893
1.572		1861
1.5722		1931
1.5724		1867
1.5726		799
1.5728		483
1.5732		656
1.5732		700
1.5732		1903
1.5736		251
1.5736		651
1.5736		1312
1.5738		950
1.5742		864
1.5742		1858
1.5742		1897
1.5744		1667
1.575		424
1.575		1871
1.5754		576
1.5758		488
1.5764		875
1.5764		1771
1.5766		1978
1.5768		906
1.5768		1614
1.5772		1760
1.5774		1991
1.5778		1811
1.578		1588
1.578		1913
1.5782		1823
1.5784		1224
1.5784		1711
1.5784		1905
1.5786		1996
1.5788		214
1.579		1079
1.5792		1636
1.5792		1890
1.5796		889
1.5798		1835
1.58		441
1.5804		1864
1.5808		1611
1.5808		1962
1.5812		1951
1.5814		1788
1.5816		499
1.5822		1969
1.5824		1955
1.5828		1729
1.583		729
1.5836		1623
1.5842		1235
1.585		494
1.586		1713
1.5888		1690
1.5954		509
1.6006		1423
1.61		1901
1.6184		62
1.6204		509
1.6204		1880
1.6256		67
1.6262		1984
1.6264		1650
1.6272		823
1.6272		1031
1.6278		270
1.629		761
1.6314		1544
1.6324		35
1.6324		555
1.6324		904
1.6324		1909
1.6326		1890
1.6334		1707
1.634		1655
1.6348		1870
1.6356		1997
1.6362		203
1.6362		1592
1.6362		1971
1.6376		1983
1.6378		1962
1.639		1610
1.639		1677
1.6394		1762
1.6398		1816
1.6402		1428
1.6406		139
1.6412		1786
1.6416		921
1.6416		1666
1.643		91
1.6438		1900
1.645		1901
1.646		1382
1.647		1188
1.6472		1960
1.6478		1015
1.6486		189
1.6506		1916
1.6528		756
1.6554		1879
1.658		1507
1.6626		1662
1.6632		1676
1.6642		1777
1.6702		584
1.675		1922
1.6752		948
1.6764		364
1.6806		628
1.683		1883
1.6848		588
1.6902		917
1.691		1500
1.6926		1635
1.6958		1449
1.696		1246
1.7		1902
1.7004		1867
1.7006		1843
1.7028		358
1.7028		1373
1.703		569
1.7038		995
1.7076		1953
1.7078		1935
1.7082		1897
1.7092		205
1.71		1892
1.7112		1934
1.714		1614
1.715		252
1.7154		1711
1.7158		1710
1.716		886
1.7168		628
1.7172		403
1.7202		15
1.7224		1685
1.7256		198
1.7282		1729
1.7294		407
1.73		1483
1.7318		1754
1.733		1384
1.7334		846
1.7336		1691
1.734		1369
1.7356		508
1.7358		907
1.7364		1432
1.737		1158
1.7372		747
1.7374		243
1.7374		1957
1.7376		814
1.7384		1808
1.7386		1673
1.7394		1705
1.7404		196
1.7412		1934
1.7414		50
1.7418		1862
1.742		1625
1.742		1650
1.742		1792
1.7424		1354
1.7434		1364
1.7442		1244
1.7446		1710
1.7452		379
1.7452		1628
1.7464		1944
1.7468		1748
1.747		1341
1.747		1765
1.7472		1866
1.7472		1993
1.7474		1817
1.7478		1632
1.7478		1807
1.749		533
1.7492		151
1.7498		1379
1.7536		1267
1.7558		1976
1.757		202
1.7572		589
1.7608		1709
1.761		1914
1.763		1639
1.7652		1878
1.7658		1801
1.7664		790
1.7726		1185
1.7826		296
1.7832		1877
1.7876		1668
1.788		10
1.7898		1770
1.7914		208
1.7916		564
1.7922		1598
1.7944		1814
1.7968		423
1.802		284
1.802		1638
1.8048		34
1.8058		1856
1.8078		1651
1.808		1746
1.808		1827
1.8082		1041
1.811		184
1.8112		819
1.812		235
1.8144		695
1.8166		1956
1.8176		957
1.8176		1840
1.818		763
1.8194		1950
1.8196		678
1.8198		1621
1.8206		942
1.8216		1742
1.8218		1433
1.8226		817
1.8236		1818
1.8254		1080
1.8254		1637
1.826		1795
1.826		1850
1.8264		1735
1.8266		1406
1.8266		1678
1.8276		1248
1.831		1715
1.8326		1608
1.8332		1884
1.8336		1589
1.837		1749
1.8376		1936
1.8378		687
1.8384		1627
1.839		1647
1.8418		833
1.8432		1943
1.8458		1347
1.848		1288
1.8494		1281
1.854		1645
1.8546		1521
1.8548		1732
1.8574		1831
1.8582		1635
1.8584		437
1.8584		1409
1.8642		992
1.8656		1896
1.8678		1915
1.8692		336
1.8706		1993
1.872		1661
1.873		1812
1.8738		1498
1.8754		1961
1.8766		1556
1.877		1779
1.8774		1657
1.878		1340
1.8784		217
1.8814		1890
1.8856		1953
1.894		1961
1.8946		935
1.898		1078
1.9048		857
1.9056		23
1.9098		1633
1.9146		800
1.9146		1273
1.9166		319
1.9178		1720
1.9188		1694
1.9196		1516
1.92		92
1.9216		1629
1.9218		1883
1.9222		646
1.9222		692
1.9232		1291
1.9244		1857
1.9256		1909
1.9262		849
1.9262		1702
1.9264		1858
1.9266		1288
1.9276		1996
1.9282		1969
1.9284		1871
1.9288		1784
1.9292		1936
1.9304		547
1.9326		1639
1.934		596
1.9372		1641
1.9376		1011
1.9382		436
1.939		1961
1.9424		657
1.9424		1468
1.9424		1996
1.9428		148
1.9434		1977
1.9446		1657
1.9448		1065
1.9482		323
1.9506		1609
1.9514		174
1.9514		1846
1.9524		1328
1.9528		33
1.9538		871
1.9546		1743
1.956		1986
1.9574		512
1.9582		805
1.9582		1558
1.9588		1831
1.9634		1867
1.9646		1794
1.9652		1011
1.9654		460
1.966		1719
1.9662		1375
1.9664		1511
1.9666		1918
1.9674		247
1.9684		1096
1.9684		1829
1.9698		435
1.9702		1856
1.9706		1744
1.9706		1787
1.9706		1954
1.9716		1612
1.972		1566
1.9724		1895
1.9726		1802
1.973		1620
1.9768		1909
1.9772		1953
1.9782		1447
2.0004		1938
2.0038		1033
2.0088		958
2.0108		1060
2.0142		1733
2.018		538
2.0184		1258
2.0186		1306
2.021		1779
2.0218		193
2.0222		1907
2.0226		1923
2.0228		1002
2.0232		17
2.024		1338
2.027		1542
2.0274		464
2.0274		1645
2.0278		1702
2.0284		111
2.0288		1798
2.03		1878
2.0304		636
2.031		1831
2.0318		1791
2.0322		879
2.0324		1749
2.033		1899
2.034		1668
2.0362		387
2.0366		1869
2.0368		1775
2.0412		1699
2.0426		1024
2.046		1494
2.0464		687
2.051		1331
2.0524		1967
2.0544		1066
2.0548		7
2.056		908
2.058		1195
2.06		382
2.0602		1256
2.0614		1812
2.0624		892
2.063		804
2.0634		1756
2.0636		1672
2.064		1875
2.0642		1750
2.065		1605
2.0654		1673
2.0654		1991
2.066		1911
2.0662		991
2.0662		1697
2.0662		1707
2.067		662
2.067		1969
2.0676		1490
2.0688		1968
2.0718		1774
2.0718		1824
2.0726		492
2.0728		1761
2.073		1773
2.0748		1842
2.0754		1741
2.0758		1525
2.076		482
2.0774		1877
2.0778		1862
2.0918		1480
2.0932		255
2.1008		250
2.1058		272
2.1058		1983
2.1064		1995
2.1078		880
2.1092		133
2.1164		108
2.1166		1295
2.1206		1822
2.1226		1761
2.1262		1016
2.1298		720
2.13		1539
2.1302		954
2.1342		1851
2.1352		1806
2.1368		1758
2.1394		1846
2.1394		1877
2.14		732
2.1408		983
2.1412		1716
2.1434		1464
2.1456		1840
2.147		1503
2.1472		872
2.1508		1969
2.151		1862
2.1518		18
2.1542		1780
2.1552		746
2.1558		1299
2.1608		250
2.1632		1630
2.164		541
2.1658		711
2.1664		1847
2.1676		1342
2.1686		1769
2.1698		617
2.1702		1372
2.171		1903
2.1724		1696
2.1732		1656
2.1742		1523
2.1744		1691
2.1762		1793
2.182		1409
2.1866		1636
2.1868		276
2.1872		1803
2.1876		1856
2.1882		885
2.1888		225
2.193		247
2.194		602
2.1946		1118
2.1948		346
2.1948		1767
2.196		1745
2.1968		1842
2.1972		1818
2.1982		821
2.1986		912
2.2		1890
2.2002		537
2.2022		1148
2.203		902
2.2034		449
2.2038		1621
2.2042		1622
2.2048		1990
2.205		1711
2.2052		739
2.2052		1820
2.2058		1456
2.2068		1861
2.2074		488
2.2076		1012
2.2076		1075
2.208		1955
2.209		1627
2.21		1493
2.21		1827
2.21		1922
2.2104		990
2.2134		137
2.2148		1835
2.215		1018
2.2152		1119
2.2158		1202
2.2162		270
2.2162		1991
2.2166		1433
2.2168		1431
2.2172		1901
2.2188		1741
2.2212		1804
2.2222		1372
2.2222		1836
2.2256		1704
2.2264		1805
2.2264		1827
2.237		917
2.2506		532
2.2532		343
2.2582		1819
2.2592		1351
2.2606		65
2.2626		129
2.2626		1787
2.2632		1582
2.2638		1826
2.2642		1469
2.265		1861
2.2658		1788
2.266		961
2.267		498
2.2674		426
2.2676		1736
2.2686		1885
2.2688		1947
2.2702		1703
2.2714		1000
2.2716		1672
2.2728		232
2.2758		1718
2.2764		1841
2.2782		1998
2.2798		289
2.284		1937
2.2846		1691
2.2922		454
2.2954		349
2.2966		740
2.2986		548
2.301		860
2.3016		1282
2.3026		751
2.3028		1720
2.303		1902
2.3034		1735
2.3046		841
2.3054		1871
2.3054		1895
2.306		77
2.3062		278
2.3066		925
2.308		1487
2.308		1724
2.3098		1804
2.311		1754
2.3112		1566
2.3124		1992
2.3128		1990
2.3136		1985
2.3154		1803
2.317		215
2.3174		570
2.3202		177
2.3226		744
2.3244		402
2.3258		1837
2.3282		753
2.3286		1690
2.33		658
2.3312		1287
2.3314		745
2.3326		1830
2.3328		116
2.3332		1598
2.3352		1764
2.3356		1644
2.3366		1993
2.337		692
2.337		1784
2.337		1992
2.3374		1026
2.3376		1614
2.338		898
2.338		1650
2.3386		551
2.3396		475
2.3406		1787
2.3426		1729
2.3428		182
2.3428		1690
2.3432		1305
2.3436		1996
2.3456		848
2.3462		1769
2.3468		319
2.3468		577
2.3474		1751
2.3494		1862
2.3502		1853
2.351		1698
2.3574		66
2.3588		327
2.365		1644
2.3712		1996
2.3722		1911
2.3732		1779
2.3734		1605
2.3792		1074
2.3822		808
2.3832		1837
2.3902		636
2.3906		1078
2.3918		1940
2.3938		1268
2.394		123
2.3948		1273
2.3956		1641
2.3986		347
2.4		986
2.4008		174
2.4008		1771
2.402		1939
2.4028		1625
2.403		1763
2.4032		979
2.4038		402
2.4038		1149
2.4042		1967
2.4048		485
2.4062		1308
2.4066		1123
2.4074		1063
2.4078		1790
2.4082		1261
2.4082		1997
2.4084		1384
2.4092		1932
2.4094		1836
2.4096		1648
2.4106		614
2.4106		1927
2.4112		280
2.412		1833
2.4122		754
2.4122		1983
2.4132		1872
2.4136		1272
2.4138		333
2.4162		1879
2.418		1773
2.4182		903
2.4186		1974
2.4214		755
2.4238		1822
2.4244		1827
2.4288		41
2.4292		936
2.4302		1487
2.431		1987
2.433		1719
2.4332		1146
2.434		1662
2.434		1818
2.4342		1843
2.4344		759
2.438		1323
2.4384		829
2.4386		1378
2.44		174
[truncated: 87,624 more rows]
