# Supplementary material for: Memory consolidation and improvement by synaptic tagging and capture in recurrent neural networks
Source: Commun Biol. 2021 Mar 3;4:275. doi: 10.1038/s42003-021-01778-y (PMC7977149; doi:10.1038/s42003-021-01778-y)
Supplement: Supplementary file 4 — Supplementary Data 2 [file 42003_2021_1778_MOESM4_ESM.zip › Figure 3f/8h-recall/20-04-09_13-05-19_spike_raster.txt]

28810		0
28810		1
28810		2
28810		3
28810		4
28810		5
28810		6
28810		7
28810		8
28810		9
28810		10
28810		11
28810		12
28810		13
28810		14
28810		15
28810		16
28810		17
28810		18
28810		19
28810		20
28810		21
28810		22
28810		23
28810		24
28810		25
28810		26
28810		27
28810		28
28810		29
28810		30
28810		31
28810		32
28810		33
28810		34
28810		35
28810		36
28810		37
28810		38
28810		39
28810		40
28810		41
28810		42
28810		43
28810		44
28810		45
28810		46
28810		47
28810		48
28810		49
28810		50
28810		51
28810		52
28810		53
28810		54
28810		55
28810		56
28810		57
28810		58
28810		59
28810		60
28810		61
28810		62
28810		63
28810		64
28810		65
28810		66
28810		67
28810		68
28810		69
28810		70
28810		71
28810		72
28810		73
28810		74
28810.0016		529
28810.002		1936
28810.0022		0
28810.0022		1
28810.0022		2
28810.0022		3
28810.0022		4
28810.0022		5
28810.0022		6
28810.0022		7
28810.0022		8
28810.0022		9
28810.0022		10
28810.0022		11
28810.0022		12
28810.0022		13
28810.0022		14
28810.0022		15
28810.0022		16
28810.0022		17
28810.0022		18
28810.0022		19
28810.0022		20
28810.0022		21
28810.0022		22
28810.0022		23
28810.0022		24
28810.0022		25
28810.0022		26
28810.0022		27
28810.0022		28
28810.0022		29
28810.0022		30
28810.0022		31
28810.0022		32
28810.0022		33
28810.0022		34
28810.0022		35
28810.0022		36
28810.0022		37
28810.0022		38
28810.0022		39
28810.0022		40
28810.0022		41
28810.0022		42
28810.0022		43
28810.0022		44
28810.0022		45
28810.0022		46
28810.0022		47
28810.0022		48
28810.0022		49
28810.0022		50
28810.0022		51
28810.0022		52
28810.0022		53
28810.0022		54
28810.0022		55
28810.0022		56
28810.0022		57
28810.0022		58
28810.0022		59
28810.0022		60
28810.0022		61
28810.0022		62
28810.0022		63
28810.0022		64
28810.0022		65
28810.0022		66
28810.0022		67
28810.0022		68
28810.0022		69
28810.0022		70
28810.0022		71
28810.0022		72
28810.0022		73
28810.0022		74
28810.003		1784
28810.0032		445
28810.0032		550
28810.0032		599
28810.0032		1615
28810.0032		1753
28810.0032		1812
28810.0034		334
28810.0034		614
28810.0034		635
28810.0034		678
28810.0034		779
28810.0034		1077
28810.0034		1134
28810.0034		1162
28810.0034		1219
28810.0034		1251
28810.0034		1259
28810.0034		1304
28810.0034		1311
28810.0034		1353
28810.0034		1425
28810.0034		1439
28810.0034		1511
28810.0034		1579
28810.0034		1590
28810.0034		1630
28810.0034		1650
28810.0034		1703
28810.0034		1715
28810.0034		1728
28810.0034		1751
28810.0034		1759
28810.0034		1906
28810.0034		1914
28810.0034		1957
28810.0036		96
28810.0036		154
28810.0036		180
28810.0036		227
28810.0036		324
28810.0036		346
28810.0036		435
28810.0036		491
28810.0036		502
28810.0036		567
28810.0036		587
28810.0036		598
28810.0036		763
28810.0036		839
28810.0036		845
28810.0036		884
28810.0036		901
28810.0036		925
28810.0036		945
28810.0036		1048
28810.0036		1050
28810.0036		1101
28810.0036		1195
28810.0036		1214
28810.0036		1232
28810.0036		1246
28810.0036		1332
28810.0036		1370
28810.0036		1395
28810.0036		1436
28810.0036		1535
28810.0036		1543
28810.0036		1583
28810.0036		1602
28810.0036		1616
28810.0036		1636
28810.0036		1644
28810.0036		1669
28810.0036		1688
28810.0036		1747
28810.0036		1788
28810.0036		1796
28810.0036		1852
28810.0036		1853
28810.0036		1872
28810.0036		1889
28810.0036		1905
28810.0036		1947
28810.0038		80
28810.0038		81
28810.0038		106
28810.0038		116
28810.0038		148
28810.0038		153
28810.0038		199
28810.0038		225
28810.0038		321
28810.0038		363
28810.0038		476
28810.0038		484
28810.0038		537
28810.0038		583
28810.0038		622
28810.0038		665
28810.0038		666
28810.0038		693
28810.0038		705
28810.0038		717
28810.0038		729
28810.0038		733
28810.0038		750
28810.0038		862
28810.0038		881
28810.0038		957
28810.0038		984
28810.0038		1001
28810.0038		1072
28810.0038		1125
28810.0038		1130
28810.0038		1156
28810.0038		1171
28810.0038		1176
28810.0038		1201
28810.0038		1253
28810.0038		1260
28810.0038		1269
28810.0038		1287
28810.0038		1360
28810.0038		1368
28810.0038		1384
28810.0038		1447
28810.0038		1500
28810.0038		1514
28810.0038		1542
28810.0038		1553
28810.0038		1571
28810.0038		1594
28810.0038		1613
28810.0038		1655
28810.0038		1656
28810.0038		1662
28810.0038		1694
28810.0038		1781
28810.0038		1785
28810.0038		1842
28810.0038		1856
28810.0038		1858
28810.0038		1881
28810.0038		1884
28810.0038		1904
28810.0038		1909
28810.0038		1920
28810.0038		1940
28810.0038		1983
28810.0038		1986
28810.0038		1999
28810.004		118
28810.004		120
28810.004		157
28810.004		189
28810.004		216
28810.004		221
28810.004		228
28810.004		236
28810.004		266
28810.004		284
28810.004		306
28810.004		330
28810.004		350
28810.004		390
28810.004		394
28810.004		404
28810.004		417
28810.004		428
28810.004		439
28810.004		441
28810.004		458
28810.004		499
28810.004		508
28810.004		570
28810.004		584
28810.004		591
28810.004		593
28810.004		613
28810.004		660
28810.004		662
28810.004		669
28810.004		681
28810.004		695
28810.004		700
28810.004		706
28810.004		725
28810.004		737
28810.004		749
28810.004		774
28810.004		783
28810.004		785
28810.004		793
28810.004		854
28810.004		865
28810.004		868
28810.004		883
28810.004		891
28810.004		947
28810.004		1000
28810.004		1031
28810.004		1032
28810.004		1033
28810.004		1040
28810.004		1068
28810.004		1070
28810.004		1105
28810.004		1109
28810.004		1143
28810.004		1155
28810.004		1163
28810.004		1233
28810.004		1240
28810.004		1248
28810.004		1279
28810.004		1282
28810.004		1284
28810.004		1342
28810.004		1376
28810.004		1392
28810.004		1419
28810.004		1444
28810.004		1453
28810.004		1489
28810.004		1502
28810.004		1510
28810.004		1524
28810.004		1552
28810.004		1560
28810.004		1597
28810.004		1611
28810.004		1679
28810.004		1716
28810.004		1717
28810.004		1722
28810.004		1765
28810.004		1801
28810.004		1810
28810.004		1826
28810.004		1835
28810.004		1888
28810.004		1895
28810.004		1900
28810.004		1910
28810.004		1923
28810.004		1924
28810.004		1950
28810.004		1956
28810.004		1973
28810.004		1980
28810.004		1985
28810.0042		94
28810.0042		123
28810.0042		146
28810.0042		151
28810.0042		159
28810.0042		163
28810.0042		213
28810.0042		241
28810.0042		268
28810.0042		344
28810.0042		369
28810.0042		374
28810.0042		383
28810.0042		400
28810.0042		403
28810.0042		440
28810.0042		460
28810.0042		475
28810.0042		500
28810.0042		503
28810.0042		541
28810.0042		553
28810.0042		557
28810.0042		560
28810.0042		596
28810.0042		600
28810.0042		612
28810.0042		617
28810.0042		647
28810.0042		655
28810.0042		672
28810.0042		690
28810.0042		772
28810.0042		776
28810.0042		780
28810.0042		811
28810.0042		838
28810.0042		842
28810.0042		921
28810.0042		933
28810.0042		935
28810.0042		940
28810.0042		946
28810.0042		949
28810.0042		983
28810.0042		1027
28810.0042		1064
28810.0042		1079
28810.0042		1104
28810.0042		1113
28810.0042		1120
28810.0042		1133
28810.0042		1149
28810.0042		1158
28810.0042		1177
28810.0042		1208
28810.0042		1221
28810.0042		1235
28810.0042		1236
28810.0042		1239
28810.0042		1278
28810.0042		1296
28810.0042		1309
28810.0042		1317
28810.0042		1372
28810.0042		1375
28810.0042		1452
28810.0042		1454
28810.0042		1456
28810.0042		1480
28810.0042		1482
28810.0042		1494
28810.0042		1584
28810.0042		1596
28810.0042		1601
28810.0042		1614
28810.0042		1632
28810.0042		1645
28810.0042		1649
28810.0042		1659
28810.0042		1673
28810.0042		1711
28810.0042		1719
28810.0042		1744
28810.0042		1776
28810.0042		1779
28810.0042		1780
28810.0042		1789
28810.0042		1792
28810.0042		1806
28810.0042		1816
28810.0042		1822
28810.0042		1831
28810.0042		1834
28810.0042		1859
28810.0042		1860
28810.0042		1871
28810.0042		1883
28810.0042		1898
28810.0042		1928
28810.0042		1941
28810.0042		1970
28810.0042		1994
28810.0044		0
28810.0044		1
28810.0044		2
28810.0044		3
28810.0044		4
28810.0044		5
28810.0044		6
28810.0044		7
28810.0044		8
28810.0044		9
28810.0044		10
28810.0044		11
28810.0044		12
28810.0044		13
28810.0044		14
28810.0044		15
28810.0044		16
28810.0044		17
28810.0044		18
28810.0044		19
28810.0044		20
28810.0044		21
28810.0044		22
28810.0044		23
28810.0044		24
28810.0044		25
28810.0044		26
28810.0044		27
28810.0044		28
28810.0044		29
28810.0044		30
28810.0044		31
28810.0044		32
28810.0044		33
28810.0044		34
28810.0044		35
28810.0044		36
28810.0044		37
28810.0044		38
28810.0044		39
28810.0044		40
28810.0044		41
28810.0044		42
28810.0044		43
28810.0044		44
28810.0044		45
28810.0044		46
28810.0044		47
28810.0044		48
28810.0044		49
28810.0044		50
28810.0044		51
28810.0044		52
28810.0044		53
28810.0044		54
28810.0044		55
28810.0044		56
28810.0044		57
28810.0044		58
28810.0044		59
28810.0044		60
28810.0044		61
28810.0044		62
28810.0044		63
28810.0044		64
28810.0044		65
28810.0044		66
28810.0044		67
28810.0044		68
28810.0044		69
28810.0044		70
28810.0044		71
28810.0044		72
28810.0044		73
28810.0044		74
28810.0044		90
28810.0044		111
28810.0044		132
28810.0044		147
28810.0044		177
28810.0044		229
28810.0044		235
28810.0044		249
28810.0044		250
28810.0044		253
28810.0044		255
28810.0044		281
28810.0044		287
28810.0044		296
28810.0044		307
28810.0044		309
28810.0044		312
28810.0044		323
28810.0044		325
28810.0044		347
28810.0044		362
28810.0044		372
28810.0044		375
28810.0044		377
28810.0044		396
28810.0044		397
28810.0044		421
28810.0044		426
28810.0044		453
28810.0044		457
28810.0044		459
28810.0044		478
28810.0044		504
28810.0044		506
28810.0044		517
28810.0044		538
28810.0044		568
28810.0044		580
28810.0044		588
28810.0044		624
28810.0044		629
28810.0044		634
28810.0044		642
28810.0044		643
28810.0044		651
28810.0044		658
28810.0044		675
28810.0044		759
28810.0044		767
28810.0044		768
28810.0044		791
28810.0044		805
28810.0044		807
28810.0044		814
28810.0044		830
28810.0044		843
28810.0044		847
28810.0044		915
28810.0044		926
28810.0044		936
28810.0044		955
28810.0044		980
28810.0044		1008
28810.0044		1018
28810.0044		1054
28810.0044		1065
28810.0044		1087
28810.0044		1102
28810.0044		1106
28810.0044		1114
28810.0044		1135
28810.0044		1140
28810.0044		1145
28810.0044		1165
28810.0044		1191
28810.0044		1196
28810.0044		1210
28810.0044		1215
28810.0044		1254
28810.0044		1256
28810.0044		1263
28810.0044		1283
28810.0044		1294
28810.0044		1319
28810.0044		1347
28810.0044		1357
28810.0044		1361
28810.0044		1371
28810.0044		1382
28810.0044		1386
28810.0044		1407
28810.0044		1435
28810.0044		1445
28810.0044		1450
28810.0044		1459
28810.0044		1465
28810.0044		1474
28810.0044		1498
28810.0044		1559
28810.0044		1587
28810.0044		1600
28810.0044		1606
28810.0044		1624
28810.0044		1637
28810.0044		1666
28810.0044		1672
28810.0044		1676
28810.0044		1677
28810.0044		1704
28810.0044		1708
28810.0044		1713
28810.0044		1714
28810.0044		1721
28810.0044		1736
28810.0044		1748
28810.0044		1752
28810.0044		1783
28810.0044		1794
28810.0044		1795
28810.0044		1797
28810.0044		1802
28810.0044		1804
28810.0044		1814
28810.0044		1815
28810.0044		1829
28810.0044		1845
28810.0044		1868
28810.0044		1874
28810.0044		1886
28810.0044		1887
28810.0044		1890
28810.0044		1922
28810.0044		1926
28810.0044		1927
28810.0044		1944
28810.0044		1953
28810.0044		1955
28810.0044		1960
28810.0044		1961
28810.0044		1962
28810.0044		1976
28810.0044		1978
28810.0046		105
28810.0046		108
28810.0046		139
28810.0046		149
28810.0046		165
28810.0046		178
28810.0046		205
28810.0046		207
28810.0046		208
28810.0046		210
28810.0046		231
28810.0046		233
28810.0046		293
28810.0046		302
28810.0046		357
28810.0046		395
28810.0046		408
28810.0046		416
28810.0046		434
28810.0046		443
28810.0046		444
28810.0046		447
28810.0046		448
28810.0046		469
28810.0046		489
28810.0046		490
28810.0046		519
28810.0046		521
28810.0046		530
28810.0046		533
28810.0046		601
28810.0046		609
28810.0046		615
28810.0046		638
28810.0046		648
28810.0046		691
28810.0046		708
28810.0046		712
28810.0046		741
28810.0046		742
28810.0046		752
28810.0046		761
28810.0046		782
28810.0046		820
28810.0046		831
28810.0046		844
28810.0046		896
28810.0046		916
28810.0046		917
28810.0046		937
28810.0046		999
28810.0046		1016
28810.0046		1023
28810.0046		1026
28810.0046		1042
28810.0046		1044
28810.0046		1056
28810.0046		1057
28810.0046		1116
28810.0046		1118
28810.0046		1147
28810.0046		1188
28810.0046		1212
28810.0046		1222
28810.0046		1243
28810.0046		1252
28810.0046		1270
28810.0046		1281
28810.0046		1312
28810.0046		1323
28810.0046		1324
28810.0046		1358
28810.0046		1366
28810.0046		1374
28810.0046		1377
28810.0046		1401
28810.0046		1403
28810.0046		1423
28810.0046		1424
28810.0046		1433
28810.0046		1437
28810.0046		1451
28810.0046		1463
28810.0046		1473
28810.0046		1477
28810.0046		1508
28810.0046		1528
28810.0046		1539
28810.0046		1562
28810.0046		1563
28810.0046		1567
28810.0046		1588
28810.0046		1591
28810.0046		1626
28810.0046		1631
28810.0046		1674
28810.0046		1695
28810.0046		1696
28810.0046		1705
28810.0046		1734
28810.0046		1762
28810.0046		1786
28810.0046		1813
28810.0046		1818
28810.0046		1819
28810.0046		1821
28810.0046		1841
28810.0046		1851
28810.0046		1878
28810.0046		1891
28810.0046		1933
28810.0046		1942
28810.0046		1943
28810.0046		1972
28810.0046		1974
28810.0048		88
28810.0048		99
28810.0048		122
28810.0048		128
28810.0048		131
28810.0048		134
28810.0048		135
28810.0048		186
28810.0048		196
28810.0048		222
28810.0048		246
28810.0048		251
28810.0048		261
28810.0048		292
28810.0048		297
28810.0048		316
28810.0048		320
28810.0048		326
28810.0048		365
28810.0048		378
28810.0048		381
28810.0048		401
28810.0048		405
28810.0048		427
28810.0048		467
28810.0048		501
28810.0048		547
28810.0048		548
28810.0048		561
28810.0048		563
28810.0048		569
28810.0048		578
28810.0048		579
28810.0048		581
28810.0048		603
28810.0048		621
28810.0048		626
28810.0048		630
28810.0048		667
28810.0048		677
28810.0048		724
28810.0048		739
28810.0048		788
28810.0048		797
28810.0048		819
28810.0048		823
28810.0048		825
28810.0048		841
28810.0048		851
28810.0048		861
28810.0048		886
28810.0048		898
28810.0048		908
28810.0048		911
28810.0048		924
28810.0048		943
28810.0048		948
28810.0048		952
28810.0048		1053
28810.0048		1067
28810.0048		1069
28810.0048		1071
28810.0048		1082
28810.0048		1088
28810.0048		1089
28810.0048		1096
28810.0048		1122
28810.0048		1166
28810.0048		1175
28810.0048		1182
28810.0048		1203
28810.0048		1211
28810.0048		1264
28810.0048		1289
28810.0048		1292
28810.0048		1301
28810.0048		1349
28810.0048		1351
28810.0048		1378
28810.0048		1404
28810.0048		1421
28810.0048		1484
28810.0048		1485
28810.0048		1505
28810.0048		1531
28810.0048		1538
28810.0048		1540
28810.0048		1541
28810.0048		1551
28810.0048		1554
28810.0048		1576
28810.0048		1609
28810.0048		1640
28810.0048		1651
28810.0048		1661
28810.0048		1668
28810.0048		1690
28810.0048		1699
28810.0048		1707
28810.0048		1710
28810.0048		1718
28810.0048		1749
28810.0048		1755
28810.0048		1766
28810.0048		1771
28810.0048		1773
28810.0048		1803
28810.0048		1820
28810.0048		1844
28810.0048		1857
28810.0048		1865
28810.0048		1875
28810.0048		1876
28810.0048		1879
28810.0048		1893
28810.0048		1915
28810.0048		1918
28810.0048		1921
28810.0048		1969
28810.005		91
28810.005		173
28810.005		190
28810.005		198
28810.005		211
28810.005		215
28810.005		260
28810.005		267
28810.005		270
28810.005		271
28810.005		277
28810.005		280
28810.005		294
28810.005		331
28810.005		360
28810.005		364
28810.005		368
28810.005		391
28810.005		393
28810.005		410
28810.005		423
28810.005		432
28810.005		512
28810.005		524
28810.005		525
28810.005		543
28810.005		559
28810.005		595
28810.005		602
28810.005		611
28810.005		683
28810.005		685
28810.005		754
28810.005		755
28810.005		766
28810.005		775
28810.005		789
28810.005		792
28810.005		799
28810.005		858
28810.005		879
28810.005		905
28810.005		909
28810.005		912
28810.005		939
28810.005		956
28810.005		958
28810.005		967
28810.005		979
28810.005		981
28810.005		991
28810.005		995
28810.005		1015
28810.005		1028
28810.005		1052
28810.005		1060
28810.005		1073
28810.005		1093
28810.005		1119
28810.005		1123
28810.005		1129
28810.005		1151
28810.005		1152
28810.005		1185
28810.005		1187
28810.005		1238
28810.005		1249
28810.005		1262
28810.005		1265
28810.005		1303
28810.005		1327
28810.005		1329
28810.005		1373
28810.005		1441
28810.005		1455
28810.005		1457
28810.005		1464
28810.005		1472
28810.005		1476
28810.005		1481
28810.005		1488
28810.005		1490
28810.005		1504
28810.005		1521
28810.005		1522
28810.005		1556
28810.005		1598
28810.005		1605
28810.005		1625
28810.005		1647
28810.005		1664
28810.005		1681
28810.005		1706
28810.005		1732
28810.005		1733
28810.005		1750
28810.005		1757
28810.005		1778
28810.005		1811
28810.005		1823
28810.005		1849
28810.005		1869
28810.005		1870
28810.005		1877
28810.005		1880
28810.005		1908
28810.005		1934
28810.005		1945
28810.005		1946
28810.005		1948
28810.005		1951
28810.005		1952
28810.005		1954
28810.005		1958
28810.005		1993
28810.0052		75
28810.0052		101
28810.0052		112
28810.0052		114
28810.0052		137
28810.0052		144
28810.0052		167
28810.0052		170
28810.0052		183
28810.0052		184
28810.0052		187
28810.0052		201
28810.0052		217
28810.0052		220
28810.0052		234
28810.0052		243
28810.0052		265
28810.0052		273
28810.0052		274
28810.0052		299
28810.0052		304
28810.0052		337
28810.0052		345
28810.0052		352
28810.0052		419
28810.0052		454
28810.0052		461
28810.0052		463
28810.0052		470
28810.0052		486
28810.0052		493
28810.0052		497
28810.0052		505
28810.0052		540
28810.0052		554
28810.0052		558
28810.0052		566
28810.0052		571
28810.0052		620
28810.0052		639
28810.0052		652
28810.0052		654
28810.0052		656
28810.0052		664
28810.0052		674
28810.0052		680
28810.0052		688
28810.0052		710
28810.0052		718
28810.0052		726
28810.0052		738
28810.0052		757
28810.0052		765
28810.0052		769
28810.0052		773
28810.0052		813
28810.0052		816
28810.0052		846
28810.0052		850
28810.0052		888
28810.0052		982
28810.0052		989
28810.0052		993
28810.0052		1011
28810.0052		1029
28810.0052		1035
28810.0052		1055
28810.0052		1146
28810.0052		1157
28810.0052		1190
28810.0052		1245
28810.0052		1250
28810.0052		1276
28810.0052		1280
28810.0052		1297
28810.0052		1310
28810.0052		1316
28810.0052		1325
28810.0052		1334
28810.0052		1335
28810.0052		1397
28810.0052		1398
28810.0052		1412
28810.0052		1427
28810.0052		1429
28810.0052		1446
28810.0052		1478
28810.0052		1487
28810.0052		1582
28810.0052		1610
28810.0052		1628
28810.0052		1634
28810.0052		1653
28810.0052		1684
28810.0052		1700
28810.0052		1709
28810.0052		1735
28810.0052		1742
28810.0052		1772
28810.0052		1843
28810.0052		1885
28810.0052		1892
28810.0052		1907
28810.0052		1971
28810.0052		1979
28810.0054		76
28810.0054		95
28810.0054		102
28810.0054		103
28810.0054		104
28810.0054		109
28810.0054		110
28810.0054		115
28810.0054		125
28810.0054		126
28810.0054		152
28810.0054		156
28810.0054		172
28810.0054		182
28810.0054		193
28810.0054		202
28810.0054		203
28810.0054		214
28810.0054		223
28810.0054		226
28810.0054		257
28810.0054		275
28810.0054		283
28810.0054		286
28810.0054		308
28810.0054		314
28810.0054		315
28810.0054		317
28810.0054		336
28810.0054		342
28810.0054		343
28810.0054		356
28810.0054		366
28810.0054		367
28810.0054		384
28810.0054		388
28810.0054		398
28810.0054		399
28810.0054		409
28810.0054		422
28810.0054		425
28810.0054		431
28810.0054		449
28810.0054		452
28810.0054		455
28810.0054		471
28810.0054		483
28810.0054		510
28810.0054		514
28810.0054		515
28810.0054		526
28810.0054		535
28810.0054		555
28810.0054		573
28810.0054		589
28810.0054		592
28810.0054		604
28810.0054		605
28810.0054		610
28810.0054		618
28810.0054		632
28810.0054		640
28810.0054		646
28810.0054		663
28810.0054		668
28810.0054		682
28810.0054		689
28810.0054		694
28810.0054		696
28810.0054		698
28810.0054		703
28810.0054		709
28810.0054		715
28810.0054		747
28810.0054		756
28810.0054		778
28810.0054		786
28810.0054		795
28810.0054		801
28810.0054		815
28810.0054		822
28810.0054		826
28810.0054		832
28810.0054		848
28810.0054		857
28810.0054		860
28810.0054		864
28810.0054		866
28810.0054		867
28810.0054		873
28810.0054		874
28810.0054		889
28810.0054		890
28810.0054		897
28810.0054		923
28810.0054		930
28810.0054		951
28810.0054		953
28810.0054		959
28810.0054		960
28810.0054		964
28810.0054		965
28810.0054		968
28810.0054		987
28810.0054		988
28810.0054		994
28810.0054		996
28810.0054		997
28810.0054		998
28810.0054		1009
28810.0054		1012
28810.0054		1024
28810.0054		1025
28810.0054		1041
28810.0054		1045
28810.0054		1074
28810.0054		1075
28810.0054		1080
28810.0054		1090
28810.0054		1091
28810.0054		1094
28810.0054		1110
28810.0054		1111
28810.0054		1112
28810.0054		1124
28810.0054		1128
28810.0054		1136
28810.0054		1137
28810.0054		1139
28810.0054		1150
28810.0054		1153
28810.0054		1161
28810.0054		1168
28810.0054		1173
28810.0054		1180
28810.0054		1181
28810.0054		1186
28810.0054		1197
28810.0054		1213
28810.0054		1230
28810.0054		1231
28810.0054		1237
28810.0054		1255
28810.0054		1268
28810.0054		1271
28810.0054		1273
28810.0054		1274
28810.0054		1277
28810.0054		1291
28810.0054		1298
28810.0054		1307
28810.0054		1318
28810.0054		1320
28810.0054		1321
28810.0054		1330
28810.0054		1333
28810.0054		1341
28810.0054		1345
28810.0054		1369
28810.0054		1383
28810.0054		1408
28810.0054		1410
28810.0054		1414
28810.0054		1415
28810.0054		1418
28810.0054		1449
28810.0054		1461
28810.0054		1467
28810.0054		1470
28810.0054		1479
28810.0054		1491
28810.0054		1495
28810.0054		1512
28810.0054		1518
28810.0054		1523
28810.0054		1526
28810.0054		1533
28810.0054		1544
28810.0054		1549
28810.0054		1550
28810.0054		1569
28810.0054		1574
28810.0054		1580
28810.0054		1581
28810.0054		1589
28810.0054		1593
28810.0054		1607
28810.0054		1617
28810.0054		1619
28810.0054		1622
28810.0054		1629
28810.0054		1633
28810.0054		1643
28810.0054		1648
28810.0054		1660
28810.0054		1665
28810.0054		1675
28810.0054		1680
28810.0054		1686
28810.0054		1691
28810.0054		1692
28810.0054		1701
28810.0054		1712
28810.0054		1723
28810.0054		1725
28810.0054		1743
28810.0054		1745
28810.0054		1746
28810.0054		1754
28810.0054		1756
28810.0054		1761
28810.0054		1763
28810.0054		1769
28810.0054		1770
28810.0054		1775
28810.0054		1782
28810.0054		1790
28810.0054		1799
28810.0054		1800
28810.0054		1805
28810.0054		1808
28810.0054		1809
28810.0054		1824
28810.0054		1825
28810.0054		1827
28810.0054		1830
28810.0054		1832
28810.0054		1846
28810.0054		1861
28810.0054		1863
28810.0054		1901
28810.0054		1902
28810.0054		1912
28810.0054		1913
28810.0054		1917
28810.0054		1929
28810.0054		1930
28810.0054		1932
28810.0054		1965
28810.0054		1981
28810.0054		1987
28810.0054		1990
28810.0054		1991
28810.0056		82
28810.0056		84
28810.0056		85
28810.0056		113
28810.0056		124
28810.0056		130
28810.0056		164
28810.0056		166
28810.0056		174
28810.0056		179
28810.0056		204
28810.0056		206
28810.0056		218
28810.0056		224
28810.0056		230
28810.0056		237
28810.0056		240
28810.0056		242
28810.0056		248
28810.0056		252
28810.0056		269
28810.0056		279
28810.0056		291
28810.0056		300
28810.0056		303
28810.0056		310
28810.0056		311
28810.0056		318
28810.0056		322
28810.0056		327
28810.0056		353
28810.0056		354
28810.0056		358
28810.0056		361
28810.0056		373
28810.0056		376
28810.0056		386
28810.0056		392
28810.0056		411
28810.0056		420
28810.0056		438
28810.0056		446
28810.0056		477
28810.0056		492
28810.0056		494
28810.0056		496
28810.0056		516
28810.0056		518
28810.0056		520
28810.0056		522
28810.0056		542
28810.0056		551
28810.0056		576
28810.0056		577
28810.0056		582
28810.0056		594
28810.0056		616
28810.0056		623
28810.0056		637
28810.0056		644
28810.0056		645
28810.0056		659
28810.0056		687
28810.0056		728
28810.0056		731
28810.0056		758
28810.0056		781
28810.0056		800
28810.0056		806
28810.0056		840
28810.0056		853
28810.0056		859
28810.0056		875
28810.0056		877
28810.0056		885
28810.0056		887
28810.0056		893
28810.0056		899
28810.0056		902
28810.0056		906
28810.0056		907
28810.0056		927
28810.0056		929
28810.0056		942
28810.0056		954
28810.0056		961
28810.0056		963
28810.0056		971
28810.0056		973
28810.0056		974
28810.0056		975
28810.0056		977
28810.0056		1019
28810.0056		1020
28810.0056		1021
28810.0056		1030
28810.0056		1036
28810.0056		1038
28810.0056		1047
28810.0056		1063
28810.0056		1078
28810.0056		1083
28810.0056		1121
28810.0056		1138
28810.0056		1183
28810.0056		1193
28810.0056		1198
28810.0056		1199
28810.0056		1200
28810.0056		1204
28810.0056		1216
28810.0056		1227
28810.0056		1228
28810.0056		1241
28810.0056		1286
28810.0056		1290
28810.0056		1293
28810.0056		1300
28810.0056		1305
28810.0056		1343
28810.0056		1348
28810.0056		1354
28810.0056		1356
28810.0056		1379
28810.0056		1381
28810.0056		1387
28810.0056		1388
28810.0056		1393
28810.0056		1402
28810.0056		1440
28810.0056		1466
28810.0056		1468
28810.0056		1469
28810.0056		1513
28810.0056		1520
28810.0056		1532
28810.0056		1534
28810.0056		1545
28810.0056		1548
28810.0056		1565
28810.0056		1573
28810.0056		1575
28810.0056		1577
28810.0056		1585
28810.0056		1592
28810.0056		1612
28810.0056		1620
28810.0056		1658
28810.0056		1682
28810.0056		1687
28810.0056		1730
28810.0056		1740
28810.0056		1758
28810.0056		1764
28810.0056		1768
28810.0056		1774
28810.0056		1787
28810.0056		1847
28810.0056		1850
28810.0056		1867
28810.0056		1873
28810.0056		1894
28810.0056		1896
28810.0056		1899
28810.0056		1916
28810.0056		1925
28810.0056		1935
28810.0056		1937
28810.0056		1963
28810.0056		1982
28810.0056		1992
28810.0058		87
28810.0058		93
28810.0058		97
28810.0058		107
28810.0058		133
28810.0058		141
28810.0058		145
28810.0058		158
28810.0058		168
28810.0058		191
28810.0058		209
28810.0058		212
28810.0058		244
28810.0058		254
28810.0058		278
28810.0058		282
28810.0058		285
28810.0058		288
28810.0058		298
28810.0058		319
28810.0058		359
28810.0058		370
28810.0058		382
28810.0058		412
28810.0058		424
28810.0058		429
28810.0058		430
28810.0058		436
28810.0058		451
28810.0058		464
28810.0058		465
28810.0058		474
28810.0058		479
28810.0058		487
28810.0058		495
28810.0058		534
28810.0058		549
28810.0058		556
28810.0058		562
28810.0058		572
28810.0058		586
28810.0058		607
28810.0058		608
28810.0058		628
28810.0058		641
28810.0058		670
28810.0058		676
28810.0058		679
28810.0058		692
28810.0058		697
28810.0058		701
28810.0058		702
28810.0058		720
28810.0058		727
28810.0058		736
28810.0058		745
28810.0058		753
28810.0058		760
28810.0058		770
28810.0058		794
28810.0058		809
28810.0058		821
28810.0058		829
28810.0058		834
28810.0058		849
28810.0058		876
28810.0058		882
28810.0058		892
28810.0058		894
28810.0058		903
28810.0058		904
28810.0058		920
28810.0058		944
28810.0058		962
28810.0058		966
28810.0058		1002
28810.0058		1003
28810.0058		1005
28810.0058		1010
28810.0058		1039
28810.0058		1059
28810.0058		1081
28810.0058		1085
28810.0058		1099
28810.0058		1107
28810.0058		1117
28810.0058		1159
28810.0058		1160
28810.0058		1189
28810.0058		1207
28810.0058		1229
28810.0058		1257
28810.0058		1272
28810.0058		1315
28810.0058		1328
28810.0058		1336
28810.0058		1338
28810.0058		1339
28810.0058		1364
28810.0058		1367
28810.0058		1394
28810.0058		1405
28810.0058		1409
28810.0058		1413
28810.0058		1422
28810.0058		1438
28810.0058		1448
28810.0058		1458
28810.0058		1460
28810.0058		1515
28810.0058		1517
28810.0058		1527
28810.0058		1529
28810.0058		1536
28810.0058		1558
28810.0058		1561
28810.0058		1566
28810.0058		1586
28810.0058		1595
28810.0058		1604
28810.0058		1623
28810.0058		1667
28810.0058		1671
28810.0058		1724
28810.0058		1727
28810.0058		1729
28810.0058		1737
28810.0058		1739
28810.0058		1741
28810.0058		1760
28810.0058		1807
28810.0058		1833
28810.0058		1882
28810.0058		1919
28810.0058		1949
28810.0058		1975
28810.0058		1984
28810.0058		1995
28810.0058		1998
28810.006		77
28810.006		92
28810.006		98
28810.006		119
28810.006		136
28810.006		140
28810.006		142
28810.006		150
28810.006		169
28810.006		175
28810.006		192
28810.006		238
28810.006		259
28810.006		262
28810.006		263
28810.006		301
28810.006		332
28810.006		380
28810.006		418
28810.006		433
28810.006		437
28810.006		462
28810.006		498
28810.006		511
28810.006		532
28810.006		536
28810.006		564
28810.006		565
28810.006		585
28810.006		625
28810.006		633
28810.006		649
28810.006		653
28810.006		673
28810.006		714
28810.006		716
28810.006		732
28810.006		740
28810.006		743
28810.006		762
28810.006		764
28810.006		810
28810.006		818
28810.006		856
28810.006		869
28810.006		870
28810.006		871
28810.006		941
28810.006		970
28810.006		985
28810.006		1004
28810.006		1037
28810.006		1092
28810.006		1132
28810.006		1148
28810.006		1202
28810.006		1247
28810.006		1267
28810.006		1302
28810.006		1322
28810.006		1359
28810.006		1363
28810.006		1365
28810.006		1430
28810.006		1471
28810.006		1475
28810.006		1501
28810.006		1506
28810.006		1537
28810.006		1578
28810.006		1621
28810.006		1639
28810.006		1646
28810.006		1670
28810.006		1678
28810.006		1693
28810.006		1702
28810.006		1720
28810.006		1738
28810.006		1777
28810.006		1791
28810.006		1793
28810.006		1837
28810.006		1839
28810.006		1897
28810.006		1903
28810.006		1967
28810.006		1977
28810.0062		83
28810.0062		86
28810.0062		89
28810.0062		121
28810.0062		143
28810.0062		160
28810.0062		176
28810.0062		195
28810.0062		200
28810.0062		232
28810.0062		245
28810.0062		289
28810.0062		290
28810.0062		328
28810.0062		333
28810.0062		351
28810.0062		387
28810.0062		389
28810.0062		407
28810.0062		414
28810.0062		480
28810.0062		481
28810.0062		482
28810.0062		507
28810.0062		528
28810.0062		671
28810.0062		699
28810.0062		704
28810.0062		748
28810.0062		771
28810.0062		798
28810.0062		802
28810.0062		803
28810.0062		808
28810.0062		812
28810.0062		817
28810.0062		827
28810.0062		835
28810.0062		836
28810.0062		852
28810.0062		872
28810.0062		914
28810.0062		931
28810.0062		932
28810.0062		950
28810.0062		969
28810.0062		986
28810.0062		1006
28810.0062		1049
28810.0062		1061
28810.0062		1097
28810.0062		1103
28810.0062		1126
28810.0062		1142
28810.0062		1164
28810.0062		1169
28810.0062		1174
28810.0062		1205
28810.0062		1218
28810.0062		1220
28810.0062		1225
28810.0062		1244
28810.0062		1266
28810.0062		1306
28810.0062		1337
28810.0062		1396
28810.0062		1399
28810.0062		1428
28810.0062		1516
28810.0062		1519
28810.0062		1547
28810.0062		1557
28810.0062		1635
28810.0062		1638
28810.0062		1683
28810.0062		1697
28810.0062		1798
28810.0062		1840
28810.0062		1864
28810.0062		1988
28810.0064		355
28810.0064		402
28810.0064		413
28810.0064		545
28810.0064		574
28810.0064		597
28810.0064		614
28810.0064		631
28810.0064		684
28810.0064		686
28810.0064		713
28810.0064		730
28810.0064		790
28810.0064		824
28810.0064		828
28810.0064		833
28810.0064		928
28810.0064		938
28810.0064		945
28810.0064		1043
28810.0064		1046
28810.0064		1058
28810.0064		1084
28810.0064		1127
28810.0064		1131
28810.0064		1144
28810.0064		1162
28810.0064		1179
28810.0064		1217
28810.0064		1242
28810.0064		1308
28810.0064		1344
28810.0064		1353
28810.0064		1389
28810.0064		1434
28810.0064		1443
28810.0064		1615
28810.0064		1630
28810.0064		1715
28810.0064		1931
28810.0064		1936
28810.0064		1968
28810.0064		1997
28810.0066		0
28810.0066		1
28810.0066		2
28810.0066		3
28810.0066		4
28810.0066		5
28810.0066		6
28810.0066		7
28810.0066		8
28810.0066		9
28810.0066		10
28810.0066		11
28810.0066		12
28810.0066		13
28810.0066		14
28810.0066		15
28810.0066		16
28810.0066		17
28810.0066		18
28810.0066		19
28810.0066		20
28810.0066		21
28810.0066		22
28810.0066		23
28810.0066		24
28810.0066		25
28810.0066		26
28810.0066		27
28810.0066		28
28810.0066		29
28810.0066		30
28810.0066		31
28810.0066		32
28810.0066		33
28810.0066		34
28810.0066		35
28810.0066		36
28810.0066		37
28810.0066		38
28810.0066		39
28810.0066		40
28810.0066		41
28810.0066		42
28810.0066		43
28810.0066		44
28810.0066		45
28810.0066		46
28810.0066		47
28810.0066		48
28810.0066		49
28810.0066		50
28810.0066		51
28810.0066		52
28810.0066		53
28810.0066		54
28810.0066		55
28810.0066		56
28810.0066		57
[truncated: 24,836 more rows]
