# Supplementary material for: Memory consolidation and improvement by synaptic tagging and capture in recurrent neural networks
Source: Commun Biol. 2021 Mar 3;4:275. doi: 10.1038/s42003-021-01778-y (PMC7977149; doi:10.1038/s42003-021-01778-y)
Supplement: Supplementary file 4 — Supplementary Data 2 [file 42003_2021_1778_MOESM4_ESM.zip › Figure 3f/8h-recall/20-08-24_17-58-59_spike_raster.txt]

28810		0
28810		1
28810		2
28810		3
28810		4
28810		5
28810		6
28810		7
28810		8
28810		9
28810		10
28810		11
28810		12
28810		13
28810		14
28810		15
28810		16
28810		17
28810		18
28810		19
28810		20
28810		21
28810		22
28810		23
28810		24
28810		25
28810		26
28810		27
28810		28
28810		29
28810		30
28810		31
28810		32
28810		33
28810		34
28810		35
28810		36
28810		37
28810		38
28810		39
28810		40
28810		41
28810		42
28810		43
28810		44
28810		45
28810		46
28810		47
28810		48
28810		49
28810		50
28810		51
28810		52
28810		53
28810		54
28810		55
28810		56
28810		57
28810		58
28810		59
28810		60
28810		61
28810		62
28810		63
28810		64
28810		65
28810		66
28810		67
28810		68
28810		69
28810		70
28810		71
28810		72
28810		73
28810		74
28810.001		1854
28810.0022		0
28810.0022		1
28810.0022		2
28810.0022		3
28810.0022		4
28810.0022		5
28810.0022		6
28810.0022		7
28810.0022		8
28810.0022		9
28810.0022		10
28810.0022		11
28810.0022		12
28810.0022		13
28810.0022		14
28810.0022		15
28810.0022		16
28810.0022		17
28810.0022		18
28810.0022		19
28810.0022		20
28810.0022		21
28810.0022		22
28810.0022		23
28810.0022		24
28810.0022		25
28810.0022		26
28810.0022		27
28810.0022		28
28810.0022		29
28810.0022		30
28810.0022		31
28810.0022		32
28810.0022		33
28810.0022		34
28810.0022		35
28810.0022		36
28810.0022		37
28810.0022		38
28810.0022		39
28810.0022		40
28810.0022		41
28810.0022		42
28810.0022		43
28810.0022		44
28810.0022		45
28810.0022		46
28810.0022		47
28810.0022		48
28810.0022		49
28810.0022		50
28810.0022		51
28810.0022		52
28810.0022		53
28810.0022		54
28810.0022		55
28810.0022		56
28810.0022		57
28810.0022		58
28810.0022		59
28810.0022		60
28810.0022		61
28810.0022		62
28810.0022		63
28810.0022		64
28810.0022		65
28810.0022		66
28810.0022		67
28810.0022		68
28810.0022		69
28810.0022		70
28810.0022		71
28810.0022		72
28810.0022		73
28810.0022		74
28810.0032		88
28810.0032		1232
28810.0032		1422
28810.0032		1722
28810.0032		1963
28810.0032		1969
28810.0034		989
28810.0034		1045
28810.0034		1656
28810.0034		1732
28810.0034		1803
28810.0034		1940
28810.0034		1962
28810.0036		321
28810.0036		413
28810.0036		426
28810.0036		484
28810.0036		666
28810.0036		672
28810.0036		700
28810.0036		838
28810.0036		1077
28810.0036		1132
28810.0036		1143
28810.0036		1156
28810.0036		1171
28810.0036		1210
28810.0036		1328
28810.0036		1467
28810.0036		1512
28810.0036		1612
28810.0036		1662
28810.0036		1711
28810.0036		1718
28810.0036		1752
28810.0036		1764
28810.0036		1784
28810.0036		1821
28810.0036		1829
28810.0036		1861
28810.0036		1867
28810.0036		1882
28810.0036		1926
28810.0036		1943
28810.0036		1976
28810.0038		83
28810.0038		109
28810.0038		118
28810.0038		151
28810.0038		167
28810.0038		180
28810.0038		199
28810.0038		213
28810.0038		241
28810.0038		362
28810.0038		425
28810.0038		578
28810.0038		588
28810.0038		697
28810.0038		799
28810.0038		881
28810.0038		897
28810.0038		908
28810.0038		945
28810.0038		1060
28810.0038		1240
28810.0038		1382
28810.0038		1611
28810.0038		1614
28810.0038		1671
28810.0038		1713
28810.0038		1715
28810.0038		1796
28810.0038		1802
28810.0038		1858
28810.0038		1868
28810.0038		1895
28810.0038		1897
28810.0038		1929
28810.0038		1954
28810.0038		1985
28810.004		316
28810.004		356
28810.004		390
28810.004		408
28810.004		412
28810.004		419
28810.004		434
28810.004		441
28810.004		497
28810.004		541
28810.004		606
28810.004		631
28810.004		664
28810.004		669
28810.004		675
28810.004		696
28810.004		760
28810.004		878
28810.004		887
28810.004		893
28810.004		933
28810.004		987
28810.004		998
28810.004		1018
28810.004		1093
28810.004		1271
28810.004		1296
28810.004		1353
28810.004		1367
28810.004		1369
28810.004		1387
28810.004		1450
28810.004		1498
28810.004		1569
28810.004		1596
28810.004		1601
28810.004		1634
28810.004		1653
28810.004		1690
28810.004		1729
28810.004		1782
28810.004		1810
28810.004		1825
28810.004		1830
28810.004		1850
28810.004		1856
28810.004		1923
28810.004		1932
28810.0042		94
28810.0042		132
28810.0042		139
28810.0042		157
28810.0042		232
28810.0042		357
28810.0042		384
28810.0042		397
28810.0042		403
28810.0042		421
28810.0042		440
28810.0042		703
28810.0042		832
28810.0042		981
28810.0042		1031
28810.0042		1050
28810.0042		1072
28810.0042		1118
28810.0042		1140
28810.0042		1144
28810.0042		1158
28810.0042		1177
28810.0042		1200
28810.0042		1304
28810.0042		1305
28810.0042		1391
28810.0042		1401
28810.0042		1472
28810.0042		1475
28810.0042		1488
28810.0042		1553
28810.0042		1574
28810.0042		1594
28810.0042		1619
28810.0042		1625
28810.0042		1631
28810.0042		1645
28810.0042		1646
28810.0042		1712
28810.0042		1755
28810.0042		1760
28810.0042		1765
28810.0042		1780
28810.0042		1809
28810.0042		1915
28810.0042		1916
28810.0042		1980
28810.0044		0
28810.0044		1
28810.0044		2
28810.0044		3
28810.0044		4
28810.0044		5
28810.0044		6
28810.0044		7
28810.0044		8
28810.0044		9
28810.0044		10
28810.0044		11
28810.0044		12
28810.0044		13
28810.0044		14
28810.0044		15
28810.0044		16
28810.0044		17
28810.0044		18
28810.0044		19
28810.0044		20
28810.0044		21
28810.0044		22
28810.0044		23
28810.0044		24
28810.0044		25
28810.0044		26
28810.0044		27
28810.0044		28
28810.0044		29
28810.0044		30
28810.0044		31
28810.0044		32
28810.0044		33
28810.0044		34
28810.0044		35
28810.0044		36
28810.0044		37
28810.0044		38
28810.0044		39
28810.0044		40
28810.0044		41
28810.0044		42
28810.0044		43
28810.0044		44
28810.0044		45
28810.0044		46
28810.0044		47
28810.0044		48
28810.0044		49
28810.0044		50
28810.0044		51
28810.0044		52
28810.0044		53
28810.0044		54
28810.0044		55
28810.0044		56
28810.0044		57
28810.0044		58
28810.0044		59
28810.0044		60
28810.0044		61
28810.0044		62
28810.0044		63
28810.0044		64
28810.0044		65
28810.0044		66
28810.0044		67
28810.0044		68
28810.0044		69
28810.0044		70
28810.0044		71
28810.0044		72
28810.0044		73
28810.0044		74
28810.0044		124
28810.0044		212
28810.0044		274
28810.0044		324
28810.0044		326
28810.0044		383
28810.0044		393
28810.0044		400
28810.0044		404
28810.0044		406
28810.0044		458
28810.0044		548
28810.0044		620
28810.0044		624
28810.0044		662
28810.0044		680
28810.0044		683
28810.0044		762
28810.0044		781
28810.0044		807
28810.0044		811
28810.0044		820
28810.0044		822
28810.0044		886
28810.0044		954
28810.0044		983
28810.0044		1104
28810.0044		1182
28810.0044		1199
28810.0044		1207
28810.0044		1219
28810.0044		1221
28810.0044		1253
28810.0044		1316
28810.0044		1360
28810.0044		1361
28810.0044		1366
28810.0044		1516
28810.0044		1529
28810.0044		1571
28810.0044		1664
28810.0044		1673
28810.0044		1677
28810.0044		1748
28810.0044		1759
28810.0044		1795
28810.0044		1801
28810.0044		1804
28810.0044		1857
28810.0044		1859
28810.0044		1883
28810.0044		1890
28810.0044		1909
28810.0044		1924
28810.0044		1945
28810.0044		1968
28810.0044		1998
28810.0046		134
28810.0046		144
28810.0046		170
28810.0046		271
28810.0046		333
28810.0046		409
28810.0046		457
28810.0046		494
28810.0046		510
28810.0046		528
28810.0046		600
28810.0046		634
28810.0046		694
28810.0046		766
28810.0046		776
28810.0046		850
28810.0046		869
28810.0046		896
28810.0046		921
28810.0046		968
28810.0046		1008
28810.0046		1040
28810.0046		1056
28810.0046		1057
28810.0046		1064
28810.0046		1116
28810.0046		1134
28810.0046		1213
28810.0046		1236
28810.0046		1263
28810.0046		1270
28810.0046		1278
28810.0046		1347
28810.0046		1351
28810.0046		1413
28810.0046		1474
28810.0046		1480
28810.0046		1481
28810.0046		1505
28810.0046		1511
28810.0046		1514
28810.0046		1533
28810.0046		1559
28810.0046		1563
28810.0046		1578
28810.0046		1630
28810.0046		1665
28810.0046		1674
28810.0046		1694
28810.0046		1699
28810.0046		1726
28810.0046		1734
28810.0046		1744
28810.0046		1772
28810.0046		1797
28810.0046		1822
28810.0046		1834
28810.0046		1842
28810.0046		1849
28810.0046		1863
28810.0046		1872
28810.0046		1889
28810.0046		1900
28810.0046		1948
28810.0046		1997
28810.0048		86
28810.0048		149
28810.0048		193
28810.0048		228
28810.0048		253
28810.0048		255
28810.0048		273
28810.0048		373
28810.0048		469
28810.0048		516
28810.0048		535
28810.0048		556
28810.0048		614
28810.0048		642
28810.0048		647
28810.0048		737
28810.0048		828
28810.0048		830
28810.0048		872
28810.0048		882
28810.0048		901
28810.0048		940
28810.0048		1029
28810.0048		1039
28810.0048		1078
28810.0048		1125
28810.0048		1161
28810.0048		1191
28810.0048		1343
28810.0048		1419
28810.0048		1453
28810.0048		1484
28810.0048		1545
28810.0048		1670
28810.0048		1697
28810.0048		1700
28810.0048		1719
28810.0048		1733
28810.0048		1743
28810.0048		1770
28810.0048		1843
28810.0048		1860
28810.0048		1870
28810.0048		1884
28810.0048		1886
28810.0048		1906
28810.0048		1907
28810.0048		1955
28810.005		84
28810.005		115
28810.005		205
28810.005		210
28810.005		215
28810.005		229
28810.005		288
28810.005		307
28810.005		322
28810.005		346
28810.005		359
28810.005		446
28810.005		453
28810.005		486
28810.005		543
28810.005		557
28810.005		559
28810.005		597
28810.005		632
28810.005		654
28810.005		671
28810.005		692
28810.005		747
28810.005		768
28810.005		772
28810.005		783
28810.005		809
28810.005		829
28810.005		930
28810.005		941
28810.005		956
28810.005		975
28810.005		988
28810.005		997
28810.005		1030
28810.005		1123
28810.005		1150
28810.005		1163
28810.005		1187
28810.005		1208
28810.005		1230
28810.005		1246
28810.005		1265
28810.005		1319
28810.005		1358
28810.005		1398
28810.005		1427
28810.005		1429
28810.005		1471
28810.005		1494
28810.005		1542
28810.005		1598
28810.005		1613
28810.005		1616
28810.005		1637
28810.005		1687
28810.005		1703
28810.005		1704
28810.005		1724
28810.005		1750
28810.005		1776
28810.005		1816
28810.005		1831
28810.005		1846
28810.005		1853
28810.005		1869
28810.005		1879
28810.005		1927
28810.005		1941
28810.005		1947
28810.005		1959
28810.005		1993
28810.0052		78
28810.0052		80
28810.0052		131
28810.0052		154
28810.0052		158
28810.0052		163
28810.0052		235
28810.0052		279
28810.0052		299
28810.0052		318
28810.0052		378
28810.0052		388
28810.0052		394
28810.0052		416
28810.0052		439
28810.0052		463
28810.0052		502
28810.0052		533
28810.0052		589
28810.0052		695
28810.0052		701
28810.0052		718
28810.0052		728
28810.0052		755
28810.0052		763
28810.0052		805
28810.0052		866
28810.0052		889
28810.0052		929
28810.0052		938
28810.0052		943
28810.0052		984
28810.0052		994
28810.0052		1016
28810.0052		1110
28810.0052		1121
28810.0052		1149
28810.0052		1254
28810.0052		1276
28810.0052		1283
28810.0052		1320
28810.0052		1384
28810.0052		1562
28810.0052		1597
28810.0052		1610
28810.0052		1640
28810.0052		1648
28810.0052		1649
28810.0052		1666
28810.0052		1676
28810.0052		1716
28810.0052		1746
28810.0052		1769
28810.0052		1832
28810.0052		1905
28810.0052		1910
28810.0052		1946
28810.0054		75
28810.0054		95
28810.0054		101
28810.0054		104
28810.0054		108
28810.0054		121
28810.0054		122
28810.0054		128
28810.0054		129
28810.0054		146
28810.0054		147
28810.0054		148
28810.0054		181
28810.0054		198
28810.0054		204
28810.0054		211
28810.0054		224
28810.0054		243
28810.0054		264
28810.0054		266
28810.0054		277
28810.0054		283
28810.0054		284
28810.0054		293
28810.0054		296
28810.0054		302
28810.0054		304
28810.0054		320
28810.0054		340
28810.0054		343
28810.0054		351
28810.0054		363
28810.0054		369
28810.0054		375
28810.0054		381
28810.0054		410
28810.0054		423
28810.0054		435
28810.0054		447
28810.0054		460
28810.0054		464
28810.0054		467
28810.0054		493
28810.0054		504
28810.0054		512
28810.0054		517
28810.0054		520
28810.0054		549
28810.0054		558
28810.0054		561
28810.0054		563
28810.0054		582
28810.0054		583
28810.0054		587
28810.0054		603
28810.0054		607
28810.0054		610
28810.0054		615
28810.0054		626
28810.0054		648
28810.0054		656
28810.0054		663
28810.0054		665
28810.0054		690
28810.0054		693
28810.0054		698
28810.0054		705
28810.0054		706
28810.0054		733
28810.0054		743
28810.0054		750
28810.0054		788
28810.0054		816
28810.0054		818
28810.0054		821
28810.0054		824
28810.0054		837
28810.0054		839
28810.0054		859
28810.0054		861
28810.0054		862
28810.0054		864
28810.0054		865
28810.0054		877
28810.0054		890
28810.0054		911
28810.0054		926
28810.0054		935
28810.0054		936
28810.0054		947
28810.0054		965
28810.0054		966
28810.0054		986
28810.0054		1001
28810.0054		1004
28810.0054		1032
28810.0054		1033
28810.0054		1041
28810.0054		1048
28810.0054		1069
28810.0054		1083
28810.0054		1084
28810.0054		1087
28810.0054		1103
28810.0054		1129
28810.0054		1165
28810.0054		1179
28810.0054		1180
28810.0054		1188
28810.0054		1189
28810.0054		1192
28810.0054		1242
28810.0054		1247
28810.0054		1275
28810.0054		1284
28810.0054		1287
28810.0054		1292
28810.0054		1302
28810.0054		1323
28810.0054		1325
28810.0054		1327
28810.0054		1334
28810.0054		1342
28810.0054		1357
28810.0054		1392
28810.0054		1408
28810.0054		1423
28810.0054		1424
28810.0054		1425
28810.0054		1435
28810.0054		1436
28810.0054		1439
28810.0054		1447
28810.0054		1448
28810.0054		1459
28810.0054		1477
28810.0054		1489
28810.0054		1493
28810.0054		1495
28810.0054		1502
28810.0054		1518
28810.0054		1521
28810.0054		1531
28810.0054		1535
28810.0054		1543
28810.0054		1550
28810.0054		1556
28810.0054		1558
28810.0054		1567
28810.0054		1573
28810.0054		1584
28810.0054		1590
28810.0054		1602
28810.0054		1615
28810.0054		1626
28810.0054		1636
28810.0054		1654
28810.0054		1657
28810.0054		1672
28810.0054		1686
28810.0054		1705
28810.0054		1714
28810.0054		1721
28810.0054		1731
28810.0054		1736
28810.0054		1739
28810.0054		1742
28810.0054		1747
28810.0054		1751
28810.0054		1753
28810.0054		1756
28810.0054		1758
28810.0054		1761
28810.0054		1766
28810.0054		1771
28810.0054		1773
28810.0054		1775
28810.0054		1779
28810.0054		1786
28810.0054		1798
28810.0054		1799
28810.0054		1815
28810.0054		1820
28810.0054		1835
28810.0054		1841
28810.0054		1864
28810.0054		1873
28810.0054		1875
28810.0054		1881
28810.0054		1885
28810.0054		1887
28810.0054		1892
28810.0054		1896
28810.0054		1914
28810.0054		1928
28810.0054		1934
28810.0054		1935
28810.0054		1942
28810.0054		1950
28810.0054		1951
28810.0054		1952
28810.0054		1953
28810.0054		1960
28810.0054		1964
28810.0054		1965
28810.0054		1967
28810.0054		1979
28810.0054		1983
28810.0054		1989
28810.0054		1999
28810.0056		89
28810.0056		90
28810.0056		105
28810.0056		106
28810.0056		116
28810.0056		120
28810.0056		133
28810.0056		137
28810.0056		143
28810.0056		166
28810.0056		174
28810.0056		179
28810.0056		183
28810.0056		206
28810.0056		230
28810.0056		236
28810.0056		246
28810.0056		254
28810.0056		267
28810.0056		268
28810.0056		276
28810.0056		280
28810.0056		287
28810.0056		292
28810.0056		294
28810.0056		309
28810.0056		315
28810.0056		319
28810.0056		323
28810.0056		337
28810.0056		339
28810.0056		342
28810.0056		353
28810.0056		367
28810.0056		377
28810.0056		380
28810.0056		382
28810.0056		389
28810.0056		418
28810.0056		420
28810.0056		424
28810.0056		436
28810.0056		448
28810.0056		455
28810.0056		456
28810.0056		476
28810.0056		481
28810.0056		492
28810.0056		496
28810.0056		499
28810.0056		501
28810.0056		514
28810.0056		545
28810.0056		550
28810.0056		553
28810.0056		562
28810.0056		564
28810.0056		568
28810.0056		572
28810.0056		591
28810.0056		595
28810.0056		596
28810.0056		605
28810.0056		616
28810.0056		623
28810.0056		635
28810.0056		639
28810.0056		640
28810.0056		658
28810.0056		660
28810.0056		679
28810.0056		682
28810.0056		713
28810.0056		714
28810.0056		725
28810.0056		726
28810.0056		735
28810.0056		739
28810.0056		749
28810.0056		756
28810.0056		773
28810.0056		791
28810.0056		792
28810.0056		801
28810.0056		808
28810.0056		812
28810.0056		826
28810.0056		831
28810.0056		834
28810.0056		843
28810.0056		844
28810.0056		847
28810.0056		854
28810.0056		870
28810.0056		871
28810.0056		891
28810.0056		904
28810.0056		917
28810.0056		923
28810.0056		925
28810.0056		942
28810.0056		948
28810.0056		951
28810.0056		970
28810.0056		980
28810.0056		993
28810.0056		995
28810.0056		1020
28810.0056		1024
28810.0056		1035
28810.0056		1043
28810.0056		1053
28810.0056		1054
28810.0056		1063
28810.0056		1070
28810.0056		1071
28810.0056		1074
28810.0056		1075
28810.0056		1091
28810.0056		1102
28810.0056		1109
28810.0056		1111
28810.0056		1113
28810.0056		1117
28810.0056		1120
28810.0056		1137
28810.0056		1162
28810.0056		1164
28810.0056		1205
28810.0056		1233
28810.0056		1235
28810.0056		1248
28810.0056		1252
28810.0056		1260
28810.0056		1280
28810.0056		1281
28810.0056		1289
28810.0056		1290
28810.0056		1297
28810.0056		1298
28810.0056		1318
28810.0056		1322
28810.0056		1332
28810.0056		1354
28810.0056		1368
28810.0056		1371
28810.0056		1374
28810.0056		1383
28810.0056		1412
28810.0056		1418
28810.0056		1431
28810.0056		1449
28810.0056		1452
28810.0056		1457
28810.0056		1465
28810.0056		1508
28810.0056		1524
28810.0056		1541
28810.0056		1568
28810.0056		1587
28810.0056		1620
28810.0056		1623
28810.0056		1624
28810.0056		1628
28810.0056		1647
28810.0056		1650
28810.0056		1678
28810.0056		1695
28810.0056		1707
28810.0056		1710
28810.0056		1725
28810.0056		1727
28810.0056		1735
28810.0056		1740
28810.0056		1788
28810.0056		1792
28810.0056		1800
28810.0056		1812
28810.0056		1813
28810.0056		1814
28810.0056		1819
28810.0056		1824
28810.0056		1827
28810.0056		1833
28810.0056		1851
28810.0056		1852
28810.0056		1865
28810.0056		1878
28810.0056		1898
28810.0056		1899
28810.0056		1903
28810.0056		1918
28810.0056		1920
28810.0056		1956
28810.0056		1958
28810.0056		1973
28810.0056		1975
28810.0056		1978
28810.0056		1982
28810.0056		1995
28810.0056		1996
28810.0058		91
28810.0058		102
28810.0058		103
28810.0058		130
28810.0058		186
28810.0058		202
28810.0058		209
28810.0058		231
28810.0058		242
28810.0058		251
28810.0058		260
28810.0058		263
28810.0058		300
28810.0058		311
28810.0058		314
28810.0058		334
28810.0058		336
28810.0058		344
28810.0058		358
28810.0058		361
28810.0058		371
28810.0058		396
28810.0058		405
28810.0058		407
28810.0058		411
28810.0058		432
28810.0058		443
28810.0058		444
28810.0058		449
28810.0058		459
28810.0058		471
28810.0058		475
28810.0058		478
28810.0058		485
28810.0058		500
28810.0058		555
28810.0058		594
28810.0058		604
28810.0058		609
28810.0058		625
28810.0058		651
28810.0058		659
28810.0058		670
28810.0058		687
28810.0058		691
28810.0058		699
28810.0058		715
28810.0058		717
28810.0058		727
28810.0058		764
28810.0058		767
28810.0058		771
28810.0058		775
28810.0058		779
28810.0058		780
28810.0058		819
28810.0058		823
28810.0058		841
28810.0058		858
28810.0058		874
28810.0058		888
28810.0058		907
28810.0058		912
28810.0058		915
28810.0058		916
28810.0058		928
28810.0058		939
28810.0058		964
28810.0058		973
28810.0058		999
28810.0058		1011
28810.0058		1023
28810.0058		1026
28810.0058		1042
28810.0058		1058
28810.0058		1068
28810.0058		1105
28810.0058		1114
28810.0058		1122
28810.0058		1130
28810.0058		1135
28810.0058		1142
28810.0058		1146
28810.0058		1155
28810.0058		1157
28810.0058		1195
28810.0058		1196
28810.0058		1201
28810.0058		1202
28810.0058		1215
28810.0058		1249
28810.0058		1250
28810.0058		1269
28810.0058		1273
28810.0058		1279
28810.0058		1294
28810.0058		1301
28810.0058		1309
28810.0058		1310
28810.0058		1321
28810.0058		1329
28810.0058		1372
28810.0058		1375
28810.0058		1396
28810.0058		1404
28810.0058		1407
28810.0058		1433
28810.0058		1464
28810.0058		1500
28810.0058		1510
28810.0058		1526
28810.0058		1532
28810.0058		1537
28810.0058		1560
28810.0058		1575
28810.0058		1586
28810.0058		1600
28810.0058		1607
28810.0058		1617
28810.0058		1641
28810.0058		1643
28810.0058		1659
28810.0058		1679
28810.0058		1681
28810.0058		1709
28810.0058		1717
28810.0058		1754
28810.0058		1778
28810.0058		1823
28810.0058		1826
28810.0058		1828
28810.0058		1847
28810.0058		1921
28810.0058		1925
28810.0058		1936
28810.0058		1961
28810.0058		1974
28810.0058		1981
28810.0058		1987
28810.0058		1994
28810.006		81
28810.006		96
28810.006		97
28810.006		107
28810.006		119
28810.006		142
28810.006		153
28810.006		178
28810.006		185
28810.006		191
28810.006		207
28810.006		208
28810.006		218
28810.006		225
28810.006		240
28810.006		269
28810.006		308
28810.006		330
28810.006		331
28810.006		341
28810.006		347
28810.006		360
28810.006		386
28810.006		387
28810.006		395
28810.006		438
28810.006		450
28810.006		451
28810.006		462
28810.006		472
28810.006		489
28810.006		491
28810.006		495
28810.006		505
28810.006		506
28810.006		513
28810.006		519
28810.006		524
28810.006		526
28810.006		529
28810.006		530
28810.006		537
28810.006		569
28810.006		581
28810.006		612
28810.006		613
28810.006		617
28810.006		618
28810.006		628
28810.006		630
28810.006		638
28810.006		649
28810.006		668
28810.006		708
28810.006		731
28810.006		754
28810.006		765
28810.006		793
28810.006		794
28810.006		814
28810.006		849
28810.006		875
28810.006		899
28810.006		932
28810.006		937
28810.006		958
28810.006		1005
28810.006		1019
28810.006		1047
28810.006		1082
28810.006		1088
28810.006		1096
28810.006		1138
28810.006		1184
28810.006		1204
28810.006		1212
28810.006		1217
28810.006		1237
28810.006		1245
28810.006		1259
28810.006		1274
28810.006		1285
28810.006		1300
28810.006		1311
28810.006		1349
28810.006		1370
28810.006		1397
28810.006		1410
28810.006		1432
28810.006		1443
28810.006		1454
28810.006		1466
28810.006		1469
28810.006		1487
28810.006		1549
28810.006		1579
28810.006		1583
28810.006		1588
28810.006		1589
28810.006		1609
28810.006		1632
28810.006		1639
28810.006		1644
28810.006		1651
28810.006		1655
28810.006		1660
28810.006		1682
28810.006		1684
28810.006		1688
28810.006		1706
28810.006		1708
28810.006		1783
28810.006		1787
28810.006		1789
28810.006		1874
28810.006		1876
28810.006		1891
28810.006		1894
28810.006		1922
28810.006		1937
28810.006		1938
28810.006		1957
28810.006		1970
28810.006		1977
28810.0062		110
28810.0062		111
28810.0062		112
28810.0062		138
28810.0062		156
28810.0062		184
28810.0062		190
28810.0062		195
28810.0062		220
28810.0062		227
28810.0062		237
28810.0062		244
28810.0062		250
28810.0062		259
28810.0062		270
28810.0062		278
28810.0062		345
28810.0062		374
28810.0062		398
28810.0062		477
28810.0062		503
28810.0062		536
28810.0062		540
28810.0062		544
28810.0062		643
28810.0062		652
28810.0062		685
28810.0062		710
28810.0062		716
28810.0062		748
28810.0062		785
28810.0062		790
28810.0062		795
28810.0062		835
28810.0062		848
28810.0062		851
28810.0062		879
28810.0062		884
28810.0062		885
28810.0062		898
28810.0062		902
28810.0062		905
28810.0062		1000
28810.0062		1003
28810.0062		1009
28810.0062		1015
28810.0062		1027
28810.0062		1038
28810.0062		1052
28810.0062		1090
28810.0062		1127
28810.0062		1139
28810.0062		1166
28810.0062		1167
28810.0062		1168
28810.0062		1169
28810.0062		1175
28810.0062		1181
28810.0062		1185
28810.0062		1197
28810.0062		1203
28810.0062		1206
28810.0062		1214
28810.0062		1220
28810.0062		1225
28810.0062		1227
28810.0062		1238
28810.0062		1256
28810.0062		1282
28810.0062		1315
28810.0062		1326
28810.0062		1345
28810.0062		1359
28810.0062		1381
28810.0062		1409
28810.0062		1421
28810.0062		1430
28810.0062		1437
28810.0062		1442
28810.0062		1461
28810.0062		1478
28810.0062		1490
28810.0062		1504
28810.0062		1507
28810.0062		1509
28810.0062		1515
28810.0062		1527
28810.0062		1538
28810.0062		1544
28810.0062		1548
28810.0062		1566
28810.0062		1570
28810.0062		1667
28810.0062		1669
28810.0062		1683
28810.0062		1685
28810.0062		1696
28810.0062		1763
28810.0062		1768
28810.0062		1791
28810.0062		1794
28810.0062		1805
28810.0062		1806
28810.0062		1811
28810.0062		1855
28810.0062		1877
28810.0062		1888
28810.0062		1901
28810.0062		1904
28810.0062		1908
28810.0062		1939
28810.0062		1944
28810.0062		1971
28810.0062		1986
28810.0062		1990
28810.0062		1992
28810.0064		99
28810.0064		114
28810.0064		126
28810.0064		159
28810.0064		172
28810.0064		173
28810.0064		177
28810.0064		196
28810.0064		217
28810.0064		226
28810.0064		234
28810.0064		261
28810.0064		290
28810.0064		306
28810.0064		325
28810.0064		327
28810.0064		366
28810.0064		372
28810.0064		417
28810.0064		445
28810.0064		479
28810.0064		487
28810.0064		508
28810.0064		509
28810.0064		532
28810.0064		538
28810.0064		566
28810.0064		579
28810.0064		601
28810.0064		611
28810.0064		621
28810.0064		637
28810.0064		645
28810.0064		757
28810.0064		759
28810.0064		777
28810.0064		806
28810.0064		825
28810.0064		846
28810.0064		920
28810.0064		924
28810.0064		946
28810.0064		955
28810.0064		961
28810.0064		974
28810.0064		1025
28810.0064		1059
28810.0064		1062
28810.0064		1065
28810.0064		1067
28810.0064		1079
28810.0064		1085
28810.0064		1089
28810.0064		1106
28810.0064		1107
28810.0064		1119
28810.0064		1124
28810.0064		1159
28810.0064		1160
28810.0064		1198
28810.0064		1277
28810.0064		1286
28810.0064		1291
28810.0064		1324
28810.0064		1364
28810.0064		1376
28810.0064		1389
28810.0064		1399
28810.0064		1406
28810.0064		1414
28810.0064		1438
28810.0064		1456
28810.0064		1460
28810.0064		1528
28810.0064		1554
28810.0064		1557
28810.0064		1561
28810.0064		1565
28810.0064		1591
28810.0064		1622
28810.0064		1633
28810.0064		1652
28810.0064		1661
28810.0064		1737
28810.0064		1762
28810.0064		1807
28810.0064		1844
28810.0064		1912
28810.0064		1949
28810.0064		1962
28810.0064		1969
28810.0064		1984
28810.0066		0
28810.0066		1
28810.0066		2
28810.0066		3
28810.0066		4
28810.0066		5
28810.0066		6
28810.0066		7
28810.0066		8
28810.0066		9
28810.0066		10
28810.0066		11
28810.0066		12
28810.0066		13
28810.0066		14
28810.0066		15
28810.0066		16
28810.0066		17
28810.0066		18
28810.0066		19
28810.0066		20
28810.0066		21
28810.0066		22
28810.0066		23
28810.0066		24
28810.0066		25
28810.0066		26
28810.0066		27
28810.0066		28
28810.0066		29
28810.0066		30
28810.0066		31
28810.0066		32
28810.0066		33
28810.0066		34
28810.0066		35
28810.0066		36
28810.0066		37
28810.0066		38
28810.0066		39
28810.0066		40
28810.0066		41
28810.0066		42
28810.0066		43
28810.0066		44
28810.0066		45
28810.0066		46
28810.0066		47
28810.0066		48
28810.0066		49
28810.0066		50
28810.0066		51
28810.0066		52
28810.0066		53
28810.0066		54
28810.0066		55
28810.0066		56
28810.0066		57
28810.0066		58
28810.0066		59
28810.0066		60
28810.0066		61
28810.0066		62
28810.0066		63
28810.0066		64
28810.0066		65
28810.0066		66
28810.0066		67
28810.0066		68
28810.0066		69
28810.0066		70
28810.0066		71
28810.0066		72
28810.0066		73
28810.0066		74
28810.0066		77
28810.0066		85
28810.0066		113
28810.0066		201
28810.0066		216
28810.0066		222
28810.0066		291
28810.0066		310
28810.0066		364
28810.0066		429
28810.0066		461
28810.0066		511
28810.0066		522
28810.0066		571
28810.0066		602
28810.0066		741
28810.0066		742
28810.0066		813
28810.0066		845
28810.0066		900
28810.0066		945
28810.0066		967
28810.0066		982
28810.0066		991
28810.0066		1049
28810.0066		1076
28810.0066		1080
28810.0066		1081
28810.0066		1143
28810.0066		1145
28810.0066		1173
28810.0066		1216
28810.0066		1218
28810.0066		1244
28810.0066		1261
28810.0066		1312
28810.0066		1317
28810.0066		1373
28810.0066		1422
28810.0066		1426
28810.0066		1441
28810.0066		1444
28810.0066		1476
28810.0066		1501
28810.0066		1519
28810.0066		1585
28810.0066		1606
28810.0066		1621
28810.0066		1629
28810.0066		1675
28810.0066		1680
28810.0066		1701
28810.0066		1722
28810.0066		1730
28810.0066		1752
28810.0066		1930
28810.0068		197
28810.0068		221
28810.0068		233
28810.0068		252
28810.0068		368
28810.0068		392
28810.0068		442
28810.0068		452
28810.0068		507
28810.0068		534
28810.0068		599
28810.0068		641
28810.0068		676
28810.0068		815
28810.0068		817
28810.0068		857
28810.0068		873
28810.0068		883
28810.0068		914
28810.0068		977
28810.0068		1099
28810.0068		1243
28810.0068		1365
28810.0068		1403
28810.0068		1482
28810.0068		1513
28810.0068		1523
28810.0068		1539
28810.0068		1656
28810.0068		1668
28810.0068		1689
28810.0068		1691
28810.0068		1715
28810.0068		1745
28810.0068		1757
28810.0068		1803
28810.0068		1837
28810.0068		1845
28810.0068		1911
28810.0068		1926
28810.0068		1943
28810.0068		1972
28810.007		135
28810.007		165
28810.007		167
28810.007		257
28810.007		399
28810.007		401
28810.007		578
28810.007		688
28810.007		689
28810.007		711
28810.007		723
28810.007		782
28810.007		838
28810.007		855
28810.007		868
28810.007		969
28810.007		1211
28810.007		1266
28810.007		1580
28810.007		1581
28810.007		1611
28810.007		1671
28810.007		1781
28810.007		1821
28810.007		1854
28810.007		1858
28810.007		1893
28810.007		1940
28810.007		1976
28810.0072		164
28810.0072		238
28810.0072		249
28810.0072		426
28810.0072		484
28810.0072		547
28810.0072		672
28810.0072		752
28810.0072		753
28810.0072		810
28810.0072		840
28810.0072		931
28810.0072		944
28810.0072		989
28810.0072		1210
28810.0072		1338
28810.0072		1353
28810.0072		1378
28810.0072		1440
28810.0072		1470
28810.0072		1614
28810.0072		1662
28810.0072		1711
28810.0072		1741
28810.0072		1777
28810.0072		1796
28810.0072		1866
28810.0072		1966
28810.0072		1985
28810.0074		88
28810.0074		241
28810.0074		370
28810.0074		586
28810.0074		622
28810.0074		627
28810.0074		667
28810.0074		675
28810.0074		732
28810.0074		736
28810.0074		1031
28810.0074		1222
28810.0074		1596
28810.0074		1599
28810.0074		1653
28810.0074		1804
28810.0074		1808
28810.0074		1817
28810.0074		1897
28810.0074		1980
28810.0076		76
28810.0076		151
28810.0076		199
28810.0076		285
28810.0076		324
28810.0076		362
28810.0076		383
28810.0076		390
28810.0076		400
28810.0076		404
28810.0076		413
28810.0076		518
28810.0076		531
28810.0076		541
28810.0076		565
28810.0076		585
28810.0076		629
28810.0076		644
28810.0076		669
28810.0076		700
28810.0076		746
28810.0076		799
28810.0076		836
28810.0076		867
28810.0076		881
28810.0076		894
28810.0076		903
28810.0076		906
28810.0076		919
28810.0076		922
28810.0076		979
28810.0076		981
28810.0076		983
28810.0076		985
28810.0076		987
28810.0076		1012
28810.0076		1060
28810.0076		1072
28810.0076		1171
28810.0076		1240
28810.0076		1253
28810.0076		1272
28810.0076		1304
28810.0076		1380
28810.0076		1386
28810.0076		1401
28810.0076		1445
28810.0076		1463
28810.0076		1485
28810.0076		1497
28810.0076		1498
28810.0076		1517
28810.0076		1551
28810.0076		1601
28810.0076		1605
28810.0076		1634
28810.0076		1677
28810.0076		1693
28810.0076		1712
28810.0076		1718
28810.0076		1738
28810.0076		1759
28810.0076		1765
28810.0076		1780
28810.0076		1785
28810.0076		1801
28810.0076		1802
28810.0076		1810
28810.0076		1818
28810.0076		1829
28810.0076		1836
28810.0076		1838
28810.0076		1850
28810.0076		1856
28810.0076		1859
28810.0076		1867
28810.0076		1870
28810.0076		1871
28810.0076		1880
28810.0076		1895
28810.0076		1915
28810.0076		1923
28810.0076		1963
28810.0078		109
28810.0078		139
28810.0078		157
28810.0078		176
28810.0078		262
28810.0078		321
28810.0078		393
28810.0078		414
28810.0078		458
28810.0078		494
28810.0078		647
28810.0078		666
28810.0078		807
28810.0078		827
28810.0078		921
28810.0078		933
28810.0078		960
28810.0078		1018
28810.0078		1040
28810.0078		1045
28810.0078		1077
28810.0078		1140
28810.0078		1158
28810.0078		1182
28810.0078		1236
28810.0078		1262
28810.0078		1296
28810.0078		1341
28810.0078		1382
28810.0078		1387
28810.0078		1405
28810.0078		1455
28810.0078		1468
28810.0078		1488
28810.0078		1582
28810.0078		1604
28810.0078		1630
28810.0078		1645
28810.0078		1674
28810.0078		1692
28810.0078		1764
28810.0078		1809
28810.0078		1839
28810.0078		1842
28810.0078		1860
28810.0078		1868
28810.0078		1883
28810.0078		1884
28810.0078		1889
28810.0078		1916
28810.0078		1919
28810.0078		1924
28810.0078		1929
28810.0078		1933
28810.0078		1954
28810.0078		1988
28810.008		124
28810.008		144
28810.008		180
28810.008		189
28810.008		403
28810.008		408
28810.008		427
28810.008		441
28810.008		457
28810.008		548
28810.008		584
28810.008		593
28810.008		642
28810.008		696
28810.008		722
28810.008		950
28810.008		976
28810.008		998
28810.008		1057
28810.008		1132
28810.008		1172
28810.008		1351
28810.008		1356
28810.008		1366
28810.008		1379
28810.008		1472
[truncated: 24,628 more rows]
