# Supplementary material for: Memory consolidation and improvement by synaptic tagging and capture in recurrent neural networks
Source: Commun Biol. 2021 Mar 3;4:275. doi: 10.1038/s42003-021-01778-y (PMC7977149; doi:10.1038/s42003-021-01778-y)
Supplement: Supplementary file 4 — Supplementary Data 2 [file 42003_2021_1778_MOESM4_ESM.zip › Figure 3f/8h-recall/20-08-24_19-26-39_spike_raster.txt]

28810		0
28810		1
28810		2
28810		3
28810		4
28810		5
28810		6
28810		7
28810		8
28810		9
28810		10
28810		11
28810		12
28810		13
28810		14
28810		15
28810		16
28810		17
28810		18
28810		19
28810		20
28810		21
28810		22
28810		23
28810		24
28810		25
28810		26
28810		27
28810		28
28810		29
28810		30
28810		31
28810		32
28810		33
28810		34
28810		35
28810		36
28810		37
28810		38
28810		39
28810		40
28810		41
28810		42
28810		43
28810		44
28810		45
28810		46
28810		47
28810		48
28810		49
28810		50
28810		51
28810		52
28810		53
28810		54
28810		55
28810		56
28810		57
28810		58
28810		59
28810		60
28810		61
28810		62
28810		63
28810		64
28810		65
28810		66
28810		67
28810		68
28810		69
28810		70
28810		71
28810		72
28810		73
28810		74
28810.0022		0
28810.0022		1
28810.0022		2
28810.0022		3
28810.0022		4
28810.0022		5
28810.0022		6
28810.0022		7
28810.0022		8
28810.0022		9
28810.0022		10
28810.0022		11
28810.0022		12
28810.0022		13
28810.0022		14
28810.0022		15
28810.0022		16
28810.0022		17
28810.0022		18
28810.0022		19
28810.0022		20
28810.0022		21
28810.0022		22
28810.0022		23
28810.0022		24
28810.0022		25
28810.0022		26
28810.0022		27
28810.0022		28
28810.0022		29
28810.0022		30
28810.0022		31
28810.0022		32
28810.0022		33
28810.0022		34
28810.0022		35
28810.0022		36
28810.0022		37
28810.0022		38
28810.0022		39
28810.0022		40
28810.0022		41
28810.0022		42
28810.0022		43
28810.0022		44
28810.0022		45
28810.0022		46
28810.0022		47
28810.0022		48
28810.0022		49
28810.0022		50
28810.0022		51
28810.0022		52
28810.0022		53
28810.0022		54
28810.0022		55
28810.0022		56
28810.0022		57
28810.0022		58
28810.0022		59
28810.0022		60
28810.0022		61
28810.0022		62
28810.0022		63
28810.0022		64
28810.0022		65
28810.0022		66
28810.0022		67
28810.0022		68
28810.0022		69
28810.0022		70
28810.0022		71
28810.0022		72
28810.0022		73
28810.0022		74
28810.0032		134
28810.0032		1533
28810.0032		1953
28810.0034		82
28810.0034		133
28810.0034		228
28810.0034		494
28810.0034		499
28810.0034		642
28810.0034		763
28810.0034		879
28810.0034		1001
28810.0034		1081
28810.0034		1093
28810.0034		1195
28810.0034		1375
28810.0034		1742
28810.0034		1759
28810.0034		1884
28810.0034		1918
28810.0034		1928
28810.0034		1961
28810.0036		104
28810.0036		167
28810.0036		383
28810.0036		904
28810.0036		945
28810.0036		966
28810.0036		1276
28810.0036		1297
28810.0036		1594
28810.0036		1616
28810.0036		1649
28810.0036		1666
28810.0036		1671
28810.0036		1761
28810.0036		1805
28810.0036		1886
28810.0036		1905
28810.0036		1943
28810.0036		1983
28810.0038		120
28810.0038		153
28810.0038		160
28810.0038		213
28810.0038		284
28810.0038		346
28810.0038		400
28810.0038		417
28810.0038		469
28810.0038		502
28810.0038		515
28810.0038		541
28810.0038		605
28810.0038		752
28810.0038		764
28810.0038		811
28810.0038		820
28810.0038		877
28810.0038		921
28810.0038		936
28810.0038		981
28810.0038		1011
28810.0038		1163
28810.0038		1189
28810.0038		1208
28810.0038		1248
28810.0038		1316
28810.0038		1323
28810.0038		1331
28810.0038		1351
28810.0038		1366
28810.0038		1370
28810.0038		1387
28810.0038		1439
28810.0038		1449
28810.0038		1474
28810.0038		1571
28810.0038		1614
28810.0038		1659
28810.0038		1686
28810.0038		1715
28810.0038		1716
28810.0038		1740
28810.0038		1790
28810.0038		1802
28810.0038		1820
28810.0038		1962
28810.0038		1967
28810.004		80
28810.004		90
28810.004		124
28810.004		193
28810.004		236
28810.004		247
28810.004		278
28810.004		290
28810.004		307
28810.004		321
28810.004		352
28810.004		390
28810.004		434
28810.004		439
28810.004		493
28810.004		529
28810.004		543
28810.004		569
28810.004		581
28810.004		620
28810.004		715
28810.004		760
28810.004		805
28810.004		825
28810.004		851
28810.004		939
28810.004		955
28810.004		987
28810.004		994
28810.004		1029
28810.004		1031
28810.004		1083
28810.004		1096
28810.004		1104
28810.004		1122
28810.004		1201
28810.004		1221
28810.004		1250
28810.004		1296
28810.004		1401
28810.004		1437
28810.004		1448
28810.004		1453
28810.004		1459
28810.004		1477
28810.004		1528
28810.004		1554
28810.004		1600
28810.004		1628
28810.004		1636
28810.004		1656
28810.004		1665
28810.004		1679
28810.004		1688
28810.004		1756
28810.004		1811
28810.004		1821
28810.004		1883
28810.004		1896
28810.004		1909
28810.004		1929
28810.004		1940
28810.004		1971
28810.0042		95
28810.0042		154
28810.0042		178
28810.0042		218
28810.0042		230
28810.0042		240
28810.0042		267
28810.0042		271
28810.0042		296
28810.0042		324
28810.0042		345
28810.0042		359
28810.0042		363
28810.0042		373
28810.0042		389
28810.0042		393
28810.0042		403
28810.0042		459
28810.0042		490
28810.0042		501
28810.0042		613
28810.0042		623
28810.0042		637
28810.0042		639
28810.0042		660
28810.0042		665
28810.0042		669
28810.0042		675
28810.0042		683
28810.0042		689
28810.0042		703
28810.0042		705
28810.0042		708
28810.0042		712
28810.0042		795
28810.0042		905
28810.0042		933
28810.0042		947
28810.0042		954
28810.0042		983
28810.0042		1003
28810.0042		1008
28810.0042		1069
28810.0042		1090
28810.0042		1116
28810.0042		1143
28810.0042		1147
28810.0042		1150
28810.0042		1166
28810.0042		1177
28810.0042		1210
28810.0042		1218
28810.0042		1235
28810.0042		1270
28810.0042		1368
28810.0042		1374
28810.0042		1405
28810.0042		1421
28810.0042		1433
28810.0042		1445
28810.0042		1454
28810.0042		1541
28810.0042		1560
28810.0042		1586
28810.0042		1621
28810.0042		1669
28810.0042		1672
28810.0042		1710
28810.0042		1734
28810.0042		1736
28810.0042		1750
28810.0042		1752
28810.0042		1753
28810.0042		1772
28810.0042		1780
28810.0042		1796
28810.0042		1812
28810.0042		1847
28810.0042		1916
28810.0042		1920
28810.0042		1933
28810.0042		1969
28810.0042		1980
28810.0044		0
28810.0044		1
28810.0044		2
28810.0044		3
28810.0044		4
28810.0044		5
28810.0044		6
28810.0044		7
28810.0044		8
28810.0044		9
28810.0044		10
28810.0044		11
28810.0044		12
28810.0044		13
28810.0044		14
28810.0044		15
28810.0044		16
28810.0044		17
28810.0044		18
28810.0044		19
28810.0044		20
28810.0044		21
28810.0044		22
28810.0044		23
28810.0044		24
28810.0044		25
28810.0044		26
28810.0044		27
28810.0044		28
28810.0044		29
28810.0044		30
28810.0044		31
28810.0044		32
28810.0044		33
28810.0044		34
28810.0044		35
28810.0044		36
28810.0044		37
28810.0044		38
28810.0044		39
28810.0044		40
28810.0044		41
28810.0044		42
28810.0044		43
28810.0044		44
28810.0044		45
28810.0044		46
28810.0044		47
28810.0044		48
28810.0044		49
28810.0044		50
28810.0044		51
28810.0044		52
28810.0044		53
28810.0044		54
28810.0044		55
28810.0044		56
28810.0044		57
28810.0044		58
28810.0044		59
28810.0044		60
28810.0044		61
28810.0044		62
28810.0044		63
28810.0044		64
28810.0044		65
28810.0044		66
28810.0044		67
28810.0044		68
28810.0044		69
28810.0044		70
28810.0044		71
28810.0044		72
28810.0044		73
28810.0044		74
28810.0044		108
28810.0044		151
28810.0044		157
28810.0044		170
28810.0044		207
28810.0044		212
28810.0044		233
28810.0044		273
28810.0044		280
28810.0044		287
28810.0044		293
28810.0044		294
28810.0044		300
28810.0044		334
28810.0044		343
28810.0044		362
28810.0044		401
28810.0044		416
28810.0044		421
28810.0044		448
28810.0044		454
28810.0044		487
28810.0044		504
28810.0044		512
28810.0044		518
28810.0044		535
28810.0044		558
28810.0044		560
28810.0044		608
28810.0044		617
28810.0044		662
28810.0044		672
28810.0044		676
28810.0044		692
28810.0044		701
28810.0044		710
28810.0044		742
28810.0044		767
28810.0044		776
28810.0044		816
28810.0044		824
28810.0044		838
28810.0044		898
28810.0044		924
28810.0044		968
28810.0044		970
28810.0044		974
28810.0044		976
28810.0044		989
28810.0044		995
28810.0044		1000
28810.0044		1032
28810.0044		1033
28810.0044		1048
28810.0044		1124
28810.0044		1127
28810.0044		1130
28810.0044		1159
28810.0044		1188
28810.0044		1191
28810.0044		1199
28810.0044		1236
28810.0044		1298
28810.0044		1319
28810.0044		1335
28810.0044		1339
28810.0044		1357
28810.0044		1378
28810.0044		1395
28810.0044		1399
28810.0044		1407
28810.0044		1488
28810.0044		1544
28810.0044		1559
28810.0044		1583
28810.0044		1596
28810.0044		1602
28810.0044		1617
28810.0044		1637
28810.0044		1704
28810.0044		1713
28810.0044		1722
28810.0044		1727
28810.0044		1766
28810.0044		1800
28810.0044		1810
28810.0044		1849
28810.0044		1857
28810.0044		1860
28810.0044		1871
28810.0044		1877
28810.0044		1898
28810.0044		1914
28810.0044		1927
28810.0044		1941
28810.0044		1944
28810.0044		1946
28810.0044		1972
28810.0044		1976
28810.0046		106
28810.0046		130
28810.0046		137
28810.0046		199
28810.0046		209
28810.0046		254
28810.0046		279
28810.0046		318
28810.0046		319
28810.0046		371
28810.0046		375
28810.0046		404
28810.0046		413
28810.0046		418
28810.0046		452
28810.0046		457
28810.0046		458
28810.0046		460
28810.0046		467
28810.0046		476
28810.0046		483
28810.0046		511
28810.0046		513
28810.0046		615
28810.0046		630
28810.0046		706
28810.0046		718
28810.0046		726
28810.0046		732
28810.0046		733
28810.0046		737
28810.0046		749
28810.0046		758
28810.0046		862
28810.0046		865
28810.0046		873
28810.0046		884
28810.0046		1016
28810.0046		1040
28810.0046		1060
28810.0046		1079
28810.0046		1111
28810.0046		1123
28810.0046		1182
28810.0046		1183
28810.0046		1216
28810.0046		1217
28810.0046		1253
28810.0046		1257
28810.0046		1269
28810.0046		1287
28810.0046		1293
28810.0046		1294
28810.0046		1300
28810.0046		1304
28810.0046		1312
28810.0046		1332
28810.0046		1341
28810.0046		1343
28810.0046		1354
28810.0046		1377
28810.0046		1381
28810.0046		1425
28810.0046		1489
28810.0046		1597
28810.0046		1601
28810.0046		1623
28810.0046		1644
28810.0046		1653
28810.0046		1673
28810.0046		1675
28810.0046		1677
28810.0046		1707
28810.0046		1747
28810.0046		1769
28810.0046		1779
28810.0046		1781
28810.0046		1786
28810.0046		1788
28810.0046		1803
28810.0046		1808
28810.0046		1890
28810.0046		1894
28810.0046		1900
28810.0046		1915
28810.0046		1926
28810.0046		1934
28810.0048		77
28810.0048		99
28810.0048		125
28810.0048		127
28810.0048		148
28810.0048		180
28810.0048		191
28810.0048		196
28810.0048		260
28810.0048		302
28810.0048		315
28810.0048		322
28810.0048		330
28810.0048		374
28810.0048		408
28810.0048		409
28810.0048		410
28810.0048		441
28810.0048		468
28810.0048		471
28810.0048		489
28810.0048		503
28810.0048		549
28810.0048		568
28810.0048		576
28810.0048		596
28810.0048		612
28810.0048		634
28810.0048		638
28810.0048		647
28810.0048		659
28810.0048		661
28810.0048		783
28810.0048		807
28810.0048		826
28810.0048		844
28810.0048		859
28810.0048		891
28810.0048		899
28810.0048		907
28810.0048		916
28810.0048		926
28810.0048		960
28810.0048		984
28810.0048		1018
28810.0048		1082
28810.0048		1110
28810.0048		1140
28810.0048		1155
28810.0048		1158
28810.0048		1171
28810.0048		1237
28810.0048		1260
28810.0048		1279
28810.0048		1309
28810.0048		1364
28810.0048		1404
28810.0048		1427
28810.0048		1485
28810.0048		1494
28810.0048		1524
28810.0048		1540
28810.0048		1579
28810.0048		1584
28810.0048		1611
28810.0048		1625
28810.0048		1630
28810.0048		1660
28810.0048		1668
28810.0048		1676
28810.0048		1684
28810.0048		1690
28810.0048		1701
28810.0048		1708
28810.0048		1712
28810.0048		1755
28810.0048		1762
28810.0048		1804
28810.0048		1835
28810.0048		1863
28810.0048		1876
28810.0048		1887
28810.0048		1895
28810.0048		1899
28810.0048		1919
28810.0048		1950
28810.0048		1960
28810.005		139
28810.005		146
28810.005		208
28810.005		235
28810.005		237
28810.005		249
28810.005		285
28810.005		292
28810.005		311
28810.005		314
28810.005		356
28810.005		357
28810.005		381
28810.005		396
28810.005		429
28810.005		443
28810.005		461
28810.005		484
28810.005		497
28810.005		510
28810.005		532
28810.005		548
28810.005		559
28810.005		562
28810.005		614
28810.005		648
28810.005		656
28810.005		714
28810.005		741
28810.005		747
28810.005		762
28810.005		775
28810.005		781
28810.005		786
28810.005		813
28810.005		860
28810.005		864
28810.005		875
28810.005		876
28810.005		890
28810.005		901
28810.005		969
28810.005		991
28810.005		999
28810.005		1105
28810.005		1109
28810.005		1126
28810.005		1180
28810.005		1200
28810.005		1203
28810.005		1207
28810.005		1209
28810.005		1213
28810.005		1214
28810.005		1231
28810.005		1263
28810.005		1274
28810.005		1278
28810.005		1373
28810.005		1406
28810.005		1414
28810.005		1424
28810.005		1519
28810.005		1531
28810.005		1569
28810.005		1589
28810.005		1599
28810.005		1640
28810.005		1662
28810.005		1681
28810.005		1687
28810.005		1699
28810.005		1706
28810.005		1711
28810.005		1721
28810.005		1735
28810.005		1751
28810.005		1758
28810.005		1763
28810.005		1792
28810.005		1806
28810.005		1815
28810.005		1826
28810.005		1841
28810.005		1856
28810.005		1858
28810.005		1859
28810.005		1864
28810.005		1874
28810.005		1889
28810.005		1902
28810.005		1973
28810.005		1994
28810.0052		88
28810.0052		97
28810.0052		121
28810.0052		128
28810.0052		131
28810.0052		159
28810.0052		192
28810.0052		211
28810.0052		252
28810.0052		266
28810.0052		277
28810.0052		283
28810.0052		304
28810.0052		316
28810.0052		317
28810.0052		350
28810.0052		378
28810.0052		405
28810.0052		419
28810.0052		423
28810.0052		426
28810.0052		435
28810.0052		447
28810.0052		475
28810.0052		506
28810.0052		507
28810.0052		530
28810.0052		564
28810.0052		578
28810.0052		611
28810.0052		645
28810.0052		666
28810.0052		674
28810.0052		690
28810.0052		743
28810.0052		755
28810.0052		759
28810.0052		768
28810.0052		780
28810.0052		823
28810.0052		845
28810.0052		847
28810.0052		881
28810.0052		886
28810.0052		912
28810.0052		1013
28810.0052		1080
28810.0052		1089
28810.0052		1106
28810.0052		1162
28810.0052		1164
28810.0052		1186
28810.0052		1230
28810.0052		1244
28810.0052		1254
28810.0052		1267
28810.0052		1305
28810.0052		1318
28810.0052		1342
28810.0052		1348
28810.0052		1359
28810.0052		1361
28810.0052		1410
28810.0052		1417
28810.0052		1447
28810.0052		1472
28810.0052		1482
28810.0052		1493
28810.0052		1498
28810.0052		1521
28810.0052		1562
28810.0052		1590
28810.0052		1609
28810.0052		1626
28810.0052		1639
28810.0052		1645
28810.0052		1664
28810.0052		1694
28810.0052		1723
28810.0052		1733
28810.0052		1748
28810.0052		1773
28810.0052		1797
28810.0052		1801
28810.0052		1814
28810.0052		1822
28810.0052		1845
28810.0052		1851
28810.0052		1865
28810.0052		1957
28810.0052		1979
28810.0052		1985
28810.0054		81
28810.0054		85
28810.0054		102
28810.0054		109
28810.0054		111
28810.0054		118
28810.0054		126
28810.0054		141
28810.0054		149
28810.0054		166
28810.0054		177
28810.0054		183
28810.0054		189
28810.0054		198
28810.0054		201
28810.0054		204
28810.0054		205
28810.0054		220
28810.0054		225
28810.0054		229
28810.0054		241
28810.0054		268
28810.0054		274
28810.0054		286
28810.0054		297
28810.0054		299
28810.0054		320
28810.0054		323
28810.0054		325
28810.0054		332
28810.0054		342
28810.0054		344
28810.0054		368
28810.0054		377
28810.0054		386
28810.0054		391
28810.0054		399
28810.0054		402
28810.0054		412
28810.0054		424
28810.0054		425
28810.0054		432
28810.0054		440
28810.0054		445
28810.0054		446
28810.0054		453
28810.0054		474
28810.0054		478
28810.0054		479
28810.0054		491
28810.0054		492
28810.0054		500
28810.0054		508
28810.0054		517
28810.0054		528
28810.0054		537
28810.0054		538
28810.0054		553
28810.0054		557
28810.0054		563
28810.0054		566
28810.0054		572
28810.0054		582
28810.0054		583
28810.0054		587
28810.0054		588
28810.0054		591
28810.0054		598
28810.0054		600
28810.0054		604
28810.0054		606
28810.0054		610
28810.0054		635
28810.0054		640
28810.0054		643
28810.0054		651
28810.0054		655
28810.0054		663
28810.0054		668
28810.0054		671
28810.0054		677
28810.0054		682
28810.0054		685
28810.0054		695
28810.0054		696
28810.0054		698
28810.0054		717
28810.0054		734
28810.0054		739
28810.0054		750
28810.0054		753
28810.0054		757
28810.0054		761
28810.0054		773
28810.0054		788
28810.0054		793
28810.0054		794
28810.0054		799
28810.0054		819
28810.0054		821
28810.0054		829
28810.0054		835
28810.0054		850
28810.0054		868
28810.0054		882
28810.0054		887
28810.0054		911
28810.0054		917
28810.0054		943
28810.0054		958
28810.0054		977
28810.0054		990
28810.0054		992
28810.0054		997
28810.0054		998
28810.0054		1024
28810.0054		1028
28810.0054		1044
28810.0054		1045
28810.0054		1047
28810.0054		1056
28810.0054		1057
28810.0054		1061
28810.0054		1072
28810.0054		1075
28810.0054		1077
28810.0054		1091
28810.0054		1098
28810.0054		1112
28810.0054		1113
28810.0054		1118
28810.0054		1120
28810.0054		1125
28810.0054		1133
28810.0054		1134
28810.0054		1135
28810.0054		1138
28810.0054		1149
28810.0054		1157
28810.0054		1161
28810.0054		1165
28810.0054		1169
28810.0054		1176
28810.0054		1193
28810.0054		1202
28810.0054		1215
28810.0054		1223
28810.0054		1239
28810.0054		1240
28810.0054		1246
28810.0054		1252
28810.0054		1262
28810.0054		1271
28810.0054		1273
28810.0054		1277
28810.0054		1282
28810.0054		1283
28810.0054		1306
28810.0054		1311
28810.0054		1325
28810.0054		1349
28810.0054		1353
28810.0054		1369
28810.0054		1372
28810.0054		1391
28810.0054		1398
28810.0054		1408
28810.0054		1412
28810.0054		1416
28810.0054		1418
28810.0054		1422
28810.0054		1435
28810.0054		1441
28810.0054		1446
28810.0054		1464
28810.0054		1473
28810.0054		1475
28810.0054		1478
28810.0054		1495
28810.0054		1500
28810.0054		1502
28810.0054		1508
28810.0054		1510
28810.0054		1512
28810.0054		1526
28810.0054		1535
28810.0054		1537
28810.0054		1538
28810.0054		1539
28810.0054		1542
28810.0054		1543
28810.0054		1545
28810.0054		1551
28810.0054		1557
28810.0054		1558
28810.0054		1563
28810.0054		1573
28810.0054		1575
28810.0054		1576
28810.0054		1587
28810.0054		1606
28810.0054		1607
28810.0054		1622
28810.0054		1629
28810.0054		1634
28810.0054		1643
28810.0054		1678
28810.0054		1689
28810.0054		1695
28810.0054		1703
28810.0054		1705
28810.0054		1709
28810.0054		1718
28810.0054		1731
28810.0054		1732
28810.0054		1737
28810.0054		1741
28810.0054		1743
28810.0054		1744
28810.0054		1749
28810.0054		1764
28810.0054		1767
28810.0054		1775
28810.0054		1782
28810.0054		1783
28810.0054		1784
28810.0054		1795
28810.0054		1799
28810.0054		1807
28810.0054		1813
28810.0054		1816
28810.0054		1829
28810.0054		1832
28810.0054		1833
28810.0054		1834
28810.0054		1842
28810.0054		1843
28810.0054		1844
28810.0054		1846
28810.0054		1850
28810.0054		1861
28810.0054		1868
28810.0054		1869
28810.0054		1870
28810.0054		1880
28810.0054		1885
28810.0054		1888
28810.0054		1891
28810.0054		1906
28810.0054		1910
28810.0054		1924
28810.0054		1925
28810.0054		1932
28810.0054		1935
28810.0054		1936
28810.0054		1955
28810.0054		1974
28810.0054		1977
28810.0054		1988
28810.0054		1999
28810.0056		76
28810.0056		84
28810.0056		103
28810.0056		105
28810.0056		107
28810.0056		110
28810.0056		113
28810.0056		115
28810.0056		119
28810.0056		144
28810.0056		155
28810.0056		165
28810.0056		174
28810.0056		182
28810.0056		185
28810.0056		202
28810.0056		210
28810.0056		215
28810.0056		216
28810.0056		217
28810.0056		219
28810.0056		222
28810.0056		231
28810.0056		238
28810.0056		242
28810.0056		246
28810.0056		255
28810.0056		263
28810.0056		270
28810.0056		308
28810.0056		309
28810.0056		337
28810.0056		355
28810.0056		360
28810.0056		364
28810.0056		367
28810.0056		376
28810.0056		397
28810.0056		411
28810.0056		420
28810.0056		430
28810.0056		436
28810.0056		444
28810.0056		463
28810.0056		495
28810.0056		498
28810.0056		533
28810.0056		540
28810.0056		542
28810.0056		550
28810.0056		555
28810.0056		556
28810.0056		570
28810.0056		580
28810.0056		592
28810.0056		593
28810.0056		602
28810.0056		603
28810.0056		609
28810.0056		622
28810.0056		627
28810.0056		629
28810.0056		632
28810.0056		652
28810.0056		658
28810.0056		667
28810.0056		684
28810.0056		693
28810.0056		694
28810.0056		700
28810.0056		716
28810.0056		720
28810.0056		729
28810.0056		740
28810.0056		744
28810.0056		746
28810.0056		748
28810.0056		765
28810.0056		777
28810.0056		785
28810.0056		800
28810.0056		801
28810.0056		806
28810.0056		809
28810.0056		815
28810.0056		828
28810.0056		830
28810.0056		831
28810.0056		839
28810.0056		842
28810.0056		867
28810.0056		869
28810.0056		872
28810.0056		883
28810.0056		885
28810.0056		893
28810.0056		914
28810.0056		925
28810.0056		928
28810.0056		931
28810.0056		942
28810.0056		949
28810.0056		952
28810.0056		964
28810.0056		982
28810.0056		985
28810.0056		988
28810.0056		993
28810.0056		1004
28810.0056		1007
28810.0056		1021
28810.0056		1026
28810.0056		1030
28810.0056		1035
28810.0056		1052
28810.0056		1053
28810.0056		1064
28810.0056		1065
28810.0056		1066
28810.0056		1067
28810.0056		1070
28810.0056		1071
28810.0056		1084
28810.0056		1087
28810.0056		1099
28810.0056		1115
28810.0056		1119
28810.0056		1121
28810.0056		1137
28810.0056		1139
28810.0056		1141
28810.0056		1142
28810.0056		1160
28810.0056		1168
28810.0056		1184
28810.0056		1185
28810.0056		1198
28810.0056		1211
28810.0056		1212
28810.0056		1222
28810.0056		1242
28810.0056		1243
28810.0056		1247
28810.0056		1256
28810.0056		1280
28810.0056		1284
28810.0056		1285
28810.0056		1295
28810.0056		1328
28810.0056		1333
28810.0056		1338
28810.0056		1358
28810.0056		1363
28810.0056		1376
28810.0056		1379
28810.0056		1382
28810.0056		1384
28810.0056		1389
28810.0056		1392
28810.0056		1403
28810.0056		1419
28810.0056		1429
28810.0056		1444
28810.0056		1452
28810.0056		1465
28810.0056		1469
28810.0056		1471
28810.0056		1487
28810.0056		1505
28810.0056		1514
28810.0056		1523
28810.0056		1527
28810.0056		1548
28810.0056		1549
28810.0056		1552
28810.0056		1561
28810.0056		1572
28810.0056		1585
28810.0056		1604
28810.0056		1615
28810.0056		1618
28810.0056		1619
28810.0056		1620
28810.0056		1624
28810.0056		1631
28810.0056		1641
28810.0056		1646
28810.0056		1651
28810.0056		1661
28810.0056		1674
28810.0056		1685
28810.0056		1696
28810.0056		1697
28810.0056		1700
28810.0056		1714
28810.0056		1728
28810.0056		1738
28810.0056		1746
28810.0056		1765
28810.0056		1776
28810.0056		1778
28810.0056		1787
28810.0056		1789
28810.0056		1798
28810.0056		1818
28810.0056		1819
28810.0056		1827
28810.0056		1852
28810.0056		1853
28810.0056		1855
28810.0056		1873
28810.0056		1878
28810.0056		1892
28810.0056		1903
28810.0056		1904
28810.0056		1907
28810.0056		1947
28810.0056		1952
28810.0056		1956
28810.0056		1975
28810.0056		1978
28810.0056		1982
28810.0056		1986
28810.0056		1987
28810.0056		1990
28810.0056		1991
28810.0056		1992
28810.0056		1993
28810.0058		75
28810.0058		89
28810.0058		91
28810.0058		94
28810.0058		98
28810.0058		101
28810.0058		116
28810.0058		122
28810.0058		147
28810.0058		150
28810.0058		158
28810.0058		164
28810.0058		221
28810.0058		243
28810.0058		244
28810.0058		250
28810.0058		281
28810.0058		301
28810.0058		326
28810.0058		328
28810.0058		354
28810.0058		369
28810.0058		372
28810.0058		388
28810.0058		395
28810.0058		398
28810.0058		415
28810.0058		422
28810.0058		449
28810.0058		455
28810.0058		464
28810.0058		481
28810.0058		505
28810.0058		516
28810.0058		524
28810.0058		561
28810.0058		599
28810.0058		601
28810.0058		616
28810.0058		649
28810.0058		653
28810.0058		687
28810.0058		723
28810.0058		728
28810.0058		745
28810.0058		772
28810.0058		779
28810.0058		782
28810.0058		789
28810.0058		791
28810.0058		822
28810.0058		833
28810.0058		834
28810.0058		840
28810.0058		856
28810.0058		870
28810.0058		871
28810.0058		889
28810.0058		915
28810.0058		920
28810.0058		923
28810.0058		930
28810.0058		935
28810.0058		937
28810.0058		940
28810.0058		944
28810.0058		948
28810.0058		956
28810.0058		957
28810.0058		962
28810.0058		967
28810.0058		971
28810.0058		972
28810.0058		980
28810.0058		1015
28810.0058		1023
28810.0058		1025
28810.0058		1038
28810.0058		1039
28810.0058		1043
28810.0058		1050
28810.0058		1059
28810.0058		1068
28810.0058		1078
28810.0058		1144
28810.0058		1156
28810.0058		1172
28810.0058		1174
28810.0058		1187
28810.0058		1196
28810.0058		1205
28810.0058		1225
28810.0058		1233
28810.0058		1249
28810.0058		1255
28810.0058		1259
28810.0058		1264
28810.0058		1265
28810.0058		1302
28810.0058		1307
28810.0058		1322
28810.0058		1327
28810.0058		1337
28810.0058		1356
28810.0058		1360
28810.0058		1365
28810.0058		1385
28810.0058		1409
28810.0058		1415
28810.0058		1423
28810.0058		1430
28810.0058		1432
28810.0058		1442
28810.0058		1450
28810.0058		1456
28810.0058		1457
28810.0058		1463
28810.0058		1468
28810.0058		1481
28810.0058		1501
28810.0058		1511
28810.0058		1518
28810.0058		1529
28810.0058		1532
28810.0058		1550
28810.0058		1566
28810.0058		1581
28810.0058		1588
28810.0058		1591
28810.0058		1610
28810.0058		1647
28810.0058		1650
28810.0058		1682
28810.0058		1691
28810.0058		1693
28810.0058		1719
28810.0058		1730
28810.0058		1760
28810.0058		1774
28810.0058		1825
28810.0058		1839
28810.0058		1879
28810.0058		1881
28810.0058		1913
28810.0058		1930
28810.0058		1949
28810.0058		1951
28810.0058		1966
28810.0058		1968
28810.0058		1984
28810.006		83
28810.006		86
28810.006		96
28810.006		136
28810.006		156
28810.006		186
28810.006		203
28810.006		226
28810.006		227
28810.006		245
28810.006		248
28810.006		253
28810.006		265
28810.006		291
28810.006		306
28810.006		312
28810.006		336
28810.006		340
28810.006		351
28810.006		365
28810.006		370
28810.006		385
28810.006		387
28810.006		392
28810.006		427
28810.006		431
28810.006		438
28810.006		462
28810.006		477
28810.006		521
28810.006		526
28810.006		534
28810.006		551
28810.006		571
28810.006		579
28810.006		589
28810.006		595
28810.006		607
28810.006		619
28810.006		621
28810.006		624
28810.006		625
28810.006		644
28810.006		664
28810.006		702
28810.006		709
28810.006		724
28810.006		730
28810.006		731
28810.006		736
28810.006		766
28810.006		771
28810.006		832
28810.006		836
28810.006		854
28810.006		861
28810.006		866
28810.006		874
28810.006		888
28810.006		896
28810.006		903
28810.006		910
28810.006		929
28810.006		941
28810.006		959
28810.006		973
28810.006		978
28810.006		1005
28810.006		1020
28810.006		1022
28810.006		1036
28810.006		1041
28810.006		1042
28810.006		1046
28810.006		1054
28810.006		1055
28810.006		1088
28810.006		1092
28810.006		1100
28810.006		1103
28810.006		1114
28810.006		1117
28810.006		1129
28810.006		1148
28810.006		1152
28810.006		1153
28810.006		1173
28810.006		1179
28810.006		1197
28810.006		1206
28810.006		1226
28810.006		1238
28810.006		1268
28810.006		1272
28810.006		1289
28810.006		1303
28810.006		1314
28810.006		1345
28810.006		1352
28810.006		1367
28810.006		1371
28810.006		1383
28810.006		1428
28810.006		1436
28810.006		1438
28810.006		1455
28810.006		1467
28810.006		1490
28810.006		1504
28810.006		1522
28810.006		1547
28810.006		1553
28810.006		1556
28810.006		1574
28810.006		1592
28810.006		1598
28810.006		1612
28810.006		1613
28810.006		1654
28810.006		1725
28810.006		1739
28810.006		1754
28810.006		1768
28810.006		1791
28810.006		1830
28810.006		1831
28810.006		1837
28810.006		1867
28810.006		1872
28810.006		1875
28810.006		1893
28810.006		1901
28810.006		1912
28810.006		1923
28810.006		1937
28810.006		1942
28810.006		1948
28810.006		1958
28810.006		1981
28810.0062		114
28810.0062		123
28810.0062		132
28810.0062		135
28810.0062		163
28810.0062		223
28810.0062		234
28810.0062		331
28810.0062		333
28810.0062		339
28810.0062		353
28810.0062		358
28810.0062		366
28810.0062		382
28810.0062		384
28810.0062		406
28810.0062		414
28810.0062		470
28810.0062		485
28810.0062		486
28810.0062		519
28810.0062		536
28810.0062		590
28810.0062		618
28810.0062		626
28810.0062		646
28810.0062		670
28810.0062		680
28810.0062		691
28810.0062		699
28810.0062		711
28810.0062		713
28810.0062		735
28810.0062		754
28810.0062		784
28810.0062		790
28810.0062		798
28810.0062		814
28810.0062		817
28810.0062		818
28810.0062		841
28810.0062		843
28810.0062		902
28810.0062		919
28810.0062		922
28810.0062		932
28810.0062		938
28810.0062		975
28810.0062		1009
28810.0062		1012
28810.0062		1019
28810.0062		1037
28810.0062		1063
28810.0062		1107
28810.0062		1146
28810.0062		1151
28810.0062		1181
28810.0062		1192
28810.0062		1224
28810.0062		1227
28810.0062		1241
28810.0062		1245
28810.0062		1301
28810.0062		1310
28810.0062		1329
28810.0062		1336
28810.0062		1347
28810.0062		1397
28810.0062		1434
28810.0062		1466
28810.0062		1480
28810.0062		1506
28810.0062		1517
28810.0062		1520
28810.0062		1536
28810.0062		1564
28810.0062		1565
28810.0062		1567
28810.0062		1595
28810.0062		1605
28810.0062		1638
28810.0062		1655
28810.0062		1692
28810.0062		1717
28810.0062		1745
28810.0062		1770
28810.0062		1809
28810.0062		1817
28810.0062		1862
28810.0062		1866
28810.0062		1897
28810.0062		1939
28810.0062		1953
28810.0062		1959
28810.0062		1964
28810.0062		1970
28810.0062		1998
28810.0064		78
28810.0064		93
28810.0064		112
28810.0064		134
28810.0064		179
28810.0064		206
28810.0064		224
28810.0064		262
28810.0064		276
28810.0064		288
28810.0064		289
28810.0064		303
28810.0064		442
28810.0064		496
28810.0064		523
28810.0064		544
28810.0064		565
28810.0064		585
28810.0064		594
28810.0064		727
28810.0064		756
28810.0064		769
28810.0064		808
28810.0064		810
28810.0064		837
28810.0064		848
28810.0064		892
28810.0064		906
28810.0064		908
28810.0064		927
28810.0064		945
28810.0064		951
28810.0064		986
28810.0064		1027
28810.0064		1074
28810.0064		1076
28810.0064		1094
28810.0064		1190
28810.0064		1204
28810.0064		1219
28810.0064		1286
28810.0064		1291
28810.0064		1292
28810.0064		1324
28810.0064		1334
28810.0064		1393
28810.0064		1426
28810.0064		1443
28810.0064		1460
28810.0064		1462
28810.0064		1470
28810.0064		1483
28810.0064		1486
28810.0064		1491
28810.0064		1496
28810.0064		1516
28810.0064		1578
28810.0064		1580
28810.0064		1582
28810.0064		1648
28810.0064		1658
28810.0064		1667
28810.0064		1724
28810.0064		1729
28810.0064		1771
28810.0064		1824
28810.0064		1908
28810.0064		1928
28810.0064		1989
28810.0064		1996
28810.0066		0
28810.0066		1
28810.0066		2
28810.0066		3
28810.0066		4
28810.0066		5
28810.0066		6
28810.0066		7
28810.0066		8
28810.0066		9
28810.0066		10
28810.0066		11
28810.0066		12
28810.0066		13
28810.0066		14
28810.0066		15
28810.0066		16
28810.0066		17
28810.0066		18
28810.0066		19
28810.0066		20
28810.0066		21
28810.0066		22
28810.0066		23
28810.0066		24
28810.0066		25
28810.0066		26
28810.0066		27
28810.0066		28
28810.0066		29
28810.0066		30
28810.0066		31
28810.0066		32
28810.0066		33
28810.0066		34
28810.0066		35
28810.0066		36
28810.0066		37
28810.0066		38
28810.0066		39
28810.0066		40
28810.0066		41
28810.0066		42
28810.0066		43
28810.0066		44
28810.0066		45
28810.0066		46
28810.0066		47
28810.0066		48
28810.0066		49
28810.0066		50
28810.0066		51
28810.0066		52
28810.0066		53
28810.0066		54
28810.0066		55
28810.0066		56
28810.0066		57
28810.0066		58
28810.0066		59
28810.0066		60
28810.0066		61
28810.0066		62
28810.0066		63
28810.0066		64
28810.0066		65
28810.0066		66
28810.0066		67
28810.0066		68
28810.0066		69
28810.0066		70
28810.0066		71
28810.0066		72
28810.0066		73
28810.0066		74
28810.0066		133
28810.0066		161
28810.0066		176
28810.0066		181
28810.0066		228
28810.0066		232
28810.0066		257
28810.0066		259
28810.0066		335
28810.0066		380
28810.0066		465
28810.0066		473
28810.0066		509
28810.0066		514
28810.0066		522
28810.0066		628
28810.0066		642
28810.0066		654
28810.0066		681
28810.0066		704
28810.0066		751
28810.0066		763
28810.0066		774
28810.0066		778
28810.0066		803
28810.0066		812
28810.0066		827
28810.0066		857
28810.0066		863
28810.0066		897
28810.0066		900
28810.0066		996
28810.0066		1010
28810.0066		1085
28810.0066		1086
28810.0066		1101
28810.0066		1102
28810.0066		1132
28810.0066		1145
28810.0066		1178
28810.0066		1232
28810.0066		1251
28810.0066		1388
28810.0066		1440
28810.0066		1484
28810.0066		1530
28810.0066		1533
28810.0066		1555
28810.0066		1570
28810.0066		1633
28810.0066		1635
28810.0066		1726
28810.0066		1759
28810.0066		1794
28810.0066		1828
28810.0066		1884
28810.0066		1905
28810.0066		1921
28810.0066		1922
28810.0066		1954
28810.0066		1965
28810.0066		1995
28810.0068		138
[truncated: 25,108 more rows]
