# Supplementary material for: Memory consolidation and improvement by synaptic tagging and capture in recurrent neural networks
Source: Commun Biol. 2021 Mar 3;4:275. doi: 10.1038/s42003-021-01778-y (PMC7977149; doi:10.1038/s42003-021-01778-y)
Supplement: Supplementary file 4 — Supplementary Data 2 [file 42003_2021_1778_MOESM4_ESM.zip › Figure 3f/8h-recall/20-08-24_20-56-03_spike_raster.txt]

28810		0
28810		1
28810		2
28810		3
28810		4
28810		5
28810		6
28810		7
28810		8
28810		9
28810		10
28810		11
28810		12
28810		13
28810		14
28810		15
28810		16
28810		17
28810		18
28810		19
28810		20
28810		21
28810		22
28810		23
28810		24
28810		25
28810		26
28810		27
28810		28
28810		29
28810		31
28810		32
28810		33
28810		34
28810		35
28810		36
28810		37
28810		38
28810		39
28810		40
28810		41
28810		42
28810		43
28810		44
28810		45
28810		46
28810		47
28810		48
28810		49
28810		50
28810		51
28810		52
28810		53
28810		54
28810		55
28810		56
28810		57
28810		58
28810		59
28810		60
28810		61
28810		62
28810		63
28810		64
28810		65
28810		66
28810		67
28810		68
28810		69
28810		70
28810		71
28810		72
28810		73
28810		74
28810.0002		1850
28810.0008		30
28810.0008		1902
28810.0014		1601
28810.0018		966
28810.0018		1758
28810.0022		0
28810.0022		1
28810.0022		2
28810.0022		3
28810.0022		4
28810.0022		5
28810.0022		6
28810.0022		7
28810.0022		8
28810.0022		9
28810.0022		10
28810.0022		11
28810.0022		12
28810.0022		13
28810.0022		14
28810.0022		15
28810.0022		16
28810.0022		17
28810.0022		18
28810.0022		19
28810.0022		20
28810.0022		21
28810.0022		22
28810.0022		23
28810.0022		24
28810.0022		25
28810.0022		26
28810.0022		27
28810.0022		28
28810.0022		29
28810.0022		31
28810.0022		32
28810.0022		33
28810.0022		34
28810.0022		35
28810.0022		36
28810.0022		37
28810.0022		38
28810.0022		39
28810.0022		40
28810.0022		41
28810.0022		42
28810.0022		43
28810.0022		44
28810.0022		45
28810.0022		46
28810.0022		47
28810.0022		48
28810.0022		49
28810.0022		50
28810.0022		51
28810.0022		52
28810.0022		53
28810.0022		54
28810.0022		55
28810.0022		56
28810.0022		57
28810.0022		58
28810.0022		59
28810.0022		60
28810.0022		61
28810.0022		62
28810.0022		63
28810.0022		64
28810.0022		65
28810.0022		66
28810.0022		67
28810.0022		68
28810.0022		69
28810.0022		70
28810.0022		71
28810.0022		72
28810.0022		73
28810.0022		74
28810.0024		1573
28810.0028		1647
28810.003		30
28810.0032		84
28810.0032		209
28810.0032		287
28810.0032		477
28810.0032		600
28810.0032		1143
28810.0032		1460
28810.0032		1649
28810.0032		1660
28810.0032		1892
28810.0034		109
28810.0034		435
28810.0034		522
28810.0034		677
28810.0034		715
28810.0034		780
28810.0034		782
28810.0034		945
28810.0034		981
28810.0034		1016
28810.0034		1018
28810.0034		1048
28810.0034		1055
28810.0034		1120
28810.0034		1155
28810.0034		1180
28810.0034		1253
28810.0034		1408
28810.0034		1625
28810.0034		1646
28810.0034		1708
28810.0034		1710
28810.0034		1764
28810.0034		1766
28810.0034		1800
28810.0034		1831
28810.0034		1849
28810.0034		1858
28810.0034		1909
28810.0034		1980
28810.0034		1985
28810.0036		146
28810.0036		151
28810.0036		159
28810.0036		212
28810.0036		222
28810.0036		249
28810.0036		296
28810.0036		322
28810.0036		324
28810.0036		325
28810.0036		404
28810.0036		540
28810.0036		543
28810.0036		547
28810.0036		614
28810.0036		705
28810.0036		737
28810.0036		822
28810.0036		831
28810.0036		836
28810.0036		838
28810.0036		881
28810.0036		893
28810.0036		924
28810.0036		983
28810.0036		1007
28810.0036		1216
28810.0036		1240
28810.0036		1254
28810.0036		1276
28810.0036		1279
28810.0036		1319
28810.0036		1349
28810.0036		1452
28810.0036		1468
28810.0036		1478
28810.0036		1488
28810.0036		1553
28810.0036		1584
28810.0036		1600
28810.0036		1616
28810.0036		1639
28810.0036		1653
28810.0036		1665
28810.0036		1684
28810.0036		1740
28810.0036		1748
28810.0036		1776
28810.0036		1796
28810.0036		1837
28810.0036		1843
28810.0036		1870
28810.0036		1883
28810.0036		1923
28810.0036		1926
28810.0036		1928
28810.0038		135
28810.0038		137
28810.0038		224
28810.0038		277
28810.0038		299
28810.0038		302
28810.0038		314
28810.0038		326
28810.0038		333
28810.0038		342
28810.0038		390
28810.0038		409
28810.0038		460
28810.0038		484
28810.0038		487
28810.0038		489
28810.0038		491
28810.0038		497
28810.0038		502
28810.0038		511
28810.0038		533
28810.0038		553
28810.0038		557
28810.0038		572
28810.0038		612
28810.0038		621
28810.0038		676
28810.0038		680
28810.0038		713
28810.0038		741
28810.0038		749
28810.0038		765
28810.0038		805
28810.0038		872
28810.0038		901
28810.0038		920
28810.0038		947
28810.0038		984
28810.0038		995
28810.0038		998
28810.0038		1002
28810.0038		1008
28810.0038		1033
28810.0038		1089
28810.0038		1096
28810.0038		1111
28810.0038		1130
28810.0038		1133
28810.0038		1165
28810.0038		1177
28810.0038		1184
28810.0038		1212
28810.0038		1233
28810.0038		1246
28810.0038		1372
28810.0038		1407
28810.0038		1429
28810.0038		1446
28810.0038		1587
28810.0038		1598
28810.0038		1611
28810.0038		1640
28810.0038		1655
28810.0038		1674
28810.0038		1679
28810.0038		1687
28810.0038		1721
28810.0038		1733
28810.0038		1751
28810.0038		1773
28810.0038		1775
28810.0038		1835
28810.0038		1879
28810.0038		1896
28810.0038		1898
28810.0038		1943
28810.0038		1953
28810.0038		1961
28810.0038		1976
28810.004		106
28810.004		118
28810.004		120
28810.004		128
28810.004		148
28810.004		166
28810.004		167
28810.004		254
28810.004		288
28810.004		336
28810.004		354
28810.004		363
28810.004		397
28810.004		400
28810.004		405
28810.004		431
28810.004		434
28810.004		458
28810.004		464
28810.004		500
28810.004		501
28810.004		508
28810.004		529
28810.004		530
28810.004		538
28810.004		581
28810.004		588
28810.004		599
28810.004		620
28810.004		646
28810.004		663
28810.004		690
28810.004		746
28810.004		809
28810.004		823
28810.004		844
28810.004		907
28810.004		926
28810.004		933
28810.004		960
28810.004		1000
28810.004		1020
28810.004		1032
28810.004		1040
28810.004		1071
28810.004		1075
28810.004		1087
28810.004		1091
28810.004		1093
28810.004		1106
28810.004		1179
28810.004		1188
28810.004		1195
28810.004		1248
28810.004		1292
28810.004		1344
28810.004		1351
28810.004		1353
28810.004		1365
28810.004		1381
28810.004		1444
28810.004		1455
28810.004		1469
28810.004		1504
28810.004		1514
28810.004		1520
28810.004		1524
28810.004		1543
28810.004		1557
28810.004		1576
28810.004		1579
28810.004		1594
28810.004		1606
28810.004		1620
28810.004		1622
28810.004		1624
28810.004		1630
28810.004		1636
28810.004		1641
28810.004		1666
28810.004		1688
28810.004		1694
28810.004		1696
28810.004		1707
28810.004		1718
28810.004		1719
28810.004		1731
28810.004		1736
28810.004		1752
28810.004		1780
28810.004		1802
28810.004		1813
28810.004		1814
28810.004		1830
28810.004		1846
28810.004		1853
28810.004		1859
28810.004		1869
28810.004		1889
28810.004		1891
28810.004		1924
28810.004		1936
28810.004		1941
28810.004		1942
28810.004		1951
28810.004		1960
28810.004		1988
28810.004		1990
28810.0042		83
28810.0042		88
28810.0042		90
28810.0042		134
28810.0042		149
28810.0042		154
28810.0042		183
28810.0042		203
28810.0042		228
28810.0042		236
28810.0042		252
28810.0042		279
28810.0042		304
28810.0042		307
28810.0042		315
28810.0042		318
28810.0042		319
28810.0042		362
28810.0042		377
28810.0042		440
28810.0042		441
28810.0042		461
28810.0042		476
28810.0042		499
28810.0042		517
28810.0042		541
28810.0042		635
28810.0042		659
28810.0042		665
28810.0042		669
28810.0042		685
28810.0042		726
28810.0042		735
28810.0042		763
28810.0042		786
28810.0042		789
28810.0042		807
28810.0042		815
28810.0042		862
28810.0042		879
28810.0042		882
28810.0042		904
28810.0042		911
28810.0042		999
28810.0042		1026
28810.0042		1056
28810.0042		1065
28810.0042		1068
28810.0042		1070
28810.0042		1113
28810.0042		1140
28810.0042		1146
28810.0042		1150
28810.0042		1162
28810.0042		1171
28810.0042		1182
28810.0042		1185
28810.0042		1201
28810.0042		1274
28810.0042		1286
28810.0042		1364
28810.0042		1399
28810.0042		1419
28810.0042		1439
28810.0042		1445
28810.0042		1453
28810.0042		1459
28810.0042		1472
28810.0042		1481
28810.0042		1531
28810.0042		1540
28810.0042		1542
28810.0042		1560
28810.0042		1565
28810.0042		1570
28810.0042		1571
28810.0042		1596
28810.0042		1607
28810.0042		1645
28810.0042		1656
28810.0042		1662
28810.0042		1664
28810.0042		1673
28810.0042		1676
28810.0042		1677
28810.0042		1686
28810.0042		1697
28810.0042		1703
28810.0042		1704
28810.0042		1715
28810.0042		1747
28810.0042		1750
28810.0042		1756
28810.0042		1759
28810.0042		1760
28810.0042		1765
28810.0042		1771
28810.0042		1779
28810.0042		1792
28810.0042		1795
28810.0042		1817
28810.0042		1833
28810.0042		1844
28810.0042		1856
28810.0042		1895
28810.0042		1899
28810.0042		1905
28810.0042		1915
28810.0042		1918
28810.0042		1962
28810.0042		1983
28810.0042		1989
28810.0042		1994
28810.0044		0
28810.0044		1
28810.0044		2
28810.0044		3
28810.0044		4
28810.0044		5
28810.0044		6
28810.0044		7
28810.0044		8
28810.0044		9
28810.0044		10
28810.0044		11
28810.0044		12
28810.0044		13
28810.0044		14
28810.0044		15
28810.0044		16
28810.0044		17
28810.0044		18
28810.0044		19
28810.0044		20
28810.0044		21
28810.0044		22
28810.0044		23
28810.0044		24
28810.0044		25
28810.0044		26
28810.0044		27
28810.0044		28
28810.0044		29
28810.0044		31
28810.0044		32
28810.0044		33
28810.0044		34
28810.0044		35
28810.0044		36
28810.0044		37
28810.0044		38
28810.0044		39
28810.0044		40
28810.0044		41
28810.0044		42
28810.0044		43
28810.0044		44
28810.0044		45
28810.0044		46
28810.0044		47
28810.0044		48
28810.0044		49
28810.0044		50
28810.0044		51
28810.0044		52
28810.0044		53
28810.0044		54
28810.0044		55
28810.0044		56
28810.0044		57
28810.0044		58
28810.0044		59
28810.0044		60
28810.0044		61
28810.0044		62
28810.0044		63
28810.0044		64
28810.0044		65
28810.0044		66
28810.0044		67
28810.0044		68
28810.0044		69
28810.0044		70
28810.0044		71
28810.0044		72
28810.0044		73
28810.0044		74
28810.0044		95
28810.0044		115
28810.0044		131
28810.0044		147
28810.0044		157
28810.0044		198
28810.0044		201
28810.0044		205
28810.0044		241
28810.0044		253
28810.0044		328
28810.0044		330
28810.0044		332
28810.0044		366
28810.0044		378
28810.0044		381
28810.0044		393
28810.0044		413
28810.0044		425
28810.0044		426
28810.0044		428
28810.0044		436
28810.0044		448
28810.0044		459
28810.0044		462
28810.0044		475
28810.0044		485
28810.0044		506
28810.0044		518
28810.0044		560
28810.0044		582
28810.0044		634
28810.0044		640
28810.0044		647
28810.0044		651
28810.0044		675
28810.0044		769
28810.0044		813
28810.0044		825
28810.0044		850
28810.0044		865
28810.0044		867
28810.0044		884
28810.0044		931
28810.0044		935
28810.0044		936
28810.0044		964
28810.0044		971
28810.0044		1015
28810.0044		1019
28810.0044		1029
28810.0044		1069
28810.0044		1078
28810.0044		1109
28810.0044		1125
28810.0044		1135
28810.0044		1158
28810.0044		1200
28810.0044		1208
28810.0044		1214
28810.0044		1235
28810.0044		1250
28810.0044		1263
28810.0044		1270
28810.0044		1283
28810.0044		1287
28810.0044		1296
28810.0044		1310
28810.0044		1316
28810.0044		1318
28810.0044		1324
28810.0044		1342
28810.0044		1343
28810.0044		1368
28810.0044		1378
28810.0044		1401
28810.0044		1410
28810.0044		1422
28810.0044		1433
28810.0044		1440
28810.0044		1442
28810.0044		1447
28810.0044		1486
28810.0044		1487
28810.0044		1489
28810.0044		1500
28810.0044		1526
28810.0044		1529
28810.0044		1537
28810.0044		1562
28810.0044		1589
28810.0044		1615
28810.0044		1669
28810.0044		1671
28810.0044		1672
28810.0044		1692
28810.0044		1712
28810.0044		1722
28810.0044		1761
28810.0044		1762
28810.0044		1772
28810.0044		1807
28810.0044		1827
28810.0044		1847
28810.0044		1862
28810.0044		1868
28810.0044		1877
28810.0044		1900
28810.0044		1903
28810.0044		1913
28810.0044		1922
28810.0044		1927
28810.0044		1979
28810.0044		1982
28810.0044		1987
28810.0044		1992
28810.0044		1993
28810.0044		1998
28810.0044		1999
28810.0046		97
28810.0046		111
28810.0046		133
28810.0046		139
28810.0046		144
28810.0046		163
28810.0046		179
28810.0046		211
28810.0046		230
28810.0046		246
28810.0046		266
28810.0046		273
28810.0046		327
28810.0046		375
28810.0046		383
28810.0046		389
28810.0046		395
28810.0046		416
28810.0046		421
28810.0046		438
28810.0046		439
28810.0046		483
28810.0046		493
28810.0046		512
28810.0046		514
28810.0046		519
28810.0046		520
28810.0046		550
28810.0046		573
28810.0046		583
28810.0046		593
28810.0046		596
28810.0046		607
28810.0046		626
28810.0046		639
28810.0046		656
28810.0046		666
28810.0046		694
28810.0046		695
28810.0046		706
28810.0046		750
28810.0046		762
28810.0046		766
28810.0046		775
28810.0046		783
28810.0046		795
28810.0046		811
28810.0046		812
28810.0046		817
28810.0046		820
28810.0046		824
28810.0046		843
28810.0046		846
28810.0046		866
28810.0046		869
28810.0046		898
28810.0046		906
28810.0046		932
28810.0046		939
28810.0046		940
28810.0046		942
28810.0046		970
28810.0046		989
28810.0046		1001
28810.0046		1060
28810.0046		1061
28810.0046		1073
28810.0046		1079
28810.0046		1083
28810.0046		1116
28810.0046		1119
28810.0046		1122
28810.0046		1124
28810.0046		1149
28810.0046		1199
28810.0046		1219
28810.0046		1236
28810.0046		1259
28810.0046		1265
28810.0046		1302
28810.0046		1307
28810.0046		1327
28810.0046		1336
28810.0046		1358
28810.0046		1375
28810.0046		1383
28810.0046		1387
28810.0046		1415
28810.0046		1426
28810.0046		1450
28810.0046		1475
28810.0046		1501
28810.0046		1511
28810.0046		1512
28810.0046		1545
28810.0046		1586
28810.0046		1588
28810.0046		1591
28810.0046		1602
28810.0046		1626
28810.0046		1644
28810.0046		1650
28810.0046		1659
28810.0046		1678
28810.0046		1699
28810.0046		1700
28810.0046		1716
28810.0046		1734
28810.0046		1744
28810.0046		1746
28810.0046		1755
28810.0046		1781
28810.0046		1788
28810.0046		1789
28810.0046		1790
28810.0046		1794
28810.0046		1801
28810.0046		1803
28810.0046		1804
28810.0046		1822
28810.0046		1826
28810.0046		1874
28810.0046		1876
28810.0046		1887
28810.0046		1890
28810.0046		1906
28810.0046		1919
28810.0046		1920
28810.0046		1925
28810.0046		1929
28810.0046		1930
28810.0046		1933
28810.0046		1944
28810.0046		1945
28810.0046		1947
28810.0046		1949
28810.0046		1959
28810.0046		1986
28810.0048		105
28810.0048		119
28810.0048		195
28810.0048		221
28810.0048		227
28810.0048		242
28810.0048		255
28810.0048		257
28810.0048		267
28810.0048		292
28810.0048		293
28810.0048		294
28810.0048		311
28810.0048		312
28810.0048		334
28810.0048		346
28810.0048		386
28810.0048		396
28810.0048		398
28810.0048		399
28810.0048		401
28810.0048		403
28810.0048		427
28810.0048		457
28810.0048		492
28810.0048		503
28810.0048		504
28810.0048		510
28810.0048		523
28810.0048		536
28810.0048		548
28810.0048		555
28810.0048		561
28810.0048		567
28810.0048		570
28810.0048		629
28810.0048		642
28810.0048		648
28810.0048		668
28810.0048		671
28810.0048		691
28810.0048		696
28810.0048		709
28810.0048		743
28810.0048		747
28810.0048		755
28810.0048		757
28810.0048		792
28810.0048		806
28810.0048		873
28810.0048		885
28810.0048		888
28810.0048		921
28810.0048		925
28810.0048		955
28810.0048		974
28810.0048		987
28810.0048		988
28810.0048		992
28810.0048		1023
28810.0048		1031
28810.0048		1054
28810.0048		1057
28810.0048		1072
28810.0048		1074
28810.0048		1081
28810.0048		1118
28810.0048		1121
28810.0048		1129
28810.0048		1132
28810.0048		1139
28810.0048		1163
28810.0048		1255
28810.0048		1277
28810.0048		1295
28810.0048		1303
28810.0048		1321
28810.0048		1322
28810.0048		1334
28810.0048		1370
28810.0048		1402
28810.0048		1425
28810.0048		1485
28810.0048		1535
28810.0048		1548
28810.0048		1550
28810.0048		1648
28810.0048		1754
28810.0048		1791
28810.0048		1812
28810.0048		1821
28810.0048		1834
28810.0048		1878
28810.0048		1882
28810.0048		1912
28810.0048		1932
28810.0048		1934
28810.0048		1968
28810.0048		1969
28810.0048		1973
28810.0048		1978
28810.005		80
28810.005		96
28810.005		114
28810.005		116
28810.005		130
28810.005		152
28810.005		153
28810.005		158
28810.005		170
28810.005		180
28810.005		191
28810.005		207
28810.005		208
28810.005		229
28810.005		260
28810.005		283
28810.005		285
28810.005		300
28810.005		352
28810.005		443
28810.005		444
28810.005		446
28810.005		452
28810.005		494
28810.005		495
28810.005		505
28810.005		532
28810.005		534
28810.005		562
28810.005		566
28810.005		568
28810.005		608
28810.005		615
28810.005		617
28810.005		632
28810.005		660
28810.005		674
28810.005		681
28810.005		693
28810.005		698
28810.005		708
28810.005		714
28810.005		753
28810.005		759
28810.005		776
28810.005		781
28810.005		791
28810.005		799
28810.005		826
28810.005		842
28810.005		845
28810.005		868
28810.005		894
28810.005		916
28810.005		919
28810.005		929
28810.005		948
28810.005		954
28810.005		959
28810.005		968
28810.005		985
28810.005		994
28810.005		1024
28810.005		1210
28810.005		1237
28810.005		1256
28810.005		1266
28810.005		1280
28810.005		1304
28810.005		1323
28810.005		1357
28810.005		1359
28810.005		1361
28810.005		1369
28810.005		1373
28810.005		1404
28810.005		1449
28810.005		1506
28810.005		1527
28810.005		1530
28810.005		1534
28810.005		1566
28810.005		1582
28810.005		1637
28810.005		1651
28810.005		1705
28810.005		1709
28810.005		1783
28810.005		1797
28810.005		1828
28810.005		1829
28810.005		1841
28810.005		1845
28810.005		1863
28810.005		1871
28810.005		1881
28810.005		1897
28810.005		1910
28810.005		1916
28810.005		1935
28810.005		1958
28810.005		1971
28810.005		1977
28810.005		1981
28810.0052		30
28810.0052		125
28810.0052		173
28810.0052		186
28810.0052		225
28810.0052		237
28810.0052		240
28810.0052		278
28810.0052		394
28810.0052		471
28810.0052		481
28810.0052		525
28810.0052		559
28810.0052		630
28810.0052		654
28810.0052		724
28810.0052		768
28810.0052		772
28810.0052		788
28810.0052		793
28810.0052		808
28810.0052		834
28810.0052		847
28810.0052		883
28810.0052		890
28810.0052		891
28810.0052		897
28810.0052		958
28810.0052		972
28810.0052		973
28810.0052		991
28810.0052		1005
28810.0052		1052
28810.0052		1077
28810.0052		1104
28810.0052		1123
28810.0052		1128
28810.0052		1138
28810.0052		1213
28810.0052		1221
28810.0052		1227
28810.0052		1243
28810.0052		1267
28810.0052		1284
28810.0052		1298
28810.0052		1332
28810.0052		1339
28810.0052		1347
28810.0052		1360
28810.0052		1448
28810.0052		1477
28810.0052		1480
28810.0052		1497
28810.0052		1502
28810.0052		1518
28810.0052		1538
28810.0052		1556
28810.0052		1614
28810.0052		1617
28810.0052		1681
28810.0052		1695
28810.0052		1713
28810.0052		1714
28810.0052		1725
28810.0052		1742
28810.0052		1784
28810.0052		1810
28810.0052		1819
28810.0052		1860
28810.0052		1872
28810.0052		1873
28810.0052		1884
28810.0052		1904
28810.0052		1914
28810.0054		75
28810.0054		82
28810.0054		101
28810.0054		110
28810.0054		150
28810.0054		155
28810.0054		164
28810.0054		165
28810.0054		172
28810.0054		177
28810.0054		182
28810.0054		184
28810.0054		185
28810.0054		189
28810.0054		193
28810.0054		199
28810.0054		204
28810.0054		216
28810.0054		217
28810.0054		218
28810.0054		231
28810.0054		232
28810.0054		233
28810.0054		243
28810.0054		262
28810.0054		263
28810.0054		265
28810.0054		268
28810.0054		269
28810.0054		271
28810.0054		274
28810.0054		276
28810.0054		290
28810.0054		291
28810.0054		308
28810.0054		316
28810.0054		323
28810.0054		344
28810.0054		356
28810.0054		357
28810.0054		358
28810.0054		359
28810.0054		361
28810.0054		367
28810.0054		368
28810.0054		373
28810.0054		374
28810.0054		376
28810.0054		385
28810.0054		388
28810.0054		392
28810.0054		411
28810.0054		414
28810.0054		415
28810.0054		417
28810.0054		419
28810.0054		422
28810.0054		424
28810.0054		429
28810.0054		432
28810.0054		442
28810.0054		445
28810.0054		447
28810.0054		467
28810.0054		468
28810.0054		469
28810.0054		478
28810.0054		486
28810.0054		488
28810.0054		498
28810.0054		515
28810.0054		526
28810.0054		528
28810.0054		563
28810.0054		578
28810.0054		579
28810.0054		585
28810.0054		589
28810.0054		595
28810.0054		610
28810.0054		613
28810.0054		623
28810.0054		628
28810.0054		637
28810.0054		638
28810.0054		644
28810.0054		652
28810.0054		662
28810.0054		672
28810.0054		683
28810.0054		686
28810.0054		689
28810.0054		701
28810.0054		703
28810.0054		712
28810.0054		716
28810.0054		718
28810.0054		731
28810.0054		738
28810.0054		761
28810.0054		767
28810.0054		773
28810.0054		779
28810.0054		785
28810.0054		816
28810.0054		819
28810.0054		821
28810.0054		828
28810.0054		832
28810.0054		839
28810.0054		851
28810.0054		854
28810.0054		871
28810.0054		878
28810.0054		896
28810.0054		899
28810.0054		905
28810.0054		912
28810.0054		915
28810.0054		917
28810.0054		923
28810.0054		937
28810.0054		943
28810.0054		962
28810.0054		963
28810.0054		986
28810.0054		993
28810.0054		997
28810.0054		1003
28810.0054		1009
28810.0054		1011
28810.0054		1027
28810.0054		1030
28810.0054		1041
28810.0054		1084
28810.0054		1086
28810.0054		1088
28810.0054		1126
28810.0054		1142
28810.0054		1144
28810.0054		1148
28810.0054		1159
28810.0054		1160
28810.0054		1161
28810.0054		1166
28810.0054		1192
28810.0054		1198
28810.0054		1203
28810.0054		1207
28810.0054		1225
28810.0054		1244
28810.0054		1249
28810.0054		1251
28810.0054		1257
28810.0054		1260
28810.0054		1273
28810.0054		1282
28810.0054		1285
28810.0054		1294
28810.0054		1300
28810.0054		1309
28810.0054		1312
28810.0054		1325
28810.0054		1338
28810.0054		1348
28810.0054		1354
28810.0054		1366
28810.0054		1367
28810.0054		1371
28810.0054		1376
28810.0054		1382
28810.0054		1391
28810.0054		1392
28810.0054		1405
28810.0054		1406
28810.0054		1409
28810.0054		1414
28810.0054		1418
28810.0054		1420
28810.0054		1421
28810.0054		1435
28810.0054		1443
28810.0054		1454
28810.0054		1456
28810.0054		1461
28810.0054		1463
28810.0054		1465
28810.0054		1467
28810.0054		1474
28810.0054		1482
28810.0054		1483
28810.0054		1490
28810.0054		1498
28810.0054		1519
28810.0054		1533
28810.0054		1539
28810.0054		1544
28810.0054		1547
28810.0054		1559
28810.0054		1563
28810.0054		1580
28810.0054		1585
28810.0054		1597
28810.0054		1601
28810.0054		1609
28810.0054		1613
28810.0054		1619
28810.0054		1634
28810.0054		1667
28810.0054		1680
28810.0054		1691
28810.0054		1693
28810.0054		1706
28810.0054		1711
28810.0054		1730
28810.0054		1735
28810.0054		1738
28810.0054		1770
28810.0054		1799
28810.0054		1806
28810.0054		1808
28810.0054		1816
28810.0054		1820
28810.0054		1825
28810.0054		1838
28810.0054		1850
28810.0054		1857
28810.0054		1861
28810.0054		1867
28810.0054		1875
28810.0054		1885
28810.0054		1886
28810.0054		1888
28810.0054		1937
28810.0054		1939
28810.0054		1940
28810.0054		1963
28810.0054		1964
28810.0056		85
28810.0056		86
28810.0056		91
28810.0056		94
28810.0056		99
28810.0056		102
28810.0056		107
28810.0056		108
28810.0056		126
28810.0056		132
28810.0056		174
28810.0056		210
28810.0056		215
28810.0056		238
28810.0056		247
28810.0056		284
28810.0056		297
28810.0056		301
28810.0056		306
28810.0056		309
28810.0056		320
28810.0056		321
28810.0056		329
28810.0056		335
28810.0056		340
28810.0056		364
28810.0056		369
28810.0056		371
28810.0056		391
28810.0056		408
28810.0056		410
28810.0056		418
28810.0056		450
28810.0056		451
28810.0056		474
28810.0056		479
28810.0056		496
28810.0056		507
28810.0056		521
28810.0056		524
28810.0056		558
28810.0056		569
28810.0056		576
28810.0056		598
28810.0056		611
28810.0056		616
28810.0056		618
28810.0056		624
28810.0056		643
28810.0056		645
28810.0056		650
28810.0056		658
28810.0056		661
28810.0056		664
28810.0056		667
28810.0056		679
28810.0056		688
28810.0056		704
28810.0056		710
28810.0056		720
28810.0056		732
28810.0056		740
28810.0056		742
28810.0056		752
28810.0056		756
28810.0056		774
28810.0056		800
28810.0056		835
28810.0056		858
28810.0056		859
28810.0056		861
28810.0056		864
28810.0056		870
28810.0056		877
28810.0056		892
28810.0056		902
28810.0056		910
28810.0056		928
28810.0056		930
28810.0056		938
28810.0056		941
28810.0056		952
28810.0056		957
28810.0056		978
28810.0056		980
28810.0056		990
28810.0056		1012
28810.0056		1042
28810.0056		1046
28810.0056		1047
28810.0056		1050
28810.0056		1064
28810.0056		1066
28810.0056		1082
28810.0056		1094
28810.0056		1097
28810.0056		1099
28810.0056		1101
28810.0056		1103
28810.0056		1110
28810.0056		1114
28810.0056		1134
28810.0056		1174
28810.0056		1181
28810.0056		1183
28810.0056		1187
28810.0056		1196
28810.0056		1215
28810.0056		1252
28810.0056		1269
28810.0056		1291
28810.0056		1297
28810.0056		1306
28810.0056		1356
28810.0056		1363
28810.0056		1390
28810.0056		1393
28810.0056		1395
28810.0056		1398
28810.0056		1412
28810.0056		1423
28810.0056		1424
28810.0056		1432
28810.0056		1438
28810.0056		1451
28810.0056		1464
28810.0056		1466
28810.0056		1493
28810.0056		1494
28810.0056		1495
28810.0056		1517
28810.0056		1522
28810.0056		1528
28810.0056		1541
28810.0056		1549
28810.0056		1551
28810.0056		1552
28810.0056		1569
28810.0056		1574
28810.0056		1575
28810.0056		1578
28810.0056		1583
28810.0056		1590
28810.0056		1592
28810.0056		1608
28810.0056		1610
28810.0056		1621
28810.0056		1629
28810.0056		1668
28810.0056		1717
28810.0056		1720
28810.0056		1727
28810.0056		1743
28810.0056		1745
28810.0056		1753
28810.0056		1763
28810.0056		1768
28810.0056		1769
28810.0056		1805
28810.0056		1842
28810.0056		1852
28810.0056		1864
28810.0056		1865
28810.0056		1893
28810.0056		1901
28810.0056		1946
28810.0056		1948
28810.0056		1952
28810.0056		1957
28810.0056		1967
28810.0056		1974
28810.0056		1997
28810.0058		81
28810.0058		93
28810.0058		98
28810.0058		104
28810.0058		113
28810.0058		122
28810.0058		124
28810.0058		140
28810.0058		156
28810.0058		206
28810.0058		213
28810.0058		220
28810.0058		235
28810.0058		239
28810.0058		310
28810.0058		317
28810.0058		337
28810.0058		355
28810.0058		360
28810.0058		372
28810.0058		382
28810.0058		384
28810.0058		387
28810.0058		407
28810.0058		412
28810.0058		433
28810.0058		454
28810.0058		463
28810.0058		490
28810.0058		545
28810.0058		549
28810.0058		556
28810.0058		564
28810.0058		571
28810.0058		580
28810.0058		590
28810.0058		604
28810.0058		605
28810.0058		641
28810.0058		649
28810.0058		682
28810.0058		700
28810.0058		721
28810.0058		754
28810.0058		764
28810.0058		794
28810.0058		801
28810.0058		810
28810.0058		837
28810.0058		841
28810.0058		875
28810.0058		887
28810.0058		956
28810.0058		966
28810.0058		969
28810.0058		975
28810.0058		1021
28810.0058		1038
28810.0058		1039
28810.0058		1045
28810.0058		1053
28810.0058		1080
28810.0058		1105
28810.0058		1107
28810.0058		1115
28810.0058		1127
28810.0058		1145
28810.0058		1152
28810.0058		1157
28810.0058		1167
28810.0058		1169
28810.0058		1172
28810.0058		1173
28810.0058		1176
28810.0058		1204
28810.0058		1211
28810.0058		1218
28810.0058		1231
28810.0058		1247
28810.0058		1261
28810.0058		1264
28810.0058		1271
28810.0058		1288
28810.0058		1289
28810.0058		1290
28810.0058		1305
28810.0058		1314
28810.0058		1329
28810.0058		1331
28810.0058		1333
28810.0058		1337
28810.0058		1374
28810.0058		1384
28810.0058		1400
28810.0058		1413
28810.0058		1417
28810.0058		1436
28810.0058		1484
28810.0058		1491
28810.0058		1505
28810.0058		1508
28810.0058		1516
28810.0058		1523
28810.0058		1536
28810.0058		1554
28810.0058		1558
28810.0058		1561
28810.0058		1567
28810.0058		1581
28810.0058		1603
28810.0058		1605
28810.0058		1612
28810.0058		1628
28810.0058		1631
28810.0058		1632
28810.0058		1661
28810.0058		1682
28810.0058		1689
28810.0058		1701
28810.0058		1702
28810.0058		1723
28810.0058		1724
28810.0058		1732
28810.0058		1757
28810.0058		1758
28810.0058		1778
28810.0058		1787
28810.0058		1798
28810.0058		1815
28810.0058		1824
28810.0058		1880
28810.0058		1902
28810.0058		1931
28810.0058		1950
28810.0058		1954
28810.0058		1955
28810.0058		1965
28810.006		77
28810.006		78
28810.006		121
28810.006		142
28810.006		143
28810.006		234
28810.006		261
28810.006		275
28810.006		331
28810.006		350
28810.006		353
28810.006		365
28810.006		420
28810.006		423
28810.006		430
28810.006		456
28810.006		480
28810.006		516
28810.006		535
28810.006		565
28810.006		587
28810.006		594
28810.006		602
28810.006		603
28810.006		609
28810.006		622
28810.006		627
28810.006		653
28810.006		655
28810.006		684
28810.006		687
28810.006		717
28810.006		727
28810.006		736
28810.006		744
28810.006		748
28810.006		830
28810.006		840
28810.006		856
28810.006		857
28810.006		889
28810.006		900
28810.006		922
28810.006		944
28810.006		946
28810.006		1004
28810.006		1006
28810.006		1025
28810.006		1035
28810.006		1037
28810.006		1043
28810.006		1067
28810.006		1090
28810.006		1102
28810.006		1141
28810.006		1186
28810.006		1193
28810.006		1220
28810.006		1262
28810.006		1268
28810.006		1278
28810.006		1308
28810.006		1311
28810.006		1320
28810.006		1379
28810.006		1385
28810.006		1397
28810.006		1457
28810.006		1564
28810.006		1623
28810.006		1643
28810.006		1652
28810.006		1654
28810.006		1658
28810.006		1675
28810.006		1737
28810.006		1793
28810.006		1818
28810.006		1839
28810.006		1851
28810.006		1908
28810.006		1956
28810.0062		76
28810.0062		89
28810.0062		112
28810.0062		196
28810.0062		219
28810.0062		223
28810.0062		248
28810.0062		250
28810.0062		259
28810.0062		280
28810.0062		289
28810.0062		345
28810.0062		351
28810.0062		449
28810.0062		453
28810.0062		455
28810.0062		551
28810.0062		584
28810.0062		601
28810.0062		631
28810.0062		670
28810.0062		678
28810.0062		699
28810.0062		733
28810.0062		739
28810.0062		745
28810.0062		803
28810.0062		829
28810.0062		849
28810.0062		852
28810.0062		863
28810.0062		874
28810.0062		886
28810.0062		945
28810.0062		949
28810.0062		967
28810.0062		982
28810.0062		996
28810.0062		1044
28810.0062		1085
28810.0062		1112
28810.0062		1143
28810.0062		1156
28810.0062		1189
28810.0062		1205
28810.0062		1206
28810.0062		1222
28810.0062		1245
28810.0062		1301
28810.0062		1326
28810.0062		1396
28810.0062		1430
28810.0062		1437
28810.0062		1470
28810.0062		1473
28810.0062		1507
28810.0062		1521
28810.0062		1573
28810.0062		1599
28810.0062		1728
28810.0062		1811
28810.0062		1980
28810.0064		136
28810.0064		141
28810.0064		176
28810.0064		178
28810.0064		181
28810.0064		187
28810.0064		264
28810.0064		281
28810.0064		287
28810.0064		303
28810.0064		343
28810.0064		347
28810.0064		370
28810.0064		402
28810.0064		437
28810.0064		465
28810.0064		574
28810.0064		592
28810.0064		600
28810.0064		606
28810.0064		619
28810.0064		697
28810.0064		711
28810.0064		722
28810.0064		723
28810.0064		751
28810.0064		771
28810.0064		818
28810.0064		855
28810.0064		880
28810.0064		914
28810.0064		979
28810.0064		1059
28810.0064		1063
28810.0064		1076
28810.0064		1154
28810.0064		1164
28810.0064		1190
28810.0064		1197
28810.0064		1226
28810.0064		1234
28810.0064		1239
28810.0064		1241
28810.0064		1272
28810.0064		1293
28810.0064		1315
28810.0064		1317
28810.0064		1341
28810.0064		1462
28810.0064		1510
28810.0064		1513
28810.0064		1572
28810.0064		1577
28810.0064		1633
28810.0064		1649
28810.0064		1660
28810.0064		1729
28810.0064		1782
28810.0064		1809
28810.0064		1855
28810.0064		1858
28810.0064		1866
28810.0064		1907
28810.0064		1911
28810.0064		1970
28810.0064		1984
28810.0064		1985
28810.0066		0
28810.0066		1
28810.0066		2
28810.0066		3
28810.0066		4
28810.0066		5
28810.0066		6
28810.0066		7
28810.0066		8
28810.0066		9
28810.0066		10
28810.0066		11
28810.0066		12
28810.0066		13
28810.0066		14
28810.0066		15
28810.0066		16
28810.0066		17
28810.0066		18
28810.0066		19
28810.0066		20
28810.0066		21
28810.0066		22
28810.0066		23
28810.0066		24
28810.0066		25
28810.0066		26
28810.0066		27
28810.0066		28
28810.0066		29
28810.0066		31
28810.0066		32
28810.0066		33
28810.0066		34
28810.0066		35
28810.0066		36
28810.0066		37
28810.0066		38
28810.0066		39
28810.0066		40
28810.0066		41
28810.0066		42
28810.0066		43
28810.0066		44
28810.0066		45
28810.0066		46
28810.0066		47
28810.0066		48
28810.0066		49
28810.0066		50
28810.0066		51
28810.0066		52
28810.0066		53
28810.0066		54
28810.0066		55
28810.0066		56
28810.0066		57
28810.0066		58
28810.0066		59
28810.0066		60
28810.0066		61
28810.0066		62
28810.0066		63
28810.0066		64
28810.0066		65
28810.0066		66
28810.0066		67
28810.0066		68
28810.0066		69
28810.0066		70
28810.0066		71
28810.0066		72
28810.0066		73
28810.0066		74
28810.0066		84
28810.0066		138
28810.0066		286
28810.0066		591
[truncated: 26,010 more rows]
