# Supplementary material for: Memory consolidation and improvement by synaptic tagging and capture in recurrent neural networks
Source: Commun Biol. 2021 Mar 3;4:275. doi: 10.1038/s42003-021-01778-y (PMC7977149; doi:10.1038/s42003-021-01778-y)
Supplement: Supplementary file 4 — Supplementary Data 2 [file 42003_2021_1778_MOESM4_ESM.zip › Figure 3f/8h-recall/20-08-24_22-24-15_spike_raster.txt]

20		1637
28810		0
28810		1
28810		2
28810		3
28810		4
28810		5
28810		6
28810		7
28810		8
28810		9
28810		10
28810		11
28810		12
28810		13
28810		14
28810		15
28810		16
28810		17
28810		18
28810		19
28810		20
28810		21
28810		22
28810		23
28810		24
28810		25
28810		26
28810		27
28810		28
28810		29
28810		30
28810		31
28810		32
28810		33
28810		34
28810		35
28810		36
28810		37
28810		38
28810		39
28810		40
28810		41
28810		42
28810		43
28810		44
28810		45
28810		46
28810		47
28810		48
28810		49
28810		50
28810		51
28810		52
28810		53
28810		54
28810		55
28810		56
28810		57
28810		58
28810		59
28810		60
28810		61
28810		62
28810		63
28810		64
28810		65
28810		66
28810		67
28810		68
28810		69
28810		70
28810		71
28810		72
28810		73
28810		74
28810.0002		883
28810.0006		1225
28810.0006		1655
28810.0006		1956
28810.0014		1292
28810.0022		0
28810.0022		1
28810.0022		2
28810.0022		3
28810.0022		4
28810.0022		5
28810.0022		6
28810.0022		7
28810.0022		8
28810.0022		9
28810.0022		10
28810.0022		11
28810.0022		12
28810.0022		13
28810.0022		14
28810.0022		15
28810.0022		16
28810.0022		17
28810.0022		18
28810.0022		19
28810.0022		20
28810.0022		21
28810.0022		22
28810.0022		23
28810.0022		24
28810.0022		25
28810.0022		26
28810.0022		27
28810.0022		28
28810.0022		29
28810.0022		30
28810.0022		31
28810.0022		32
28810.0022		33
28810.0022		34
28810.0022		35
28810.0022		36
28810.0022		37
28810.0022		38
28810.0022		39
28810.0022		40
28810.0022		41
28810.0022		42
28810.0022		43
28810.0022		44
28810.0022		45
28810.0022		46
28810.0022		47
28810.0022		48
28810.0022		49
28810.0022		50
28810.0022		51
28810.0022		52
28810.0022		53
28810.0022		54
28810.0022		55
28810.0022		56
28810.0022		57
28810.0022		58
28810.0022		59
28810.0022		60
28810.0022		61
28810.0022		62
28810.0022		63
28810.0022		64
28810.0022		65
28810.0022		66
28810.0022		67
28810.0022		68
28810.0022		69
28810.0022		70
28810.0022		71
28810.0022		72
28810.0022		73
28810.0022		74
28810.0026		1152
28810.0028		749
28810.0032		198
28810.0032		229
28810.0032		476
28810.0032		494
28810.0032		793
28810.0032		811
28810.0032		960
28810.0032		1236
28810.0032		1327
28810.0032		1583
28810.0032		1622
28810.0032		1722
28810.0032		1820
28810.0032		1833
28810.0032		1877
28810.0032		1944
28810.0032		1954
28810.0034		95
28810.0034		110
28810.0034		128
28810.0034		149
28810.0034		273
28810.0034		284
28810.0034		321
28810.0034		638
28810.0034		805
28810.0034		843
28810.0034		847
28810.0034		848
28810.0034		911
28810.0034		921
28810.0034		961
28810.0034		1143
28810.0034		1243
28810.0034		1249
28810.0034		1349
28810.0034		1394
28810.0034		1508
28810.0034		1528
28810.0034		1542
28810.0034		1571
28810.0034		1600
28810.0034		1624
28810.0034		1656
28810.0034		1658
28810.0034		1661
28810.0034		1666
28810.0034		1677
28810.0034		1679
28810.0034		1682
28810.0034		1683
28810.0034		1686
28810.0034		1836
28810.0034		1843
28810.0034		1888
28810.0034		1896
28810.0034		1920
28810.0034		1934
28810.0034		1939
28810.0034		1953
28810.0036		84
28810.0036		184
28810.0036		218
28810.0036		227
28810.0036		240
28810.0036		258
28810.0036		267
28810.0036		299
28810.0036		381
28810.0036		393
28810.0036		455
28810.0036		459
28810.0036		541
28810.0036		572
28810.0036		634
28810.0036		768
28810.0036		776
28810.0036		819
28810.0036		844
28810.0036		862
28810.0036		864
28810.0036		891
28810.0036		898
28810.0036		927
28810.0036		945
28810.0036		1040
28810.0036		1091
28810.0036		1094
28810.0036		1106
28810.0036		1139
28810.0036		1259
28810.0036		1300
28810.0036		1312
28810.0036		1329
28810.0036		1353
28810.0036		1354
28810.0036		1369
28810.0036		1371
28810.0036		1489
28810.0036		1500
28810.0036		1524
28810.0036		1531
28810.0036		1540
28810.0036		1560
28810.0036		1562
28810.0036		1576
28810.0036		1584
28810.0036		1587
28810.0036		1630
28810.0036		1633
28810.0036		1671
28810.0036		1695
28810.0036		1707
28810.0036		1708
28810.0036		1712
28810.0036		1716
28810.0036		1734
28810.0036		1753
28810.0036		1792
28810.0036		1803
28810.0036		1824
28810.0036		1841
28810.0036		1842
28810.0036		1846
28810.0036		1858
28810.0036		1915
28810.0036		1928
28810.0036		1960
28810.0038		90
28810.0038		114
28810.0038		124
28810.0038		134
28810.0038		138
28810.0038		147
28810.0038		159
28810.0038		193
28810.0038		196
28810.0038		205
28810.0038		207
28810.0038		216
28810.0038		221
28810.0038		228
28810.0038		235
28810.0038		296
28810.0038		302
28810.0038		371
28810.0038		374
28810.0038		390
28810.0038		400
28810.0038		470
28810.0038		501
28810.0038		517
28810.0038		549
28810.0038		568
28810.0038		581
28810.0038		600
28810.0038		614
28810.0038		647
28810.0038		663
28810.0038		675
28810.0038		690
28810.0038		735
28810.0038		736
28810.0038		764
28810.0038		789
28810.0038		795
28810.0038		829
28810.0038		832
28810.0038		840
28810.0038		881
28810.0038		885
28810.0038		896
28810.0038		916
28810.0038		987
28810.0038		995
28810.0038		999
28810.0038		1016
28810.0038		1030
28810.0038		1050
28810.0038		1057
28810.0038		1064
28810.0038		1069
28810.0038		1111
28810.0038		1113
28810.0038		1114
28810.0038		1171
28810.0038		1193
28810.0038		1215
28810.0038		1244
28810.0038		1273
28810.0038		1280
28810.0038		1289
28810.0038		1294
28810.0038		1318
28810.0038		1351
28810.0038		1374
28810.0038		1399
28810.0038		1401
28810.0038		1422
28810.0038		1425
28810.0038		1474
28810.0038		1481
28810.0038		1488
28810.0038		1496
28810.0038		1519
28810.0038		1538
28810.0038		1594
28810.0038		1626
28810.0038		1645
28810.0038		1647
28810.0038		1669
28810.0038		1676
28810.0038		1700
28810.0038		1703
28810.0038		1710
28810.0038		1751
28810.0038		1761
28810.0038		1776
28810.0038		1789
28810.0038		1795
28810.0038		1797
28810.0038		1801
28810.0038		1835
28810.0038		1850
28810.0038		1889
28810.0038		1899
28810.0038		1923
28810.0038		1926
28810.0038		1943
28810.0038		1962
28810.0038		1967
28810.0038		1980
28810.0038		1982
28810.0038		1999
28810.004		105
28810.004		144
28810.004		151
28810.004		154
28810.004		163
28810.004		189
28810.004		203
28810.004		208
28810.004		236
28810.004		250
28810.004		251
28810.004		271
28810.004		294
28810.004		315
28810.004		334
28810.004		337
28810.004		364
28810.004		386
28810.004		389
28810.004		392
28810.004		403
28810.004		406
28810.004		426
28810.004		434
28810.004		436
28810.004		457
28810.004		458
28810.004		460
28810.004		462
28810.004		467
28810.004		533
28810.004		559
28810.004		563
28810.004		564
28810.004		626
28810.004		649
28810.004		669
28810.004		672
28810.004		679
28810.004		694
28810.004		701
28810.004		708
28810.004		746
28810.004		767
28810.004		780
28810.004		790
28810.004		809
28810.004		823
28810.004		868
28810.004		872
28810.004		874
28810.004		875
28810.004		886
28810.004		919
28810.004		977
28810.004		979
28810.004		984
28810.004		985
28810.004		998
28810.004		1001
28810.004		1009
28810.004		1026
28810.004		1027
28810.004		1031
28810.004		1032
28810.004		1048
28810.004		1056
28810.004		1120
28810.004		1129
28810.004		1208
28810.004		1214
28810.004		1265
28810.004		1304
28810.004		1356
28810.004		1370
28810.004		1378
28810.004		1382
28810.004		1453
28810.004		1501
28810.004		1543
28810.004		1557
28810.004		1561
28810.004		1617
28810.004		1640
28810.004		1646
28810.004		1648
28810.004		1650
28810.004		1668
28810.004		1678
28810.004		1697
28810.004		1704
28810.004		1727
28810.004		1736
28810.004		1772
28810.004		1777
28810.004		1780
28810.004		1804
28810.004		1825
28810.004		1829
28810.004		1834
28810.004		1892
28810.004		1897
28810.004		1900
28810.004		1904
28810.004		1909
28810.004		1932
28810.004		1950
28810.004		1955
28810.004		1969
28810.004		1971
28810.004		1976
28810.004		1978
28810.004		1979
28810.004		1981
28810.004		1986
28810.0042		101
28810.0042		108
28810.0042		116
28810.0042		120
28810.0042		130
28810.0042		146
28810.0042		148
28810.0042		223
28810.0042		253
28810.0042		266
28810.0042		297
28810.0042		307
28810.0042		311
28810.0042		324
28810.0042		326
28810.0042		344
28810.0042		352
28810.0042		357
28810.0042		369
28810.0042		397
28810.0042		401
28810.0042		407
28810.0042		420
28810.0042		421
28810.0042		423
28810.0042		424
28810.0042		444
28810.0042		445
28810.0042		448
28810.0042		499
28810.0042		504
28810.0042		510
28810.0042		530
28810.0042		582
28810.0042		599
28810.0042		611
28810.0042		645
28810.0042		662
28810.0042		668
28810.0042		685
28810.0042		726
28810.0042		733
28810.0042		755
28810.0042		838
28810.0042		839
28810.0042		850
28810.0042		854
28810.0042		865
28810.0042		925
28810.0042		939
28810.0042		947
28810.0042		955
28810.0042		1008
28810.0042		1015
28810.0042		1035
28810.0042		1060
28810.0042		1065
28810.0042		1078
28810.0042		1079
28810.0042		1104
28810.0042		1124
28810.0042		1145
28810.0042		1162
28810.0042		1182
28810.0042		1188
28810.0042		1201
28810.0042		1203
28810.0042		1213
28810.0042		1253
28810.0042		1263
28810.0042		1270
28810.0042		1272
28810.0042		1342
28810.0042		1387
28810.0042		1423
28810.0042		1431
28810.0042		1435
28810.0042		1445
28810.0042		1447
28810.0042		1456
28810.0042		1469
28810.0042		1482
28810.0042		1487
28810.0042		1497
28810.0042		1513
28810.0042		1535
28810.0042		1565
28810.0042		1567
28810.0042		1591
28810.0042		1596
28810.0042		1602
28810.0042		1612
28810.0042		1628
28810.0042		1631
28810.0042		1643
28810.0042		1688
28810.0042		1715
28810.0042		1752
28810.0042		1755
28810.0042		1759
28810.0042		1773
28810.0042		1775
28810.0042		1779
28810.0042		1783
28810.0042		1787
28810.0042		1796
28810.0042		1799
28810.0042		1802
28810.0042		1837
28810.0042		1849
28810.0042		1859
28810.0042		1869
28810.0042		1870
28810.0042		1884
28810.0042		1898
28810.0042		1905
28810.0042		1910
28810.0042		1911
28810.0042		1919
28810.0042		1922
28810.0042		1940
28810.0042		1951
28810.0042		1973
28810.0044		0
28810.0044		1
28810.0044		2
28810.0044		3
28810.0044		4
28810.0044		5
28810.0044		6
28810.0044		7
28810.0044		8
28810.0044		9
28810.0044		10
28810.0044		11
28810.0044		12
28810.0044		13
28810.0044		14
28810.0044		15
28810.0044		16
28810.0044		17
28810.0044		18
28810.0044		19
28810.0044		20
28810.0044		21
28810.0044		22
28810.0044		23
28810.0044		24
28810.0044		25
28810.0044		26
28810.0044		27
28810.0044		28
28810.0044		29
28810.0044		30
28810.0044		31
28810.0044		32
28810.0044		33
28810.0044		34
28810.0044		35
28810.0044		36
28810.0044		37
28810.0044		38
28810.0044		39
28810.0044		40
28810.0044		41
28810.0044		42
28810.0044		43
28810.0044		44
28810.0044		45
28810.0044		46
28810.0044		47
28810.0044		48
28810.0044		49
28810.0044		50
28810.0044		51
28810.0044		52
28810.0044		53
28810.0044		54
28810.0044		55
28810.0044		56
28810.0044		57
28810.0044		58
28810.0044		59
28810.0044		60
28810.0044		61
28810.0044		62
28810.0044		63
28810.0044		64
28810.0044		65
28810.0044		66
28810.0044		67
28810.0044		68
28810.0044		69
28810.0044		70
28810.0044		71
28810.0044		72
28810.0044		73
28810.0044		74
28810.0044		80
28810.0044		88
28810.0044		91
28810.0044		104
28810.0044		131
28810.0044		139
28810.0044		140
28810.0044		183
28810.0044		199
28810.0044		237
28810.0044		241
28810.0044		243
28810.0044		277
28810.0044		286
28810.0044		288
28810.0044		300
28810.0044		320
28810.0044		330
28810.0044		350
28810.0044		351
28810.0044		368
28810.0044		370
28810.0044		377
28810.0044		378
28810.0044		396
28810.0044		435
28810.0044		439
28810.0044		440
28810.0044		475
28810.0044		478
28810.0044		487
28810.0044		496
28810.0044		506
28810.0044		519
28810.0044		526
28810.0044		543
28810.0044		548
28810.0044		588
28810.0044		607
28810.0044		610
28810.0044		629
28810.0044		666
28810.0044		739
28810.0044		747
28810.0044		750
28810.0044		752
28810.0044		786
28810.0044		794
28810.0044		882
28810.0044		894
28810.0044		901
28810.0044		904
28810.0044		926
28810.0044		936
28810.0044		943
28810.0044		948
28810.0044		951
28810.0044		966
28810.0044		974
28810.0044		986
28810.0044		989
28810.0044		997
28810.0044		1033
28810.0044		1068
28810.0044		1072
28810.0044		1076
28810.0044		1080
28810.0044		1089
28810.0044		1122
28810.0044		1125
28810.0044		1133
28810.0044		1150
28810.0044		1158
28810.0044		1164
28810.0044		1165
28810.0044		1185
28810.0044		1204
28810.0044		1255
28810.0044		1293
28810.0044		1296
28810.0044		1308
28810.0044		1316
28810.0044		1367
28810.0044		1381
28810.0044		1392
28810.0044		1403
28810.0044		1407
28810.0044		1408
28810.0044		1419
28810.0044		1442
28810.0044		1461
28810.0044		1465
28810.0044		1472
28810.0044		1486
28810.0044		1498
28810.0044		1504
28810.0044		1529
28810.0044		1536
28810.0044		1552
28810.0044		1582
28810.0044		1590
28810.0044		1597
28810.0044		1608
28810.0044		1616
28810.0044		1621
28810.0044		1665
28810.0044		1692
28810.0044		1718
28810.0044		1744
28810.0044		1762
28810.0044		1769
28810.0044		1771
28810.0044		1786
28810.0044		1805
28810.0044		1868
28810.0044		1875
28810.0044		1881
28810.0044		1894
28810.0044		1903
28810.0044		1906
28810.0044		1942
28810.0044		1966
28810.0044		1983
28810.0044		1993
28810.0046		77
28810.0046		126
28810.0046		133
28810.0046		172
28810.0046		186
28810.0046		202
28810.0046		211
28810.0046		242
28810.0046		254
28810.0046		283
28810.0046		285
28810.0046		316
28810.0046		325
28810.0046		331
28810.0046		339
28810.0046		356
28810.0046		360
28810.0046		363
28810.0046		372
28810.0046		373
28810.0046		388
28810.0046		404
28810.0046		405
28810.0046		419
28810.0046		422
28810.0046		431
28810.0046		452
28810.0046		454
28810.0046		461
28810.0046		463
28810.0046		468
28810.0046		474
28810.0046		484
28810.0046		491
28810.0046		511
28810.0046		522
28810.0046		537
28810.0046		540
28810.0046		557
28810.0046		560
28810.0046		570
28810.0046		585
28810.0046		591
28810.0046		605
28810.0046		612
28810.0046		635
28810.0046		646
28810.0046		661
28810.0046		665
28810.0046		667
28810.0046		683
28810.0046		693
28810.0046		753
28810.0046		763
28810.0046		772
28810.0046		775
28810.0046		785
28810.0046		826
28810.0046		828
28810.0046		859
28810.0046		887
28810.0046		930
28810.0046		935
28810.0046		954
28810.0046		981
28810.0046		994
28810.0046		1000
28810.0046		1042
28810.0046		1070
28810.0046		1074
28810.0046		1088
28810.0046		1099
28810.0046		1103
28810.0046		1130
28810.0046		1135
28810.0046		1169
28810.0046		1199
28810.0046		1216
28810.0046		1218
28810.0046		1221
28810.0046		1254
28810.0046		1262
28810.0046		1279
28810.0046		1323
28810.0046		1324
28810.0046		1338
28810.0046		1341
28810.0046		1361
28810.0046		1366
28810.0046		1383
28810.0046		1417
28810.0046		1457
28810.0046		1477
28810.0046		1478
28810.0046		1493
28810.0046		1495
28810.0046		1505
28810.0046		1506
28810.0046		1511
28810.0046		1551
28810.0046		1589
28810.0046		1606
28810.0046		1610
28810.0046		1613
28810.0046		1614
28810.0046		1664
28810.0046		1673
28810.0046		1711
28810.0046		1723
28810.0046		1743
28810.0046		1757
28810.0046		1764
28810.0046		1766
28810.0046		1781
28810.0046		1811
28810.0046		1821
28810.0046		1822
28810.0046		1823
28810.0046		1832
28810.0046		1857
28810.0046		1860
28810.0046		1863
28810.0046		1865
28810.0046		1871
28810.0046		1895
28810.0046		1908
28810.0046		1946
28810.0046		1961
28810.0046		1963
28810.0046		1974
28810.0046		1984
28810.0046		1987
28810.0048		82
28810.0048		97
28810.0048		111
28810.0048		115
28810.0048		123
28810.0048		191
28810.0048		200
28810.0048		204
28810.0048		210
28810.0048		217
28810.0048		220
28810.0048		265
28810.0048		282
28810.0048		293
28810.0048		304
28810.0048		306
28810.0048		310
28810.0048		314
28810.0048		318
28810.0048		335
28810.0048		354
28810.0048		355
28810.0048		358
28810.0048		361
28810.0048		409
28810.0048		411
28810.0048		417
28810.0048		469
28810.0048		524
28810.0048		538
28810.0048		569
28810.0048		586
28810.0048		652
28810.0048		680
28810.0048		684
28810.0048		687
28810.0048		692
28810.0048		706
28810.0048		741
28810.0048		759
28810.0048		821
28810.0048		851
28810.0048		863
28810.0048		870
28810.0048		905
28810.0048		958
28810.0048		982
28810.0048		991
28810.0048		1021
28810.0048		1025
28810.0048		1034
28810.0048		1053
28810.0048		1058
28810.0048		1081
28810.0048		1096
28810.0048		1097
28810.0048		1107
28810.0048		1116
28810.0048		1123
28810.0048		1127
28810.0048		1131
28810.0048		1177
28810.0048		1183
28810.0048		1187
28810.0048		1189
28810.0048		1207
28810.0048		1230
28810.0048		1240
28810.0048		1256
28810.0048		1274
28810.0048		1301
28810.0048		1307
28810.0048		1319
28810.0048		1334
28810.0048		1357
28810.0048		1358
28810.0048		1384
28810.0048		1385
28810.0048		1424
28810.0048		1436
28810.0048		1455
28810.0048		1459
28810.0048		1468
28810.0048		1473
28810.0048		1484
28810.0048		1526
28810.0048		1533
28810.0048		1550
28810.0048		1554
28810.0048		1558
28810.0048		1573
28810.0048		1575
28810.0048		1586
28810.0048		1607
28810.0048		1615
28810.0048		1636
28810.0048		1641
28810.0048		1655
28810.0048		1687
28810.0048		1702
28810.0048		1705
28810.0048		1735
28810.0048		1742
28810.0048		1810
28810.0048		1817
28810.0048		1852
28810.0048		1853
28810.0048		1878
28810.0048		1883
28810.0048		1890
28810.0048		1891
28810.0048		1907
28810.0048		1913
28810.0048		1918
28810.0048		1925
28810.0048		1927
28810.0048		1959
28810.0048		1985
28810.0048		1994
28810.005		83
28810.005		150
28810.005		157
28810.005		166
28810.005		167
28810.005		177
28810.005		185
28810.005		213
28810.005		225
28810.005		246
28810.005		262
28810.005		268
28810.005		278
28810.005		279
28810.005		280
28810.005		289
28810.005		336
28810.005		342
28810.005		346
28810.005		362
28810.005		366
28810.005		387
28810.005		391
28810.005		416
28810.005		464
28810.005		471
28810.005		477
28810.005		481
28810.005		490
28810.005		502
28810.005		525
28810.005		534
28810.005		535
28810.005		547
28810.005		558
28810.005		578
28810.005		583
28810.005		603
28810.005		613
28810.005		616
28810.005		621
28810.005		639
28810.005		695
28810.005		697
28810.005		700
28810.005		703
28810.005		718
28810.005		724
28810.005		737
28810.005		788
28810.005		804
28810.005		807
28810.005		816
28810.005		842
28810.005		849
28810.005		933
28810.005		942
28810.005		1013
28810.005		1023
28810.005		1038
28810.005		1082
28810.005		1086
28810.005		1110
28810.005		1121
28810.005		1149
28810.005		1232
28810.005		1250
28810.005		1276
28810.005		1291
28810.005		1295
28810.005		1298
28810.005		1317
28810.005		1345
28810.005		1346
28810.005		1375
28810.005		1404
28810.005		1405
28810.005		1418
28810.005		1421
28810.005		1439
28810.005		1441
28810.005		1463
28810.005		1471
28810.005		1537
28810.005		1559
28810.005		1564
28810.005		1570
28810.005		1578
28810.005		1579
28810.005		1585
28810.005		1598
28810.005		1604
28810.005		1634
28810.005		1651
28810.005		1721
28810.005		1750
28810.005		1788
28810.005		1816
28810.005		1818
28810.005		1819
28810.005		1826
28810.005		1845
28810.005		1856
28810.005		1861
28810.005		1864
28810.005		1901
28810.005		1902
28810.005		1914
28810.005		1947
28810.005		1948
28810.0052		92
28810.0052		107
28810.0052		173
28810.0052		201
28810.0052		230
28810.0052		238
28810.0052		244
28810.0052		255
28810.0052		259
28810.0052		269
28810.0052		274
28810.0052		292
28810.0052		327
28810.0052		328
28810.0052		375
28810.0052		395
28810.0052		430
28810.0052		497
28810.0052		508
28810.0052		514
28810.0052		545
28810.0052		550
28810.0052		589
28810.0052		596
28810.0052		630
28810.0052		640
28810.0052		674
28810.0052		728
28810.0052		754
28810.0052		777
28810.0052		783
28810.0052		799
28810.0052		801
28810.0052		813
28810.0052		824
28810.0052		845
28810.0052		915
28810.0052		928
28810.0052		940
28810.0052		949
28810.0052		967
28810.0052		983
28810.0052		1012
28810.0052		1028
28810.0052		1071
28810.0052		1083
28810.0052		1090
28810.0052		1136
28810.0052		1146
28810.0052		1174
28810.0052		1202
28810.0052		1210
28810.0052		1257
28810.0052		1277
28810.0052		1287
28810.0052		1303
28810.0052		1322
28810.0052		1331
28810.0052		1332
28810.0052		1363
28810.0052		1429
28810.0052		1433
28810.0052		1440
28810.0052		1518
28810.0052		1569
28810.0052		1580
28810.0052		1588
28810.0052		1601
28810.0052		1629
28810.0052		1644
28810.0052		1660
28810.0052		1738
28810.0052		1747
28810.0052		1760
28810.0052		1812
28810.0052		1813
28810.0052		1814
28810.0052		1838
28810.0052		1844
28810.0052		1847
28810.0052		1876
28810.0052		1924
28810.0052		1935
28810.0052		1936
28810.0054		85
28810.0054		102
28810.0054		103
28810.0054		109
28810.0054		113
28810.0054		118
28810.0054		122
28810.0054		137
28810.0054		152
28810.0054		153
28810.0054		156
28810.0054		164
28810.0054		170
28810.0054		180
28810.0054		182
28810.0054		206
28810.0054		212
28810.0054		215
28810.0054		245
28810.0054		249
28810.0054		260
28810.0054		261
28810.0054		270
28810.0054		287
28810.0054		291
28810.0054		298
28810.0054		308
28810.0054		319
28810.0054		359
28810.0054		367
28810.0054		399
28810.0054		408
28810.0054		410
28810.0054		425
28810.0054		433
28810.0054		441
28810.0054		447
28810.0054		453
28810.0054		480
28810.0054		483
28810.0054		485
28810.0054		493
28810.0054		495
28810.0054		528
28810.0054		561
28810.0054		571
28810.0054		573
28810.0054		592
28810.0054		594
28810.0054		598
28810.0054		602
28810.0054		606
28810.0054		615
28810.0054		620
28810.0054		625
28810.0054		628
28810.0054		632
28810.0054		642
28810.0054		643
28810.0054		653
28810.0054		656
28810.0054		658
28810.0054		660
28810.0054		664
28810.0054		671
28810.0054		673
28810.0054		677
28810.0054		681
28810.0054		682
28810.0054		691
28810.0054		702
28810.0054		705
28810.0054		709
28810.0054		720
28810.0054		742
28810.0054		765
28810.0054		769
28810.0054		770
28810.0054		773
28810.0054		778
28810.0054		779
28810.0054		781
28810.0054		803
28810.0054		814
28810.0054		820
28810.0054		822
28810.0054		830
28810.0054		837
28810.0054		879
28810.0054		883
28810.0054		907
28810.0054		912
28810.0054		923
28810.0054		924
28810.0054		946
28810.0054		957
28810.0054		968
28810.0054		973
28810.0054		988
28810.0054		1004
28810.0054		1011
28810.0054		1018
28810.0054		1019
28810.0054		1024
28810.0054		1029
28810.0054		1041
28810.0054		1045
28810.0054		1073
28810.0054		1084
28810.0054		1093
28810.0054		1102
28810.0054		1118
28810.0054		1126
28810.0054		1132
28810.0054		1134
28810.0054		1151
28810.0054		1156
28810.0054		1166
28810.0054		1180
28810.0054		1186
28810.0054		1195
28810.0054		1197
28810.0054		1205
28810.0054		1219
28810.0054		1223
28810.0054		1231
28810.0054		1233
28810.0054		1237
28810.0054		1245
28810.0054		1246
28810.0054		1252
28810.0054		1260
28810.0054		1282
28810.0054		1283
28810.0054		1284
28810.0054		1309
28810.0054		1310
28810.0054		1325
28810.0054		1343
28810.0054		1348
28810.0054		1373
28810.0054		1376
28810.0054		1379
28810.0054		1395
28810.0054		1396
28810.0054		1398
28810.0054		1410
28810.0054		1414
28810.0054		1444
28810.0054		1448
28810.0054		1449
28810.0054		1450
28810.0054		1466
28810.0054		1470
28810.0054		1480
28810.0054		1483
28810.0054		1485
28810.0054		1502
28810.0054		1539
28810.0054		1592
28810.0054		1611
28810.0054		1625
28810.0054		1632
28810.0054		1637
28810.0054		1649
28810.0054		1654
28810.0054		1657
28810.0054		1662
28810.0054		1672
28810.0054		1674
28810.0054		1680
28810.0054		1681
28810.0054		1684
28810.0054		1690
28810.0054		1699
28810.0054		1706
28810.0054		1713
28810.0054		1730
28810.0054		1733
28810.0054		1748
28810.0054		1756
28810.0054		1763
28810.0054		1768
28810.0054		1770
28810.0054		1784
28810.0054		1794
28810.0054		1809
28810.0054		1815
28810.0054		1830
28810.0054		1831
28810.0054		1872
28810.0054		1873
28810.0054		1874
28810.0054		1880
28810.0054		1886
28810.0054		1887
28810.0054		1916
28810.0054		1933
28810.0054		1938
28810.0054		1952
28810.0054		1957
28810.0054		1965
28810.0056		75
28810.0056		94
28810.0056		99
28810.0056		106
28810.0056		121
28810.0056		136
28810.0056		168
28810.0056		174
28810.0056		178
28810.0056		231
28810.0056		281
28810.0056		290
28810.0056		312
28810.0056		332
28810.0056		333
28810.0056		365
28810.0056		376
28810.0056		383
28810.0056		394
28810.0056		413
28810.0056		451
28810.0056		456
28810.0056		486
28810.0056		488
28810.0056		498
28810.0056		512
28810.0056		513
28810.0056		515
28810.0056		516
28810.0056		518
28810.0056		520
28810.0056		531
28810.0056		565
28810.0056		579
28810.0056		580
28810.0056		595
28810.0056		604
28810.0056		609
28810.0056		617
28810.0056		622
28810.0056		641
28810.0056		644
28810.0056		648
28810.0056		651
28810.0056		654
28810.0056		676
28810.0056		688
28810.0056		696
28810.0056		711
28810.0056		713
28810.0056		722
28810.0056		723
28810.0056		725
28810.0056		734
28810.0056		740
28810.0056		744
28810.0056		745
28810.0056		748
28810.0056		751
28810.0056		760
28810.0056		761
28810.0056		774
28810.0056		831
28810.0056		835
28810.0056		855
28810.0056		867
28810.0056		877
28810.0056		888
28810.0056		889
28810.0056		892
28810.0056		899
28810.0056		902
28810.0056		908
28810.0056		914
28810.0056		917
28810.0056		937
28810.0056		972
28810.0056		980
28810.0056		990
28810.0056		1003
28810.0056		1007
28810.0056		1047
28810.0056		1067
28810.0056		1077
28810.0056		1087
28810.0056		1105
28810.0056		1112
28810.0056		1119
28810.0056		1140
28810.0056		1142
28810.0056		1147
28810.0056		1163
28810.0056		1168
28810.0056		1175
28810.0056		1190
28810.0056		1191
28810.0056		1192
28810.0056		1196
28810.0056		1200
28810.0056		1206
28810.0056		1222
28810.0056		1239
28810.0056		1281
28810.0056		1292
28810.0056		1297
28810.0056		1302
28810.0056		1311
28810.0056		1328
28810.0056		1339
28810.0056		1391
28810.0056		1437
28810.0056		1452
28810.0056		1476
28810.0056		1509
28810.0056		1510
28810.0056		1521
28810.0056		1530
28810.0056		1532
28810.0056		1534
28810.0056		1541
28810.0056		1544
28810.0056		1547
28810.0056		1548
28810.0056		1549
28810.0056		1553
28810.0056		1574
28810.0056		1653
28810.0056		1667
28810.0056		1689
28810.0056		1694
28810.0056		1709
28810.0056		1717
28810.0056		1719
28810.0056		1732
28810.0056		1737
28810.0056		1740
28810.0056		1741
28810.0056		1746
28810.0056		1754
28810.0056		1765
28810.0056		1785
28810.0056		1790
28810.0056		1791
28810.0056		1798
28810.0056		1800
28810.0056		1807
28810.0056		1808
28810.0056		1827
28810.0056		1879
28810.0056		1882
28810.0056		1912
28810.0056		1929
28810.0056		1937
28810.0056		1941
28810.0056		1949
28810.0056		1958
28810.0056		1970
28810.0058		86
28810.0058		89
28810.0058		112
28810.0058		125
28810.0058		158
28810.0058		165
28810.0058		176
28810.0058		224
28810.0058		252
28810.0058		263
28810.0058		301
28810.0058		317
28810.0058		379
28810.0058		384
28810.0058		398
28810.0058		412
28810.0058		418
28810.0058		432
28810.0058		443
28810.0058		450
28810.0058		489
28810.0058		492
28810.0058		521
28810.0058		539
28810.0058		542
28810.0058		553
28810.0058		556
28810.0058		566
28810.0058		587
28810.0058		623
28810.0058		624
28810.0058		655
28810.0058		699
28810.0058		714
28810.0058		717
28810.0058		743
28810.0058		756
28810.0058		757
28810.0058		762
28810.0058		766
28810.0058		771
28810.0058		784
28810.0058		806
28810.0058		812
28810.0058		815
28810.0058		817
28810.0058		825
28810.0058		836
28810.0058		857
28810.0058		871
28810.0058		884
28810.0058		897
28810.0058		900
28810.0058		903
28810.0058		906
28810.0058		910
28810.0058		920
28810.0058		929
28810.0058		938
28810.0058		944
28810.0058		953
28810.0058		963
28810.0058		964
28810.0058		965
28810.0058		992
28810.0058		996
28810.0058		1005
28810.0058		1020
28810.0058		1039
28810.0058		1046
28810.0058		1052
28810.0058		1054
28810.0058		1055
28810.0058		1063
28810.0058		1085
28810.0058		1092
28810.0058		1153
28810.0058		1155
28810.0058		1157
28810.0058		1160
28810.0058		1161
28810.0058		1176
28810.0058		1181
28810.0058		1198
28810.0058		1212
28810.0058		1235
28810.0058		1248
28810.0058		1264
28810.0058		1286
28810.0058		1306
28810.0058		1333
28810.0058		1336
28810.0058		1352
28810.0058		1359
28810.0058		1364
28810.0058		1368
28810.0058		1389
28810.0058		1397
28810.0058		1406
28810.0058		1412
28810.0058		1413
28810.0058		1430
28810.0058		1446
28810.0058		1460
28810.0058		1464
28810.0058		1494
28810.0058		1514
28810.0058		1516
28810.0058		1520
28810.0058		1523
28810.0058		1545
28810.0058		1563
28810.0058		1603
28810.0058		1619
28810.0058		1670
28810.0058		1701
28810.0058		1728
28810.0058		1731
28810.0058		1739
28810.0058		1793
28810.0058		1867
28810.0058		1956
28810.0058		1972
28810.0058		1977
28810.0058		1991
28810.0058		1992
28810.0058		1998
28810.006		96
28810.006		119
28810.006		127
28810.006		179
28810.006		195
28810.006		232
28810.006		305
28810.006		309
28810.006		323
28810.006		329
28810.006		382
28810.006		414
28810.006		415
28810.006		429
28810.006		438
28810.006		446
28810.006		505
28810.006		529
28810.006		551
28810.006		555
28810.006		577
28810.006		593
28810.006		637
28810.006		670
28810.006		689
28810.006		704
28810.006		715
28810.006		716
28810.006		749
28810.006		782
28810.006		787
28810.006		791
28810.006		792
28810.006		798
28810.006		808
28810.006		810
28810.006		856
28810.006		861
28810.006		866
28810.006		869
28810.006		876
28810.006		890
28810.006		895
28810.006		913
28810.006		941
28810.006		950
28810.006		952
28810.006		956
28810.006		975
28810.006		1036
28810.006		1037
28810.006		1061
28810.006		1115
28810.006		1167
28810.006		1173
28810.006		1178
28810.006		1209
28810.006		1211
28810.006		1225
28810.006		1268
28810.006		1269
28810.006		1278
28810.006		1305
28810.006		1320
28810.006		1337
28810.006		1344
28810.006		1360
28810.006		1372
28810.006		1377
28810.006		1386
28810.006		1454
28810.006		1462
28810.006		1475
28810.006		1490
28810.006		1491
28810.006		1581
28810.006		1609
28810.006		1618
28810.006		1620
28810.006		1659
28810.006		1696
28810.006		1714
28810.006		1720
28810.006		1729
28810.006		1758
28810.006		1778
28810.006		1851
28810.006		1885
28810.006		1893
28810.006		1931
28810.006		1995
28810.006		1997
28810.0062		76
28810.0062		78
28810.0062		81
28810.0062		87
28810.0062		132
28810.0062		181
28810.0062		188
28810.0062		222
28810.0062		226
28810.0062		295
28810.0062		343
28810.0062		385
28810.0062		442
28810.0062		479
28810.0062		500
28810.0062		507
28810.0062		523
28810.0062		544
28810.0062		567
28810.0062		601
28810.0062		608
28810.0062		619
28810.0062		657
28810.0062		727
28810.0062		730
28810.0062		732
28810.0062		738
28810.0062		827
28810.0062		841
28810.0062		852
28810.0062		860
28810.0062		878
28810.0062		959
28810.0062		976
28810.0062		1075
28810.0062		1101
28810.0062		1109
28810.0062		1144
28810.0062		1261
28810.0062		1266
28810.0062		1340
28810.0062		1380
28810.0062		1388
28810.0062		1402
28810.0062		1415
28810.0062		1420
28810.0062		1428
28810.0062		1438
28810.0062		1512
28810.0062		1517
28810.0062		1605
28810.0062		1675
28810.0062		1691
28810.0062		1693
28810.0062		1767
28810.0062		1774
28810.0062		1855
28810.0062		1866
28810.0062		1930
28810.0062		1968
28810.0062		1990
28810.0064		129
28810.0064		219
28810.0064		233
28810.0064		257
28810.0064		276
28810.0064		303
28810.0064		347
28810.0064		380
28810.0064		427
28810.0064		428
28810.0064		465
28810.0064		476
28810.0064		509
28810.0064		631
28810.0064		710
28810.0064		721
28810.0064		797
28810.0064		800
28810.0064		811
28810.0064		834
28810.0064		873
28810.0064		945
28810.0064		962
28810.0064		969
28810.0064		1006
28810.0064		1066
28810.0064		1137
28810.0064		1143
28810.0064		1179
28810.0064		1224
28810.0064		1236
28810.0064		1258
28810.0064		1271
28810.0064		1321
28810.0064		1355
28810.0064		1393
28810.0064		1400
28810.0064		1427
28810.0064		1467
28810.0064		1639
28810.0064		1677
28810.0064		1679
28810.0064		1685
28810.0064		1725
28810.0064		1782
28810.0064		1806
28810.0064		1820
28810.0064		1833
28810.0064		1839
28810.0066		0
28810.0066		1
28810.0066		2
28810.0066		3
28810.0066		4
28810.0066		5
28810.0066		6
28810.0066		7
28810.0066		8
28810.0066		9
28810.0066		10
28810.0066		11
28810.0066		12
28810.0066		13
28810.0066		14
28810.0066		15
28810.0066		16
28810.0066		17
28810.0066		18
28810.0066		19
28810.0066		20
28810.0066		21
28810.0066		22
28810.0066		23
28810.0066		24
28810.0066		25
28810.0066		26
28810.0066		27
28810.0066		28
28810.0066		29
28810.0066		30
28810.0066		31
28810.0066		32
28810.0066		33
28810.0066		34
28810.0066		35
28810.0066		36
28810.0066		37
[truncated: 24,734 more rows]
