# Supplementary material for: Memory consolidation and improvement by synaptic tagging and capture in recurrent neural networks
Source: Commun Biol. 2021 Mar 3;4:275. doi: 10.1038/s42003-021-01778-y (PMC7977149; doi:10.1038/s42003-021-01778-y)
Supplement: Supplementary file 4 — Supplementary Data 2 [file 42003_2021_1778_MOESM4_ESM.zip › Figure 3f/8h-recall/20-08-24_23-51-47_spike_raster.txt]

28810		0
28810		1
28810		2
28810		3
28810		4
28810		5
28810		6
28810		7
28810		8
28810		9
28810		10
28810		11
28810		12
28810		13
28810		14
28810		15
28810		16
28810		17
28810		18
28810		19
28810		20
28810		21
28810		22
28810		23
28810		24
28810		25
28810		26
28810		27
28810		28
28810		29
28810		30
28810		31
28810		32
28810		33
28810		34
28810		35
28810		36
28810		37
28810		38
28810		39
28810		40
28810		41
28810		42
28810		43
28810		44
28810		45
28810		46
28810		47
28810		48
28810		49
28810		50
28810		51
28810		52
28810		53
28810		54
28810		55
28810		56
28810		57
28810		58
28810		59
28810		60
28810		61
28810		62
28810		63
28810		64
28810		65
28810		66
28810		67
28810		68
28810		69
28810		70
28810		71
28810		72
28810		73
28810		74
28810.0016		1470
28810.0022		0
28810.0022		1
28810.0022		2
28810.0022		3
28810.0022		4
28810.0022		5
28810.0022		6
28810.0022		7
28810.0022		8
28810.0022		9
28810.0022		10
28810.0022		11
28810.0022		12
28810.0022		13
28810.0022		14
28810.0022		15
28810.0022		16
28810.0022		17
28810.0022		18
28810.0022		19
28810.0022		20
28810.0022		21
28810.0022		22
28810.0022		23
28810.0022		24
28810.0022		25
28810.0022		26
28810.0022		27
28810.0022		28
28810.0022		29
28810.0022		30
28810.0022		31
28810.0022		32
28810.0022		33
28810.0022		34
28810.0022		35
28810.0022		36
28810.0022		37
28810.0022		38
28810.0022		39
28810.0022		40
28810.0022		41
28810.0022		42
28810.0022		43
28810.0022		44
28810.0022		45
28810.0022		46
28810.0022		47
28810.0022		48
28810.0022		49
28810.0022		50
28810.0022		51
28810.0022		52
28810.0022		53
28810.0022		54
28810.0022		55
28810.0022		56
28810.0022		57
28810.0022		58
28810.0022		59
28810.0022		60
28810.0022		61
28810.0022		62
28810.0022		63
28810.0022		64
28810.0022		65
28810.0022		66
28810.0022		67
28810.0022		68
28810.0022		69
28810.0022		70
28810.0022		71
28810.0022		72
28810.0022		73
28810.0022		74
28810.0024		1947
28810.0032		344
28810.0032		1308
28810.0032		1926
28810.0034		502
28810.0034		994
28810.0034		1602
28810.0034		1708
28810.0034		1830
28810.0034		1831
28810.0034		1861
28810.0034		1934
28810.0036		177
28810.0036		208
28810.0036		268
28810.0036		319
28810.0036		334
28810.0036		627
28810.0036		824
28810.0036		850
28810.0036		917
28810.0036		1065
28810.0036		1103
28810.0036		1143
28810.0036		1165
28810.0036		1342
28810.0036		1381
28810.0036		1404
28810.0036		1487
28810.0036		1569
28810.0036		1583
28810.0036		1596
28810.0036		1609
28810.0036		1611
28810.0036		1621
28810.0036		1653
28810.0036		1665
28810.0036		1725
28810.0036		1752
28810.0036		1812
28810.0036		1820
28810.0036		1897
28810.0036		1952
28810.0038		93
28810.0038		153
28810.0038		154
28810.0038		159
28810.0038		212
28810.0038		215
28810.0038		235
28810.0038		250
28810.0038		336
28810.0038		374
28810.0038		383
28810.0038		436
28810.0038		438
28810.0038		489
28810.0038		508
28810.0038		614
28810.0038		634
28810.0038		658
28810.0038		675
28810.0038		676
28810.0038		683
28810.0038		763
28810.0038		767
28810.0038		807
28810.0038		891
28810.0038		983
28810.0038		1040
28810.0038		1042
28810.0038		1111
28810.0038		1259
28810.0038		1270
28810.0038		1276
28810.0038		1332
28810.0038		1395
28810.0038		1417
28810.0038		1524
28810.0038		1559
28810.0038		1619
28810.0038		1676
28810.0038		1700
28810.0038		1703
28810.0038		1841
28810.0038		1884
28810.0038		1889
28810.0038		1903
28810.0038		1942
28810.0038		1944
28810.0038		1980
28810.004		80
28810.004		81
28810.004		105
28810.004		125
28810.004		164
28810.004		238
28810.004		362
28810.004		368
28810.004		416
28810.004		432
28810.004		448
28810.004		458
28810.004		459
28810.004		483
28810.004		491
28810.004		578
28810.004		615
28810.004		626
28810.004		647
28810.004		783
28810.004		815
28810.004		822
28810.004		835
28810.004		1041
28810.004		1081
28810.004		1139
28810.004		1146
28810.004		1168
28810.004		1201
28810.004		1203
28810.004		1255
28810.004		1316
28810.004		1353
28810.004		1398
28810.004		1533
28810.004		1597
28810.004		1615
28810.004		1636
28810.004		1640
28810.004		1661
28810.004		1677
28810.004		1697
28810.004		1704
28810.004		1709
28810.004		1713
28810.004		1724
28810.004		1742
28810.004		1755
28810.004		1763
28810.004		1788
28810.004		1804
28810.004		1855
28810.004		1858
28810.004		1860
28810.004		1883
28810.004		1886
28810.004		1892
28810.004		1895
28810.004		1929
28810.004		1970
28810.004		1971
28810.004		1976
28810.004		1978
28810.004		1985
28810.0042		77
28810.0042		95
28810.0042		113
28810.0042		120
28810.0042		131
28810.0042		144
28810.0042		151
28810.0042		163
28810.0042		167
28810.0042		193
28810.0042		236
28810.0042		241
28810.0042		249
28810.0042		287
28810.0042		296
28810.0042		315
28810.0042		318
28810.0042		400
28810.0042		447
28810.0042		457
28810.0042		471
28810.0042		494
28810.0042		499
28810.0042		541
28810.0042		572
28810.0042		639
28810.0042		640
28810.0042		695
28810.0042		696
28810.0042		703
28810.0042		726
28810.0042		753
28810.0042		799
28810.0042		805
28810.0042		838
28810.0042		862
28810.0042		865
28810.0042		900
28810.0042		939
28810.0042		945
28810.0042		947
28810.0042		960
28810.0042		1007
28810.0042		1030
28810.0042		1043
28810.0042		1072
28810.0042		1085
28810.0042		1109
28810.0042		1133
28810.0042		1177
28810.0042		1208
28810.0042		1230
28810.0042		1253
28810.0042		1254
28810.0042		1287
28810.0042		1341
28810.0042		1372
28810.0042		1376
28810.0042		1421
28810.0042		1429
28810.0042		1442
28810.0042		1477
28810.0042		1478
28810.0042		1519
28810.0042		1535
28810.0042		1554
28810.0042		1562
28810.0042		1573
28810.0042		1600
28810.0042		1614
28810.0042		1664
28810.0042		1668
28810.0042		1671
28810.0042		1679
28810.0042		1692
28810.0042		1707
28810.0042		1712
28810.0042		1715
28810.0042		1721
28810.0042		1750
28810.0042		1759
28810.0042		1762
28810.0042		1767
28810.0042		1805
28810.0042		1814
28810.0042		1833
28810.0042		1842
28810.0042		1844
28810.0042		1896
28810.0042		1904
28810.0042		1915
28810.0042		1939
28810.0042		1953
28810.0042		1957
28810.0044		0
28810.0044		1
28810.0044		2
28810.0044		3
28810.0044		4
28810.0044		5
28810.0044		6
28810.0044		7
28810.0044		8
28810.0044		9
28810.0044		10
28810.0044		11
28810.0044		12
28810.0044		13
28810.0044		14
28810.0044		15
28810.0044		16
28810.0044		17
28810.0044		18
28810.0044		19
28810.0044		20
28810.0044		21
28810.0044		22
28810.0044		23
28810.0044		24
28810.0044		25
28810.0044		26
28810.0044		27
28810.0044		28
28810.0044		29
28810.0044		30
28810.0044		31
28810.0044		32
28810.0044		33
28810.0044		34
28810.0044		35
28810.0044		36
28810.0044		37
28810.0044		38
28810.0044		39
28810.0044		40
28810.0044		41
28810.0044		42
28810.0044		43
28810.0044		44
28810.0044		45
28810.0044		46
28810.0044		47
28810.0044		48
28810.0044		49
28810.0044		50
28810.0044		51
28810.0044		52
28810.0044		53
28810.0044		54
28810.0044		55
28810.0044		56
28810.0044		57
28810.0044		58
28810.0044		59
28810.0044		60
28810.0044		61
28810.0044		62
28810.0044		63
28810.0044		64
28810.0044		65
28810.0044		66
28810.0044		67
28810.0044		68
28810.0044		69
28810.0044		70
28810.0044		71
28810.0044		72
28810.0044		73
28810.0044		74
28810.0044		75
28810.0044		166
28810.0044		220
28810.0044		229
28810.0044		243
28810.0044		266
28810.0044		271
28810.0044		273
28810.0044		280
28810.0044		284
28810.0044		310
28810.0044		335
28810.0044		401
28810.0044		403
28810.0044		463
28810.0044		493
28810.0044		501
28810.0044		564
28810.0044		581
28810.0044		594
28810.0044		660
28810.0044		665
28810.0044		750
28810.0044		786
28810.0044		793
28810.0044		809
28810.0044		813
28810.0044		821
28810.0044		854
28810.0044		861
28810.0044		881
28810.0044		915
28810.0044		921
28810.0044		981
28810.0044		984
28810.0044		1016
28810.0044		1031
28810.0044		1032
28810.0044		1069
28810.0044		1083
28810.0044		1084
28810.0044		1091
28810.0044		1102
28810.0044		1106
28810.0044		1123
28810.0044		1181
28810.0044		1207
28810.0044		1240
28810.0044		1268
28810.0044		1279
28810.0044		1301
28810.0044		1345
28810.0044		1419
28810.0044		1423
28810.0044		1432
28810.0044		1433
28810.0044		1472
28810.0044		1502
28810.0044		1579
28810.0044		1591
28810.0044		1595
28810.0044		1629
28810.0044		1630
28810.0044		1645
28810.0044		1666
28810.0044		1675
28810.0044		1710
28810.0044		1714
28810.0044		1717
28810.0044		1736
28810.0044		1761
28810.0044		1777
28810.0044		1780
28810.0044		1799
28810.0044		1801
28810.0044		1810
28810.0044		1826
28810.0044		1865
28810.0044		1874
28810.0044		1880
28810.0044		1888
28810.0044		1890
28810.0044		1891
28810.0044		1898
28810.0044		1905
28810.0044		1922
28810.0044		1923
28810.0044		1927
28810.0044		1979
28810.0044		1982
28810.0044		1993
28810.0044		1994
28810.0044		1999
28810.0046		101
28810.0046		103
28810.0046		114
28810.0046		130
28810.0046		134
28810.0046		135
28810.0046		149
28810.0046		207
28810.0046		213
28810.0046		216
28810.0046		262
28810.0046		306
28810.0046		342
28810.0046		351
28810.0046		352
28810.0046		358
28810.0046		363
28810.0046		385
28810.0046		387
28810.0046		410
28810.0046		455
28810.0046		462
28810.0046		464
28810.0046		506
28810.0046		511
28810.0046		543
28810.0046		549
28810.0046		555
28810.0046		568
28810.0046		587
28810.0046		591
28810.0046		593
28810.0046		608
28810.0046		621
28810.0046		669
28810.0046		672
28810.0046		694
28810.0046		715
28810.0046		737
28810.0046		747
28810.0046		766
28810.0046		772
28810.0046		773
28810.0046		804
28810.0046		814
28810.0046		826
28810.0046		864
28810.0046		925
28810.0046		966
28810.0046		987
28810.0046		988
28810.0046		998
28810.0046		1070
28810.0046		1073
28810.0046		1096
28810.0046		1105
28810.0046		1116
28810.0046		1119
28810.0046		1140
28810.0046		1162
28810.0046		1163
28810.0046		1244
28810.0046		1271
28810.0046		1274
28810.0046		1303
28810.0046		1317
28810.0046		1323
28810.0046		1343
28810.0046		1349
28810.0046		1358
28810.0046		1360
28810.0046		1371
28810.0046		1382
28810.0046		1391
28810.0046		1445
28810.0046		1453
28810.0046		1489
28810.0046		1498
28810.0046		1509
28810.0046		1528
28810.0046		1531
28810.0046		1558
28810.0046		1567
28810.0046		1576
28810.0046		1588
28810.0046		1590
28810.0046		1598
28810.0046		1610
28810.0046		1616
28810.0046		1673
28810.0046		1678
28810.0046		1681
28810.0046		1688
28810.0046		1693
28810.0046		1711
28810.0046		1719
28810.0046		1734
28810.0046		1743
28810.0046		1754
28810.0046		1766
28810.0046		1769
28810.0046		1770
28810.0046		1773
28810.0046		1776
28810.0046		1779
28810.0046		1846
28810.0046		1859
28810.0046		1864
28810.0046		1876
28810.0046		1879
28810.0046		1899
28810.0046		1910
28810.0046		1941
28810.0046		1951
28810.0046		1955
28810.0046		1962
28810.0046		1973
28810.0046		1983
28810.0046		1986
28810.0048		84
28810.0048		90
28810.0048		102
28810.0048		147
28810.0048		170
28810.0048		172
28810.0048		176
28810.0048		267
28810.0048		278
28810.0048		288
28810.0048		298
28810.0048		300
28810.0048		311
28810.0048		330
28810.0048		346
28810.0048		420
28810.0048		428
28810.0048		434
28810.0048		435
28810.0048		439
28810.0048		444
28810.0048		452
28810.0048		461
28810.0048		476
28810.0048		553
28810.0048		616
28810.0048		617
28810.0048		642
28810.0048		643
28810.0048		644
28810.0048		648
28810.0048		663
28810.0048		667
28810.0048		700
28810.0048		708
28810.0048		710
28810.0048		745
28810.0048		762
28810.0048		776
28810.0048		830
28810.0048		871
28810.0048		877
28810.0048		885
28810.0048		897
28810.0048		911
28810.0048		933
28810.0048		936
28810.0048		951
28810.0048		999
28810.0048		1008
28810.0048		1024
28810.0048		1026
28810.0048		1044
28810.0048		1054
28810.0048		1067
28810.0048		1078
28810.0048		1082
28810.0048		1099
28810.0048		1104
28810.0048		1120
28810.0048		1127
28810.0048		1129
28810.0048		1153
28810.0048		1159
28810.0048		1187
28810.0048		1195
28810.0048		1199
28810.0048		1212
28810.0048		1214
28810.0048		1226
28810.0048		1247
28810.0048		1269
28810.0048		1280
28810.0048		1294
28810.0048		1297
28810.0048		1298
28810.0048		1339
28810.0048		1367
28810.0048		1375
28810.0048		1399
28810.0048		1401
28810.0048		1444
28810.0048		1511
28810.0048		1526
28810.0048		1543
28810.0048		1587
28810.0048		1601
28810.0048		1617
28810.0048		1620
28810.0048		1626
28810.0048		1631
28810.0048		1669
28810.0048		1694
28810.0048		1716
28810.0048		1737
28810.0048		1744
28810.0048		1794
28810.0048		1834
28810.0048		1843
28810.0048		1845
28810.0048		1847
28810.0048		1863
28810.0048		1867
28810.0048		1877
28810.0048		1920
28810.0048		1924
28810.0048		1928
28810.0048		1935
28810.0048		1958
28810.0048		1969
28810.005		83
28810.005		109
28810.005		128
28810.005		191
28810.005		211
28810.005		261
28810.005		283
28810.005		292
28810.005		302
28810.005		304
28810.005		307
28810.005		321
28810.005		327
28810.005		356
28810.005		357
28810.005		367
28810.005		372
28810.005		376
28810.005		377
28810.005		390
28810.005		393
28810.005		397
28810.005		405
28810.005		413
28810.005		421
28810.005		445
28810.005		467
28810.005		478
28810.005		503
28810.005		538
28810.005		629
28810.005		630
28810.005		656
28810.005		671
28810.005		680
28810.005		690
28810.005		705
28810.005		722
28810.005		728
28810.005		730
28810.005		755
28810.005		775
28810.005		795
28810.005		856
28810.005		868
28810.005		883
28810.005		887
28810.005		890
28810.005		892
28810.005		898
28810.005		908
28810.005		935
28810.005		955
28810.005		958
28810.005		995
28810.005		1000
28810.005		1001
28810.005		1029
28810.005		1038
28810.005		1121
28810.005		1155
28810.005		1182
28810.005		1183
28810.005		1205
28810.005		1265
28810.005		1278
28810.005		1293
28810.005		1305
28810.005		1312
28810.005		1318
28810.005		1319
28810.005		1324
28810.005		1370
28810.005		1407
28810.005		1424
28810.005		1439
28810.005		1456
28810.005		1474
28810.005		1476
28810.005		1484
28810.005		1485
28810.005		1506
28810.005		1521
28810.005		1529
28810.005		1541
28810.005		1542
28810.005		1548
28810.005		1594
28810.005		1607
28810.005		1624
28810.005		1633
28810.005		1655
28810.005		1656
28810.005		1660
28810.005		1691
28810.005		1706
28810.005		1718
28810.005		1751
28810.005		1765
28810.005		1807
28810.005		1817
28810.005		1821
28810.005		1829
28810.005		1853
28810.005		1909
28810.005		1916
28810.005		1943
28810.005		1956
28810.0052		86
28810.0052		91
28810.0052		186
28810.0052		202
28810.0052		205
28810.0052		254
28810.0052		260
28810.0052		270
28810.0052		277
28810.0052		297
28810.0052		308
28810.0052		324
28810.0052		361
28810.0052		378
28810.0052		389
28810.0052		398
28810.0052		426
28810.0052		433
28810.0052		453
28810.0052		456
28810.0052		469
28810.0052		517
28810.0052		518
28810.0052		519
28810.0052		520
28810.0052		530
28810.0052		537
28810.0052		545
28810.0052		561
28810.0052		569
28810.0052		580
28810.0052		586
28810.0052		588
28810.0052		595
28810.0052		610
28810.0052		620
28810.0052		635
28810.0052		662
28810.0052		666
28810.0052		749
28810.0052		816
28810.0052		873
28810.0052		879
28810.0052		899
28810.0052		948
28810.0052		949
28810.0052		989
28810.0052		1018
28810.0052		1023
28810.0052		1047
28810.0052		1079
28810.0052		1089
28810.0052		1125
28810.0052		1142
28810.0052		1148
28810.0052		1166
28810.0052		1167
28810.0052		1210
28810.0052		1221
28810.0052		1248
28810.0052		1260
28810.0052		1262
28810.0052		1263
28810.0052		1283
28810.0052		1286
28810.0052		1306
28810.0052		1334
28810.0052		1383
28810.0052		1412
28810.0052		1422
28810.0052		1437
28810.0052		1465
28810.0052		1468
28810.0052		1488
28810.0052		1493
28810.0052		1501
28810.0052		1507
28810.0052		1538
28810.0052		1540
28810.0052		1547
28810.0052		1580
28810.0052		1585
28810.0052		1637
28810.0052		1662
28810.0052		1685
28810.0052		1747
28810.0052		1748
28810.0052		1768
28810.0052		1783
28810.0052		1802
28810.0052		1813
28810.0052		1827
28810.0052		1835
28810.0052		1852
28810.0052		1881
28810.0052		1885
28810.0052		1900
28810.0052		1914
28810.0052		1949
28810.0052		1959
28810.0052		1990
28810.0054		85
28810.0054		97
28810.0054		108
28810.0054		118
28810.0054		126
28810.0054		132
28810.0054		133
28810.0054		139
28810.0054		141
28810.0054		146
28810.0054		174
28810.0054		178
28810.0054		180
28810.0054		185
28810.0054		195
28810.0054		199
28810.0054		203
28810.0054		217
28810.0054		223
28810.0054		225
28810.0054		228
28810.0054		240
28810.0054		246
28810.0054		248
28810.0054		258
28810.0054		293
28810.0054		316
28810.0054		326
28810.0054		343
28810.0054		360
28810.0054		364
28810.0054		366
28810.0054		371
28810.0054		381
28810.0054		395
28810.0054		404
28810.0054		417
28810.0054		418
28810.0054		419
28810.0054		422
28810.0054		423
28810.0054		424
28810.0054		427
28810.0054		430
28810.0054		440
28810.0054		441
28810.0054		450
28810.0054		470
28810.0054		474
28810.0054		479
28810.0054		481
28810.0054		484
28810.0054		492
28810.0054		495
28810.0054		500
28810.0054		504
28810.0054		505
28810.0054		510
28810.0054		515
28810.0054		524
28810.0054		534
28810.0054		540
28810.0054		550
28810.0054		554
28810.0054		557
28810.0054		559
28810.0054		570
28810.0054		582
28810.0054		583
28810.0054		589
28810.0054		599
28810.0054		603
28810.0054		607
28810.0054		613
28810.0054		632
28810.0054		637
28810.0054		659
28810.0054		668
28810.0054		682
28810.0054		687
28810.0054		689
28810.0054		692
28810.0054		701
28810.0054		706
28810.0054		717
28810.0054		725
28810.0054		733
28810.0054		740
28810.0054		752
28810.0054		756
28810.0054		761
28810.0054		782
28810.0054		788
28810.0054		789
28810.0054		801
28810.0054		803
28810.0054		808
28810.0054		820
28810.0054		832
28810.0054		836
28810.0054		837
28810.0054		844
28810.0054		845
28810.0054		847
28810.0054		852
28810.0054		863
28810.0054		867
28810.0054		874
28810.0054		878
28810.0054		884
28810.0054		888
28810.0054		893
28810.0054		913
28810.0054		916
28810.0054		931
28810.0054		942
28810.0054		943
28810.0054		952
28810.0054		957
28810.0054		968
28810.0054		969
28810.0054		996
28810.0054		997
28810.0054		1003
28810.0054		1012
28810.0054		1052
28810.0054		1055
28810.0054		1059
28810.0054		1061
28810.0054		1064
28810.0054		1068
28810.0054		1071
28810.0054		1087
28810.0054		1090
28810.0054		1113
28810.0054		1114
28810.0054		1122
28810.0054		1124
28810.0054		1130
28810.0054		1149
28810.0054		1152
28810.0054		1171
28810.0054		1185
28810.0054		1188
28810.0054		1193
28810.0054		1196
28810.0054		1202
28810.0054		1206
28810.0054		1215
28810.0054		1227
28810.0054		1231
28810.0054		1233
28810.0054		1239
28810.0054		1252
28810.0054		1256
28810.0054		1257
28810.0054		1266
28810.0054		1277
28810.0054		1284
28810.0054		1290
28810.0054		1291
28810.0054		1302
28810.0054		1322
28810.0054		1328
28810.0054		1351
28810.0054		1354
28810.0054		1357
28810.0054		1365
28810.0054		1366
28810.0054		1379
28810.0054		1384
28810.0054		1387
28810.0054		1402
28810.0054		1416
28810.0054		1425
28810.0054		1436
28810.0054		1441
28810.0054		1452
28810.0054		1463
28810.0054		1464
28810.0054		1466
28810.0054		1467
28810.0054		1480
28810.0054		1483
28810.0054		1514
28810.0054		1515
28810.0054		1534
28810.0054		1551
28810.0054		1552
28810.0054		1557
28810.0054		1564
28810.0054		1575
28810.0054		1577
28810.0054		1584
28810.0054		1622
28810.0054		1628
28810.0054		1632
28810.0054		1644
28810.0054		1646
28810.0054		1648
28810.0054		1649
28810.0054		1652
28810.0054		1674
28810.0054		1684
28810.0054		1687
28810.0054		1695
28810.0054		1702
28810.0054		1729
28810.0054		1733
28810.0054		1739
28810.0054		1740
28810.0054		1746
28810.0054		1781
28810.0054		1789
28810.0054		1792
28810.0054		1795
28810.0054		1798
28810.0054		1815
28810.0054		1819
28810.0054		1822
28810.0054		1824
28810.0054		1832
28810.0054		1850
28810.0054		1856
28810.0054		1870
28810.0054		1872
28810.0054		1875
28810.0054		1932
28810.0054		1954
28810.0054		1961
28810.0054		1967
28810.0054		1981
28810.0054		1987
28810.0054		1988
28810.0056		99
28810.0056		104
28810.0056		111
28810.0056		112
28810.0056		119
28810.0056		124
28810.0056		137
28810.0056		182
28810.0056		190
28810.0056		201
28810.0056		204
28810.0056		210
28810.0056		224
28810.0056		230
28810.0056		233
28810.0056		245
28810.0056		269
28810.0056		281
28810.0056		309
28810.0056		369
28810.0056		375
28810.0056		406
28810.0056		408
28810.0056		409
28810.0056		442
28810.0056		446
28810.0056		485
28810.0056		487
28810.0056		496
28810.0056		497
28810.0056		507
28810.0056		513
28810.0056		516
28810.0056		544
28810.0056		548
28810.0056		556
28810.0056		558
28810.0056		576
28810.0056		577
28810.0056		579
28810.0056		596
28810.0056		600
28810.0056		601
28810.0056		606
28810.0056		611
28810.0056		612
28810.0056		623
28810.0056		638
28810.0056		649
28810.0056		651
28810.0056		657
28810.0056		661
28810.0056		673
28810.0056		685
28810.0056		691
28810.0056		693
28810.0056		716
28810.0056		724
28810.0056		732
28810.0056		744
28810.0056		768
28810.0056		774
28810.0056		778
28810.0056		780
28810.0056		781
28810.0056		791
28810.0056		811
28810.0056		812
28810.0056		823
28810.0056		839
28810.0056		841
28810.0056		842
28810.0056		848
28810.0056		860
28810.0056		870
28810.0056		886
28810.0056		889
28810.0056		894
28810.0056		896
28810.0056		901
28810.0056		906
28810.0056		923
28810.0056		924
28810.0056		926
28810.0056		928
28810.0056		938
28810.0056		944
28810.0056		954
28810.0056		959
28810.0056		964
28810.0056		970
28810.0056		973
28810.0056		974
28810.0056		975
28810.0056		978
28810.0056		1009
28810.0056		1011
28810.0056		1015
28810.0056		1021
28810.0056		1033
28810.0056		1035
28810.0056		1048
28810.0056		1050
28810.0056		1056
28810.0056		1057
28810.0056		1060
28810.0056		1074
28810.0056		1080
28810.0056		1093
28810.0056		1101
28810.0056		1112
28810.0056		1118
28810.0056		1126
28810.0056		1132
28810.0056		1134
28810.0056		1135
28810.0056		1157
28810.0056		1158
28810.0056		1164
28810.0056		1180
28810.0056		1198
28810.0056		1200
28810.0056		1204
28810.0056		1219
28810.0056		1235
28810.0056		1245
28810.0056		1273
28810.0056		1282
28810.0056		1289
28810.0056		1296
28810.0056		1304
28810.0056		1307
28810.0056		1309
28810.0056		1310
28810.0056		1320
28810.0056		1356
28810.0056		1359
28810.0056		1364
28810.0056		1369
28810.0056		1373
28810.0056		1378
28810.0056		1385
28810.0056		1389
28810.0056		1397
28810.0056		1410
28810.0056		1414
28810.0056		1428
28810.0056		1434
28810.0056		1438
28810.0056		1449
28810.0056		1450
28810.0056		1469
28810.0056		1494
28810.0056		1510
28810.0056		1517
28810.0056		1537
28810.0056		1545
28810.0056		1546
28810.0056		1550
28810.0056		1560
28810.0056		1571
28810.0056		1582
28810.0056		1605
28810.0056		1612
28810.0056		1634
28810.0056		1641
28810.0056		1643
28810.0056		1680
28810.0056		1696
28810.0056		1699
28810.0056		1705
28810.0056		1720
28810.0056		1722
28810.0056		1730
28810.0056		1732
28810.0056		1756
28810.0056		1757
28810.0056		1764
28810.0056		1771
28810.0056		1772
28810.0056		1778
28810.0056		1796
28810.0056		1803
28810.0056		1808
28810.0056		1816
28810.0056		1825
28810.0056		1868
28810.0056		1873
28810.0056		1887
28810.0056		1893
28810.0056		1901
28810.0056		1902
28810.0056		1906
28810.0056		1918
28810.0056		1930
28810.0056		1937
28810.0056		1940
28810.0056		1963
28810.0056		1977
28810.0056		1984
28810.0058		92
28810.0058		98
28810.0058		122
28810.0058		136
28810.0058		158
28810.0058		183
28810.0058		198
28810.0058		209
28810.0058		227
28810.0058		231
28810.0058		232
28810.0058		265
28810.0058		274
28810.0058		275
28810.0058		276
28810.0058		285
28810.0058		291
28810.0058		299
28810.0058		317
28810.0058		320
28810.0058		322
28810.0058		328
28810.0058		347
28810.0058		355
28810.0058		365
28810.0058		391
28810.0058		414
28810.0058		425
28810.0058		431
28810.0058		449
28810.0058		451
28810.0058		460
28810.0058		472
28810.0058		473
28810.0058		490
28810.0058		512
28810.0058		521
28810.0058		522
28810.0058		525
28810.0058		560
28810.0058		566
28810.0058		604
28810.0058		605
28810.0058		645
28810.0058		646
28810.0058		664
28810.0058		679
28810.0058		697
28810.0058		704
28810.0058		709
28810.0058		713
28810.0058		720
28810.0058		736
28810.0058		742
28810.0058		748
28810.0058		765
28810.0058		785
28810.0058		819
28810.0058		825
28810.0058		831
28810.0058		875
28810.0058		880
28810.0058		882
28810.0058		905
28810.0058		912
28810.0058		940
28810.0058		941
28810.0058		977
28810.0058		980
28810.0058		985
28810.0058		1013
28810.0058		1019
28810.0058		1027
28810.0058		1039
28810.0058		1046
28810.0058		1053
28810.0058		1075
28810.0058		1094
28810.0058		1115
28810.0058		1128
28810.0058		1141
28810.0058		1147
28810.0058		1150
28810.0058		1151
28810.0058		1170
28810.0058		1172
28810.0058		1176
28810.0058		1186
28810.0058		1197
28810.0058		1211
28810.0058		1213
28810.0058		1223
28810.0058		1236
28810.0058		1237
28810.0058		1246
28810.0058		1250
28810.0058		1264
28810.0058		1272
28810.0058		1281
28810.0058		1295
28810.0058		1325
28810.0058		1327
28810.0058		1363
28810.0058		1374
28810.0058		1386
28810.0058		1420
28810.0058		1430
28810.0058		1435
28810.0058		1448
28810.0058		1455
28810.0058		1459
28810.0058		1460
28810.0058		1462
28810.0058		1491
28810.0058		1495
28810.0058		1504
28810.0058		1508
28810.0058		1512
28810.0058		1522
28810.0058		1532
28810.0058		1536
28810.0058		1544
28810.0058		1549
28810.0058		1570
28810.0058		1572
28810.0058		1578
28810.0058		1589
28810.0058		1639
28810.0058		1650
28810.0058		1654
28810.0058		1659
28810.0058		1686
28810.0058		1689
28810.0058		1728
28810.0058		1731
28810.0058		1735
28810.0058		1738
28810.0058		1745
28810.0058		1758
28810.0058		1782
28810.0058		1787
28810.0058		1811
28810.0058		1837
28810.0058		1851
28810.0058		1857
28810.0058		1862
28810.0058		1907
28810.0058		1911
28810.0058		1919
28810.0058		1925
28810.0058		1948
28810.0058		1950
28810.0058		1960
28810.0058		1968
28810.0058		1974
28810.0058		1995
28810.006		110
28810.006		115
28810.006		116
28810.006		152
28810.006		156
28810.006		157
28810.006		189
28810.006		234
28810.006		237
28810.006		247
28810.006		255
28810.006		286
28810.006		294
28810.006		301
28810.006		312
28810.006		314
28810.006		323
28810.006		325
28810.006		350
28810.006		354
28810.006		359
28810.006		386
28810.006		388
28810.006		394
28810.006		412
28810.006		465
28810.006		475
28810.006		514
28810.006		529
28810.006		533
28810.006		535
28810.006		536
28810.006		542
28810.006		563
28810.006		609
28810.006		624
28810.006		677
28810.006		681
28810.006		684
28810.006		698
28810.006		714
28810.006		723
28810.006		735
28810.006		741
28810.006		751
28810.006		754
28810.006		770
28810.006		779
28810.006		790
28810.006		794
28810.006		843
28810.006		846
28810.006		866
28810.006		872
28810.006		902
28810.006		904
28810.006		927
28810.006		930
28810.006		932
28810.006		946
28810.006		956
28810.006		982
28810.006		991
28810.006		993
28810.006		1002
28810.006		1005
28810.006		1028
28810.006		1110
28810.006		1144
28810.006		1173
28810.006		1174
28810.006		1184
28810.006		1191
28810.006		1192
28810.006		1216
28810.006		1222
28810.006		1225
28810.006		1238
28810.006		1243
28810.006		1329
28810.006		1333
28810.006		1377
28810.006		1393
28810.006		1409
28810.006		1418
28810.006		1446
28810.006		1447
28810.006		1451
28810.006		1471
28810.006		1473
28810.006		1500
28810.006		1518
28810.006		1553
28810.006		1555
28810.006		1563
28810.006		1566
28810.006		1574
28810.006		1592
28810.006		1623
28810.006		1625
28810.006		1635
28810.006		1672
28810.006		1682
28810.006		1690
28810.006		1698
28810.006		1727
28810.006		1741
28810.006		1797
28810.006		1800
28810.006		1849
28810.006		1869
28810.006		1871
28810.006		1878
28810.006		1894
28810.006		1912
28810.006		1913
28810.006		1931
28810.006		1933
28810.006		1936
28810.006		1946
28810.006		1989
28810.0062		89
28810.0062		94
28810.0062		106
28810.0062		127
28810.0062		155
28810.0062		168
28810.0062		184
28810.0062		187
28810.0062		252
28810.0062		263
28810.0062		290
28810.0062		305
28810.0062		384
28810.0062		392
28810.0062		396
28810.0062		399
28810.0062		429
28810.0062		526
28810.0062		528
28810.0062		547
28810.0062		551
28810.0062		565
28810.0062		571
28810.0062		573
28810.0062		584
28810.0062		590
28810.0062		602
28810.0062		652
28810.0062		655
28810.0062		674
28810.0062		718
28810.0062		729
28810.0062		731
28810.0062		758
28810.0062		759
28810.0062		760
28810.0062		764
28810.0062		827
28810.0062		828
28810.0062		857
28810.0062		869
28810.0062		919
28810.0062		962
28810.0062		1010
28810.0062		1045
28810.0062		1077
28810.0062		1107
28810.0062		1145
28810.0062		1156
28810.0062		1179
28810.0062		1190
28810.0062		1217
28810.0062		1232
28810.0062		1251
28810.0062		1292
28810.0062		1321
28810.0062		1348
28810.0062		1390
28810.0062		1408
28810.0062		1413
28810.0062		1415
28810.0062		1539
28810.0062		1586
28810.0062		1599
28810.0062		1613
28810.0062		1638
28810.0062		1647
28810.0062		1651
28810.0062		1786
28810.0062		1793
28810.0062		1806
28810.0062		1882
28810.0062		1908
28810.0062		1926
28810.0062		1938
28810.0062		1996
28810.0062		1997
28810.0062		1998
28810.0064		76
28810.0064		88
28810.0064		107
28810.0064		148
28810.0064		150
28810.0064		160
28810.0064		165
28810.0064		169
28810.0064		192
28810.0064		218
28810.0064		219
28810.0064		221
28810.0064		251
28810.0064		279
28810.0064		289
28810.0064		331
28810.0064		333
28810.0064		337
28810.0064		353
28810.0064		370
28810.0064		382
28810.0064		411
28810.0064		454
28810.0064		468
28810.0064		502
28810.0064		532
28810.0064		592
28810.0064		598
28810.0064		625
28810.0064		653
28810.0064		712
28810.0064		734
28810.0064		743
28810.0064		746
28810.0064		818
28810.0064		834
28810.0064		903
28810.0064		922
28810.0064		929
28810.0064		967
28810.0064		1086
28810.0064		1117
28810.0064		1160
28810.0064		1161
28810.0064		1209
28810.0064		1300
28810.0064		1336
28810.0064		1347
28810.0064		1361
28810.0064		1392
28810.0064		1403
28810.0064		1470
28810.0064		1505
28810.0064		1523
28810.0064		1527
28810.0064		1530
28810.0064		1556
28810.0064		1565
28810.0064		1581
28810.0064		1658
28810.0064		1667
28810.0064		1775
28810.0064		1840
28810.0064		1921
28810.0064		1947
28810.0064		1965
28810.0066		0
28810.0066		1
28810.0066		2
28810.0066		3
28810.0066		4
28810.0066		5
28810.0066		6
28810.0066		7
28810.0066		8
28810.0066		9
28810.0066		10
28810.0066		11
28810.0066		12
28810.0066		13
28810.0066		14
28810.0066		15
28810.0066		16
28810.0066		17
28810.0066		18
28810.0066		19
28810.0066		20
28810.0066		21
28810.0066		22
28810.0066		23
28810.0066		24
28810.0066		25
28810.0066		26
28810.0066		27
28810.0066		28
28810.0066		29
28810.0066		30
28810.0066		31
28810.0066		32
28810.0066		33
28810.0066		34
28810.0066		35
28810.0066		36
28810.0066		37
28810.0066		38
28810.0066		39
28810.0066		40
28810.0066		41
28810.0066		42
28810.0066		43
28810.0066		44
28810.0066		45
28810.0066		46
28810.0066		47
28810.0066		48
28810.0066		49
28810.0066		50
28810.0066		51
28810.0066		52
28810.0066		53
28810.0066		54
28810.0066		55
28810.0066		56
28810.0066		57
28810.0066		58
28810.0066		59
28810.0066		60
28810.0066		61
28810.0066		62
28810.0066		63
28810.0066		64
28810.0066		65
28810.0066		66
28810.0066		67
28810.0066		68
28810.0066		69
28810.0066		70
28810.0066		71
28810.0066		72
28810.0066		73
28810.0066		74
28810.0066		82
28810.0066		143
28810.0066		329
28810.0066		344
28810.0066		373
28810.0066		415
28810.0066		443
28810.0066		466
28810.0066		585
28810.0066		628
28810.0066		670
28810.0066		721
28810.0066		739
28810.0066		769
28810.0066		784
28810.0066		798
28810.0066		829
28810.0066		840
28810.0066		859
28810.0066		907
28810.0066		937
28810.0066		971
28810.0066		992
28810.0066		1088
28810.0066		1138
28810.0066		1143
28810.0066		1249
28810.0066		1461
28810.0066		1481
28810.0066		1482
28810.0066		1490
28810.0066		1683
28810.0066		1708
28810.0066		1753
28810.0066		1760
28810.0066		1784
28810.0066		1791
28810.0066		1964
28810.0066		1992
28810.0068		96
28810.0068		100
28810.0068		226
28810.0068		253
28810.0068		477
28810.0068		509
28810.0068		562
28810.0068		654
28810.0068		849
28810.0068		858
28810.0068		963
28810.0068		990
28810.0068		994
28810.0068		1020
28810.0068		1178
28810.0068		1242
28810.0068		1396
28810.0068		1457
28810.0068		1596
28810.0068		1602
28810.0068		1611
28810.0068		1670
28810.0068		1752
28810.0068		1790
28810.0068		1809
[truncated: 24,697 more rows]
