# Supplementary material for: Memory consolidation and improvement by synaptic tagging and capture in recurrent neural networks
Source: Commun Biol. 2021 Mar 3;4:275. doi: 10.1038/s42003-021-01778-y (PMC7977149; doi:10.1038/s42003-021-01778-y)
Supplement: Supplementary file 4 — Supplementary Data 2 [file 42003_2021_1778_MOESM4_ESM.zip › Figure 3f/8h-recall/20-08-25_01-20-05_spike_raster.txt]

28810		0
28810		1
28810		2
28810		3
28810		4
28810		5
28810		6
28810		7
28810		8
28810		9
28810		10
28810		11
28810		12
28810		13
28810		14
28810		15
28810		16
28810		17
28810		18
28810		19
28810		20
28810		21
28810		22
28810		23
28810		24
28810		25
28810		26
28810		27
28810		28
28810		29
28810		30
28810		31
28810		32
28810		33
28810		34
28810		35
28810		36
28810		37
28810		38
28810		39
28810		40
28810		41
28810		42
28810		43
28810		44
28810		45
28810		46
28810		47
28810		48
28810		49
28810		50
28810		51
28810		52
28810		53
28810		54
28810		55
28810		56
28810		57
28810		58
28810		59
28810		60
28810		61
28810		62
28810		63
28810		64
28810		65
28810		66
28810		67
28810		68
28810		69
28810		70
28810		71
28810		72
28810		73
28810		74
28810.0014		1897
28810.0022		0
28810.0022		1
28810.0022		2
28810.0022		3
28810.0022		4
28810.0022		5
28810.0022		6
28810.0022		7
28810.0022		8
28810.0022		9
28810.0022		10
28810.0022		11
28810.0022		12
28810.0022		13
28810.0022		14
28810.0022		15
28810.0022		16
28810.0022		17
28810.0022		18
28810.0022		19
28810.0022		20
28810.0022		21
28810.0022		22
28810.0022		23
28810.0022		24
28810.0022		25
28810.0022		26
28810.0022		27
28810.0022		28
28810.0022		29
28810.0022		30
28810.0022		31
28810.0022		32
28810.0022		33
28810.0022		34
28810.0022		35
28810.0022		36
28810.0022		37
28810.0022		38
28810.0022		39
28810.0022		40
28810.0022		41
28810.0022		42
28810.0022		43
28810.0022		44
28810.0022		45
28810.0022		46
28810.0022		47
28810.0022		48
28810.0022		49
28810.0022		50
28810.0022		51
28810.0022		52
28810.0022		53
28810.0022		54
28810.0022		55
28810.0022		56
28810.0022		57
28810.0022		58
28810.0022		59
28810.0022		60
28810.0022		61
28810.0022		62
28810.0022		63
28810.0022		64
28810.0022		65
28810.0022		66
28810.0022		67
28810.0022		68
28810.0022		69
28810.0022		70
28810.0022		71
28810.0022		72
28810.0022		73
28810.0022		74
28810.0032		501
28810.0032		639
28810.0032		1019
28810.0032		1024
28810.0032		1370
28810.0032		1679
28810.0032		1859
28810.0032		1865
28810.0032		1983
28810.0034		126
28810.0034		484
28810.0034		647
28810.0034		975
28810.0034		1283
28810.0034		1453
28810.0034		1567
28810.0034		1686
28810.0034		1771
28810.0034		1843
28810.0034		1846
28810.0034		1847
28810.0034		1877
28810.0034		1943
28810.0034		1958
28810.0034		1960
28810.0036		90
28810.0036		146
28810.0036		150
28810.0036		278
28810.0036		284
28810.0036		306
28810.0036		334
28810.0036		336
28810.0036		342
28810.0036		351
28810.0036		416
28810.0036		430
28810.0036		469
28810.0036		494
28810.0036		563
28810.0036		890
28810.0036		926
28810.0036		1000
28810.0036		1040
28810.0036		1060
28810.0036		1096
28810.0036		1104
28810.0036		1143
28810.0036		1150
28810.0036		1158
28810.0036		1188
28810.0036		1192
28810.0036		1197
28810.0036		1253
28810.0036		1254
28810.0036		1291
28810.0036		1455
28810.0036		1469
28810.0036		1574
28810.0036		1592
28810.0036		1600
28810.0036		1611
28810.0036		1719
28810.0036		1738
28810.0036		1752
28810.0036		1870
28810.0036		1874
28810.0036		1883
28810.0036		1905
28810.0036		1910
28810.0036		1940
28810.0038		80
28810.0038		132
28810.0038		188
28810.0038		199
28810.0038		241
28810.0038		294
28810.0038		318
28810.0038		324
28810.0038		339
28810.0038		346
28810.0038		369
28810.0038		381
28810.0038		460
28810.0038		491
28810.0038		502
28810.0038		530
28810.0038		540
28810.0038		558
28810.0038		694
28810.0038		717
28810.0038		747
28810.0038		767
28810.0038		776
28810.0038		808
28810.0038		945
28810.0038		981
28810.0038		997
28810.0038		998
28810.0038		1033
28810.0038		1038
28810.0038		1057
28810.0038		1069
28810.0038		1092
28810.0038		1101
28810.0038		1106
28810.0038		1134
28810.0038		1161
28810.0038		1236
28810.0038		1249
28810.0038		1290
28810.0038		1300
28810.0038		1352
28810.0038		1423
28810.0038		1424
28810.0038		1459
28810.0038		1474
28810.0038		1489
28810.0038		1510
28810.0038		1591
28810.0038		1607
28810.0038		1614
28810.0038		1615
28810.0038		1648
28810.0038		1668
28810.0038		1676
28810.0038		1698
28810.0038		1699
28810.0038		1736
28810.0038		1742
28810.0038		1789
28810.0038		1858
28810.0038		1888
28810.0038		1901
28810.0038		1919
28810.0038		1969
28810.0038		1973
28810.0038		1980
28810.004		85
28810.004		88
28810.004		101
28810.004		103
28810.004		111
28810.004		130
28810.004		131
28810.004		134
28810.004		135
28810.004		151
28810.004		167
28810.004		170
28810.004		192
28810.004		206
28810.004		208
28810.004		231
28810.004		237
28810.004		287
28810.004		337
28810.004		344
28810.004		360
28810.004		375
28810.004		394
28810.004		396
28810.004		541
28810.004		557
28810.004		588
28810.004		591
28810.004		605
28810.004		606
28810.004		607
28810.004		616
28810.004		642
28810.004		667
28810.004		669
28810.004		675
28810.004		695
28810.004		718
28810.004		733
28810.004		795
28810.004		823
28810.004		826
28810.004		844
28810.004		854
28810.004		891
28810.004		901
28810.004		956
28810.004		968
28810.004		1008
28810.004		1018
28810.004		1030
28810.004		1035
28810.004		1046
28810.004		1052
28810.004		1165
28810.004		1185
28810.004		1210
28810.004		1211
28810.004		1225
28810.004		1265
28810.004		1296
28810.004		1297
28810.004		1323
28810.004		1334
28810.004		1357
28810.004		1366
28810.004		1379
28810.004		1425
28810.004		1464
28810.004		1472
28810.004		1487
28810.004		1524
28810.004		1531
28810.004		1539
28810.004		1548
28810.004		1562
28810.004		1602
28810.004		1616
28810.004		1626
28810.004		1649
28810.004		1651
28810.004		1671
28810.004		1674
28810.004		1677
28810.004		1723
28810.004		1733
28810.004		1765
28810.004		1779
28810.004		1797
28810.004		1804
28810.004		1807
28810.004		1818
28810.004		1842
28810.004		1875
28810.004		1906
28810.004		1909
28810.004		1915
28810.004		1923
28810.004		1924
28810.004		1928
28810.004		1953
28810.004		1986
28810.004		1987
28810.0042		115
28810.0042		120
28810.0042		207
28810.0042		217
28810.0042		235
28810.0042		240
28810.0042		242
28810.0042		352
28810.0042		362
28810.0042		390
28810.0042		393
28810.0042		403
28810.0042		408
28810.0042		444
28810.0042		448
28810.0042		455
28810.0042		511
28810.0042		512
28810.0042		590
28810.0042		624
28810.0042		637
28810.0042		660
28810.0042		682
28810.0042		690
28810.0042		706
28810.0042		749
28810.0042		750
28810.0042		773
28810.0042		787
28810.0042		830
28810.0042		855
28810.0042		864
28810.0042		939
28810.0042		960
28810.0042		977
28810.0042		983
28810.0042		985
28810.0042		989
28810.0042		1028
28810.0042		1064
28810.0042		1072
28810.0042		1094
28810.0042		1163
28810.0042		1177
28810.0042		1201
28810.0042		1215
28810.0042		1279
28810.0042		1298
28810.0042		1311
28810.0042		1316
28810.0042		1382
28810.0042		1475
28810.0042		1493
28810.0042		1578
28810.0042		1582
28810.0042		1596
28810.0042		1601
28810.0042		1637
28810.0042		1656
28810.0042		1692
28810.0042		1703
28810.0042		1704
28810.0042		1706
28810.0042		1715
28810.0042		1747
28810.0042		1759
28810.0042		1764
28810.0042		1772
28810.0042		1792
28810.0042		1810
28810.0042		1833
28810.0042		1844
28810.0042		1845
28810.0042		1856
28810.0042		1876
28810.0042		1900
28810.0042		1935
28810.0042		1950
28810.0042		1962
28810.0042		1985
28810.0044		0
28810.0044		1
28810.0044		2
28810.0044		3
28810.0044		4
28810.0044		5
28810.0044		6
28810.0044		7
28810.0044		8
28810.0044		9
28810.0044		10
28810.0044		11
28810.0044		12
28810.0044		13
28810.0044		14
28810.0044		15
28810.0044		16
28810.0044		17
28810.0044		18
28810.0044		19
28810.0044		20
28810.0044		21
28810.0044		22
28810.0044		23
28810.0044		24
28810.0044		25
28810.0044		26
28810.0044		27
28810.0044		28
28810.0044		29
28810.0044		30
28810.0044		31
28810.0044		32
28810.0044		33
28810.0044		34
28810.0044		35
28810.0044		36
28810.0044		37
28810.0044		38
28810.0044		39
28810.0044		40
28810.0044		41
28810.0044		42
28810.0044		43
28810.0044		44
28810.0044		45
28810.0044		46
28810.0044		47
28810.0044		48
28810.0044		49
28810.0044		50
28810.0044		51
28810.0044		52
28810.0044		53
28810.0044		54
28810.0044		55
28810.0044		56
28810.0044		57
28810.0044		58
28810.0044		59
28810.0044		60
28810.0044		61
28810.0044		62
28810.0044		63
28810.0044		64
28810.0044		65
28810.0044		66
28810.0044		67
28810.0044		68
28810.0044		69
28810.0044		70
28810.0044		71
28810.0044		72
28810.0044		73
28810.0044		74
28810.0044		82
28810.0044		95
28810.0044		114
28810.0044		144
28810.0044		154
28810.0044		201
28810.0044		249
28810.0044		266
28810.0044		302
28810.0044		315
28810.0044		319
28810.0044		327
28810.0044		350
28810.0044		361
28810.0044		368
28810.0044		374
28810.0044		383
28810.0044		420
28810.0044		441
28810.0044		453
28810.0044		458
28810.0044		478
28810.0044		489
28810.0044		559
28810.0044		572
28810.0044		594
28810.0044		600
28810.0044		621
28810.0044		635
28810.0044		651
28810.0044		666
28810.0044		668
28810.0044		671
28810.0044		737
28810.0044		759
28810.0044		762
28810.0044		783
28810.0044		786
28810.0044		789
28810.0044		790
28810.0044		862
28810.0044		881
28810.0044		884
28810.0044		887
28810.0044		943
28810.0044		952
28810.0044		959
28810.0044		974
28810.0044		984
28810.0044		1011
28810.0044		1032
28810.0044		1048
28810.0044		1079
28810.0044		1091
28810.0044		1093
28810.0044		1109
28810.0044		1153
28810.0044		1182
28810.0044		1195
28810.0044		1213
28810.0044		1214
28810.0044		1221
28810.0044		1235
28810.0044		1260
28810.0044		1301
28810.0044		1318
28810.0044		1319
28810.0044		1343
28810.0044		1353
28810.0044		1360
28810.0044		1378
28810.0044		1381
28810.0044		1387
28810.0044		1391
28810.0044		1395
28810.0044		1401
28810.0044		1429
28810.0044		1445
28810.0044		1467
28810.0044		1488
28810.0044		1511
28810.0044		1512
28810.0044		1543
28810.0044		1553
28810.0044		1558
28810.0044		1597
28810.0044		1628
28810.0044		1636
28810.0044		1643
28810.0044		1678
28810.0044		1680
28810.0044		1684
28810.0044		1728
28810.0044		1735
28810.0044		1766
28810.0044		1780
28810.0044		1795
28810.0044		1821
28810.0044		1830
28810.0044		1863
28810.0044		1869
28810.0044		1872
28810.0044		1882
28810.0044		1884
28810.0044		1893
28810.0044		1895
28810.0044		1922
28810.0044		1932
28810.0044		1936
28810.0044		1942
28810.0044		1952
28810.0044		1978
28810.0044		1984
28810.0044		1993
28810.0044		1999
28810.0046		97
28810.0046		105
28810.0046		119
28810.0046		159
28810.0046		164
28810.0046		172
28810.0046		177
28810.0046		193
28810.0046		212
28810.0046		213
28810.0046		225
28810.0046		260
28810.0046		273
28810.0046		286
28810.0046		289
28810.0046		292
28810.0046		300
28810.0046		314
28810.0046		321
28810.0046		343
28810.0046		347
28810.0046		372
28810.0046		378
28810.0046		386
28810.0046		410
28810.0046		426
28810.0046		445
28810.0046		447
28810.0046		454
28810.0046		467
28810.0046		483
28810.0046		490
28810.0046		510
28810.0046		513
28810.0046		571
28810.0046		578
28810.0046		604
28810.0046		626
28810.0046		656
28810.0046		661
28810.0046		715
28810.0046		720
28810.0046		763
28810.0046		805
28810.0046		807
28810.0046		839
28810.0046		852
28810.0046		865
28810.0046		875
28810.0046		883
28810.0046		905
28810.0046		911
28810.0046		916
28810.0046		921
28810.0046		933
28810.0046		942
28810.0046		946
28810.0046		947
28810.0046		948
28810.0046		957
28810.0046		988
28810.0046		999
28810.0046		1005
28810.0046		1017
28810.0046		1068
28810.0046		1071
28810.0046		1077
28810.0046		1081
28810.0046		1082
28810.0046		1149
28810.0046		1162
28810.0046		1181
28810.0046		1190
28810.0046		1216
28810.0046		1231
28810.0046		1239
28810.0046		1246
28810.0046		1255
28810.0046		1270
28810.0046		1328
28810.0046		1329
28810.0046		1348
28810.0046		1351
28810.0046		1369
28810.0046		1375
28810.0046		1414
28810.0046		1433
28810.0046		1437
28810.0046		1506
28810.0046		1528
28810.0046		1538
28810.0046		1542
28810.0046		1585
28810.0046		1590
28810.0046		1609
28810.0046		1613
28810.0046		1617
28810.0046		1629
28810.0046		1631
28810.0046		1632
28810.0046		1645
28810.0046		1666
28810.0046		1688
28810.0046		1694
28810.0046		1708
28810.0046		1711
28810.0046		1744
28810.0046		1748
28810.0046		1750
28810.0046		1763
28810.0046		1767
28810.0046		1798
28810.0046		1802
28810.0046		1835
28810.0046		1841
28810.0046		1853
28810.0046		1873
28810.0046		1879
28810.0046		1892
28810.0046		1902
28810.0046		1913
28810.0046		1916
28810.0046		1926
28810.0046		1931
28810.0046		1933
28810.0046		1934
28810.0046		1941
28810.0046		1971
28810.0046		1981
28810.0046		1982
28810.0046		1988
28810.0046		1991
28810.0048		116
28810.0048		163
28810.0048		186
28810.0048		221
28810.0048		229
28810.0048		238
28810.0048		267
28810.0048		280
28810.0048		296
28810.0048		384
28810.0048		397
28810.0048		400
28810.0048		401
28810.0048		404
28810.0048		419
28810.0048		425
28810.0048		459
28810.0048		495
28810.0048		500
28810.0048		504
28810.0048		536
28810.0048		537
28810.0048		548
28810.0048		553
28810.0048		561
28810.0048		565
28810.0048		574
28810.0048		582
28810.0048		583
28810.0048		612
28810.0048		640
28810.0048		658
28810.0048		662
28810.0048		687
28810.0048		703
28810.0048		752
28810.0048		758
28810.0048		820
28810.0048		846
28810.0048		850
28810.0048		879
28810.0048		898
28810.0048		923
28810.0048		929
28810.0048		955
28810.0048		964
28810.0048		994
28810.0048		1009
28810.0048		1026
28810.0048		1056
28810.0048		1090
28810.0048		1107
28810.0048		1111
28810.0048		1114
28810.0048		1116
28810.0048		1122
28810.0048		1128
28810.0048		1130
28810.0048		1135
28810.0048		1180
28810.0048		1199
28810.0048		1208
28810.0048		1212
28810.0048		1240
28810.0048		1309
28810.0048		1339
28810.0048		1367
28810.0048		1372
28810.0048		1392
28810.0048		1398
28810.0048		1432
28810.0048		1436
28810.0048		1449
28810.0048		1477
28810.0048		1501
28810.0048		1519
28810.0048		1529
28810.0048		1546
28810.0048		1549
28810.0048		1564
28810.0048		1571
28810.0048		1573
28810.0048		1580
28810.0048		1584
28810.0048		1587
28810.0048		1630
28810.0048		1642
28810.0048		1662
28810.0048		1673
28810.0048		1681
28810.0048		1689
28810.0048		1705
28810.0048		1713
28810.0048		1720
28810.0048		1758
28810.0048		1762
28810.0048		1776
28810.0048		1791
28810.0048		1812
28810.0048		1813
28810.0048		1819
28810.0048		1826
28810.0048		1831
28810.0048		1861
28810.0048		1886
28810.0048		1899
28810.0048		1956
28810.0048		1990
28810.005		81
28810.005		84
28810.005		133
28810.005		147
28810.005		149
28810.005		157
28810.005		176
28810.005		180
28810.005		216
28810.005		245
28810.005		281
28810.005		308
28810.005		363
28810.005		365
28810.005		405
28810.005		413
28810.005		439
28810.005		457
28810.005		462
28810.005		493
28810.005		516
28810.005		547
28810.005		569
28810.005		589
28810.005		609
28810.005		680
28810.005		685
28810.005		700
28810.005		708
28810.005		743
28810.005		745
28810.005		799
28810.005		822
28810.005		838
28810.005		868
28810.005		896
28810.005		919
28810.005		1001
28810.005		1016
28810.005		1029
28810.005		1067
28810.005		1118
28810.005		1120
28810.005		1125
28810.005		1140
28810.005		1186
28810.005		1243
28810.005		1263
28810.005		1277
28810.005		1281
28810.005		1282
28810.005		1289
28810.005		1304
28810.005		1325
28810.005		1332
28810.005		1338
28810.005		1342
28810.005		1349
28810.005		1365
28810.005		1404
28810.005		1405
28810.005		1435
28810.005		1454
28810.005		1485
28810.005		1527
28810.005		1552
28810.005		1566
28810.005		1576
28810.005		1586
28810.005		1620
28810.005		1624
28810.005		1633
28810.005		1641
28810.005		1672
28810.005		1682
28810.005		1716
28810.005		1721
28810.005		1722
28810.005		1730
28810.005		1734
28810.005		1740
28810.005		1770
28810.005		1775
28810.005		1799
28810.005		1814
28810.005		1820
28810.005		1822
28810.005		1829
28810.005		1849
28810.005		1881
28810.005		1914
28810.005		1945
28810.005		1977
28810.005		1994
28810.0052		75
28810.0052		104
28810.0052		106
28810.0052		112
28810.0052		128
28810.0052		196
28810.0052		227
28810.0052		236
28810.0052		277
28810.0052		283
28810.0052		304
28810.0052		325
28810.0052		367
28810.0052		387
28810.0052		421
28810.0052		432
28810.0052		464
28810.0052		497
28810.0052		517
28810.0052		538
28810.0052		602
28810.0052		608
28810.0052		613
28810.0052		681
28810.0052		716
28810.0052		735
28810.0052		774
28810.0052		793
28810.0052		813
28810.0052		829
28810.0052		847
28810.0052		882
28810.0052		917
28810.0052		924
28810.0052		936
28810.0052		967
28810.0052		980
28810.0052		982
28810.0052		987
28810.0052		1054
28810.0052		1103
28810.0052		1133
28810.0052		1168
28810.0052		1183
28810.0052		1205
28810.0052		1207
28810.0052		1227
28810.0052		1280
28810.0052		1363
28810.0052		1383
28810.0052		1384
28810.0052		1407
28810.0052		1410
28810.0052		1412
28810.0052		1419
28810.0052		1479
28810.0052		1482
28810.0052		1495
28810.0052		1500
28810.0052		1502
28810.0052		1517
28810.0052		1536
28810.0052		1559
28810.0052		1569
28810.0052		1575
28810.0052		1579
28810.0052		1598
28810.0052		1707
28810.0052		1727
28810.0052		1782
28810.0052		1796
28810.0052		1808
28810.0052		1850
28810.0052		1860
28810.0052		1878
28810.0052		1889
28810.0052		1918
28810.0052		1976
28810.0054		77
28810.0054		86
28810.0054		91
28810.0054		94
28810.0054		107
28810.0054		108
28810.0054		113
28810.0054		137
28810.0054		139
28810.0054		152
28810.0054		153
28810.0054		178
28810.0054		182
28810.0054		185
28810.0054		190
28810.0054		198
28810.0054		203
28810.0054		204
28810.0054		205
28810.0054		210
28810.0054		211
28810.0054		214
28810.0054		215
28810.0054		222
28810.0054		224
28810.0054		243
28810.0054		247
28810.0054		250
28810.0054		253
28810.0054		254
28810.0054		255
28810.0054		256
28810.0054		261
28810.0054		270
28810.0054		271
28810.0054		279
28810.0054		288
28810.0054		297
28810.0054		307
28810.0054		309
28810.0054		311
28810.0054		320
28810.0054		322
28810.0054		330
28810.0054		338
28810.0054		364
28810.0054		376
28810.0054		377
28810.0054		391
28810.0054		395
28810.0054		399
28810.0054		422
28810.0054		429
28810.0054		438
28810.0054		440
28810.0054		450
28810.0054		463
28810.0054		474
28810.0054		486
28810.0054		499
28810.0054		515
28810.0054		519
28810.0054		521
28810.0054		522
28810.0054		533
28810.0054		535
28810.0054		543
28810.0054		545
28810.0054		560
28810.0054		564
28810.0054		568
28810.0054		586
28810.0054		587
28810.0054		596
28810.0054		599
28810.0054		610
28810.0054		614
28810.0054		615
28810.0054		623
28810.0054		630
28810.0054		632
28810.0054		634
28810.0054		652
28810.0054		663
28810.0054		665
28810.0054		670
28810.0054		672
28810.0054		673
28810.0054		683
28810.0054		684
28810.0054		696
28810.0054		697
28810.0054		702
28810.0054		705
28810.0054		726
28810.0054		736
28810.0054		739
28810.0054		742
28810.0054		744
28810.0054		746
28810.0054		753
28810.0054		754
28810.0054		755
28810.0054		765
28810.0054		775
28810.0054		778
28810.0054		781
28810.0054		811
28810.0054		814
28810.0054		819
28810.0054		821
28810.0054		824
28810.0054		831
28810.0054		834
28810.0054		840
28810.0054		843
28810.0054		849
28810.0054		899
28810.0054		907
28810.0054		915
28810.0054		931
28810.0054		935
28810.0054		938
28810.0054		941
28810.0054		944
28810.0054		954
28810.0054		958
28810.0054		966
28810.0054		969
28810.0054		973
28810.0054		993
28810.0054		1002
28810.0054		1004
28810.0054		1023
28810.0054		1027
28810.0054		1031
28810.0054		1034
28810.0054		1042
28810.0054		1050
28810.0054		1053
28810.0054		1065
28810.0054		1070
28810.0054		1078
28810.0054		1083
28810.0054		1105
28810.0054		1110
28810.0054		1121
28810.0054		1123
28810.0054		1129
28810.0054		1137
28810.0054		1139
28810.0054		1142
28810.0054		1144
28810.0054		1147
28810.0054		1148
28810.0054		1151
28810.0054		1157
28810.0054		1171
28810.0054		1198
28810.0054		1200
28810.0054		1233
28810.0054		1237
28810.0054		1242
28810.0054		1244
28810.0054		1245
28810.0054		1252
28810.0054		1256
28810.0054		1274
28810.0054		1284
28810.0054		1287
28810.0054		1292
28810.0054		1294
28810.0054		1302
28810.0054		1312
28810.0054		1361
28810.0054		1376
28810.0054		1421
28810.0054		1422
28810.0054		1439
28810.0054		1442
28810.0054		1450
28810.0054		1457
28810.0054		1461
28810.0054		1463
28810.0054		1471
28810.0054		1491
28810.0054		1498
28810.0054		1526
28810.0054		1530
28810.0054		1532
28810.0054		1535
28810.0054		1537
28810.0054		1540
28810.0054		1544
28810.0054		1551
28810.0054		1556
28810.0054		1565
28810.0054		1583
28810.0054		1588
28810.0054		1589
28810.0054		1595
28810.0054		1605
28810.0054		1606
28810.0054		1621
28810.0054		1634
28810.0054		1644
28810.0054		1646
28810.0054		1653
28810.0054		1655
28810.0054		1660
28810.0054		1675
28810.0054		1691
28810.0054		1709
28810.0054		1712
28810.0054		1717
28810.0054		1737
28810.0054		1753
28810.0054		1756
28810.0054		1757
28810.0054		1760
28810.0054		1761
28810.0054		1769
28810.0054		1773
28810.0054		1778
28810.0054		1788
28810.0054		1801
28810.0054		1803
28810.0054		1806
28810.0054		1811
28810.0054		1815
28810.0054		1827
28810.0054		1834
28810.0054		1857
28810.0054		1864
28810.0054		1867
28810.0054		1868
28810.0054		1887
28810.0054		1890
28810.0054		1891
28810.0054		1898
28810.0054		1903
28810.0054		1904
28810.0054		1920
28810.0054		1925
28810.0054		1927
28810.0054		1929
28810.0054		1930
28810.0054		1937
28810.0054		1944
28810.0054		1947
28810.0054		1957
28810.0054		1967
28810.0054		1974
28810.0056		83
28810.0056		99
28810.0056		102
28810.0056		118
28810.0056		123
28810.0056		165
28810.0056		166
28810.0056		183
28810.0056		191
28810.0056		202
28810.0056		218
28810.0056		220
28810.0056		228
28810.0056		230
28810.0056		239
28810.0056		252
28810.0056		258
28810.0056		263
28810.0056		268
28810.0056		285
28810.0056		293
28810.0056		312
28810.0056		326
28810.0056		353
28810.0056		382
28810.0056		388
28810.0056		398
28810.0056		412
28810.0056		418
28810.0056		424
28810.0056		434
28810.0056		436
28810.0056		437
28810.0056		446
28810.0056		461
28810.0056		466
28810.0056		468
28810.0056		471
28810.0056		476
28810.0056		479
28810.0056		496
28810.0056		505
28810.0056		518
28810.0056		520
28810.0056		527
28810.0056		528
28810.0056		529
28810.0056		532
28810.0056		550
28810.0056		566
28810.0056		567
28810.0056		576
28810.0056		579
28810.0056		593
28810.0056		598
28810.0056		603
28810.0056		620
28810.0056		625
28810.0056		648
28810.0056		676
28810.0056		677
28810.0056		686
28810.0056		691
28810.0056		693
28810.0056		701
28810.0056		712
28810.0056		713
28810.0056		719
28810.0056		723
28810.0056		728
28810.0056		731
28810.0056		734
28810.0056		756
28810.0056		757
28810.0056		761
28810.0056		766
28810.0056		768
28810.0056		770
28810.0056		772
28810.0056		785
28810.0056		791
28810.0056		801
28810.0056		806
28810.0056		815
28810.0056		816
28810.0056		825
28810.0056		836
28810.0056		841
28810.0056		851
28810.0056		859
28810.0056		861
28810.0056		872
28810.0056		873
28810.0056		877
28810.0056		886
28810.0056		892
28810.0056		906
28810.0056		912
28810.0056		925
28810.0056		1021
28810.0056		1047
28810.0056		1088
28810.0056		1097
28810.0056		1099
28810.0056		1124
28810.0056		1145
28810.0056		1146
28810.0056		1155
28810.0056		1187
28810.0056		1204
28810.0056		1222
28810.0056		1223
28810.0056		1230
28810.0056		1248
28810.0056		1259
28810.0056		1262
28810.0056		1269
28810.0056		1276
28810.0056		1278
28810.0056		1285
28810.0056		1293
28810.0056		1295
28810.0056		1308
28810.0056		1313
28810.0056		1317
28810.0056		1326
28810.0056		1333
28810.0056		1356
28810.0056		1358
28810.0056		1368
28810.0056		1374
28810.0056		1385
28810.0056		1399
28810.0056		1413
28810.0056		1418
28810.0056		1434
28810.0056		1438
28810.0056		1441
28810.0056		1452
28810.0056		1456
28810.0056		1465
28810.0056		1478
28810.0056		1480
28810.0056		1494
28810.0056		1505
28810.0056		1514
28810.0056		1518
28810.0056		1521
28810.0056		1522
28810.0056		1533
28810.0056		1554
28810.0056		1557
28810.0056		1560
28810.0056		1570
28810.0056		1577
28810.0056		1594
28810.0056		1623
28810.0056		1625
28810.0056		1640
28810.0056		1650
28810.0056		1654
28810.0056		1659
28810.0056		1661
28810.0056		1665
28810.0056		1669
28810.0056		1700
28810.0056		1710
28810.0056		1729
28810.0056		1743
28810.0056		1746
28810.0056		1751
28810.0056		1768
28810.0056		1781
28810.0056		1783
28810.0056		1785
28810.0056		1787
28810.0056		1805
28810.0056		1809
28810.0056		1824
28810.0056		1825
28810.0056		1852
28810.0056		1939
28810.0056		1949
28810.0056		1955
28810.0056		1961
28810.0056		1970
28810.0056		1989
28810.0058		110
28810.0058		124
28810.0058		125
28810.0058		141
28810.0058		148
28810.0058		162
28810.0058		189
28810.0058		195
28810.0058		232
28810.0058		264
28810.0058		274
28810.0058		275
28810.0058		299
28810.0058		301
28810.0058		316
28810.0058		333
28810.0058		345
28810.0058		355
28810.0058		356
28810.0058		371
28810.0058		385
28810.0058		389
28810.0058		414
28810.0058		417
28810.0058		423
28810.0058		435
28810.0058		452
28810.0058		475
28810.0058		506
28810.0058		508
28810.0058		514
28810.0058		549
28810.0058		570
28810.0058		595
28810.0058		601
28810.0058		611
28810.0058		619
28810.0058		629
28810.0058		638
28810.0058		674
28810.0058		679
28810.0058		689
28810.0058		692
28810.0058		698
28810.0058		709
28810.0058		710
28810.0058		721
28810.0058		724
28810.0058		729
28810.0058		732
28810.0058		751
28810.0058		760
28810.0058		769
28810.0058		771
28810.0058		780
28810.0058		792
28810.0058		812
28810.0058		827
28810.0058		835
28810.0058		842
28810.0058		845
28810.0058		874
28810.0058		888
28810.0058		889
28810.0058		894
28810.0058		897
28810.0058		902
28810.0058		908
28810.0058		927
28810.0058		937
28810.0058		940
28810.0058		1055
28810.0058		1059
28810.0058		1080
28810.0058		1102
28810.0058		1113
28810.0058		1119
28810.0058		1127
28810.0058		1132
28810.0058		1141
28810.0058		1159
28810.0058		1160
28810.0058		1164
28810.0058		1176
28810.0058		1179
28810.0058		1184
28810.0058		1196
28810.0058		1219
28810.0058		1247
28810.0058		1250
28810.0058		1257
28810.0058		1261
28810.0058		1271
28810.0058		1272
28810.0058		1305
28810.0058		1307
28810.0058		1327
28810.0058		1335
28810.0058		1336
28810.0058		1337
28810.0058		1350
28810.0058		1364
28810.0058		1371
28810.0058		1396
28810.0058		1402
28810.0058		1403
28810.0058		1415
28810.0058		1444
28810.0058		1447
28810.0058		1451
28810.0058		1466
28810.0058		1490
28810.0058		1504
28810.0058		1507
28810.0058		1523
28810.0058		1563
28810.0058		1593
28810.0058		1610
28810.0058		1622
28810.0058		1639
28810.0058		1658
28810.0058		1664
28810.0058		1667
28810.0058		1695
28810.0058		1718
28810.0058		1725
28810.0058		1731
28810.0058		1739
28810.0058		1755
28810.0058		1840
28810.0058		1851
28810.0058		1897
28810.0058		1921
28810.0058		1951
28810.0058		1965
28810.0058		1979
28810.006		87
28810.006		89
28810.006		109
28810.006		142
28810.006		156
28810.006		158
28810.006		160
28810.006		174
28810.006		187
28810.006		223
28810.006		246
28810.006		251
28810.006		282
28810.006		290
28810.006		305
28810.006		317
28810.006		323
28810.006		366
28810.006		373
28810.006		409
28810.006		411
28810.006		477
28810.006		481
28810.006		531
28810.006		554
28810.006		556
28810.006		562
28810.006		580
28810.006		581
28810.006		584
28810.006		617
28810.006		622
28810.006		628
28810.006		646
28810.006		649
28810.006		659
28810.006		725
28810.006		740
28810.006		741
28810.006		748
28810.006		764
28810.006		784
28810.006		794
28810.006		809
28810.006		828
28810.006		833
28810.006		857
28810.006		867
28810.006		869
28810.006		878
28810.006		880
28810.006		885
28810.006		893
28810.006		903
28810.006		914
28810.006		930
28810.006		949
28810.006		951
28810.006		965
28810.006		970
28810.006		1014
28810.006		1041
28810.006		1045
28810.006		1084
28810.006		1108
28810.006		1115
28810.006		1156
28810.006		1203
28810.006		1267
28810.006		1273
28810.006		1310
28810.006		1322
28810.006		1347
28810.006		1354
28810.006		1373
28810.006		1389
28810.006		1390
28810.006		1393
28810.006		1400
28810.006		1408
28810.006		1428
28810.006		1431
28810.006		1440
28810.006		1448
28810.006		1468
28810.006		1481
28810.006		1503
28810.006		1508
28810.006		1541
28810.006		1547
28810.006		1581
28810.006		1619
28810.006		1652
28810.006		1663
28810.006		1679
28810.006		1690
28810.006		1693
28810.006		1714
28810.006		1741
28810.006		1754
28810.006		1794
28810.006		1800
28810.006		1817
28810.006		1862
28810.006		1894
28810.006		1896
28810.006		1911
28810.006		1946
28810.006		1968
28810.006		1998
28810.0062		173
28810.0062		184
28810.0062		209
28810.0062		265
28810.0062		328
28810.0062		407
28810.0062		415
28810.0062		431
28810.0062		449
28810.0062		472
28810.0062		487
28810.0062		523
28810.0062		542
28810.0062		585
28810.0062		627
28810.0062		644
28810.0062		645
28810.0062		688
28810.0062		714
28810.0062		782
28810.0062		788
28810.0062		817
28810.0062		832
28810.0062		866
28810.0062		910
28810.0062		978
28810.0062		986
28810.0062		995
28810.0062		1003
28810.0062		1013
28810.0062		1015
28810.0062		1036
28810.0062		1063
28810.0062		1086
28810.0062		1087
28810.0062		1089
28810.0062		1112
28810.0062		1126
28810.0062		1152
28810.0062		1172
28810.0062		1173
28810.0062		1174
28810.0062		1238
28810.0062		1264
28810.0062		1303
28810.0062		1330
28810.0062		1344
28810.0062		1386
28810.0062		1430
28810.0062		1446
28810.0062		1515
28810.0062		1516
28810.0062		1550
28810.0062		1603
28810.0062		1627
28810.0062		1647
28810.0062		1696
28810.0062		1828
28810.0062		1854
28810.0062		1859
28810.0062		1871
28810.0062		1907
28810.0062		1912
28810.0062		1959
28810.0062		1963
28810.0062		1997
28810.0064		121
28810.0064		136
28810.0064		244
28810.0064		257
28810.0064		298
28810.0064		303
28810.0064		359
28810.0064		380
28810.0064		427
28810.0064		442
28810.0064		443
28810.0064		501
28810.0064		507
28810.0064		526
28810.0064		534
28810.0064		592
28810.0064		639
28810.0064		641
28810.0064		653
28810.0064		664
28810.0064		722
28810.0064		730
28810.0064		779
28810.0064		797
28810.0064		800
28810.0064		900
28810.0064		904
28810.0064		928
28810.0064		950
28810.0064		953
28810.0064		962
28810.0064		963
28810.0064		972
28810.0064		979
28810.0064		991
28810.0064		1007
28810.0064		1020
28810.0064		1074
28810.0064		1117
28810.0064		1166
28810.0064		1178
28810.0064		1193
28810.0064		1251
28810.0064		1324
28810.0064		1341
28810.0064		1388
28810.0064		1534
28810.0064		1604
28810.0064		1687
28810.0064		1732
28810.0064		1774
28810.0064		1784
28810.0064		1865
28810.0064		1880
28810.0064		1885
28810.0064		1948
28810.0064		1954
28810.0064		1964
28810.0064		1983
28810.0064		1995
28810.0066		0
28810.0066		1
28810.0066		2
28810.0066		3
28810.0066		4
28810.0066		5
28810.0066		6
28810.0066		7
28810.0066		8
28810.0066		9
28810.0066		10
28810.0066		11
28810.0066		12
28810.0066		13
28810.0066		14
28810.0066		15
28810.0066		16
28810.0066		17
28810.0066		18
28810.0066		19
28810.0066		20
28810.0066		21
28810.0066		22
28810.0066		23
28810.0066		24
28810.0066		25
28810.0066		26
28810.0066		27
28810.0066		28
28810.0066		29
28810.0066		30
28810.0066		31
28810.0066		32
28810.0066		33
28810.0066		34
28810.0066		35
28810.0066		36
28810.0066		37
28810.0066		38
28810.0066		39
28810.0066		40
28810.0066		41
28810.0066		42
28810.0066		43
28810.0066		44
28810.0066		45
28810.0066		46
28810.0066		47
28810.0066		48
28810.0066		49
28810.0066		50
28810.0066		51
28810.0066		52
28810.0066		53
28810.0066		54
28810.0066		55
28810.0066		56
28810.0066		57
28810.0066		58
28810.0066		59
28810.0066		60
28810.0066		61
28810.0066		62
28810.0066		63
28810.0066		64
28810.0066		65
28810.0066		66
28810.0066		67
28810.0066		68
28810.0066		69
28810.0066		70
28810.0066		71
28810.0066		72
28810.0066		73
28810.0066		74
28810.0066		90
28810.0066		276
28810.0066		370
28810.0066		451
28810.0066		498
28810.0066		503
28810.0066		524
28810.0066		525
28810.0066		539
28810.0066		647
28810.0066		895
28810.0066		945
28810.0066		1040
28810.0066		1058
28810.0066		1075
28810.0066		1143
28810.0066		1167
28810.0066		1191
28810.0066		1220
28810.0066		1232
28810.0066		1286
28810.0066		1346
28810.0066		1359
28810.0066		1370
28810.0066		1406
28810.0066		1420
28810.0066		1427
28810.0066		1453
28810.0066		1635
28810.0066		1816
28810.0066		1839
28810.0066		1905
28810.0066		1943
28810.0066		1960
28810.0066		1972
28810.0068		143
28810.0068		181
28810.0068		234
28810.0068		358
[truncated: 24,643 more rows]
