# Supplementary material for: Memory consolidation and improvement by synaptic tagging and capture in recurrent neural networks
Source: Commun Biol. 2021 Mar 3;4:275. doi: 10.1038/s42003-021-01778-y (PMC7977149; doi:10.1038/s42003-021-01778-y)
Supplement: Supplementary file 4 — Supplementary Data 2 [file 42003_2021_1778_MOESM4_ESM.zip › Figure 3f/8h-recall/20-08-25_02-46-34_spike_raster.txt]

20		1862
28809.9998		507
28809.9998		1683
28810		0
28810		1
28810		2
28810		3
28810		4
28810		5
28810		6
28810		7
28810		8
28810		9
28810		10
28810		11
28810		12
28810		13
28810		14
28810		15
28810		16
28810		17
28810		18
28810		19
28810		20
28810		21
28810		22
28810		23
28810		24
28810		25
28810		26
28810		27
28810		28
28810		29
28810		30
28810		31
28810		32
28810		33
28810		34
28810		35
28810		36
28810		37
28810		38
28810		39
28810		40
28810		41
28810		42
28810		43
28810		44
28810		45
28810		46
28810		47
28810		48
28810		49
28810		50
28810		51
28810		52
28810		53
28810		54
28810		55
28810		56
28810		57
28810		58
28810		59
28810		60
28810		61
28810		62
28810		63
28810		64
28810		65
28810		66
28810		67
28810		68
28810		69
28810		70
28810		71
28810		72
28810		73
28810		74
28810.0004		592
28810.0006		233
28810.0008		140
28810.001		1326
28810.0016		251
28810.0018		134
28810.0018		1791
28810.0018		1850
28810.002		1947
28810.0022		0
28810.0022		1
28810.0022		2
28810.0022		3
28810.0022		4
28810.0022		5
28810.0022		6
28810.0022		7
28810.0022		8
28810.0022		9
28810.0022		10
28810.0022		11
28810.0022		12
28810.0022		13
28810.0022		14
28810.0022		15
28810.0022		16
28810.0022		17
28810.0022		18
28810.0022		19
28810.0022		20
28810.0022		21
28810.0022		22
28810.0022		23
28810.0022		24
28810.0022		25
28810.0022		26
28810.0022		27
28810.0022		28
28810.0022		29
28810.0022		30
28810.0022		31
28810.0022		32
28810.0022		33
28810.0022		34
28810.0022		35
28810.0022		36
28810.0022		37
28810.0022		38
28810.0022		39
28810.0022		40
28810.0022		41
28810.0022		42
28810.0022		43
28810.0022		44
28810.0022		45
28810.0022		46
28810.0022		47
28810.0022		48
28810.0022		49
28810.0022		50
28810.0022		51
28810.0022		52
28810.0022		53
28810.0022		54
28810.0022		55
28810.0022		56
28810.0022		57
28810.0022		58
28810.0022		59
28810.0022		60
28810.0022		61
28810.0022		62
28810.0022		63
28810.0022		64
28810.0022		65
28810.0022		66
28810.0022		67
28810.0022		68
28810.0022		69
28810.0022		70
28810.0022		71
28810.0022		72
28810.0022		73
28810.0022		74
28810.0022		1744
28810.0024		1666
28810.0026		1893
28810.0028		1907
28810.0032		120
28810.0032		239
28810.0032		518
28810.0032		553
28810.0032		994
28810.0032		1166
28810.0032		1327
28810.0032		1644
28810.0032		1671
28810.0032		1693
28810.0032		1746
28810.0032		1767
28810.0032		1782
28810.0032		1796
28810.0032		1802
28810.0034		108
28810.0034		142
28810.0034		236
28810.0034		443
28810.0034		475
28810.0034		626
28810.0034		672
28810.0034		708
28810.0034		739
28810.0034		913
28810.0034		1221
28810.0034		1459
28810.0034		1583
28810.0034		1589
28810.0034		1614
28810.0034		1649
28810.0034		1660
28810.0034		1676
28810.0034		1703
28810.0034		1705
28810.0034		1707
28810.0034		1761
28810.0034		1793
28810.0034		1804
28810.0034		1814
28810.0034		1822
28810.0034		1859
28810.0034		1861
28810.0034		1896
28810.0034		1903
28810.0034		1910
28810.0034		1912
28810.0034		1924
28810.0034		1971
28810.0036		80
28810.0036		84
28810.0036		314
28810.0036		357
28810.0036		433
28810.0036		541
28810.0036		608
28810.0036		911
28810.0036		1087
28810.0036		1088
28810.0036		1091
28810.0036		1117
28810.0036		1140
28810.0036		1143
28810.0036		1289
28810.0036		1296
28810.0036		1453
28810.0036		1538
28810.0036		1581
28810.0036		1602
28810.0036		1605
28810.0036		1624
28810.0036		1691
28810.0036		1694
28810.0036		1715
28810.0036		1762
28810.0036		1766
28810.0036		1801
28810.0036		1808
28810.0036		1868
28810.0036		1881
28810.0036		1887
28810.0036		1923
28810.0036		1943
28810.0036		1964
28810.0036		1985
28810.0038		89
28810.0038		133
28810.0038		159
28810.0038		241
28810.0038		261
28810.0038		291
28810.0038		292
28810.0038		333
28810.0038		361
28810.0038		432
28810.0038		439
28810.0038		458
28810.0038		502
28810.0038		587
28810.0038		616
28810.0038		620
28810.0038		671
28810.0038		844
28810.0038		873
28810.0038		937
28810.0038		945
28810.0038		1024
28810.0038		1033
28810.0038		1040
28810.0038		1056
28810.0038		1060
28810.0038		1104
28810.0038		1109
28810.0038		1149
28810.0038		1151
28810.0038		1184
28810.0038		1203
28810.0038		1249
28810.0038		1253
28810.0038		1349
28810.0038		1351
28810.0038		1352
28810.0038		1381
28810.0038		1384
28810.0038		1387
28810.0038		1402
28810.0038		1414
28810.0038		1422
28810.0038		1500
28810.0038		1650
28810.0038		1652
28810.0038		1679
28810.0038		1687
28810.0038		1713
28810.0038		1719
28810.0038		1742
28810.0038		1751
28810.0038		1769
28810.0038		1780
28810.0038		1790
28810.0038		1833
28810.0038		1847
28810.0038		1853
28810.0038		1860
28810.0038		1885
28810.0038		1886
28810.0038		1905
28810.0038		1940
28810.0038		1953
28810.0038		1962
28810.0038		1968
28810.0038		1970
28810.004		109
28810.004		114
28810.004		146
28810.004		179
28810.004		193
28810.004		204
28810.004		205
28810.004		228
28810.004		243
28810.004		294
28810.004		381
28810.004		389
28810.004		410
28810.004		429
28810.004		478
28810.004		520
28810.004		528
28810.004		544
28810.004		578
28810.004		579
28810.004		604
28810.004		647
28810.004		669
28810.004		692
28810.004		728
28810.004		771
28810.004		780
28810.004		799
28810.004		854
28810.004		862
28810.004		898
28810.004		901
28810.004		916
28810.004		917
28810.004		923
28810.004		1089
28810.004		1158
28810.004		1165
28810.004		1188
28810.004		1201
28810.004		1226
28810.004		1232
28810.004		1266
28810.004		1274
28810.004		1342
28810.004		1419
28810.004		1445
28810.004		1475
28810.004		1492
28810.004		1511
28810.004		1514
28810.004		1600
28810.004		1637
28810.004		1640
28810.004		1656
28810.004		1673
28810.004		1699
28810.004		1706
28810.004		1711
28810.004		1748
28810.004		1750
28810.004		1759
28810.004		1815
28810.004		1827
28810.004		1841
28810.004		1843
28810.004		1852
28810.004		1895
28810.004		1909
28810.004		1926
28810.004		1934
28810.004		1973
28810.004		1976
28810.004		1980
28810.004		1989
28810.0042		82
28810.0042		87
28810.0042		105
28810.0042		113
28810.0042		115
28810.0042		121
28810.0042		128
28810.0042		137
28810.0042		151
28810.0042		158
28810.0042		203
28810.0042		280
28810.0042		302
28810.0042		360
28810.0042		387
28810.0042		440
28810.0042		444
28810.0042		445
28810.0042		499
28810.0042		500
28810.0042		508
28810.0042		530
28810.0042		566
28810.0042		588
28810.0042		600
28810.0042		610
28810.0042		618
28810.0042		658
28810.0042		663
28810.0042		665
28810.0042		740
28810.0042		763
28810.0042		775
28810.0042		812
28810.0042		822
28810.0042		824
28810.0042		839
28810.0042		935
28810.0042		940
28810.0042		944
28810.0042		958
28810.0042		968
28810.0042		969
28810.0042		981
28810.0042		988
28810.0042		1003
28810.0042		1013
28810.0042		1080
28810.0042		1085
28810.0042		1096
28810.0042		1122
28810.0042		1157
28810.0042		1161
28810.0042		1181
28810.0042		1216
28810.0042		1233
28810.0042		1252
28810.0042		1270
28810.0042		1271
28810.0042		1284
28810.0042		1301
28810.0042		1424
28810.0042		1425
28810.0042		1436
28810.0042		1443
28810.0042		1477
28810.0042		1489
28810.0042		1535
28810.0042		1560
28810.0042		1582
28810.0042		1590
28810.0042		1610
28810.0042		1615
28810.0042		1622
28810.0042		1630
28810.0042		1633
28810.0042		1646
28810.0042		1668
28810.0042		1717
28810.0042		1722
28810.0042		1765
28810.0042		1771
28810.0042		1772
28810.0042		1774
28810.0042		1787
28810.0042		1820
28810.0042		1823
28810.0042		1838
28810.0042		1858
28810.0042		1870
28810.0042		1891
28810.0042		1900
28810.0042		1904
28810.0042		1920
28810.0042		1928
28810.0042		1994
28810.0044		0
28810.0044		1
28810.0044		2
28810.0044		3
28810.0044		4
28810.0044		5
28810.0044		6
28810.0044		7
28810.0044		8
28810.0044		9
28810.0044		10
28810.0044		11
28810.0044		12
28810.0044		13
28810.0044		14
28810.0044		15
28810.0044		16
28810.0044		17
28810.0044		18
28810.0044		19
28810.0044		20
28810.0044		21
28810.0044		22
28810.0044		23
28810.0044		24
28810.0044		25
28810.0044		26
28810.0044		27
28810.0044		28
28810.0044		29
28810.0044		30
28810.0044		31
28810.0044		32
28810.0044		33
28810.0044		34
28810.0044		35
28810.0044		36
28810.0044		37
28810.0044		38
28810.0044		39
28810.0044		40
28810.0044		41
28810.0044		42
28810.0044		43
28810.0044		44
28810.0044		45
28810.0044		46
28810.0044		47
28810.0044		48
28810.0044		49
28810.0044		50
28810.0044		51
28810.0044		52
28810.0044		53
28810.0044		54
28810.0044		55
28810.0044		56
28810.0044		57
28810.0044		58
28810.0044		59
28810.0044		60
28810.0044		61
28810.0044		62
28810.0044		63
28810.0044		64
28810.0044		65
28810.0044		66
28810.0044		67
28810.0044		68
28810.0044		69
28810.0044		70
28810.0044		71
28810.0044		72
28810.0044		73
28810.0044		74
28810.0044		95
28810.0044		102
28810.0044		107
28810.0044		110
28810.0044		122
28810.0044		167
28810.0044		172
28810.0044		177
28810.0044		180
28810.0044		182
28810.0044		213
28810.0044		249
28810.0044		300
28810.0044		312
28810.0044		334
28810.0044		336
28810.0044		345
28810.0044		368
28810.0044		377
28810.0044		393
28810.0044		400
28810.0044		405
28810.0044		409
28810.0044		446
28810.0044		460
28810.0044		467
28810.0044		476
28810.0044		489
28810.0044		556
28810.0044		559
28810.0044		569
28810.0044		614
28810.0044		638
28810.0044		657
28810.0044		687
28810.0044		721
28810.0044		737
28810.0044		746
28810.0044		749
28810.0044		762
28810.0044		805
28810.0044		807
28810.0044		831
28810.0044		865
28810.0044		867
28810.0044		912
28810.0044		914
28810.0044		926
28810.0044		927
28810.0044		932
28810.0044		941
28810.0044		974
28810.0044		975
28810.0044		985
28810.0044		1031
28810.0044		1057
28810.0044		1067
28810.0044		1072
28810.0044		1125
28810.0044		1150
28810.0044		1186
28810.0044		1191
28810.0044		1210
28810.0044		1279
28810.0044		1316
28810.0044		1337
28810.0044		1343
28810.0044		1379
28810.0044		1404
28810.0044		1407
28810.0044		1432
28810.0044		1437
28810.0044		1455
28810.0044		1480
28810.0044		1494
28810.0044		1531
28810.0044		1574
28810.0044		1594
28810.0044		1607
28810.0044		1636
28810.0044		1645
28810.0044		1674
28810.0044		1677
28810.0044		1688
28810.0044		1701
28810.0044		1716
28810.0044		1736
28810.0044		1752
28810.0044		1757
28810.0044		1788
28810.0044		1795
28810.0044		1810
28810.0044		1825
28810.0044		1826
28810.0044		1830
28810.0044		1835
28810.0044		1851
28810.0044		1865
28810.0044		1879
28810.0044		1897
28810.0044		1916
28810.0044		1918
28810.0044		1921
28810.0044		1933
28810.0044		1981
28810.0044		1992
28810.0046		88
28810.0046		91
28810.0046		132
28810.0046		148
28810.0046		153
28810.0046		186
28810.0046		216
28810.0046		267
28810.0046		276
28810.0046		277
28810.0046		296
28810.0046		307
28810.0046		315
28810.0046		363
28810.0046		364
28810.0046		378
28810.0046		383
28810.0046		399
28810.0046		411
28810.0046		413
28810.0046		417
28810.0046		435
28810.0046		452
28810.0046		457
28810.0046		459
28810.0046		471
28810.0046		486
28810.0046		494
28810.0046		497
28810.0046		560
28810.0046		561
28810.0046		624
28810.0046		629
28810.0046		660
28810.0046		668
28810.0046		682
28810.0046		685
28810.0046		689
28810.0046		709
28810.0046		725
28810.0046		733
28810.0046		747
28810.0046		751
28810.0046		767
28810.0046		818
28810.0046		830
28810.0046		866
28810.0046		887
28810.0046		943
28810.0046		967
28810.0046		972
28810.0046		977
28810.0046		984
28810.0046		1023
28810.0046		1039
28810.0046		1069
28810.0046		1099
28810.0046		1105
28810.0046		1107
28810.0046		1205
28810.0046		1212
28810.0046		1215
28810.0046		1219
28810.0046		1227
28810.0046		1235
28810.0046		1353
28810.0046		1354
28810.0046		1389
28810.0046		1392
28810.0046		1395
28810.0046		1485
28810.0046		1601
28810.0046		1617
28810.0046		1629
28810.0046		1634
28810.0046		1635
28810.0046		1675
28810.0046		1689
28810.0046		1690
28810.0046		1783
28810.0046		1812
28810.0046		1863
28810.0046		1890
28810.0046		1927
28810.0046		1948
28810.0046		1997
28810.0048		106
28810.0048		149
28810.0048		166
28810.0048		183
28810.0048		207
28810.0048		217
28810.0048		225
28810.0048		260
28810.0048		284
28810.0048		287
28810.0048		319
28810.0048		325
28810.0048		362
28810.0048		388
28810.0048		402
28810.0048		403
28810.0048		426
28810.0048		436
28810.0048		590
28810.0048		617
28810.0048		676
28810.0048		683
28810.0048		690
28810.0048		695
28810.0048		714
28810.0048		726
28810.0048		727
28810.0048		781
28810.0048		809
28810.0048		820
28810.0048		845
28810.0048		850
28810.0048		894
28810.0048		915
28810.0048		921
28810.0048		933
28810.0048		936
28810.0048		939
28810.0048		956
28810.0048		995
28810.0048		999
28810.0048		1016
28810.0048		1019
28810.0048		1026
28810.0048		1038
28810.0048		1061
28810.0048		1110
28810.0048		1123
28810.0048		1124
28810.0048		1182
28810.0048		1195
28810.0048		1196
28810.0048		1213
28810.0048		1239
28810.0048		1254
28810.0048		1287
28810.0048		1312
28810.0048		1318
28810.0048		1340
28810.0048		1347
28810.0048		1373
28810.0048		1376
28810.0048		1401
28810.0048		1448
28810.0048		1474
28810.0048		1488
28810.0048		1498
28810.0048		1502
28810.0048		1518
28810.0048		1526
28810.0048		1539
28810.0048		1542
28810.0048		1551
28810.0048		1570
28810.0048		1596
28810.0048		1658
28810.0048		1692
28810.0048		1710
28810.0048		1727
28810.0048		1732
28810.0048		1778
28810.0048		1794
28810.0048		1813
28810.0048		1816
28810.0048		1840
28810.0048		1876
28810.0048		1884
28810.0048		1888
28810.0048		1936
28810.0048		1939
28810.0048		1955
28810.0048		1961
28810.0048		1983
28810.005		76
28810.005		127
28810.005		154
28810.005		157
28810.005		199
28810.005		210
28810.005		219
28810.005		273
28810.005		285
28810.005		311
28810.005		390
28810.005		416
28810.005		419
28810.005		438
28810.005		501
28810.005		503
28810.005		512
28810.005		535
28810.005		543
28810.005		634
28810.005		642
28810.005		662
28810.005		697
28810.005		718
28810.005		829
28810.005		885
28810.005		905
28810.005		929
28810.005		989
28810.005		1025
28810.005		1079
28810.005		1082
28810.005		1092
28810.005		1106
28810.005		1156
28810.005		1185
28810.005		1198
28810.005		1255
28810.005		1339
28810.005		1358
28810.005		1374
28810.005		1382
28810.005		1397
28810.005		1418
28810.005		1421
28810.005		1449
28810.005		1460
28810.005		1482
28810.005		1562
28810.005		1576
28810.005		1606
28810.005		1611
28810.005		1623
28810.005		1632
28810.005		1648
28810.005		1655
28810.005		1665
28810.005		1669
28810.005		1721
28810.005		1756
28810.005		1776
28810.005		1829
28810.005		1913
28810.005		1915
28810.005		1919
28810.005		1950
28810.005		1967
28810.0052		101
28810.0052		144
28810.0052		232
28810.0052		316
28810.0052		337
28810.0052		392
28810.0052		395
28810.0052		398
28810.0052		408
28810.0052		420
28810.0052		477
28810.0052		557
28810.0052		583
28810.0052		591
28810.0052		599
28810.0052		605
28810.0052		613
28810.0052		666
28810.0052		675
28810.0052		691
28810.0052		732
28810.0052		795
28810.0052		817
28810.0052		841
28810.0052		847
28810.0052		883
28810.0052		942
28810.0052		955
28810.0052		961
28810.0052		987
28810.0052		991
28810.0052		1001
28810.0052		1021
28810.0052		1029
28810.0052		1030
28810.0052		1042
28810.0052		1120
28810.0052		1129
28810.0052		1133
28810.0052		1134
28810.0052		1247
28810.0052		1294
28810.0052		1319
28810.0052		1356
28810.0052		1370
28810.0052		1371
28810.0052		1375
28810.0052		1378
28810.0052		1399
28810.0052		1559
28810.0052		1567
28810.0052		1571
28810.0052		1598
28810.0052		1664
28810.0052		1684
28810.0052		1700
28810.0052		1797
28810.0052		1799
28810.0052		1821
28810.0052		1831
28810.0052		1845
28810.0052		1873
28810.0052		1874
28810.0052		1883
28810.0052		1898
28810.0052		1932
28810.0052		1942
28810.0052		1974
28810.0052		1993
28810.0054		86
28810.0054		99
28810.0054		104
28810.0054		111
28810.0054		116
28810.0054		118
28810.0054		134
28810.0054		136
28810.0054		139
28810.0054		174
28810.0054		185
28810.0054		188
28810.0054		189
28810.0054		192
28810.0054		195
28810.0054		198
28810.0054		208
28810.0054		209
28810.0054		212
28810.0054		214
28810.0054		227
28810.0054		230
28810.0054		233
28810.0054		245
28810.0054		297
28810.0054		322
28810.0054		324
28810.0054		327
28810.0054		330
28810.0054		340
28810.0054		342
28810.0054		353
28810.0054		356
28810.0054		358
28810.0054		372
28810.0054		374
28810.0054		382
28810.0054		406
28810.0054		421
28810.0054		434
28810.0054		441
28810.0054		462
28810.0054		463
28810.0054		469
28810.0054		470
28810.0054		474
28810.0054		482
28810.0054		484
28810.0054		490
28810.0054		504
28810.0054		505
28810.0054		510
28810.0054		517
28810.0054		527
28810.0054		540
28810.0054		555
28810.0054		572
28810.0054		593
28810.0054		596
28810.0054		622
28810.0054		623
28810.0054		630
28810.0054		639
28810.0054		648
28810.0054		649
28810.0054		654
28810.0054		656
28810.0054		673
28810.0054		693
28810.0054		700
28810.0054		705
28810.0054		706
28810.0054		710
28810.0054		753
28810.0054		757
28810.0054		772
28810.0054		776
28810.0054		782
28810.0054		792
28810.0054		819
28810.0054		823
28810.0054		826
28810.0054		838
28810.0054		843
28810.0054		855
28810.0054		863
28810.0054		882
28810.0054		899
28810.0054		954
28810.0054		957
28810.0054		966
28810.0054		970
28810.0054		983
28810.0054		990
28810.0054		992
28810.0054		993
28810.0054		997
28810.0054		1005
28810.0054		1018
28810.0054		1032
28810.0054		1048
28810.0054		1068
28810.0054		1070
28810.0054		1078
28810.0054		1084
28810.0054		1093
28810.0054		1127
28810.0054		1137
28810.0054		1144
28810.0054		1159
28810.0054		1160
28810.0054		1162
28810.0054		1163
28810.0054		1168
28810.0054		1173
28810.0054		1177
28810.0054		1178
28810.0054		1202
28810.0054		1207
28810.0054		1211
28810.0054		1263
28810.0054		1265
28810.0054		1273
28810.0054		1278
28810.0054		1280
28810.0054		1282
28810.0054		1283
28810.0054		1291
28810.0054		1297
28810.0054		1310
28810.0054		1366
28810.0054		1406
28810.0054		1410
28810.0054		1429
28810.0054		1433
28810.0054		1438
28810.0054		1439
28810.0054		1447
28810.0054		1456
28810.0054		1463
28810.0054		1464
28810.0054		1469
28810.0054		1470
28810.0054		1472
28810.0054		1493
28810.0054		1504
28810.0054		1510
28810.0054		1519
28810.0054		1523
28810.0054		1530
28810.0054		1544
28810.0054		1553
28810.0054		1569
28810.0054		1575
28810.0054		1578
28810.0054		1580
28810.0054		1584
28810.0054		1586
28810.0054		1587
28810.0054		1597
28810.0054		1604
28810.0054		1609
28810.0054		1613
28810.0054		1616
28810.0054		1620
28810.0054		1628
28810.0054		1631
28810.0054		1643
28810.0054		1647
28810.0054		1659
28810.0054		1662
28810.0054		1681
28810.0054		1686
28810.0054		1697
28810.0054		1712
28810.0054		1724
28810.0054		1755
28810.0054		1764
28810.0054		1792
28810.0054		1828
28810.0054		1867
28810.0054		1877
28810.0054		1878
28810.0054		1892
28810.0054		1922
28810.0054		1929
28810.0054		1930
28810.0054		1937
28810.0054		1952
28810.0054		1957
28810.0054		1960
28810.0054		1975
28810.0054		1978
28810.0054		1999
28810.0056		75
28810.0056		90
28810.0056		124
28810.0056		126
28810.0056		135
28810.0056		141
28810.0056		150
28810.0056		163
28810.0056		170
28810.0056		196
28810.0056		222
28810.0056		224
28810.0056		229
28810.0056		253
28810.0056		268
28810.0056		270
28810.0056		275
28810.0056		279
28810.0056		299
28810.0056		321
28810.0056		332
28810.0056		347
28810.0056		351
28810.0056		354
28810.0056		369
28810.0056		373
28810.0056		375
28810.0056		401
28810.0056		404
28810.0056		427
28810.0056		455
28810.0056		456
28810.0056		461
28810.0056		515
28810.0056		521
28810.0056		532
28810.0056		536
28810.0056		542
28810.0056		558
28810.0056		577
28810.0056		582
28810.0056		598
28810.0056		612
28810.0056		635
28810.0056		640
28810.0056		684
28810.0056		698
28810.0056		735
28810.0056		741
28810.0056		750
28810.0056		756
28810.0056		777
28810.0056		784
28810.0056		786
28810.0056		794
28810.0056		811
28810.0056		813
28810.0056		814
28810.0056		828
28810.0056		835
28810.0056		857
28810.0056		871
28810.0056		881
28810.0056		886
28810.0056		889
28810.0056		891
28810.0056		895
28810.0056		896
28810.0056		907
28810.0056		924
28810.0056		925
28810.0056		947
28810.0056		951
28810.0056		998
28810.0056		1008
28810.0056		1027
28810.0056		1028
28810.0056		1041
28810.0056		1043
28810.0056		1054
28810.0056		1055
28810.0056		1064
28810.0056		1073
28810.0056		1083
28810.0056		1116
28810.0056		1119
28810.0056		1126
28810.0056		1130
28810.0056		1152
28810.0056		1174
28810.0056		1204
28810.0056		1236
28810.0056		1262
28810.0056		1276
28810.0056		1277
28810.0056		1290
28810.0056		1293
28810.0056		1295
28810.0056		1302
28810.0056		1307
28810.0056		1332
28810.0056		1357
28810.0056		1360
28810.0056		1369
28810.0056		1403
28810.0056		1413
28810.0056		1423
28810.0056		1444
28810.0056		1452
28810.0056		1468
28810.0056		1490
28810.0056		1496
28810.0056		1506
28810.0056		1508
28810.0056		1509
28810.0056		1521
28810.0056		1524
28810.0056		1528
28810.0056		1529
28810.0056		1533
28810.0056		1534
28810.0056		1541
28810.0056		1545
28810.0056		1547
28810.0056		1550
28810.0056		1558
28810.0056		1566
28810.0056		1568
28810.0056		1626
28810.0056		1653
28810.0056		1670
28810.0056		1704
28810.0056		1718
28810.0056		1733
28810.0056		1743
28810.0056		1758
28810.0056		1763
28810.0056		1768
28810.0056		1775
28810.0056		1779
28810.0056		1789
28810.0056		1798
28810.0056		1809
28810.0056		1817
28810.0056		1818
28810.0056		1864
28810.0056		1872
28810.0056		1875
28810.0056		1889
28810.0056		1899
28810.0056		1906
28810.0056		1914
28810.0056		1931
28810.0056		1944
28810.0056		1945
28810.0056		1946
28810.0056		1954
28810.0056		1965
28810.0056		1979
28810.0056		1986
28810.0056		1987
28810.0058		94
28810.0058		130
28810.0058		178
28810.0058		187
28810.0058		191
28810.0058		215
28810.0058		231
28810.0058		246
28810.0058		250
28810.0058		252
28810.0058		254
28810.0058		255
28810.0058		271
28810.0058		283
28810.0058		286
28810.0058		301
28810.0058		304
28810.0058		306
28810.0058		318
28810.0058		320
28810.0058		323
28810.0058		326
28810.0058		335
28810.0058		343
28810.0058		350
28810.0058		359
28810.0058		385
28810.0058		397
28810.0058		428
28810.0058		454
28810.0058		464
28810.0058		491
28810.0058		495
28810.0058		519
28810.0058		533
28810.0058		547
28810.0058		548
28810.0058		563
28810.0058		564
28810.0058		568
28810.0058		576
28810.0058		581
28810.0058		584
28810.0058		615
28810.0058		621
28810.0058		637
28810.0058		643
28810.0058		652
28810.0058		670
28810.0058		688
28810.0058		696
28810.0058		699
28810.0058		702
28810.0058		713
28810.0058		717
28810.0058		744
28810.0058		755
28810.0058		760
28810.0058		764
28810.0058		768
28810.0058		779
28810.0058		804
28810.0058		806
28810.0058		821
28810.0058		832
28810.0058		849
28810.0058		870
28810.0058		872
28810.0058		874
28810.0058		876
28810.0058		938
28810.0058		946
28810.0058		948
28810.0058		973
28810.0058		1012
28810.0058		1037
28810.0058		1047
28810.0058		1062
28810.0058		1075
28810.0058		1081
28810.0058		1111
28810.0058		1113
28810.0058		1118
28810.0058		1171
28810.0058		1180
28810.0058		1190
28810.0058		1197
28810.0058		1199
28810.0058		1200
28810.0058		1206
28810.0058		1208
28810.0058		1225
28810.0058		1240
28810.0058		1248
28810.0058		1250
28810.0058		1268
28810.0058		1269
28810.0058		1292
28810.0058		1303
28810.0058		1304
28810.0058		1305
28810.0058		1306
28810.0058		1311
28810.0058		1329
28810.0058		1336
28810.0058		1361
28810.0058		1365
28810.0058		1367
28810.0058		1385
28810.0058		1391
28810.0058		1393
28810.0058		1396
28810.0058		1409
28810.0058		1435
28810.0058		1450
28810.0058		1454
28810.0058		1465
28810.0058		1478
28810.0058		1484
28810.0058		1491
28810.0058		1497
28810.0058		1507
28810.0058		1515
28810.0058		1520
28810.0058		1549
28810.0058		1579
28810.0058		1585
28810.0058		1591
28810.0058		1619
28810.0058		1639
28810.0058		1651
28810.0058		1672
28810.0058		1708
28810.0058		1709
28810.0058		1731
28810.0058		1734
28810.0058		1740
28810.0058		1744
28810.0058		1754
28810.0058		1760
28810.0058		1832
28810.0058		1839
28810.0058		1844
28810.0058		1850
28810.0058		1869
28810.0058		1894
28810.0058		1902
28810.0058		1958
28810.0058		1969
28810.0058		1996
28810.0058		1998
28810.006		83
28810.006		131
28810.006		143
28810.006		147
28810.006		175
28810.006		220
28810.006		234
28810.006		235
28810.006		257
28810.006		265
28810.006		278
28810.006		293
28810.006		308
28810.006		309
28810.006		328
28810.006		424
28810.006		447
28810.006		448
28810.006		492
28810.006		506
28810.006		570
28810.006		571
28810.006		625
28810.006		632
28810.006		664
28810.006		694
28810.006		701
28810.006		715
28810.006		720
28810.006		765
28810.006		773
28810.006		785
28810.006		791
28810.006		801
28810.006		816
28810.006		846
28810.006		848
28810.006		861
28810.006		864
28810.006		877
28810.006		879
28810.006		884
28810.006		892
28810.006		904
28810.006		959
28810.006		980
28810.006		986
28810.006		1000
28810.006		1002
28810.006		1010
28810.006		1053
28810.006		1077
28810.006		1103
28810.006		1115
28810.006		1132
28810.006		1135
28810.006		1145
28810.006		1183
28810.006		1243
28810.006		1245
28810.006		1259
28810.006		1260
28810.006		1308
28810.006		1321
28810.006		1323
28810.006		1324
28810.006		1364
28810.006		1398
28810.006		1408
28810.006		1487
28810.006		1495
28810.006		1517
28810.006		1532
28810.006		1536
28810.006		1554
28810.006		1563
28810.006		1621
28810.006		1625
28810.006		1661
28810.006		1666
28810.006		1695
28810.006		1729
28810.006		1738
28810.006		1803
28810.006		1842
28810.006		1846
28810.006		1849
28810.006		1855
28810.006		1882
28810.006		1949
28810.006		1951
28810.006		1988
28810.0062		77
28810.0062		81
28810.0062		112
28810.0062		138
28810.0062		165
28810.0062		201
28810.0062		202
28810.0062		238
28810.0062		251
28810.0062		266
28810.0062		274
28810.0062		303
28810.0062		331
28810.0062		352
28810.0062		366
28810.0062		367
28810.0062		371
28810.0062		386
28810.0062		396
28810.0062		407
28810.0062		418
28810.0062		423
28810.0062		442
28810.0062		487
28810.0062		507
28810.0062		511
28810.0062		538
28810.0062		550
28810.0062		589
28810.0062		611
28810.0062		633
28810.0062		646
28810.0062		655
28810.0062		659
28810.0062		667
28810.0062		704
28810.0062		742
28810.0062		745
28810.0062		759
28810.0062		787
28810.0062		836
28810.0062		842
28810.0062		875
28810.0062		910
28810.0062		930
28810.0062		962
28810.0062		976
28810.0062		1074
28810.0062		1102
28810.0062		1139
28810.0062		1146
28810.0062		1147
28810.0062		1153
28810.0062		1172
28810.0062		1189
28810.0062		1194
28810.0062		1256
28810.0062		1267
28810.0062		1281
28810.0062		1300
28810.0062		1309
28810.0062		1325
28810.0062		1328
28810.0062		1334
28810.0062		1457
28810.0062		1461
28810.0062		1522
28810.0062		1546
28810.0062		1548
28810.0062		1556
28810.0062		1627
28810.0062		1680
28810.0062		1747
28810.0062		1753
28810.0062		1770
28810.0062		1773
28810.0062		1805
28810.0062		1824
28810.0062		1834
28810.0062		1935
28810.0062		1941
28810.0062		1947
28810.0062		1959
28810.0062		1990
28810.0064		120
28810.0064		156
28810.0064		263
28810.0064		264
28810.0064		288
28810.0064		344
28810.0064		346
28810.0064		425
28810.0064		526
28810.0064		537
28810.0064		549
28810.0064		551
28810.0064		562
28810.0064		585
28810.0064		661
28810.0064		703
28810.0064		788
28810.0064		808
28810.0064		825
28810.0064		906
28810.0064		964
28810.0064		1034
28810.0064		1035
28810.0064		1167
28810.0064		1193
28810.0064		1214
28810.0064		1333
28810.0064		1341
28810.0064		1386
28810.0064		1430
28810.0064		1466
28810.0064		1467
28810.0064		1512
28810.0064		1537
28810.0064		1543
28810.0064		1641
28810.0064		1644
28810.0064		1671
28810.0064		1682
28810.0064		1696
28810.0064		1735
28810.0064		1786
28810.0064		1796
28810.0064		1804
28810.0064		1807
28810.0064		1859
28810.0064		1956
28810.0064		1963
28810.0064		1977
28810.0064		1995
28810.0066		0
28810.0066		1
28810.0066		2
28810.0066		3
28810.0066		4
28810.0066		5
28810.0066		6
28810.0066		7
28810.0066		8
28810.0066		9
28810.0066		10
28810.0066		11
28810.0066		12
28810.0066		13
28810.0066		14
28810.0066		15
28810.0066		16
28810.0066		17
28810.0066		18
28810.0066		19
28810.0066		20
28810.0066		21
28810.0066		22
28810.0066		23
28810.0066		24
28810.0066		25
28810.0066		26
28810.0066		27
28810.0066		28
28810.0066		29
28810.0066		30
28810.0066		31
28810.0066		32
28810.0066		33
28810.0066		34
28810.0066		35
28810.0066		36
28810.0066		37
28810.0066		38
28810.0066		39
28810.0066		40
28810.0066		41
28810.0066		42
28810.0066		43
28810.0066		44
28810.0066		45
28810.0066		46
28810.0066		47
28810.0066		48
28810.0066		49
28810.0066		50
28810.0066		51
28810.0066		52
28810.0066		53
28810.0066		54
28810.0066		55
28810.0066		56
28810.0066		57
28810.0066		58
28810.0066		59
28810.0066		60
28810.0066		61
28810.0066		62
28810.0066		63
28810.0066		64
28810.0066		65
28810.0066		66
28810.0066		67
28810.0066		68
28810.0066		69
28810.0066		70
28810.0066		71
28810.0066		72
28810.0066		73
28810.0066		74
28810.0066		85
28810.0066		97
28810.0066		164
28810.0066		211
28810.0066		221
28810.0066		236
28810.0066		240
28810.0066		522
28810.0066		524
28810.0066		644
28810.0066		766
28810.0066		945
28810.0066		994
28810.0066		1045
28810.0066		1052
28810.0066		1221
28810.0066		1296
28810.0066		1442
28810.0066		1459
28810.0066		1540
28810.0066		1561
28810.0066		1676
28810.0066		1715
28810.0066		1856
28810.0066		1857
28810.0066		1893
28810.0066		1984
28810.0068		651
28810.0068		783
28810.0068		869
28810.0068		931
28810.0068		1009
28810.0068		1143
28810.0068		1148
28810.0068		1351
28810.0068		1372
28810.0068		1453
28810.0068		1614
28810.0068		1649
28810.0068		1707
28810.0068		1802
28810.0068		1896
28810.0068		1943
28810.007		355
28810.007		502
28810.007		541
28810.007		890
28810.007		1040
28810.007		1253
28810.007		1660
28810.007		1746
28810.007		1866
28810.007		1881
28810.007		1905
28810.007		1910
28810.007		1923
28810.0072		669
28810.0072		911
28810.0072		1246
28810.0072		1599
28810.0072		1618
28810.0072		1703
28810.0072		1761
28810.0072		1766
28810.0072		1791
28810.0072		1801
28810.0072		1814
28810.0072		1971
28810.0072		1976
28810.0072		1985
28810.0074		98
28810.0074		859
28810.0074		1285
28810.0074		1624
28810.0074		1654
28810.0074		1657
28810.0074		1683
28810.0074		1699
28810.0074		1811
28810.0074		1833
28810.0074		1858
28810.0074		1860
28810.0074		1862
28810.0074		1962
28810.0074		1980
28810.0076		84
28810.0076		626
28810.0076		901
28810.0076		1140
28810.0076		1165
28810.0076		1573
28810.0076		1630
28810.0076		1636
28810.0076		1679
28810.0076		1687
28810.0076		1705
28810.0076		1706
28810.0076		1711
28810.0076		1730
28810.0076		1736
28810.0076		1742
28810.0076		1745
28810.0076		1752
28810.0076		1759
28810.0076		1815
28810.0076		1819
28810.0076		1827
28810.0076		1837
28810.0076		1843
28810.0076		1847
28810.0076		1853
28810.0076		1868
28810.0076		1870
28810.0076		1909
28810.0076		1911
28810.0076		1924
28810.0076		1926
28810.0076		1940
28810.0076		1953
28810.0076		1955
28810.0076		1994
28810.0078		128
28810.0078		151
28810.0078		180
28810.0078		193
28810.0078		218
28810.0078		302
28810.0078		317
28810.0078		381
28810.0078		393
28810.0078		400
28810.0078		458
28810.0078		647
28810.0078		681
28810.0078		743
28810.0078		747
28810.0078		799
28810.0078		981
28810.0078		1056
28810.0078		1060
28810.0078		1330
28810.0078		1422
28810.0078		1535
28810.0078		1600
28810.0078		1605
28810.0078		1612
28810.0078		1622
28810.0078		1640
28810.0078		1642
28810.0078		1645
28810.0078		1650
28810.0078		1685
28810.0078		1691
28810.0078		1694
28810.0078		1713
28810.0078		1716
28810.0078		1719
28810.0078		1751
28810.0078		1762
28810.0078		1765
28810.0078		1780
28810.0078		1783
28810.0078		1800
28810.0078		1806
28810.0078		1808
28810.0078		1812
28810.0078		1820
28810.0078		1822
28810.0078		1841
28810.0078		1861
28810.0078		1885
28810.0078		1891
28810.0078		1895
28810.0078		1897
28810.0078		1900
28810.0078		1903
28810.0078		1907
28810.0078		1934
28810.0078		1970
28810.0078		1972
28810.0078		1973
28810.008		92
28810.008		106
28810.008		167
28810.008		287
28810.008		383
28810.008		384
28810.008		553
28810.008		645
28810.008		672
28810.008		778
28810.008		820
28810.008		837
28810.008		844
28810.008		865
28810.008		916
28810.008		921
28810.008		984
28810.008		989
28810.008		1020
28810.008		1033
28810.008		1096
28810.008		1158
28810.008		1270
28810.008		1298
28810.008		1381
28810.008		1449
28810.008		1516
[truncated: 24,737 more rows]
