# Supplementary material for: Memory consolidation and improvement by synaptic tagging and capture in recurrent neural networks
Source: Commun Biol. 2021 Mar 3;4:275. doi: 10.1038/s42003-021-01778-y (PMC7977149; doi:10.1038/s42003-021-01778-y)
Supplement: Supplementary file 4 — Supplementary Data 2 [file 42003_2021_1778_MOESM4_ESM.zip › Figure 3f/8h-recall/20-08-25_04-13-19_spike_raster.txt]

20		1694
28810		0
28810		1
28810		2
28810		3
28810		4
28810		5
28810		6
28810		7
28810		8
28810		9
28810		10
28810		11
28810		12
28810		13
28810		14
28810		15
28810		16
28810		17
28810		18
28810		19
28810		20
28810		21
28810		22
28810		23
28810		24
28810		25
28810		26
28810		27
28810		28
28810		29
28810		30
28810		31
28810		32
28810		33
28810		34
28810		35
28810		36
28810		37
28810		38
28810		39
28810		40
28810		41
28810		42
28810		43
28810		44
28810		45
28810		46
28810		47
28810		48
28810		49
28810		50
28810		51
28810		52
28810		53
28810		54
28810		55
28810		56
28810		57
28810		58
28810		59
28810		60
28810		61
28810		62
28810		63
28810		64
28810		65
28810		66
28810		67
28810		68
28810		69
28810		70
28810		71
28810		72
28810		73
28810		74
28810		499
28810.0004		1041
28810.0018		1181
28810.0022		0
28810.0022		1
28810.0022		2
28810.0022		3
28810.0022		4
28810.0022		5
28810.0022		6
28810.0022		7
28810.0022		8
28810.0022		9
28810.0022		10
28810.0022		11
28810.0022		12
28810.0022		13
28810.0022		14
28810.0022		15
28810.0022		16
28810.0022		17
28810.0022		18
28810.0022		19
28810.0022		20
28810.0022		21
28810.0022		22
28810.0022		23
28810.0022		24
28810.0022		25
28810.0022		26
28810.0022		27
28810.0022		28
28810.0022		29
28810.0022		30
28810.0022		31
28810.0022		32
28810.0022		33
28810.0022		34
28810.0022		35
28810.0022		36
28810.0022		37
28810.0022		38
28810.0022		39
28810.0022		40
28810.0022		41
28810.0022		42
28810.0022		43
28810.0022		44
28810.0022		45
28810.0022		46
28810.0022		47
28810.0022		48
28810.0022		49
28810.0022		50
28810.0022		51
28810.0022		52
28810.0022		53
28810.0022		54
28810.0022		55
28810.0022		56
28810.0022		57
28810.0022		58
28810.0022		59
28810.0022		60
28810.0022		61
28810.0022		62
28810.0022		63
28810.0022		64
28810.0022		65
28810.0022		66
28810.0022		67
28810.0022		68
28810.0022		69
28810.0022		70
28810.0022		71
28810.0022		72
28810.0022		73
28810.0022		74
28810.0024		210
28810.0032		307
28810.0032		749
28810.0032		997
28810.0032		1761
28810.0032		1792
28810.0032		1928
28810.0034		107
28810.0034		111
28810.0034		716
28810.0034		775
28810.0034		830
28810.0034		889
28810.0034		933
28810.0034		981
28810.0034		1073
28810.0034		1270
28810.0034		1421
28810.0034		1467
28810.0034		1488
28810.0034		1538
28810.0034		1673
28810.0034		1927
28810.0036		90
28810.0036		180
28810.0036		206
28810.0036		228
28810.0036		308
28810.0036		316
28810.0036		400
28810.0036		478
28810.0036		494
28810.0036		511
28810.0036		524
28810.0036		550
28810.0036		600
28810.0036		739
28810.0036		746
28810.0036		790
28810.0036		891
28810.0036		904
28810.0036		1018
28810.0036		1040
28810.0036		1064
28810.0036		1130
28810.0036		1182
28810.0036		1252
28810.0036		1366
28810.0036		1387
28810.0036		1397
28810.0036		1401
28810.0036		1429
28810.0036		1531
28810.0036		1551
28810.0036		1627
28810.0036		1640
28810.0036		1666
28810.0036		1697
28810.0036		1713
28810.0036		1714
28810.0036		1734
28810.0036		1759
28810.0036		1804
28810.0036		1813
28810.0036		1833
28810.0036		1843
28810.0036		1859
28810.0036		1860
28810.0036		1891
28810.0036		1926
28810.0036		1960
28810.0036		1962
28810.0038		102
28810.0038		113
28810.0038		120
28810.0038		130
28810.0038		151
28810.0038		154
28810.0038		176
28810.0038		198
28810.0038		220
28810.0038		249
28810.0038		268
28810.0038		364
28810.0038		441
28810.0038		474
28810.0038		515
28810.0038		538
28810.0038		543
28810.0038		605
28810.0038		659
28810.0038		663
28810.0038		672
28810.0038		696
28810.0038		705
28810.0038		733
28810.0038		824
28810.0038		831
28810.0038		835
28810.0038		838
28810.0038		862
28810.0038		902
28810.0038		952
28810.0038		956
28810.0038		973
28810.0038		974
28810.0038		991
28810.0038		999
28810.0038		1000
28810.0038		1060
28810.0038		1069
28810.0038		1072
28810.0038		1079
28810.0038		1081
28810.0038		1082
28810.0038		1114
28810.0038		1119
28810.0038		1143
28810.0038		1157
28810.0038		1159
28810.0038		1206
28810.0038		1231
28810.0038		1233
28810.0038		1240
28810.0038		1243
28810.0038		1254
28810.0038		1276
28810.0038		1286
28810.0038		1304
28810.0038		1351
28810.0038		1360
28810.0038		1391
28810.0038		1447
28810.0038		1500
28810.0038		1573
28810.0038		1590
28810.0038		1600
28810.0038		1626
28810.0038		1641
28810.0038		1688
28810.0038		1700
28810.0038		1702
28810.0038		1721
28810.0038		1748
28810.0038		1768
28810.0038		1795
28810.0038		1837
28810.0038		1876
28810.0038		1893
28810.0038		1909
28810.0038		1940
28810.0038		1957
28810.0038		1971
28810.0038		1980
28810.0038		1983
28810.0038		1999
28810.004		137
28810.004		146
28810.004		191
28810.004		243
28810.004		260
28810.004		266
28810.004		290
28810.004		299
28810.004		353
28810.004		362
28810.004		383
28810.004		397
28810.004		403
28810.004		405
28810.004		430
28810.004		495
28810.004		497
28810.004		498
28810.004		533
28810.004		669
28810.004		691
28810.004		708
28810.004		741
28810.004		791
28810.004		811
28810.004		851
28810.004		926
28810.004		945
28810.004		1109
28810.004		1185
28810.004		1263
28810.004		1317
28810.004		1325
28810.004		1334
28810.004		1341
28810.004		1353
28810.004		1365
28810.004		1372
28810.004		1383
28810.004		1385
28810.004		1472
28810.004		1543
28810.004		1611
28810.004		1630
28810.004		1631
28810.004		1650
28810.004		1655
28810.004		1715
28810.004		1763
28810.004		1785
28810.004		1799
28810.004		1814
28810.004		1821
28810.004		1824
28810.004		1835
28810.004		1845
28810.004		1858
28810.004		1863
28810.004		1896
28810.004		1918
28810.004		1932
28810.004		1934
28810.004		1953
28810.004		1961
28810.0042		88
28810.0042		101
28810.0042		133
28810.0042		144
28810.0042		149
28810.0042		167
28810.0042		189
28810.0042		284
28810.0042		294
28810.0042		333
28810.0042		366
28810.0042		416
28810.0042		435
28810.0042		440
28810.0042		476
28810.0042		479
28810.0042		488
28810.0042		502
28810.0042		526
28810.0042		558
28810.0042		568
28810.0042		579
28810.0042		621
28810.0042		622
28810.0042		638
28810.0042		675
28810.0042		680
28810.0042		701
28810.0042		778
28810.0042		809
28810.0042		813
28810.0042		819
28810.0042		865
28810.0042		907
28810.0042		915
28810.0042		921
28810.0042		943
28810.0042		960
28810.0042		992
28810.0042		994
28810.0042		1001
28810.0042		1070
28810.0042		1093
28810.0042		1116
28810.0042		1125
28810.0042		1146
28810.0042		1155
28810.0042		1193
28810.0042		1235
28810.0042		1236
28810.0042		1246
28810.0042		1248
28810.0042		1296
28810.0042		1297
28810.0042		1357
28810.0042		1361
28810.0042		1404
28810.0042		1425
28810.0042		1453
28810.0042		1462
28810.0042		1511
28810.0042		1524
28810.0042		1535
28810.0042		1542
28810.0042		1554
28810.0042		1560
28810.0042		1562
28810.0042		1571
28810.0042		1576
28810.0042		1579
28810.0042		1645
28810.0042		1646
28810.0042		1675
28810.0042		1680
28810.0042		1695
28810.0042		1706
28810.0042		1708
28810.0042		1731
28810.0042		1750
28810.0042		1757
28810.0042		1765
28810.0042		1771
28810.0042		1788
28810.0042		1802
28810.0042		1808
28810.0042		1810
28810.0042		1820
28810.0042		1834
28810.0042		1846
28810.0042		1923
28810.0042		1943
28810.0042		1974
28810.0042		1985
28810.0042		1994
28810.0044		0
28810.0044		1
28810.0044		2
28810.0044		3
28810.0044		4
28810.0044		5
28810.0044		6
28810.0044		7
28810.0044		8
28810.0044		9
28810.0044		10
28810.0044		11
28810.0044		12
28810.0044		13
28810.0044		14
28810.0044		15
28810.0044		16
28810.0044		17
28810.0044		18
28810.0044		19
28810.0044		20
28810.0044		21
28810.0044		22
28810.0044		23
28810.0044		24
28810.0044		25
28810.0044		26
28810.0044		27
28810.0044		28
28810.0044		29
28810.0044		30
28810.0044		31
28810.0044		32
28810.0044		33
28810.0044		34
28810.0044		35
28810.0044		36
28810.0044		37
28810.0044		38
28810.0044		39
28810.0044		40
28810.0044		41
28810.0044		42
28810.0044		43
28810.0044		44
28810.0044		45
28810.0044		46
28810.0044		47
28810.0044		48
28810.0044		49
28810.0044		50
28810.0044		51
28810.0044		52
28810.0044		53
28810.0044		54
28810.0044		55
28810.0044		56
28810.0044		57
28810.0044		58
28810.0044		59
28810.0044		60
28810.0044		61
28810.0044		62
28810.0044		63
28810.0044		64
28810.0044		65
28810.0044		66
28810.0044		67
28810.0044		68
28810.0044		69
28810.0044		70
28810.0044		71
28810.0044		72
28810.0044		73
28810.0044		74
28810.0044		81
28810.0044		122
28810.0044		131
28810.0044		134
28810.0044		163
28810.0044		208
28810.0044		236
28810.0044		241
28810.0044		297
28810.0044		302
28810.0044		314
28810.0044		342
28810.0044		374
28810.0044		390
28810.0044		426
28810.0044		442
28810.0044		445
28810.0044		457
28810.0044		462
28810.0044		469
28810.0044		501
28810.0044		506
28810.0044		519
28810.0044		548
28810.0044		576
28810.0044		583
28810.0044		637
28810.0044		639
28810.0044		683
28810.0044		685
28810.0044		689
28810.0044		694
28810.0044		695
28810.0044		700
28810.0044		718
28810.0044		760
28810.0044		773
28810.0044		807
28810.0044		816
28810.0044		840
28810.0044		872
28810.0044		882
28810.0044		925
28810.0044		931
28810.0044		940
28810.0044		947
28810.0044		970
28810.0044		984
28810.0044		988
28810.0044		1054
28810.0044		1067
28810.0044		1083
28810.0044		1096
28810.0044		1100
28810.0044		1106
28810.0044		1147
28810.0044		1156
28810.0044		1158
28810.0044		1177
28810.0044		1208
28810.0044		1214
28810.0044		1221
28810.0044		1244
28810.0044		1245
28810.0044		1250
28810.0044		1289
28810.0044		1339
28810.0044		1344
28810.0044		1354
28810.0044		1378
28810.0044		1494
28810.0044		1498
28810.0044		1508
28810.0044		1513
28810.0044		1514
28810.0044		1570
28810.0044		1583
28810.0044		1602
28810.0044		1616
28810.0044		1621
28810.0044		1624
28810.0044		1625
28810.0044		1637
28810.0044		1648
28810.0044		1653
28810.0044		1664
28810.0044		1674
28810.0044		1676
28810.0044		1712
28810.0044		1718
28810.0044		1722
28810.0044		1735
28810.0044		1742
28810.0044		1754
28810.0044		1766
28810.0044		1803
28810.0044		1849
28810.0044		1852
28810.0044		1870
28810.0044		1883
28810.0044		1888
28810.0044		1890
28810.0044		1894
28810.0044		1898
28810.0044		1905
28810.0044		1910
28810.0044		1924
28810.0044		1925
28810.0044		1941
28810.0044		1944
28810.0044		1954
28810.0044		1976
28810.0046		75
28810.0046		84
28810.0046		91
28810.0046		95
28810.0046		99
28810.0046		153
28810.0046		159
28810.0046		174
28810.0046		185
28810.0046		192
28810.0046		199
28810.0046		217
28810.0046		229
28810.0046		237
28810.0046		246
28810.0046		267
28810.0046		337
28810.0046		346
28810.0046		350
28810.0046		393
28810.0046		409
28810.0046		419
28810.0046		444
28810.0046		447
28810.0046		458
28810.0046		459
28810.0046		461
28810.0046		471
28810.0046		485
28810.0046		504
28810.0046		510
28810.0046		560
28810.0046		563
28810.0046		566
28810.0046		578
28810.0046		613
28810.0046		620
28810.0046		630
28810.0046		647
28810.0046		651
28810.0046		656
28810.0046		660
28810.0046		667
28810.0046		693
28810.0046		731
28810.0046		737
28810.0046		756
28810.0046		766
28810.0046		767
28810.0046		799
28810.0046		805
28810.0046		825
28810.0046		843
28810.0046		844
28810.0046		845
28810.0046		864
28810.0046		884
28810.0046		897
28810.0046		924
28810.0046		982
28810.0046		985
28810.0046		987
28810.0046		1031
28810.0046		1036
28810.0046		1048
28810.0046		1065
28810.0046		1075
28810.0046		1113
28810.0046		1139
28810.0046		1162
28810.0046		1165
28810.0046		1168
28810.0046		1184
28810.0046		1215
28810.0046		1230
28810.0046		1253
28810.0046		1260
28810.0046		1287
28810.0046		1292
28810.0046		1316
28810.0046		1321
28810.0046		1323
28810.0046		1338
28810.0046		1342
28810.0046		1374
28810.0046		1406
28810.0046		1409
28810.0046		1423
28810.0046		1442
28810.0046		1448
28810.0046		1512
28810.0046		1584
28810.0046		1587
28810.0046		1591
28810.0046		1597
28810.0046		1619
28810.0046		1636
28810.0046		1703
28810.0046		1707
28810.0046		1716
28810.0046		1756
28810.0046		1762
28810.0046		1764
28810.0046		1805
28810.0046		1815
28810.0046		1819
28810.0046		1831
28810.0046		1844
28810.0046		1865
28810.0046		1877
28810.0046		1884
28810.0046		1886
28810.0046		1889
28810.0046		1897
28810.0046		1915
28810.0046		1950
28810.0046		1958
28810.0046		1988
28810.0048		80
28810.0048		108
28810.0048		112
28810.0048		128
28810.0048		139
28810.0048		158
28810.0048		183
28810.0048		201
28810.0048		274
28810.0048		275
28810.0048		296
28810.0048		315
28810.0048		323
28810.0048		343
28810.0048		357
28810.0048		395
28810.0048		410
28810.0048		417
28810.0048		438
28810.0048		460
28810.0048		491
28810.0048		505
28810.0048		552
28810.0048		587
28810.0048		593
28810.0048		602
28810.0048		607
28810.0048		614
28810.0048		631
28810.0048		632
28810.0048		662
28810.0048		671
28810.0048		682
28810.0048		692
28810.0048		703
28810.0048		717
28810.0048		747
28810.0048		820
28810.0048		822
28810.0048		836
28810.0048		847
28810.0048		849
28810.0048		866
28810.0048		881
28810.0048		901
28810.0048		911
28810.0048		917
28810.0048		929
28810.0048		966
28810.0048		1029
28810.0048		1032
28810.0048		1055
28810.0048		1086
28810.0048		1104
28810.0048		1163
28810.0048		1195
28810.0048		1207
28810.0048		1210
28810.0048		1264
28810.0048		1271
28810.0048		1295
28810.0048		1298
28810.0048		1371
28810.0048		1407
28810.0048		1435
28810.0048		1439
28810.0048		1452
28810.0048		1455
28810.0048		1480
28810.0048		1485
28810.0048		1490
28810.0048		1528
28810.0048		1569
28810.0048		1575
28810.0048		1585
28810.0048		1605
28810.0048		1614
28810.0048		1628
28810.0048		1643
28810.0048		1644
28810.0048		1665
28810.0048		1683
28810.0048		1699
28810.0048		1704
28810.0048		1725
28810.0048		1736
28810.0048		1751
28810.0048		1752
28810.0048		1780
28810.0048		1838
28810.0048		1842
28810.0048		1868
28810.0048		1869
28810.0048		1903
28810.0048		1942
28810.0048		1952
28810.0048		1973
28810.0048		1981
28810.0048		1993
28810.0048		1995
28810.005		97
28810.005		103
28810.005		106
28810.005		109
28810.005		138
28810.005		157
28810.005		202
28810.005		207
28810.005		213
28810.005		216
28810.005		225
28810.005		240
28810.005		283
28810.005		309
28810.005		324
28810.005		344
28810.005		368
28810.005		375
28810.005		378
28810.005		404
28810.005		450
28810.005		475
28810.005		483
28810.005		512
28810.005		517
28810.005		529
28810.005		559
28810.005		571
28810.005		580
28810.005		595
28810.005		596
28810.005		604
28810.005		615
28810.005		624
28810.005		626
28810.005		684
28810.005		702
28810.005		752
28810.005		755
28810.005		757
28810.005		772
28810.005		780
28810.005		821
28810.005		873
28810.005		883
28810.005		908
28810.005		923
28810.005		930
28810.005		986
28810.005		989
28810.005		1008
28810.005		1009
28810.005		1019
28810.005		1024
28810.005		1056
28810.005		1063
28810.005		1088
28810.005		1089
28810.005		1105
28810.005		1111
28810.005		1117
28810.005		1132
28810.005		1172
28810.005		1180
28810.005		1187
28810.005		1190
28810.005		1237
28810.005		1256
28810.005		1257
28810.005		1274
28810.005		1294
28810.005		1307
28810.005		1319
28810.005		1322
28810.005		1410
28810.005		1446
28810.005		1459
28810.005		1461
28810.005		1483
28810.005		1487
28810.005		1493
28810.005		1539
28810.005		1549
28810.005		1586
28810.005		1609
28810.005		1610
28810.005		1634
28810.005		1668
28810.005		1672
28810.005		1677
28810.005		1679
28810.005		1694
28810.005		1719
28810.005		1727
28810.005		1732
28810.005		1744
28810.005		1755
28810.005		1769
28810.005		1773
28810.005		1775
28810.005		1796
28810.005		1812
28810.005		1822
28810.005		1853
28810.005		1871
28810.005		1878
28810.005		1882
28810.005		1906
28810.005		1920
28810.005		1929
28810.005		1930
28810.005		1935
28810.005		1951
28810.005		1969
28810.0052		110
28810.0052		118
28810.0052		150
28810.0052		170
28810.0052		209
28810.0052		215
28810.0052		221
28810.0052		244
28810.0052		245
28810.0052		253
28810.0052		279
28810.0052		285
28810.0052		293
28810.0052		334
28810.0052		345
28810.0052		384
28810.0052		386
28810.0052		401
28810.0052		408
28810.0052		413
28810.0052		424
28810.0052		467
28810.0052		487
28810.0052		499
28810.0052		500
28810.0052		508
28810.0052		530
28810.0052		556
28810.0052		557
28810.0052		561
28810.0052		594
28810.0052		612
28810.0052		634
28810.0052		640
28810.0052		649
28810.0052		661
28810.0052		687
28810.0052		714
28810.0052		768
28810.0052		795
28810.0052		803
28810.0052		817
28810.0052		826
28810.0052		861
28810.0052		905
28810.0052		919
28810.0052		938
28810.0052		975
28810.0052		983
28810.0052		1035
28810.0052		1038
28810.0052		1068
28810.0052		1071
28810.0052		1090
28810.0052		1102
28810.0052		1118
28810.0052		1171
28810.0052		1191
28810.0052		1201
28810.0052		1213
28810.0052		1225
28810.0052		1280
28810.0052		1312
28810.0052		1343
28810.0052		1349
28810.0052		1369
28810.0052		1381
28810.0052		1399
28810.0052		1445
28810.0052		1464
28810.0052		1482
28810.0052		1559
28810.0052		1596
28810.0052		1601
28810.0052		1613
28810.0052		1615
28810.0052		1622
28810.0052		1649
28810.0052		1701
28810.0052		1711
28810.0052		1747
28810.0052		1776
28810.0052		1830
28810.0052		1841
28810.0052		1872
28810.0052		1875
28810.0052		1885
28810.0052		1887
28810.0052		1907
28810.0052		1916
28810.0052		1931
28810.0052		1937
28810.0052		1978
28810.0052		1979
28810.0054		77
28810.0054		89
28810.0054		105
28810.0054		115
28810.0054		116
28810.0054		123
28810.0054		147
28810.0054		165
28810.0054		173
28810.0054		182
28810.0054		193
28810.0054		203
28810.0054		205
28810.0054		218
28810.0054		231
28810.0054		238
28810.0054		239
28810.0054		242
28810.0054		250
28810.0054		254
28810.0054		262
28810.0054		263
28810.0054		271
28810.0054		273
28810.0054		277
28810.0054		278
28810.0054		281
28810.0054		287
28810.0054		288
28810.0054		292
28810.0054		300
28810.0054		301
28810.0054		304
28810.0054		305
28810.0054		312
28810.0054		320
28810.0054		321
28810.0054		325
28810.0054		328
28810.0054		332
28810.0054		354
28810.0054		355
28810.0054		356
28810.0054		360
28810.0054		361
28810.0054		363
28810.0054		367
28810.0054		377
28810.0054		381
28810.0054		391
28810.0054		420
28810.0054		428
28810.0054		432
28810.0054		434
28810.0054		439
28810.0054		443
28810.0054		448
28810.0054		464
28810.0054		477
28810.0054		484
28810.0054		489
28810.0054		493
28810.0054		520
28810.0054		522
28810.0054		525
28810.0054		531
28810.0054		537
28810.0054		541
28810.0054		555
28810.0054		570
28810.0054		572
28810.0054		590
28810.0054		601
28810.0054		603
28810.0054		611
28810.0054		642
28810.0054		645
28810.0054		658
28810.0054		664
28810.0054		665
28810.0054		666
28810.0054		668
28810.0054		699
28810.0054		706
28810.0054		713
28810.0054		726
28810.0054		735
28810.0054		738
28810.0054		740
28810.0054		742
28810.0054		743
28810.0054		745
28810.0054		750
28810.0054		758
28810.0054		761
28810.0054		762
28810.0054		763
28810.0054		779
28810.0054		781
28810.0054		789
28810.0054		801
28810.0054		823
28810.0054		828
28810.0054		832
28810.0054		839
28810.0054		842
28810.0054		850
28810.0054		856
28810.0054		868
28810.0054		869
28810.0054		886
28810.0054		890
28810.0054		892
28810.0054		898
28810.0054		899
28810.0054		912
28810.0054		928
28810.0054		936
28810.0054		939
28810.0054		941
28810.0054		948
28810.0054		954
28810.0054		955
28810.0054		959
28810.0054		967
28810.0054		968
28810.0054		978
28810.0054		998
28810.0054		1016
28810.0054		1023
28810.0054		1030
28810.0054		1033
28810.0054		1039
28810.0054		1042
28810.0054		1046
28810.0054		1047
28810.0054		1052
28810.0054		1053
28810.0054		1057
28810.0054		1059
28810.0054		1074
28810.0054		1091
28810.0054		1094
28810.0054		1099
28810.0054		1120
28810.0054		1123
28810.0054		1124
28810.0054		1127
28810.0054		1133
28810.0054		1141
28810.0054		1149
28810.0054		1150
28810.0054		1160
28810.0054		1166
28810.0054		1176
28810.0054		1188
28810.0054		1200
28810.0054		1216
28810.0054		1227
28810.0054		1242
28810.0054		1247
28810.0054		1255
28810.0054		1265
28810.0054		1269
28810.0054		1275
28810.0054		1282
28810.0054		1301
28810.0054		1309
28810.0054		1327
28810.0054		1328
28810.0054		1329
28810.0054		1332
28810.0054		1352
28810.0054		1367
28810.0054		1382
28810.0054		1384
28810.0054		1392
28810.0054		1395
28810.0054		1398
28810.0054		1408
28810.0054		1412
28810.0054		1414
28810.0054		1419
28810.0054		1424
28810.0054		1437
28810.0054		1463
28810.0054		1466
28810.0054		1468
28810.0054		1474
28810.0054		1477
28810.0054		1502
28810.0054		1504
28810.0054		1521
28810.0054		1532
28810.0054		1544
28810.0054		1558
28810.0054		1574
28810.0054		1580
28810.0054		1581
28810.0054		1594
28810.0054		1606
28810.0054		1607
28810.0054		1618
28810.0054		1620
28810.0054		1633
28810.0054		1639
28810.0054		1642
28810.0054		1647
28810.0054		1656
28810.0054		1658
28810.0054		1660
28810.0054		1661
28810.0054		1667
28810.0054		1671
28810.0054		1684
28810.0054		1686
28810.0054		1687
28810.0054		1709
28810.0054		1717
28810.0054		1728
28810.0054		1740
28810.0054		1758
28810.0054		1770
28810.0054		1779
28810.0054		1783
28810.0054		1794
28810.0054		1797
28810.0054		1800
28810.0054		1806
28810.0054		1816
28810.0054		1825
28810.0054		1827
28810.0054		1850
28810.0054		1851
28810.0054		1862
28810.0054		1874
28810.0054		1880
28810.0054		1895
28810.0054		1900
28810.0054		1911
28810.0054		1913
28810.0054		1914
28810.0054		1919
28810.0054		1933
28810.0054		1949
28810.0054		1959
28810.0054		1984
28810.0054		1986
28810.0054		1997
28810.0056		94
28810.0056		96
28810.0056		114
28810.0056		124
28810.0056		127
28810.0056		132
28810.0056		142
28810.0056		178
28810.0056		186
28810.0056		196
28810.0056		204
28810.0056		211
28810.0056		232
28810.0056		235
28810.0056		247
28810.0056		259
28810.0056		270
28810.0056		311
28810.0056		319
28810.0056		326
28810.0056		330
28810.0056		336
28810.0056		341
28810.0056		358
28810.0056		359
28810.0056		365
28810.0056		369
28810.0056		370
28810.0056		371
28810.0056		373
28810.0056		376
28810.0056		398
28810.0056		411
28810.0056		414
28810.0056		421
28810.0056		422
28810.0056		423
28810.0056		425
28810.0056		446
28810.0056		449
28810.0056		465
28810.0056		486
28810.0056		490
28810.0056		528
28810.0056		532
28810.0056		535
28810.0056		544
28810.0056		553
28810.0056		564
28810.0056		581
28810.0056		582
28810.0056		598
28810.0056		609
28810.0056		610
28810.0056		676
28810.0056		709
28810.0056		710
28810.0056		712
28810.0056		722
28810.0056		753
28810.0056		759
28810.0056		765
28810.0056		776
28810.0056		782
28810.0056		786
28810.0056		808
28810.0056		812
28810.0056		818
28810.0056		829
28810.0056		834
28810.0056		854
28810.0056		855
28810.0056		867
28810.0056		875
28810.0056		888
28810.0056		894
28810.0056		910
28810.0056		946
28810.0056		976
28810.0056		977
28810.0056		995
28810.0056		1005
28810.0056		1011
28810.0056		1022
28810.0056		1027
28810.0056		1041
28810.0056		1077
28810.0056		1085
28810.0056		1087
28810.0056		1140
28810.0056		1152
28810.0056		1167
28810.0056		1173
28810.0056		1197
28810.0056		1198
28810.0056		1203
28810.0056		1205
28810.0056		1239
28810.0056		1251
28810.0056		1259
28810.0056		1281
28810.0056		1285
28810.0056		1290
28810.0056		1306
28810.0056		1318
28810.0056		1337
28810.0056		1345
28810.0056		1358
28810.0056		1359
28810.0056		1370
28810.0056		1373
28810.0056		1375
28810.0056		1376
28810.0056		1389
28810.0056		1402
28810.0056		1405
28810.0056		1413
28810.0056		1416
28810.0056		1432
28810.0056		1449
28810.0056		1450
28810.0056		1465
28810.0056		1469
28810.0056		1475
28810.0056		1476
28810.0056		1484
28810.0056		1501
28810.0056		1505
28810.0056		1506
28810.0056		1517
28810.0056		1518
28810.0056		1527
28810.0056		1529
28810.0056		1530
28810.0056		1533
28810.0056		1540
28810.0056		1547
28810.0056		1548
28810.0056		1566
28810.0056		1572
28810.0056		1582
28810.0056		1598
28810.0056		1604
28810.0056		1623
28810.0056		1629
28810.0056		1632
28810.0056		1635
28810.0056		1652
28810.0056		1662
28810.0056		1669
28810.0056		1678
28810.0056		1685
28810.0056		1690
28810.0056		1692
28810.0056		1705
28810.0056		1733
28810.0056		1737
28810.0056		1743
28810.0056		1746
28810.0056		1772
28810.0056		1778
28810.0056		1782
28810.0056		1786
28810.0056		1787
28810.0056		1789
28810.0056		1801
28810.0056		1807
28810.0056		1818
28810.0056		1826
28810.0056		1829
28810.0056		1856
28810.0056		1861
28810.0056		1864
28810.0056		1873
28810.0056		1879
28810.0056		1881
28810.0056		1892
28810.0056		1938
28810.0056		1946
28810.0056		1947
28810.0056		1955
28810.0056		1970
28810.0056		1987
28810.0058		83
28810.0058		93
28810.0058		104
28810.0058		121
28810.0058		126
28810.0058		129
28810.0058		148
28810.0058		156
28810.0058		164
28810.0058		166
28810.0058		172
28810.0058		177
28810.0058		181
28810.0058		187
28810.0058		222
28810.0058		224
28810.0058		233
28810.0058		251
28810.0058		264
28810.0058		265
28810.0058		276
28810.0058		280
28810.0058		286
28810.0058		291
28810.0058		306
28810.0058		318
28810.0058		327
28810.0058		331
28810.0058		352
28810.0058		372
28810.0058		389
28810.0058		396
28810.0058		412
28810.0058		431
28810.0058		451
28810.0058		453
28810.0058		463
28810.0058		468
28810.0058		507
28810.0058		509
28810.0058		513
28810.0058		516
28810.0058		521
28810.0058		540
28810.0058		545
28810.0058		549
28810.0058		574
28810.0058		588
28810.0058		589
28810.0058		591
28810.0058		608
28810.0058		617
28810.0058		623
28810.0058		625
28810.0058		628
28810.0058		629
28810.0058		635
28810.0058		643
28810.0058		644
28810.0058		652
28810.0058		654
28810.0058		690
28810.0058		698
28810.0058		728
28810.0058		771
28810.0058		783
28810.0058		792
28810.0058		793
28810.0058		797
28810.0058		802
28810.0058		810
28810.0058		814
28810.0058		863
28810.0058		874
28810.0058		878
28810.0058		885
28810.0058		916
28810.0058		944
28810.0058		951
28810.0058		971
28810.0058		980
28810.0058		1021
28810.0058		1028
28810.0058		1050
28810.0058		1078
28810.0058		1101
28810.0058		1103
28810.0058		1110
28810.0058		1142
28810.0058		1170
28810.0058		1179
28810.0058		1186
28810.0058		1189
28810.0058		1204
28810.0058		1219
28810.0058		1222
28810.0058		1272
28810.0058		1278
28810.0058		1279
28810.0058		1291
28810.0058		1302
28810.0058		1305
28810.0058		1308
28810.0058		1311
28810.0058		1324
28810.0058		1333
28810.0058		1347
28810.0058		1364
28810.0058		1379
28810.0058		1388
28810.0058		1422
28810.0058		1430
28810.0058		1436
28810.0058		1441
28810.0058		1456
28810.0058		1457
28810.0058		1481
28810.0058		1495
28810.0058		1515
28810.0058		1552
28810.0058		1563
28810.0058		1578
28810.0058		1592
28810.0058		1593
28810.0058		1617
28810.0058		1659
28810.0058		1681
28810.0058		1738
28810.0058		1760
28810.0058		1774
28810.0058		1781
28810.0058		1784
28810.0058		1793
28810.0058		1809
28810.0058		1847
28810.0058		1902
28810.0058		1904
28810.0058		1912
28810.0058		1945
28810.0058		1956
28810.0058		1967
28810.0058		1968
28810.0058		1990
28810.006		86
28810.006		119
28810.006		135
28810.006		160
28810.006		188
28810.006		195
28810.006		219
28810.006		227
28810.006		230
28810.006		252
28810.006		261
28810.006		322
28810.006		347
28810.006		351
28810.006		380
28810.006		387
28810.006		392
28810.006		394
28810.006		402
28810.006		427
28810.006		436
28810.006		452
28810.006		456
28810.006		470
28810.006		472
28810.006		473
28810.006		503
28810.006		514
28810.006		536
28810.006		569
28810.006		606
28810.006		627
28810.006		648
28810.006		655
28810.006		673
28810.006		674
28810.006		681
28810.006		697
28810.006		723
28810.006		724
28810.006		725
28810.006		764
28810.006		770
28810.006		774
28810.006		859
28810.006		870
28810.006		879
28810.006		895
28810.006		896
28810.006		920
28810.006		935
28810.006		942
28810.006		958
28810.006		1002
28810.006		1003
28810.006		1015
28810.006		1044
28810.006		1045
28810.006		1049
28810.006		1092
28810.006		1107
28810.006		1122
28810.006		1126
28810.006		1135
28810.006		1144
28810.006		1151
28810.006		1169
28810.006		1181
28810.006		1183
28810.006		1196
28810.006		1199
28810.006		1211
28810.006		1223
28810.006		1234
28810.006		1238
28810.006		1261
28810.006		1283
28810.006		1300
28810.006		1346
28810.006		1363
28810.006		1368
28810.006		1417
28810.006		1418
28810.006		1433
28810.006		1440
28810.006		1443
28810.006		1454
28810.006		1471
28810.006		1489
28810.006		1510
28810.006		1526
28810.006		1537
28810.006		1541
28810.006		1588
28810.006		1589
28810.006		1682
28810.006		1691
28810.006		1724
28810.006		1730
28810.006		1745
28810.006		1753
28810.006		1790
28810.006		1811
28810.006		1823
28810.006		1836
28810.006		1857
28810.006		1867
28810.006		1901
28810.006		1972
28810.006		1977
28810.006		1989
28810.0062		76
28810.0062		212
28810.0062		223
28810.0062		234
28810.0062		257
28810.0062		282
28810.0062		303
28810.0062		310
28810.0062		385
28810.0062		415
28810.0062		418
28810.0062		466
28810.0062		534
28810.0062		616
28810.0062		677
28810.0062		715
28810.0062		729
28810.0062		732
28810.0062		736
28810.0062		749
28810.0062		769
28810.0062		785
28810.0062		800
28810.0062		806
28810.0062		815
28810.0062		848
28810.0062		877
28810.0062		887
28810.0062		900
28810.0062		914
28810.0062		964
28810.0062		993
28810.0062		996
28810.0062		1134
28810.0062		1137
28810.0062		1138
28810.0062		1148
28810.0062		1161
28810.0062		1209
28810.0062		1226
28810.0062		1232
28810.0062		1266
28810.0062		1267
28810.0062		1284
28810.0062		1310
28810.0062		1314
28810.0062		1386
28810.0062		1393
28810.0062		1403
28810.0062		1438
28810.0062		1460
28810.0062		1478
28810.0062		1497
28810.0062		1522
28810.0062		1523
28810.0062		1536
28810.0062		1545
28810.0062		1550
28810.0062		1565
28810.0062		1567
28810.0062		1657
28810.0062		1710
28810.0062		1729
28810.0062		1828
28810.0062		1921
28810.0062		1922
28810.0062		1928
28810.0062		1936
28810.0062		1939
28810.0062		1963
28810.0062		1982
28810.0062		1998
28810.0064		79
28810.0064		98
28810.0064		155
28810.0064		190
28810.0064		210
28810.0064		248
28810.0064		255
28810.0064		258
28810.0064		269
28810.0064		307
28810.0064		340
28810.0064		429
28810.0064		433
28810.0064		481
28810.0064		492
28810.0064		518
28810.0064		539
28810.0064		565
28810.0064		577
28810.0064		585
28810.0064		586
28810.0064		599
28810.0064		688
28810.0064		720
28810.0064		744
28810.0064		754
28810.0064		837
28810.0064		841
28810.0064		903
28810.0064		927
28810.0064		937
28810.0064		957
28810.0064		969
28810.0064		981
28810.0064		990
28810.0064		1020
28810.0064		1061
28810.0064		1066
28810.0064		1084
28810.0064		1098
28810.0064		1129
28810.0064		1145
28810.0064		1249
28810.0064		1273
28810.0064		1277
28810.0064		1335
28810.0064		1348
28810.0064		1377
28810.0064		1427
28810.0064		1444
28810.0064		1473
28810.0064		1491
28810.0064		1520
28810.0064		1553
28810.0064		1561
28810.0064		1612
28810.0064		1663
28810.0064		1723
28810.0064		1726
28810.0064		1777
28810.0064		1792
28810.0064		1798
28810.0064		1899
28810.0066		0
28810.0066		1
28810.0066		2
28810.0066		3
28810.0066		4
28810.0066		5
28810.0066		6
28810.0066		7
28810.0066		8
28810.0066		9
28810.0066		10
28810.0066		11
28810.0066		12
28810.0066		13
28810.0066		14
28810.0066		15
28810.0066		16
28810.0066		17
28810.0066		18
28810.0066		19
28810.0066		20
28810.0066		21
28810.0066		22
28810.0066		23
28810.0066		24
28810.0066		25
28810.0066		26
28810.0066		27
28810.0066		28
28810.0066		29
28810.0066		30
28810.0066		31
28810.0066		32
28810.0066		33
28810.0066		34
28810.0066		35
28810.0066		36
28810.0066		37
28810.0066		38
28810.0066		39
28810.0066		40
28810.0066		41
28810.0066		42
28810.0066		43
28810.0066		44
28810.0066		45
28810.0066		46
28810.0066		47
28810.0066		48
28810.0066		49
28810.0066		50
28810.0066		51
28810.0066		52
28810.0066		53
28810.0066		54
28810.0066		55
28810.0066		56
28810.0066		57
28810.0066		58
28810.0066		59
28810.0066		60
28810.0066		61
28810.0066		62
28810.0066		63
28810.0066		64
28810.0066		65
28810.0066		66
28810.0066		67
28810.0066		68
28810.0066		69
28810.0066		70
28810.0066		71
28810.0066		72
28810.0066		73
28810.0066		74
28810.0066		117
28810.0066		125
28810.0066		136
28810.0066		161
28810.0066		317
28810.0066		382
28810.0066		399
28810.0066		407
28810.0066		523
28810.0066		547
28810.0066		592
28810.0066		653
28810.0066		670
28810.0066		730
28810.0066		748
28810.0066		788
28810.0066		827
28810.0066		860
28810.0066		913
28810.0066		933
28810.0066		949
28810.0066		953
28810.0066		965
[truncated: 24,776 more rows]
