# Supplementary material for: Memory consolidation and improvement by synaptic tagging and capture in recurrent neural networks
Source: Commun Biol. 2021 Mar 3;4:275. doi: 10.1038/s42003-021-01778-y (PMC7977149; doi:10.1038/s42003-021-01778-y)
Supplement: Supplementary file 4 — Supplementary Data 2 [file 42003_2021_1778_MOESM4_ESM.zip › Figure 3f/8h-recall/20-08-25_05-43-23_spike_raster.txt]

20		1390
28810		0
28810		1
28810		2
28810		3
28810		4
28810		5
28810		6
28810		7
28810		8
28810		9
28810		10
28810		11
28810		12
28810		13
28810		14
28810		15
28810		16
28810		17
28810		18
28810		19
28810		20
28810		21
28810		22
28810		23
28810		24
28810		25
28810		26
28810		27
28810		28
28810		29
28810		30
28810		31
28810		32
28810		33
28810		34
28810		35
28810		36
28810		37
28810		38
28810		39
28810		40
28810		41
28810		42
28810		43
28810		44
28810		45
28810		46
28810		47
28810		48
28810		49
28810		50
28810		51
28810		52
28810		53
28810		54
28810		55
28810		56
28810		57
28810		58
28810		59
28810		60
28810		61
28810		62
28810		63
28810		64
28810		65
28810		66
28810		67
28810		68
28810		69
28810		70
28810		71
28810		72
28810		73
28810		74
28810.0022		0
28810.0022		1
28810.0022		2
28810.0022		3
28810.0022		4
28810.0022		5
28810.0022		6
28810.0022		7
28810.0022		8
28810.0022		9
28810.0022		10
28810.0022		11
28810.0022		12
28810.0022		13
28810.0022		14
28810.0022		15
28810.0022		16
28810.0022		17
28810.0022		18
28810.0022		19
28810.0022		20
28810.0022		21
28810.0022		22
28810.0022		23
28810.0022		24
28810.0022		25
28810.0022		26
28810.0022		27
28810.0022		28
28810.0022		29
28810.0022		30
28810.0022		31
28810.0022		32
28810.0022		33
28810.0022		34
28810.0022		35
28810.0022		36
28810.0022		37
28810.0022		38
28810.0022		39
28810.0022		40
28810.0022		41
28810.0022		42
28810.0022		43
28810.0022		44
28810.0022		45
28810.0022		46
28810.0022		47
28810.0022		48
28810.0022		49
28810.0022		50
28810.0022		51
28810.0022		52
28810.0022		53
28810.0022		54
28810.0022		55
28810.0022		56
28810.0022		57
28810.0022		58
28810.0022		59
28810.0022		60
28810.0022		61
28810.0022		62
28810.0022		63
28810.0022		64
28810.0022		65
28810.0022		66
28810.0022		67
28810.0022		68
28810.0022		69
28810.0022		70
28810.0022		71
28810.0022		72
28810.0022		73
28810.0022		74
28810.0026		1932
28810.0032		115
28810.0032		423
28810.0032		1253
28810.0034		116
28810.0034		275
28810.0034		408
28810.0034		882
28810.0034		1057
28810.0034		1382
28810.0034		1617
28810.0034		1734
28810.0034		1859
28810.0034		1952
28810.0034		1980
28810.0036		113
28810.0036		293
28810.0036		518
28810.0036		647
28810.0036		739
28810.0036		865
28810.0036		999
28810.0036		1171
28810.0036		1312
28810.0036		1445
28810.0036		1552
28810.0036		1597
28810.0036		1628
28810.0036		1630
28810.0036		1719
28810.0036		1872
28810.0036		1874
28810.0036		1892
28810.0038		274
28810.0038		287
28810.0038		314
28810.0038		457
28810.0038		538
28810.0038		558
28810.0038		743
28810.0038		749
28810.0038		840
28810.0038		951
28810.0038		1008
28810.0038		1056
28810.0038		1347
28810.0038		1442
28810.0038		1535
28810.0038		1611
28810.0038		1616
28810.0038		1626
28810.0038		1645
28810.0038		1649
28810.0038		1679
28810.0038		1706
28810.0038		1797
28810.0038		1830
28810.0038		1833
28810.0038		1845
28810.0038		1865
28810.0038		1889
28810.0038		1955
28810.0038		1968
28810.0038		1986
28810.0038		1992
28810.004		147
28810.004		167
28810.004		230
28810.004		260
28810.004		273
28810.004		279
28810.004		284
28810.004		309
28810.004		390
28810.004		416
28810.004		419
28810.004		502
28810.004		563
28810.004		595
28810.004		596
28810.004		637
28810.004		695
28810.004		750
28810.004		759
28810.004		767
28810.004		850
28810.004		906
28810.004		988
28810.004		1069
28810.004		1075
28810.004		1096
28810.004		1104
28810.004		1106
28810.004		1111
28810.004		1130
28810.004		1160
28810.004		1165
28810.004		1195
28810.004		1207
28810.004		1361
28810.004		1421
28810.004		1526
28810.004		1610
28810.004		1612
28810.004		1625
28810.004		1674
28810.004		1704
28810.004		1741
28810.004		1747
28810.004		1766
28810.004		1802
28810.004		1805
28810.004		1808
28810.004		1877
28810.004		1894
28810.004		1905
28810.004		1928
28810.004		1934
28810.004		1935
28810.004		1941
28810.004		1985
28810.0042		85
28810.0042		108
28810.0042		120
28810.0042		126
28810.0042		177
28810.0042		204
28810.0042		232
28810.0042		320
28810.0042		324
28810.0042		363
28810.0042		426
28810.0042		494
28810.0042		510
28810.0042		532
28810.0042		541
28810.0042		549
28810.0042		585
28810.0042		601
28810.0042		608
28810.0042		640
28810.0042		656
28810.0042		662
28810.0042		675
28810.0042		706
28810.0042		726
28810.0042		737
28810.0042		820
28810.0042		847
28810.0042		864
28810.0042		890
28810.0042		905
28810.0042		981
28810.0042		984
28810.0042		998
28810.0042		1040
28810.0042		1201
28810.0042		1213
28810.0042		1289
28810.0042		1357
28810.0042		1480
28810.0042		1522
28810.0042		1575
28810.0042		1596
28810.0042		1661
28810.0042		1711
28810.0042		1717
28810.0042		1728
28810.0042		1755
28810.0042		1761
28810.0042		1772
28810.0042		1804
28810.0042		1820
28810.0042		1856
28810.0042		1861
28810.0042		1869
28810.0042		1883
28810.0042		1886
28810.0042		1898
28810.0042		1916
28810.0042		1940
28810.0042		1943
28810.0042		1953
28810.0042		1969
28810.0042		1973
28810.0042		1974
28810.0042		1979
28810.0042		1983
28810.0044		0
28810.0044		1
28810.0044		2
28810.0044		3
28810.0044		4
28810.0044		5
28810.0044		6
28810.0044		7
28810.0044		8
28810.0044		9
28810.0044		10
28810.0044		11
28810.0044		12
28810.0044		13
28810.0044		14
28810.0044		15
28810.0044		16
28810.0044		17
28810.0044		18
28810.0044		19
28810.0044		20
28810.0044		21
28810.0044		22
28810.0044		23
28810.0044		24
28810.0044		25
28810.0044		26
28810.0044		27
28810.0044		28
28810.0044		29
28810.0044		30
28810.0044		31
28810.0044		32
28810.0044		33
28810.0044		34
28810.0044		35
28810.0044		36
28810.0044		37
28810.0044		38
28810.0044		39
28810.0044		40
28810.0044		41
28810.0044		42
28810.0044		43
28810.0044		44
28810.0044		45
28810.0044		46
28810.0044		47
28810.0044		48
28810.0044		49
28810.0044		50
28810.0044		51
28810.0044		52
28810.0044		53
28810.0044		54
28810.0044		55
28810.0044		56
28810.0044		57
28810.0044		58
28810.0044		59
28810.0044		60
28810.0044		61
28810.0044		62
28810.0044		63
28810.0044		64
28810.0044		65
28810.0044		66
28810.0044		67
28810.0044		68
28810.0044		69
28810.0044		70
28810.0044		71
28810.0044		72
28810.0044		73
28810.0044		74
28810.0044		81
28810.0044		90
28810.0044		95
28810.0044		105
28810.0044		139
28810.0044		208
28810.0044		333
28810.0044		375
28810.0044		396
28810.0044		400
28810.0044		420
28810.0044		445
28810.0044		491
28810.0044		517
28810.0044		559
28810.0044		632
28810.0044		660
28810.0044		663
28810.0044		668
28810.0044		747
28810.0044		756
28810.0044		776
28810.0044		787
28810.0044		805
28810.0044		862
28810.0044		900
28810.0044		911
28810.0044		921
28810.0044		930
28810.0044		933
28810.0044		964
28810.0044		978
28810.0044		1011
28810.0044		1029
28810.0044		1031
28810.0044		1082
28810.0044		1116
28810.0044		1122
28810.0044		1123
28810.0044		1143
28810.0044		1146
28810.0044		1182
28810.0044		1219
28810.0044		1233
28810.0044		1245
28810.0044		1354
28810.0044		1366
28810.0044		1375
28810.0044		1424
28810.0044		1463
28810.0044		1481
28810.0044		1587
28810.0044		1665
28810.0044		1673
28810.0044		1676
28810.0044		1684
28810.0044		1685
28810.0044		1691
28810.0044		1707
28810.0044		1713
28810.0044		1759
28810.0044		1763
28810.0044		1821
28810.0044		1841
28810.0044		1903
28810.0044		1918
28810.0044		1923
28810.0044		1994
28810.0046		101
28810.0046		114
28810.0046		154
28810.0046		199
28810.0046		202
28810.0046		271
28810.0046		288
28810.0046		296
28810.0046		302
28810.0046		374
28810.0046		386
28810.0046		391
28810.0046		404
28810.0046		438
28810.0046		460
28810.0046		506
28810.0046		568
28810.0046		578
28810.0046		620
28810.0046		642
28810.0046		710
28810.0046		732
28810.0046		742
28810.0046		766
28810.0046		785
28810.0046		839
28810.0046		896
28810.0046		912
28810.0046		939
28810.0046		975
28810.0046		1000
28810.0046		1032
28810.0046		1033
28810.0046		1048
28810.0046		1158
28810.0046		1162
28810.0046		1188
28810.0046		1197
28810.0046		1235
28810.0046		1243
28810.0046		1287
28810.0046		1316
28810.0046		1319
28810.0046		1333
28810.0046		1345
28810.0046		1351
28810.0046		1423
28810.0046		1453
28810.0046		1508
28810.0046		1533
28810.0046		1553
28810.0046		1556
28810.0046		1573
28810.0046		1585
28810.0046		1600
28810.0046		1656
28810.0046		1666
28810.0046		1668
28810.0046		1769
28810.0046		1792
28810.0046		1816
28810.0046		1851
28810.0046		1860
28810.0046		1863
28810.0046		1924
28810.0046		1926
28810.0046		1927
28810.0046		1971
28810.0048		84
28810.0048		131
28810.0048		215
28810.0048		222
28810.0048		277
28810.0048		317
28810.0048		321
28810.0048		336
28810.0048		376
28810.0048		411
28810.0048		429
28810.0048		501
28810.0048		540
28810.0048		556
28810.0048		592
28810.0048		611
28810.0048		623
28810.0048		718
28810.0048		757
28810.0048		813
28810.0048		872
28810.0048		881
28810.0048		892
28810.0048		919
28810.0048		920
28810.0048		935
28810.0048		945
28810.0048		947
28810.0048		962
28810.0048		983
28810.0048		1019
28810.0048		1067
28810.0048		1077
28810.0048		1079
28810.0048		1113
28810.0048		1168
28810.0048		1176
28810.0048		1181
28810.0048		1196
28810.0048		1208
28810.0048		1230
28810.0048		1252
28810.0048		1265
28810.0048		1276
28810.0048		1309
28810.0048		1349
28810.0048		1353
28810.0048		1371
28810.0048		1376
28810.0048		1384
28810.0048		1389
28810.0048		1399
28810.0048		1401
28810.0048		1461
28810.0048		1474
28810.0048		1524
28810.0048		1602
28810.0048		1607
28810.0048		1652
28810.0048		1677
28810.0048		1686
28810.0048		1690
28810.0048		1703
28810.0048		1708
28810.0048		1744
28810.0048		1752
28810.0048		1765
28810.0048		1795
28810.0048		1822
28810.0048		1852
28810.0048		1868
28810.0048		1885
28810.0048		1890
28810.0048		1904
28810.0048		1915
28810.0048		1930
28810.0048		1933
28810.0048		1961
28810.0048		1976
28810.0048		1999
28810.005		106
28810.005		124
28810.005		151
28810.005		161
28810.005		163
28810.005		180
28810.005		201
28810.005		205
28810.005		231
28810.005		244
28810.005		294
28810.005		310
28810.005		311
28810.005		315
28810.005		330
28810.005		334
28810.005		361
28810.005		362
28810.005		369
28810.005		377
28810.005		459
28810.005		478
28810.005		561
28810.005		580
28810.005		594
28810.005		612
28810.005		634
28810.005		638
28810.005		644
28810.005		649
28810.005		666
28810.005		691
28810.005		693
28810.005		705
28810.005		763
28810.005		811
28810.005		844
28810.005		861
28810.005		878
28810.005		901
28810.005		917
28810.005		966
28810.005		968
28810.005		977
28810.005		1016
28810.005		1076
28810.005		1102
28810.005		1105
28810.005		1140
28810.005		1177
28810.005		1215
28810.005		1221
28810.005		1248
28810.005		1372
28810.005		1392
28810.005		1404
28810.005		1446
28810.005		1452
28810.005		1456
28810.005		1472
28810.005		1551
28810.005		1558
28810.005		1584
28810.005		1588
28810.005		1592
28810.005		1609
28810.005		1622
28810.005		1624
28810.005		1634
28810.005		1709
28810.005		1735
28810.005		1742
28810.005		1781
28810.005		1810
28810.005		1842
28810.005		1846
28810.005		1878
28810.005		1884
28810.005		1891
28810.005		1901
28810.005		1920
28810.005		1929
28810.005		1950
28810.005		1960
28810.005		1970
28810.0052		107
28810.0052		109
28810.0052		110
28810.0052		157
28810.0052		213
28810.0052		241
28810.0052		254
28810.0052		268
28810.0052		281
28810.0052		337
28810.0052		357
28810.0052		401
28810.0052		403
28810.0052		405
28810.0052		447
28810.0052		475
28810.0052		548
28810.0052		583
28810.0052		639
28810.0052		685
28810.0052		690
28810.0052		702
28810.0052		751
28810.0052		753
28810.0052		792
28810.0052		795
28810.0052		801
28810.0052		816
28810.0052		829
28810.0052		854
28810.0052		937
28810.0052		940
28810.0052		1028
28810.0052		1035
28810.0052		1068
28810.0052		1071
28810.0052		1072
28810.0052		1083
28810.0052		1150
28810.0052		1191
28810.0052		1214
28810.0052		1236
28810.0052		1260
28810.0052		1270
28810.0052		1381
28810.0052		1407
28810.0052		1413
28810.0052		1429
28810.0052		1436
28810.0052		1447
28810.0052		1455
28810.0052		1465
28810.0052		1493
28810.0052		1521
28810.0052		1562
28810.0052		1605
28810.0052		1635
28810.0052		1655
28810.0052		1669
28810.0052		1672
28810.0052		1688
28810.0052		1693
28810.0052		1716
28810.0052		1721
28810.0052		1773
28810.0052		1779
28810.0052		1835
28810.0052		1843
28810.0052		1844
28810.0052		1862
28810.0052		1876
28810.0052		1897
28810.0052		1907
28810.0052		1922
28810.0052		1936
28810.0052		1939
28810.0052		1942
28810.0052		1949
28810.0052		1962
28810.0054		80
28810.0054		83
28810.0054		102
28810.0054		104
28810.0054		137
28810.0054		144
28810.0054		156
28810.0054		159
28810.0054		170
28810.0054		183
28810.0054		189
28810.0054		209
28810.0054		225
28810.0054		234
28810.0054		236
28810.0054		251
28810.0054		258
28810.0054		266
28810.0054		267
28810.0054		269
28810.0054		278
28810.0054		286
28810.0054		299
28810.0054		307
28810.0054		326
28810.0054		342
28810.0054		343
28810.0054		344
28810.0054		345
28810.0054		355
28810.0054		364
28810.0054		367
28810.0054		383
28810.0054		398
28810.0054		410
28810.0054		413
28810.0054		417
28810.0054		421
28810.0054		435
28810.0054		436
28810.0054		452
28810.0054		465
28810.0054		467
28810.0054		471
28810.0054		476
28810.0054		479
28810.0054		483
28810.0054		493
28810.0054		496
28810.0054		504
28810.0054		524
28810.0054		528
28810.0054		543
28810.0054		547
28810.0054		579
28810.0054		582
28810.0054		587
28810.0054		607
28810.0054		614
28810.0054		629
28810.0054		630
28810.0054		635
28810.0054		652
28810.0054		669
28810.0054		672
28810.0054		676
28810.0054		687
28810.0054		708
28810.0054		713
28810.0054		716
28810.0054		741
28810.0054		762
28810.0054		775
28810.0054		781
28810.0054		784
28810.0054		786
28810.0054		790
28810.0054		794
28810.0054		807
28810.0054		808
28810.0054		823
28810.0054		825
28810.0054		828
28810.0054		831
28810.0054		867
28810.0054		868
28810.0054		873
28810.0054		891
28810.0054		897
28810.0054		898
28810.0054		902
28810.0054		922
28810.0054		924
28810.0054		925
28810.0054		926
28810.0054		944
28810.0054		946
28810.0054		957
28810.0054		967
28810.0054		985
28810.0054		1001
28810.0054		1003
28810.0054		1052
28810.0054		1058
28810.0054		1060
28810.0054		1070
28810.0054		1078
28810.0054		1080
28810.0054		1094
28810.0054		1099
28810.0054		1110
28810.0054		1120
28810.0054		1125
28810.0054		1163
28810.0054		1173
28810.0054		1186
28810.0054		1190
28810.0054		1200
28810.0054		1210
28810.0054		1218
28810.0054		1231
28810.0054		1244
28810.0054		1254
28810.0054		1257
28810.0054		1259
28810.0054		1261
28810.0054		1262
28810.0054		1263
28810.0054		1269
28810.0054		1271
28810.0054		1277
28810.0054		1293
28810.0054		1304
28810.0054		1327
28810.0054		1328
28810.0054		1329
28810.0054		1330
28810.0054		1332
28810.0054		1341
28810.0054		1342
28810.0054		1343
28810.0054		1358
28810.0054		1369
28810.0054		1374
28810.0054		1378
28810.0054		1379
28810.0054		1387
28810.0054		1391
28810.0054		1397
28810.0054		1405
28810.0054		1410
28810.0054		1419
28810.0054		1425
28810.0054		1449
28810.0054		1464
28810.0054		1467
28810.0054		1469
28810.0054		1489
28810.0054		1495
28810.0054		1511
28810.0054		1512
28810.0054		1517
28810.0054		1531
28810.0054		1534
28810.0054		1536
28810.0054		1542
28810.0054		1543
28810.0054		1560
28810.0054		1566
28810.0054		1571
28810.0054		1581
28810.0054		1590
28810.0054		1613
28810.0054		1614
28810.0054		1615
28810.0054		1620
28810.0054		1621
28810.0054		1629
28810.0054		1633
28810.0054		1636
28810.0054		1653
28810.0054		1662
28810.0054		1664
28810.0054		1671
28810.0054		1689
28810.0054		1705
28810.0054		1715
28810.0054		1722
28810.0054		1733
28810.0054		1739
28810.0054		1743
28810.0054		1746
28810.0054		1756
28810.0054		1758
28810.0054		1760
28810.0054		1780
28810.0054		1782
28810.0054		1783
28810.0054		1787
28810.0054		1790
28810.0054		1793
28810.0054		1796
28810.0054		1800
28810.0054		1801
28810.0054		1814
28810.0054		1826
28810.0054		1827
28810.0054		1831
28810.0054		1858
28810.0054		1881
28810.0054		1882
28810.0054		1888
28810.0054		1893
28810.0054		1896
28810.0054		1902
28810.0054		1906
28810.0054		1909
28810.0054		1910
28810.0054		1925
28810.0054		1944
28810.0054		1947
28810.0054		1951
28810.0054		1995
28810.0056		77
28810.0056		82
28810.0056		99
28810.0056		119
28810.0056		133
28810.0056		146
28810.0056		148
28810.0056		149
28810.0056		182
28810.0056		186
28810.0056		193
28810.0056		196
28810.0056		207
28810.0056		212
28810.0056		219
28810.0056		223
28810.0056		229
28810.0056		240
28810.0056		261
28810.0056		276
28810.0056		328
28810.0056		341
28810.0056		346
28810.0056		350
28810.0056		352
28810.0056		356
28810.0056		366
28810.0056		368
28810.0056		381
28810.0056		387
28810.0056		395
28810.0056		397
28810.0056		409
28810.0056		414
28810.0056		422
28810.0056		425
28810.0056		434
28810.0056		439
28810.0056		448
28810.0056		453
28810.0056		458
28810.0056		466
28810.0056		468
28810.0056		470
28810.0056		481
28810.0056		484
28810.0056		489
28810.0056		508
28810.0056		512
28810.0056		519
28810.0056		529
28810.0056		536
28810.0056		557
28810.0056		581
28810.0056		586
28810.0056		602
28810.0056		606
28810.0056		609
28810.0056		613
28810.0056		616
28810.0056		621
28810.0056		626
28810.0056		653
28810.0056		657
28810.0056		665
28810.0056		671
28810.0056		682
28810.0056		683
28810.0056		689
28810.0056		692
28810.0056		694
28810.0056		696
28810.0056		703
28810.0056		712
28810.0056		714
28810.0056		715
28810.0056		724
28810.0056		745
28810.0056		789
28810.0056		821
28810.0056		822
28810.0056		830
28810.0056		845
28810.0056		860
28810.0056		871
28810.0056		889
28810.0056		899
28810.0056		915
28810.0056		916
28810.0056		936
28810.0056		938
28810.0056		943
28810.0056		952
28810.0056		958
28810.0056		973
28810.0056		974
28810.0056		987
28810.0056		989
28810.0056		991
28810.0056		1004
28810.0056		1018
28810.0056		1021
28810.0056		1023
28810.0056		1024
28810.0056		1026
28810.0056		1030
28810.0056		1036
28810.0056		1038
28810.0056		1044
28810.0056		1045
28810.0056		1081
28810.0056		1086
28810.0056		1114
28810.0056		1124
28810.0056		1134
28810.0056		1139
28810.0056		1144
28810.0056		1148
28810.0056		1149
28810.0056		1151
28810.0056		1159
28810.0056		1180
28810.0056		1185
28810.0056		1189
28810.0056		1203
28810.0056		1223
28810.0056		1239
28810.0056		1255
28810.0056		1284
28810.0056		1295
28810.0056		1296
28810.0056		1318
28810.0056		1323
28810.0056		1334
28810.0056		1336
28810.0056		1360
28810.0056		1363
28810.0056		1364
28810.0056		1365
28810.0056		1398
28810.0056		1414
28810.0056		1422
28810.0056		1437
28810.0056		1443
28810.0056		1444
28810.0056		1459
28810.0056		1460
28810.0056		1482
28810.0056		1485
28810.0056		1488
28810.0056		1494
28810.0056		1500
28810.0056		1515
28810.0056		1528
28810.0056		1529
28810.0056		1538
28810.0056		1549
28810.0056		1563
28810.0056		1569
28810.0056		1570
28810.0056		1574
28810.0056		1579
28810.0056		1583
28810.0056		1591
28810.0056		1601
28810.0056		1623
28810.0056		1631
28810.0056		1637
28810.0056		1639
28810.0056		1640
28810.0056		1644
28810.0056		1647
28810.0056		1650
28810.0056		1654
28810.0056		1660
28810.0056		1667
28810.0056		1682
28810.0056		1694
28810.0056		1699
28810.0056		1700
28810.0056		1710
28810.0056		1712
28810.0056		1718
28810.0056		1731
28810.0056		1736
28810.0056		1740
28810.0056		1745
28810.0056		1748
28810.0056		1757
28810.0056		1813
28810.0056		1819
28810.0056		1824
28810.0056		1847
28810.0056		1849
28810.0056		1853
28810.0056		1870
28810.0056		1875
28810.0056		1880
28810.0056		1914
28810.0056		1919
28810.0056		1931
28810.0056		1958
28810.0056		1959
28810.0056		1981
28810.0056		1989
28810.0056		1993
28810.0058		75
28810.0058		76
28810.0058		97
28810.0058		111
28810.0058		134
28810.0058		141
28810.0058		165
28810.0058		210
28810.0058		221
28810.0058		228
28810.0058		243
28810.0058		250
28810.0058		255
28810.0058		263
28810.0058		290
28810.0058		297
28810.0058		301
28810.0058		303
28810.0058		304
28810.0058		308
28810.0058		316
28810.0058		318
28810.0058		327
28810.0058		353
28810.0058		360
28810.0058		393
28810.0058		437
28810.0058		440
28810.0058		462
28810.0058		463
28810.0058		469
28810.0058		474
28810.0058		492
28810.0058		499
28810.0058		500
28810.0058		507
28810.0058		511
28810.0058		515
28810.0058		527
28810.0058		530
28810.0058		533
28810.0058		564
28810.0058		566
28810.0058		569
28810.0058		572
28810.0058		588
28810.0058		599
28810.0058		600
28810.0058		605
28810.0058		615
28810.0058		664
28810.0058		680
28810.0058		697
28810.0058		733
28810.0058		746
28810.0058		754
28810.0058		760
28810.0058		765
28810.0058		782
28810.0058		783
28810.0058		793
28810.0058		799
28810.0058		806
28810.0058		809
28810.0058		814
28810.0058		818
28810.0058		837
28810.0058		859
28810.0058		883
28810.0058		884
28810.0058		885
28810.0058		923
28810.0058		960
28810.0058		961
28810.0058		993
28810.0058		994
28810.0058		996
28810.0058		997
28810.0058		1014
28810.0058		1025
28810.0058		1061
28810.0058		1092
28810.0058		1109
28810.0058		1112
28810.0058		1133
28810.0058		1135
28810.0058		1155
28810.0058		1161
28810.0058		1166
28810.0058		1179
28810.0058		1198
28810.0058		1238
28810.0058		1246
28810.0058		1247
28810.0058		1291
28810.0058		1294
28810.0058		1305
28810.0058		1310
28810.0058		1313
28810.0058		1317
28810.0058		1322
28810.0058		1352
28810.0058		1403
28810.0058		1412
28810.0058		1439
28810.0058		1450
28810.0058		1470
28810.0058		1475
28810.0058		1483
28810.0058		1498
28810.0058		1502
28810.0058		1504
28810.0058		1506
28810.0058		1523
28810.0058		1576
28810.0058		1578
28810.0058		1604
28810.0058		1643
28810.0058		1663
28810.0058		1697
28810.0058		1702
28810.0058		1729
28810.0058		1732
28810.0058		1750
28810.0058		1751
28810.0058		1753
28810.0058		1764
28810.0058		1770
28810.0058		1771
28810.0058		1776
28810.0058		1784
28810.0058		1806
28810.0058		1809
28810.0058		1811
28810.0058		1829
28810.0058		1834
28810.0058		1864
28810.0058		1873
28810.0058		1879
28810.0058		1887
28810.0058		1900
28810.0058		1957
28810.0058		1972
28810.0058		1977
28810.0058		1997
28810.006		86
28810.006		88
28810.006		100
28810.006		112
28810.006		122
28810.006		136
28810.006		152
28810.006		155
28810.006		168
28810.006		173
28810.006		187
28810.006		195
28810.006		211
28810.006		216
28810.006		217
28810.006		218
28810.006		224
28810.006		227
28810.006		233
28810.006		237
28810.006		245
28810.006		246
28810.006		247
28810.006		253
28810.006		291
28810.006		292
28810.006		322
28810.006		354
28810.006		371
28810.006		373
28810.006		378
28810.006		412
28810.006		430
28810.006		431
28810.006		454
28810.006		473
28810.006		497
28810.006		503
28810.006		505
28810.006		522
28810.006		525
28810.006		537
28810.006		590
28810.006		624
28810.006		646
28810.006		651
28810.006		654
28810.006		658
28810.006		674
28810.006		681
28810.006		684
28810.006		700
28810.006		717
28810.006		728
28810.006		744
28810.006		752
28810.006		791
28810.006		803
28810.006		812
28810.006		832
28810.006		834
28810.006		835
28810.006		838
28810.006		856
28810.006		863
28810.006		894
28810.006		903
28810.006		904
28810.006		907
28810.006		928
28810.006		942
28810.006		956
28810.006		1005
28810.006		1027
28810.006		1042
28810.006		1050
28810.006		1053
28810.006		1054
28810.006		1065
28810.006		1084
28810.006		1091
28810.006		1118
28810.006		1156
28810.006		1212
28810.006		1240
28810.006		1241
28810.006		1249
28810.006		1267
28810.006		1274
28810.006		1281
28810.006		1282
28810.006		1286
28810.006		1292
28810.006		1367
28810.006		1373
28810.006		1408
28810.006		1417
28810.006		1432
28810.006		1435
28810.006		1497
28810.006		1507
28810.006		1514
28810.006		1532
28810.006		1541
28810.006		1547
28810.006		1548
28810.006		1589
28810.006		1619
28810.006		1648
28810.006		1651
28810.006		1675
28810.006		1725
28810.006		1727
28810.006		1730
28810.006		1762
28810.006		1778
28810.006		1789
28810.006		1799
28810.006		1815
28810.006		1850
28810.006		1857
28810.006		1871
28810.006		1948
28810.006		1975
28810.006		1978
28810.006		1984
28810.006		1987
28810.0062		118
28810.0062		121
28810.0062		128
28810.0062		130
28810.0062		135
28810.0062		153
28810.0062		178
28810.0062		184
28810.0062		198
28810.0062		203
28810.0062		248
28810.0062		270
28810.0062		283
28810.0062		300
28810.0062		325
28810.0062		370
28810.0062		384
28810.0062		432
28810.0062		441
28810.0062		450
28810.0062		455
28810.0062		477
28810.0062		487
28810.0062		495
28810.0062		520
28810.0062		534
28810.0062		550
28810.0062		553
28810.0062		571
28810.0062		576
28810.0062		589
28810.0062		591
28810.0062		593
28810.0062		598
28810.0062		617
28810.0062		659
28810.0062		698
28810.0062		709
28810.0062		722
28810.0062		723
28810.0062		731
28810.0062		740
28810.0062		755
28810.0062		780
28810.0062		842
28810.0062		875
28810.0062		895
28810.0062		908
28810.0062		929
28810.0062		1006
28810.0062		1007
28810.0062		1009
28810.0062		1039
28810.0062		1041
28810.0062		1046
28810.0062		1047
28810.0062		1088
28810.0062		1090
28810.0062		1093
28810.0062		1097
28810.0062		1127
28810.0062		1132
28810.0062		1142
28810.0062		1174
28810.0062		1192
28810.0062		1216
28810.0062		1224
28810.0062		1242
28810.0062		1250
28810.0062		1253
28810.0062		1278
28810.0062		1297
28810.0062		1298
28810.0062		1325
28810.0062		1337
28810.0062		1348
28810.0062		1355
28810.0062		1395
28810.0062		1396
28810.0062		1406
28810.0062		1430
28810.0062		1438
28810.0062		1448
28810.0062		1468
28810.0062		1484
28810.0062		1496
28810.0062		1518
28810.0062		1520
28810.0062		1527
28810.0062		1539
28810.0062		1540
28810.0062		1559
28810.0062		1565
28810.0062		1586
28810.0062		1632
28810.0062		1641
28810.0062		1646
28810.0062		1680
28810.0062		1687
28810.0062		1692
28810.0062		1738
28810.0062		1754
28810.0062		1788
28810.0062		1798
28810.0062		1838
28810.0062		1839
28810.0062		1895
28810.0062		1899
28810.0062		1921
28810.0062		1932
28810.0062		1956
28810.0062		1980
28810.0062		1982
28810.0062		1990
28810.0064		91
28810.0064		117
28810.0064		132
28810.0064		140
28810.0064		158
28810.0064		174
28810.0064		190
28810.0064		191
28810.0064		206
28810.0064		249
28810.0064		262
28810.0064		280
28810.0064		306
28810.0064		319
28810.0064		331
28810.0064		347
28810.0064		351
28810.0064		389
28810.0064		392
28810.0064		399
28810.0064		415
28810.0064		418
28810.0064		464
28810.0064		490
28810.0064		523
28810.0064		565
28810.0064		574
28810.0064		610
28810.0064		688
28810.0064		704
28810.0064		748
28810.0064		768
28810.0064		779
28810.0064		819
28810.0064		826
28810.0064		836
28810.0064		849
28810.0064		851
28810.0064		877
28810.0064		914
28810.0064		941
28810.0064		949
28810.0064		954
28810.0064		955
28810.0064		959
28810.0064		992
28810.0064		1022
28810.0064		1107
28810.0064		1141
28810.0064		1153
28810.0064		1183
28810.0064		1184
28810.0064		1193
28810.0064		1202
28810.0064		1205
28810.0064		1211
28810.0064		1279
28810.0064		1283
28810.0064		1285
28810.0064		1290
28810.0064		1301
28810.0064		1302
28810.0064		1303
28810.0064		1308
28810.0064		1370
28810.0064		1377
28810.0064		1386
28810.0064		1427
28810.0064		1454
28810.0064		1457
28810.0064		1491
28810.0064		1516
28810.0064		1530
28810.0064		1537
28810.0064		1567
28810.0064		1594
28810.0064		1598
28810.0064		1683
28810.0064		1696
28810.0064		1785
28810.0064		1803
28810.0064		1937
28810.0064		1946
28810.0064		1965
28810.0064		1966
28810.0066		0
28810.0066		1
28810.0066		2
28810.0066		3
28810.0066		4
28810.0066		5
28810.0066		6
28810.0066		7
28810.0066		8
28810.0066		9
28810.0066		10
28810.0066		11
28810.0066		12
28810.0066		13
28810.0066		14
28810.0066		15
28810.0066		16
28810.0066		17
28810.0066		18
28810.0066		19
28810.0066		20
28810.0066		21
28810.0066		22
28810.0066		23
28810.0066		24
28810.0066		25
28810.0066		26
28810.0066		27
28810.0066		28
28810.0066		29
28810.0066		30
28810.0066		31
28810.0066		32
28810.0066		33
28810.0066		34
28810.0066		35
28810.0066		36
28810.0066		37
28810.0066		38
28810.0066		39
28810.0066		40
28810.0066		41
28810.0066		42
28810.0066		43
28810.0066		44
28810.0066		45
28810.0066		46
28810.0066		47
28810.0066		48
28810.0066		49
28810.0066		50
28810.0066		51
28810.0066		52
28810.0066		53
28810.0066		54
28810.0066		55
28810.0066		56
28810.0066		57
28810.0066		58
28810.0066		59
28810.0066		60
28810.0066		61
28810.0066		62
28810.0066		63
28810.0066		64
28810.0066		65
28810.0066		66
28810.0066		67
28810.0066		68
28810.0066		69
28810.0066		70
28810.0066		71
28810.0066		72
28810.0066		73
28810.0066		74
28810.0066		94
28810.0066		103
28810.0066		164
28810.0066		169
28810.0066		181
28810.0066		235
28810.0066		242
28810.0066		252
28810.0066		265
28810.0066		358
28810.0066		365
28810.0066		443
28810.0066		446
28810.0066		449
28810.0066		451
28810.0066		521
28810.0066		555
28810.0066		560
28810.0066		603
28810.0066		618
28810.0066		628
28810.0066		701
28810.0066		727
28810.0066		736
28810.0066		758
28810.0066		761
28810.0066		773
28810.0066		815
28810.0066		843
28810.0066		857
28810.0066		887
28810.0066		893
28810.0066		948
28810.0066		965
28810.0066		970
28810.0066		986
28810.0066		995
28810.0066		1015
28810.0066		1020
28810.0066		1064
28810.0066		1087
28810.0066		1089
28810.0066		1101
28810.0066		1121
28810.0066		1187
28810.0066		1232
28810.0066		1300
28810.0066		1306
28810.0066		1344
28810.0066		1415
28810.0066		1434
28810.0066		1477
28810.0066		1550
28810.0066		1554
28810.0066		1561
28810.0066		1580
28810.0066		1630
28810.0066		1695
28810.0066		1714
28810.0066		1737
28810.0066		1767
28810.0066		1768
28810.0066		1794
28810.0066		1807
28810.0066		1812
28810.0066		1855
28810.0066		1859
28810.0066		1867
28810.0066		1911
28810.0066		1988
28810.0066		1991
28810.0068		115
28810.0068		125
28810.0068		143
28810.0068		166
28810.0068		179
28810.0068		220
28810.0068		238
28810.0068		329
28810.0068		340
28810.0068		408
28810.0068		428
28810.0068		442
28810.0068		444
28810.0068		461
28810.0068		472
28810.0068		526
28810.0068		647
28810.0068		648
28810.0068		667
28810.0068		735
28810.0068		770
28810.0068		774
28810.0068		841
28810.0068		865
28810.0068		866
28810.0068		931
28810.0068		969
28810.0068		999
28810.0068		1057
28810.0068		1103
28810.0068		1117
28810.0068		1119
28810.0068		1145
28810.0068		1157
28810.0068		1199
28810.0068		1226
28810.0068		1280
28810.0068		1307
28810.0068		1338
28810.0068		1339
28810.0068		1356
28810.0068		1359
28810.0068		1388
28810.0068		1393
28810.0068		1418
28810.0068		1428
28810.0068		1441
28810.0068		1478
28810.0068		1486
28810.0068		1490
28810.0068		1545
28810.0068		1577
28810.0068		1582
28810.0068		1599
28810.0068		1658
28810.0068		1734
28810.0068		1775
28810.0068		1828
28810.0068		1912
28810.0068		1952
28810.0068		1967
28810.007		79
28810.007		123
28810.007		160
28810.007		185
28810.007		259
28810.007		305
28810.007		457
28810.007		485
28810.007		554
28810.007		645
28810.007		699
28810.007		749
28810.007		824
28810.007		870
28810.007		879
28810.007		880
28810.007		980
28810.007		1129
28810.007		1138
28810.007		1229
28810.007		1440
28810.007		1544
28810.007		1564
28810.007		1679
28810.007		1681
28810.007		1825
28810.007		1889
28810.007		1892
28810.0072		116
28810.0072		167
28810.0072		285
28810.0072		287
28810.0072		312
28810.0072		382
28810.0072		390
28810.0072		498
28810.0072		516
28810.0072		535
28810.0072		982
28810.0072		1008
28810.0072		1128
28810.0072		1171
28810.0072		1611
28810.0072		1617
28810.0072		1626
28810.0072		1628
28810.0072		1649
28810.0072		1659
28810.0072		1701
28810.0072		1706
28810.0072		1804
28810.0072		1823
28810.0072		1836
28810.0072		1872
28810.0072		1905
28810.0072		1928
28810.0072		1954
28810.0072		1985
28810.0074		96
28810.0074		129
28810.0074		172
28810.0074		984
28810.0074		1040
28810.0074		1069
28810.0074		1195
28810.0074		1201
28810.0074		1445
28810.0074		1606
28810.0074		1711
28810.0074		1797
28810.0074		1817
28810.0074		1833
28810.0074		1865
28810.0074		1983
28810.0076		127
28810.0076		138
28810.0076		314
28810.0076		416
28810.0076		502
28810.0076		542
28810.0076		604
28810.0076		643
28810.0076		675
28810.0076		739
28810.0076		772
28810.0076		820
28810.0076		869
28810.0076		921
28810.0076		972
28810.0076		981
28810.0076		1031
28810.0076		1056
28810.0076		1143
28810.0076		1165
28810.0076		1222
28810.0076		1268
28810.0076		1382
28810.0076		1402
28810.0076		1433
[truncated: 24,284 more rows]
