# Supplementary material for: Memory consolidation and improvement by synaptic tagging and capture in recurrent neural networks
Source: Commun Biol. 2021 Mar 3;4:275. doi: 10.1038/s42003-021-01778-y (PMC7977149; doi:10.1038/s42003-021-01778-y)
Supplement: Supplementary file 4 — Supplementary Data 2 [file 42003_2021_1778_MOESM4_ESM.zip › Figure 3f/Control stim/20-04-23_16-50-47_spike_raster.txt]

0.0166		1499
0.025		189
0.025		406
0.0252		839
0.0288		711
0.0288		903
0.0288		942
0.0298		945
0.0306		629
0.0312		1766
0.0316		769
0.0318		1982
0.0326		1888
0.033		1268
0.033		1661
0.0334		1854
0.034		1522
0.0342		1271
0.0342		1729
0.0344		1955
0.0346		1020
0.0354		846
0.036		1456
0.0362		708
0.0366		32
0.0366		205
0.0366		279
0.0366		558
0.0366		1983
0.0368		1989
0.0376		1236
0.0382		1935
0.0386		1751
0.039		100
0.039		191
0.0392		912
0.0402		909
0.0406		1397
0.0406		1608
0.0408		1109
0.0408		1685
0.041		1344
0.041		1766
0.041		1897
0.041		1993
0.0412		410
0.0412		641
0.0412		883
0.0412		1148
0.0414		75
0.0414		868
0.0414		1090
0.0414		1951
0.0416		828
0.0416		1659
0.0416		1676
0.0418		1958
0.042		1810
0.0422		1806
0.0424		900
0.0424		1785
0.0426		1247
0.0426		1826
0.043		1666
0.043		1982
0.0434		1391
0.0434		1652
0.0438		601
0.0438		1729
0.0444		1604
0.0444		1858
0.0446		780
0.0446		1758
0.0446		1903
0.0446		1936
0.0448		1702
0.045		853
0.045		1121
0.045		1616
0.045		1907
0.045		1974
0.0454		505
0.0454		1331
0.0454		1836
0.0458		1966
0.046		1780
0.0462		160
0.0462		1634
0.0462		1754
0.0462		1837
0.0462		1840
0.0466		1483
0.0466		1596
0.0468		1427
0.0476		1922
0.0478		1865
0.049		1323
0.049		1711
0.0494		168
0.05		1618
0.05		1734
0.0502		1765
0.0512		1485
0.0534		295
0.0546		1551
0.0564		1961
0.057		1797
0.0574		1830
0.0576		1683
0.0578		1664
0.06		320
0.0602		1754
0.085		1489
0.0912		1602
0.095		745
0.0956		1129
0.0962		291
0.097		1837
0.0972		128
0.0972		1736
0.0988		1609
0.0988		1701
0.0998		1855
0.1026		1992
0.1028		1658
0.1032		919
0.1036		1978
0.1054		484
0.1054		601
0.1054		1587
0.1058		461
0.1074		650
0.1088		877
0.109		396
0.1098		1708
0.11		1666
0.1102		1323
0.1104		1520
0.112		1790
0.1124		423
0.1126		1287
0.113		1821
0.1144		70
0.115		626
0.115		1671
0.1154		772
0.116		1685
0.117		1344
0.1174		1633
0.1176		36
0.1188		1629
0.1188		1917
0.1188		1986
0.119		1272
0.1192		1185
0.1198		1734
0.1198		1962
0.1202		1756
0.121		485
0.1212		1682
0.1214		21
0.1218		569
0.1224		1365
0.1226		741
0.1228		1966
0.123		1996
0.1232		1723
0.1238		1481
0.1254		970
0.1254		1152
0.1256		1687
0.1298		1449
0.13		1963
0.1302		1806
0.1308		1868
0.1316		1665
0.132		1591
0.1334		608
0.134		1936
0.1356		1226
0.1356		1691
0.1356		1873
0.1362		1842
0.1376		709
0.1402		1606
0.1422		37
0.1426		1972
0.1428		1715
0.1476		1943
0.151		1146
0.1616		1844
0.1644		291
0.1662		1867
0.1686		890
0.1696		1652
0.1784		1517
0.1794		1957
0.1812		1543
0.1844		1755
0.185		1826
0.1894		1630
0.1904		1846
0.1912		605
0.1934		1142
0.1938		1307
0.1956		1087
0.1976		479
0.1984		27
0.1996		1667
0.1998		1783
0.2002		1305
0.2004		1982
0.2006		1865
0.201		989
0.2022		1449
0.2024		1778
0.2026		1971
0.2038		1306
0.2048		827
0.2048		1072
0.2048		1909
0.2056		1679
0.2056		1764
0.206		1725
0.2064		1995
0.2064		1997
0.2074		1937
0.208		1691
0.2082		1286
0.209		467
0.2098		1825
0.2106		1505
0.2108		1627
0.2138		1398
0.2156		1694
0.2174		1690
0.231		1991
0.232		1759
0.2458		881
0.2536		603
0.2566		1990
0.2582		46
0.2588		1533
0.2594		1351
0.261		1551
0.263		1157
0.2632		51
0.2638		1948
0.264		517
0.2644		1947
0.2646		244
0.265		1788
0.265		1965
0.2656		1938
0.2662		1128
0.2666		1659
0.267		153
0.2678		1812
0.2682		1822
0.2684		1978
0.2686		1602
0.27		1726
0.2702		1390
0.2702		1924
0.2718		1861
0.2724		1862
0.2732		835
0.274		1626
0.2758		1710
0.2764		1899
0.277		120
0.2788		1264
0.2816		315
0.2846		1691
0.2876		1924
0.288		346
0.2904		499
0.2934		1690
0.2964		1941
0.2966		36
0.2974		996
0.2986		1277
0.299		1847
0.3014		1465
0.3024		1658
0.3058		1455
0.3064		1969
0.309		496
0.31		1925
0.3102		1937
0.3104		725
0.3116		954
0.3118		1671
0.3126		1644
0.3162		1709
0.3164		830
0.318		1519
0.3184		1906
0.3212		1869
0.3226		1688
0.3242		1935
0.3252		1348
0.3288		270
0.3316		940
0.332		626
0.3326		130
0.3364		1439
0.3378		1901
0.3418		1805
0.3422		517
0.3448		1444
0.3456		1188
0.346		1628
0.3462		1285
0.3462		1397
0.3506		1663
0.351		1325
0.351		1856
0.3532		1714
0.3534		1666
0.3538		935
0.3554		1968
0.3562		1671
0.3606		756
0.3646		1733
0.3656		810
0.3668		621
0.3672		1782
0.3682		1834
0.3692		1793
0.3702		650
0.3728		1579
0.3734		1641
0.3744		1847
0.3766		1957
0.3772		694
0.3786		1864
0.3804		1699
0.3806		344
0.3858		358
0.387		1999
0.3884		1646
0.3886		473
0.3888		750
0.3928		1434
0.3938		1813
0.3944		1591
0.3944		1866
0.3948		533
0.3948		1749
0.396		1610
0.3968		1833
0.399		1263
0.4008		991
0.401		666
0.4012		192
0.4018		229
0.4034		1343
0.4044		1916
0.405		137
0.4058		1845
0.4076		1980
0.41		1998
0.4104		135
0.4104		1311
0.4108		1954
0.4112		1957
0.412		464
0.4122		309
0.4138		1801
0.4144		1914
0.4154		377
0.4212		279
0.4212		341
0.4214		438
0.4216		740
0.423		1629
0.423		1898
0.4232		61
0.4236		1520
0.4242		1515
0.4274		165
0.4282		153
0.4284		1872
0.4288		1607
0.4294		1892
0.431		1661
0.4316		42
0.432		893
0.4324		1800
0.4324		1975
0.4338		403
0.4338		550
0.4342		1767
0.4346		1197
0.4358		813
0.4372		139
0.4372		1715
0.4382		1423
0.4384		1797
0.4386		1940
0.4394		1281
0.4408		1857
0.4408		1988
0.4418		1900
0.442		1697
0.4424		892
0.4428		196
0.4432		1967
0.4436		1834
0.4448		1790
0.445		583
0.445		1814
0.4464		1756
0.4504		1713
0.452		715
0.4522		265
0.4568		1192
0.4616		1865
0.462		882
0.4626		13
0.4654		1812
0.47		693
0.4724		1898
0.478		1288
0.4824		1650
0.4838		1206
0.4872		415
0.4878		729
0.488		322
0.488		998
0.4898		1042
0.4908		1652
0.4918		1808
0.4938		712
0.4954		1707
0.4964		1497
0.4976		1718
0.4978		1857
0.4986		375
0.4992		1668
0.4996		422
0.4998		1268
0.5002		506
0.5012		648
0.502		1983
0.5022		1953
0.5024		1755
0.5026		91
0.5038		1754
0.506		1798
0.5068		1459
0.508		1620
0.5088		252
0.51		528
0.5104		239
0.5112		1766
0.5112		1788
0.5128		1436
0.514		1949
0.5144		1889
0.5148		1748
0.5154		1833
0.5186		898
0.5202		413
0.5232		1856
0.5256		121
0.5274		1044
0.5292		820
0.531		377
0.5318		366
0.5326		1442
0.5334		1772
0.5344		1961
0.537		1890
0.5384		1802
0.539		555
0.5392		643
0.5394		1405
0.54		1688
0.5406		1805
0.5426		1211
0.5436		1679
0.544		949
0.5444		115
0.547		1785
0.5484		1562
0.549		1862
0.552		850
0.553		1793
0.5532		1777
0.5534		200
0.5536		1339
0.5538		904
0.5552		1403
0.5554		1979
0.5558		1225
0.5586		1752
0.5596		1971
0.56		1626
0.5602		1478
0.5604		811
0.5604		971
0.5608		1916
0.5614		1639
0.5624		1686
0.5632		613
0.5638		1915
0.5644		1815
0.565		1356
0.5654		969
0.5658		1982
0.5674		82
0.5676		1991
0.5678		1186
0.5692		1052
0.5696		1856
0.57		1284
0.5702		563
0.5708		1919
0.5722		1541
0.5728		1830
0.575		1849
0.5754		1786
0.5756		1779
0.578		693
0.578		1004
0.5784		1765
0.5792		948
0.5794		1242
0.5822		1713
0.5826		1879
0.583		1606
0.5838		1727
0.5858		1989
0.5892		1140
0.5944		1853
0.597		167
0.5998		968
0.6012		1020
0.6078		1862
0.608		1194
0.6098		1953
0.6102		505
0.611		409
0.6154		1624
0.6154		1800
0.6156		1879
0.6158		1434
0.6168		1602
0.6216		1101
0.622		1611
0.6292		1785
0.6308		431
0.631		467
0.6328		120
0.6332		203
0.6342		304
0.6348		488
0.6364		1384
0.6366		685
0.6372		1858
0.638		1823
0.6388		1617
0.6392		1812
0.6404		743
0.6404		1290
0.6406		1849
0.6408		1679
0.6412		1992
0.642		1989
0.646		916
0.6464		140
0.6464		527
0.6474		341
0.6476		1876
0.648		1649
0.6484		1769
0.6508		1759
0.652		1953
0.6522		1926
0.6524		895
0.6524		1952
0.6548		1947
0.6564		1730
0.658		956
0.66		1096
0.6614		1875
0.669		843
0.6746		1658
0.6772		1944
0.6808		1607
0.689		1551
0.6988		621
0.6988		1386
0.704		877
0.7048		1900
0.7072		1741
0.7074		1317
0.7078		977
0.708		800
0.708		1794
0.7084		1557
0.7086		1678
0.7092		1227
0.711		573
0.7124		1139
0.714		922
0.7154		487
0.7154		1506
0.7154		1897
0.7156		1785
0.7158		385
0.7162		1835
0.7166		1795
0.7182		1916
0.719		17
0.719		1819
0.7192		701
0.7196		1800
0.7204		1703
0.7212		1424
0.7228		1849
0.7228		1944
0.724		1694
0.7244		1977
0.7248		146
0.7248		1604
0.725		1442
0.7254		627
0.7256		1858
0.7286		1194
0.7294		1720
0.7304		1737
0.7308		1834
0.731		1861
0.7322		934
0.7324		170
0.7332		1885
0.7374		1672
0.7536		1863
0.7596		1810
0.763		1277
0.7656		1940
0.7678		1661
0.7706		763
0.776		104
0.7762		927
0.7788		1452
0.781		425
0.7818		622
0.7818		1575
0.7838		1646
0.7846		1776
0.7854		1832
0.7854		1956
0.7864		895
0.7864		1703
0.7868		1922
0.787		1602
0.7876		1462
0.7876		1669
0.7878		251
0.788		1975
0.7884		1480
0.7902		760
0.7906		946
0.7906		1745
0.7908		76
0.791		1830
0.7914		1792
0.7944		1826
0.795		1998
0.7954		1686
0.7976		1614
0.7976		1704
0.7978		1942
0.7984		862
0.7986		1807
0.8012		1797
0.8014		1970
0.8026		1901
0.8032		1515
0.804		1905
0.8076		207
0.8076		1798
0.8092		1975
0.819		124
0.8224		1807
0.824		542
0.8248		524
0.8284		172
0.8316		1703
0.8318		230
0.8328		218
0.8332		58
0.8374		1230
0.8384		1236
0.8392		455
0.8402		311
0.8418		171
0.8436		1889
0.8438		571
0.8444		76
0.8446		1722
0.8448		1632
0.8456		1763
0.8458		1395
0.846		275
0.8462		758
0.8464		556
0.8472		698
0.8472		1925
0.8474		1243
0.848		879
0.8486		836
0.8486		1692
0.8488		320
0.8488		537
0.849		389
0.8496		1089
0.8496		1277
0.85		921
0.85		1749
0.8502		1484
0.8502		1802
0.8508		1735
0.851		1403
0.8512		531
0.8512		752
0.8516		1959
0.852		1801
0.8522		528
0.8522		1778
0.8522		1993
0.8524		1860
0.8528		926
0.8532		1869
0.8534		11
0.8534		1943
0.8538		1018
0.8538		1760
0.854		1607
0.8544		665
0.8544		1728
0.8544		1970
0.8546		1933
0.8548		1774
0.8548		1811
0.8548		1859
0.8552		575
0.8552		1687
0.8552		1875
0.8554		1711
0.8556		1758
0.8558		1907
0.856		1427
0.856		1827
0.8562		1682
0.8564		1751
0.8566		949
0.8566		1835
0.8566		1973
0.8568		1709
0.8574		1743
0.8578		1669
0.8582		1657
0.859		1790
0.8592		71
0.8592		1490
0.86		1626
0.8614		1832
0.8694		1790
0.8702		964
0.8754		1856
0.8896		1396
0.8912		903
0.893		1559
0.8942		1403
0.8962		932
0.8964		1962
0.8994		800
0.8996		335
0.8998		519
0.9		991
0.9006		77
0.903		728
0.903		1965
0.9034		1674
0.9044		1805
0.9046		413
0.9048		106
0.9052		188
0.9052		1950
0.9058		935
0.9062		261
0.9062		672
0.9066		1393
0.9066		1888
0.9072		1943
0.9072		1994
0.9082		1802
0.9086		1635
0.9088		1650
0.9088		1745
0.9088		1775
0.9092		496
0.9092		588
0.9098		1837
0.91		1683
0.91		1814
0.9102		423
0.9102		1766
0.9114		1774
0.9124		324
0.9128		1591
0.9132		1664
0.9132		1850
0.9146		1986
0.919		1916
0.9298		1600
0.9456		1322
0.9528		447
0.9554		1042
0.9594		247
0.9626		522
0.9638		139
0.9654		13
0.9686		1974
0.9698		1617
0.9698		1782
0.97		10
0.97		29
0.97		1719
0.9712		125
0.9716		1752
0.973		1358
0.974		1931
0.9742		0
0.9742		1574
0.9744		1191
0.9752		375
0.9752		1602
0.9752		1924
0.9776		1945
0.9782		1330
0.9788		1886
0.9792		278
0.9798		924
0.98		1680
0.9802		932
0.9818		1718
0.984		404
0.984		1841
0.9842		1717
0.9858		1485
0.986		851
0.986		1244
0.986		1938
0.9862		1197
0.9866		1618
0.9868		1831
0.9878		464
0.9882		1910
0.9898		1978
0.9902		645
0.9904		656
0.9904		1636
0.9906		373
0.9906		1365
0.991		1806
0.9912		1588
0.9914		639
0.9928		1723
0.993		1873
0.994		430
0.9946		1862
0.9962		1860
0.9964		1732
0.9966		908
0.9966		1774
0.9972		1684
0.9976		1728
0.998		1686
1.0004		1790
1.0014		96
1.0018		1237
1.003		1432
1.0046		1963
1.01		1617
1.0154		1011
1.0158		96
1.0198		1564
1.022		812
1.024		1792
1.0272		1768
1.0282		274
1.0282		474
1.0292		1617
1.0296		1132
1.0298		122
1.0318		1390
1.032		1847
1.0332		1187
1.034		1797
1.0344		1854
1.0348		363
1.0348		1928
1.035		1771
1.0354		234
1.0354		1454
1.0358		1051
1.0358		1470
1.037		1960
1.0378		1314
1.0378		1474
1.0394		992
1.04		129
1.041		1019
1.0416		1647
1.042		1291
1.0424		1875
1.0426		1826
1.0442		1073
1.0444		1985
1.0446		68
1.0446		1773
1.0454		929
1.0454		1979
1.0456		1455
1.0462		595
1.0466		1834
1.0468		1683
1.0474		1729
1.0476		773
1.0482		966
1.0484		1718
1.049		1060
1.0492		1531
1.0496		1714
1.05		1700
1.0508		259
1.051		1600
1.051		1645
1.0522		1902
1.0526		1768
1.0532		1850
1.0534		1691
1.0546		845
1.0548		1677
1.0554		1904
1.058		1943
1.0588		929
1.0596		109
1.0618		1655
1.0646		1881
1.067		1779
1.068		1604
1.0682		859
1.0806		611
1.083		647
1.0876		856
1.0888		1927
1.0914		1712
1.0918		407
1.095		1248
1.097		412
1.0976		722
1.0978		1923
1.0994		147
1.0994		1401
1.0994		1840
1.0996		1655
1.1002		673
1.1002		1625
1.102		1040
1.1034		1217
1.1036		1253
1.104		114
1.1048		1973
1.1054		292
1.1062		1530
1.1066		1830
1.107		68
1.107		1113
1.107		1976
1.1076		35
1.1078		1784
1.108		747
1.1082		736
1.1088		443
1.1088		1325
1.1092		1086
1.1094		1756
1.1094		1850
1.1096		1694
1.1096		1950
1.11		1677
1.111		692
1.1112		532
1.1116		750
1.1116		1407
1.1116		1993
1.1118		1698
1.1118		1995
1.112		1656
1.1122		1636
1.1122		1670
1.1122		1864
1.1124		1968
1.1126		1762
1.113		372
1.113		1646
1.113		1874
1.113		1997
1.1132		1994
1.1136		1621
1.1138		1801
1.114		998
1.114		1061
1.1144		1009
1.1146		614
1.1148		1813
1.1148		1985
1.115		1983
1.1154		1863
1.116		1825
1.116		1837
1.1162		177
1.1162		1891
1.1164		1686
1.1166		505
1.117		214
1.1176		1819
1.1196		1648
1.1218		1936
1.1228		1642
1.128		1813
1.1432		1973
1.1516		1711
1.1518		1190
1.1538		1302
1.1568		880
1.1586		1096
1.1594		132
1.1596		793
1.1616		1128
1.1624		1315
1.1634		575
1.164		1968
1.1642		670
1.1642		1577
1.1642		1920
1.1644		1198
1.1646		1699
1.1652		478
1.1656		1410
1.166		1939
1.1668		1841
1.1678		1647
1.1682		1893
1.1692		1801
1.1704		1856
1.1706		602
1.1706		1722
1.171		1620
1.1712		283
1.1712		1022
1.1714		1235
1.1716		1498
1.1716		1684
1.172		515
1.1722		1922
1.1724		530
1.1724		1958
1.1726		1708
1.1732		1683
1.1754		1636
1.1754		1992
1.1774		1910
1.178		41
1.1782		1291
1.1782		1626
1.182		330
1.1828		1869
1.183		501
1.184		620
1.1848		1943
1.186		1658
1.1894		124
1.1898		1883
1.2004		1769
1.2122		1411
1.2172		1173
1.2178		1862
1.2224		1628
1.224		1515
1.2256		1863
1.2304		1862
1.2308		844
1.232		1745
1.2354		409
1.236		516
1.2362		1889
1.238		119
1.239		1155
1.2392		1579
1.2418		1269
1.2426		1638
1.2436		101
1.2438		1919
1.2442		1768
1.2444		1333
1.2444		1973
1.245		1791
1.246		1785
1.2468		1984
1.247		1678
1.2472		1416
1.2484		1937
1.2486		640
1.2496		1866
1.2506		920
1.2518		1612
1.2526		1895
1.2528		1757
1.2532		1224
1.2546		1600
1.2552		1860
1.2588		224
1.2606		1742
1.261		1182
1.2648		1767
1.2676		1197
1.2686		918
1.2704		717
1.2756		1622
1.2756		1942
1.2768		1487
1.2772		184
1.278		1633
1.2784		1712
1.2808		1005
1.2858		1277
1.2862		1523
1.2894		379
1.2894		1698
1.2902		517
1.2908		1768
1.2922		530
1.2922		1213
1.2932		1669
1.294		1821
1.2942		130
1.296		1351
1.2962		1935
1.297		603
1.299		1048
1.2992		1726
1.2998		518
1.3		1662
1.302		1909
1.3034		553
1.3036		1991
1.3058		1771
1.307		1218
1.3096		1626
1.31		1162
1.3114		926
1.3126		891
1.313		1920
1.3134		1673
1.315		1670
1.3164		1753
1.317		1387
1.3216		1626
1.3234		1983
1.3286		1926
1.3288		619
1.3292		1319
1.3296		37
1.3302		51
1.3344		108
1.3354		1163
1.3366		1942
1.337		1840
1.3384		1759
1.3396		779
1.34		1663
1.3402		1714
1.341		1690
1.341		1929
1.3418		435
1.3424		1060
1.343		1160
1.3436		1559
1.3438		1766
1.3446		380
1.3448		1600
1.3466		506
1.3482		1699
1.3484		1677
1.3484		1928
1.367		1994
1.37		645
1.3748		1542
1.3806		1936
1.381		237
1.3844		445
1.3848		1074
1.385		295
1.3862		1021
1.3872		1892
1.3874		454
1.3884		1234
1.3886		1639
1.389		1147
1.389		1856
1.3892		1610
1.3908		1126
1.3916		1315
1.3918		1710
1.3922		1877
1.3924		1944
1.3926		1627
1.3926		1670
1.3942		111
1.3954		1273
1.3966		1643
1.3972		1323
1.3972		1524
1.3978		1936
1.3982		1916
1.3986		1684
1.399		1602
1.399		1640
1.399		1990
1.3992		1844
1.4012		906
1.4012		1164
1.4012		1509
1.4014		1887
1.4014		1974
1.4028		1638
1.4036		464
1.4036		1976
1.4038		1767
1.4058		490
1.4062		1811
1.4064		1969
1.4164		1753
1.4266		1906
1.4372		1915
1.4464		1319
1.4474		1737
1.4498		56
1.4526		1899
1.4534		454
1.4544		438
1.4556		1706
1.457		532
1.4576		1065
1.4576		1830
1.4582		108
1.4596		1655
1.4612		915
1.463		1176
1.463		1779
1.465		1680
1.465		1992
1.4652		1583
1.4652		1915
1.4658		1884
1.4664		1802
1.4676		1678
1.469		63
1.4694		1230
1.4716		1694
1.4718		414
1.4738		1669
1.4758		340
1.4764		1541
1.4766		1983
1.4768		1072
1.4778		1304
1.4782		1889
1.479		1704
1.4794		272
1.4804		1979
1.4828		1772
1.4834		1736
1.4852		206
1.4852		1766
1.4882		1947
1.4914		1818
1.496		1923
1.4974		548
1.5002		161
1.502		1926
1.5106		1024
1.5152		90
1.5158		1556
1.5198		224
1.522		1311
1.5234		1526
1.525		390
1.5274		1760
1.5278		1775
1.528		1281
1.5286		1801
1.5288		934
1.5298		1142
1.5306		1442
1.5312		1778
1.5312		1910
1.5322		377
1.5328		379
1.5334		298
1.5334		1525
1.5344		182
1.5346		1749
1.5348		1850
1.5348		1956
1.535		1779
1.5352		832
1.5368		403
1.5368		1794
1.5368		1921
1.5372		1805
1.5372		1919
1.5374		1654
1.5376		354
1.5376		480
1.5382		587
1.5392		1947
1.5398		1728
1.54		1431
1.5404		1856
1.5408		659
1.5408		1066
1.541		555
1.541		1730
1.541		1884
1.542		96
1.5424		1744
1.5428		1890
1.545		1121
1.5454		541
1.5476		1607
1.5484		1646
1.552		431
1.552		1703
1.5524		409
1.5536		1578
1.554		1024
1.5572		1003
1.5582		1758
1.5586		1932
1.56		795
1.5614		560
1.5624		1672
1.5626		978
1.5648		1607
1.5648		1880
1.5656		436
1.567		1944
1.5682		131
1.5688		1899
1.5694		1215
1.5726		1794
1.5734		1733
1.574		672
1.5742		1396
1.576		50
1.5776		658
1.5776		939
1.5778		1371
1.5792		1937
1.58		1140
1.5818		1914
1.5824		1686
1.5826		1491
1.5828		1834
1.583		1865
1.5836		928
1.5836		1089
1.5836		1139
1.5842		1643
1.5844		1080
1.5848		1907
1.5854		565
1.5854		1539
1.5854		1609
1.5856		1763
1.5872		307
1.5894		1699
1.59		1670
1.5902		304
1.5916		600
1.5918		1776
1.5924		193
1.5948		1689
1.5972		133
1.5984		1333
1.5996		1970
1.5998		1923
1.6004		1654
1.6006		272
1.605		462
1.6086		866
1.61		909
1.61		1858
1.6106		780
1.6124		1680
1.6126		1783
1.615		1277
1.6156		483
1.6162		1917
1.6164		1444
1.6166		586
1.6168		1700
1.6186		1923
1.6194		982
1.6198		1945
1.6208		726
1.6208		1617
1.621		1664
1.6214		1830
1.6218		1763
1.6218		1772
1.623		989
1.6236		1519
1.6264		512
1.6286		618
1.6286		1893
1.6296		1859
1.6312		1900
1.6322		1415
1.6336		1977
1.637		1760
1.6386		1858
1.6392		1917
1.6398		992
1.6424		1301
1.6466		1788
1.6514		635
1.654		35
1.6546		1071
1.655		1859
1.6582		1993
1.661		302
1.6642		1817
1.6676		480
1.67		1024
1.6724		1822
1.6736		1574
1.674		1656
1.675		59
1.676		1449
1.6774		1694
1.6782		1463
1.68		960
1.6804		1762
1.681		1943
1.6826		1903
1.6836		475
1.685		1997
1.6852		1037
1.6862		1676
1.6872		1974
1.6882		1867
1.6894		850
1.6916		1624
1.692		717
1.6994		140
1.7034		1634
1.7044		1628
1.7056		1853
1.706		1965
1.7074		603
1.7122		1688
1.714		1106
1.7182		443
1.7204		1534
1.7214		735
1.7242		1837
1.7258		1782
1.7278		1611
1.7312		1496
1.7316		1097
1.7328		1870
1.7334		1117
1.7354		13
1.7368		1939
1.7382		1923
1.739		1816
1.7394		667
1.7418		12
1.7438		568
1.7464		1860
1.7472		18
1.7486		960
1.7486		1809
1.7518		428
1.7524		646
1.7528		1060
1.753		1921
1.7536		561
1.7536		1690
1.7546		1524
1.7552		1996
1.7556		509
1.7564		1351
1.7602		1866
1.7608		648
1.7608		1644
1.7624		1442
1.763		369
1.7642		13
1.7658		183
1.7662		930
1.7666		1475
1.7686		1404
1.7696		824
1.7698		1616
1.7702		1867
1.7704		1676
1.7706		1877
1.7706		1904
1.7706		1919
1.7714		1852
1.7722		139
1.7722		1684
1.7728		437
1.7728		1622
1.7734		1387
1.774		1956
1.774		1970
1.7748		1603
1.775		667
1.775		1423
1.7758		406
1.7764		1757
1.7784		1832
1.7786		1102
1.779		177
1.7816		1899
1.7844		586
1.7852		1936
1.7854		1252
1.7856		1568
1.7864		1798
1.7878		1654
1.7896		1601
1.7904		1794
1.7918		1818
1.7924		603
1.7942		1102
1.795		598
1.795		645
1.7956		1773
1.7958		1168
1.7972		1343
1.7982		305
1.7982		1948
1.8004		1746
1.8006		1390
1.8006		1860
1.8012		131
1.803		1876
1.803		1879
1.8034		1853
1.8036		1591
1.8072		1957
1.8086		753
1.8112		1638
1.8122		1966
1.8138		583
1.8182		966
1.8202		1311
1.821		1773
1.8216		1327
1.825		1226
1.825		1797
1.8252		1985
1.8272		110
1.8282		1869
1.8288		1832
1.8294		858
1.8318		1581
1.8318		1974
1.8328		1884
1.8334		317
1.8338		1691
1.834		1773
1.8352		75
1.8358		1722
1.836		1858
1.8362		719
1.8382		1692
1.8384		1714
1.8394		1754
1.84		865
1.8412		1870
1.8422		1397
1.8444		1743
1.846		30
1.85		1453
1.8502		794
1.852		1129
1.8536		1952
1.8546		1444
1.8558		1985
1.8592		1060
1.8598		1877
1.862		258
1.8628		1215
1.8638		1270
1.8664		1713
1.8674		386
1.8674		1992
1.8684		614
1.8684		1448
1.87		608
1.871		1311
1.872		1447
1.8742		1300
1.8748		1482
1.8754		1884
1.8756		982
1.8758		1532
1.8768		1821
1.877		9
1.877		1398
1.8774		1505
1.8776		1639
1.878		1801
1.8784		546
1.8786		492
1.8786		1588
1.8792		1393
1.8792		1671
1.8798		265
1.8798		1740
1.8806		889
1.881		777
1.8812		1890
1.8812		1958
1.8816		1670
1.8816		1968
1.8818		337
1.8822		1728
1.8822		1808
1.883		1612
1.8832		1896
1.8836		372
1.8836		1407
1.8836		1662
1.8838		1680
1.8838		1777
1.8842		1842
1.8844		584
1.8844		1625
1.8844		1877
1.8848		1749
1.8854		1788
1.8856		1794
1.8858		142
1.886		1992
1.8864		1261
1.8864		1887
1.8872		323
1.8872		1646
1.8876		1983
1.8884		1732
1.8892		747
1.8896		1648
1.892		445
1.8942		387
1.8976		1859
1.902		1092
1.9058		1963
1.9088		1857
1.9098		1382
1.9152		327
1.9154		1759
1.9206		847
1.9218		1793
1.9324		806
1.9368		1770
1.9448		40
1.9466		710
1.949		639
1.9494		690
1.9506		1772
1.9508		39
1.9512		1822
1.9524		956
1.953		683
1.9536		1766
1.9538		528
1.9544		1855
1.9548		1886
1.955		1930
1.9552		1860
1.9562		285
1.9572		160
1.9572		451
1.9576		1582
1.958		1611
1.9598		644
1.9598		1646
1.9598		1906
1.9614		1249
1.9618		1898
1.9622		1356
1.9636		1246
1.9646		519
1.9646		1149
1.9654		1128
1.9656		711
1.9658		1399
1.966		1882
1.9672		1746
1.9676		1892
1.9682		1765
1.9694		135
1.9694		1691
1.9694		1729
1.9694		1817
1.9698		746
1.9704		1289
1.972		421
1.972		1933
1.9724		1783
1.973		1024
1.9742		1903
1.9752		1567
1.9756		1954
1.978		1628
1.9792		1616
1.982		784
1.982		831
1.9828		1598
1.9842		1008
1.986		1630
1.9872		1959
1.9884		1402
1.9896		982
1.9904		1968
1.9912		1752
1.9928		1305
1.9936		1324
1.9956		1454
1.9962		1603
1.9964		1889
1.9984		1504
1.9988		1923
1.999		1990
2.0014		750
2.0026		1201
2.0044		1771
2.005		1982
2.0058		1712
2.0062		1741
2.0062		1926
2.0078		1918
2.009		770
2.0158		1767
2.0162		300
2.0236		366
2.027		1617
2.029		1813
2.0296		1112
2.03		1767
2.0304		1784
2.0352		27
2.0358		1795
2.0384		661
2.0406		1609
2.0412		1661
2.0424		1910
2.0428		1927
2.0468		1877
2.0478		1696
2.0492		1668
2.0574		1707
2.0626		1238
2.064		388
2.0676		277
2.0684		1274
2.0716		207
2.0718		1957
2.0732		724
2.0738		440
2.076		1637
2.0764		1704
2.0792		1933
2.0794		1469
2.0802		1878
2.0844		1419
2.0884		44
2.0904		1237
2.093		267
2.093		1079
2.0954		767
2.0998		1156
2.0998		1924
2.1		352
2.1		1685
2.1004		1662
2.1006		1776
2.1008		1940
2.1014		40
2.1016		525
2.1016		1290
2.1016		1861
2.1018		1985
2.1036		1738
2.1046		178
2.1054		1802
2.1056		1604
2.106		1989
2.1062		1711
2.1076		1858
2.1082		1735
2.109		1886
2.1092		1832
2.1094		1930
2.11		1811
2.111		1873
2.1112		1342
2.113		1563
2.1134		1590
2.1204		1656
2.1222		1630
2.1266		565
2.1274		1562
2.134		1909
2.1372		1235
2.1474		1905
2.1482		54
2.15		1922
2.1542		882
2.1546		1959
2.1612		239
2.1636		1998
2.166		497
2.166		1862
2.1702		1248
2.1738		166
2.174		215
2.1744		1874
2.175		76
2.175		1811
2.1756		1038
2.1768		1616
2.1788		1985
2.179		1892
2.1796		304
2.1802		1718
2.1806		1564
2.1812		941
2.1818		1708
2.1822		1247
2.1828		1959
2.1836		982
2.1854		1823
2.1874		1843
2.188		1140
2.188		1838
2.1886		1294
2.1888		833
2.1898		987
2.19		2
2.1908		776
2.1936		1897
2.1946		1618
2.195		1180
2.1952		1936
2.1972		1803
2.1974		198
2.1974		1889
2.1988		1829
2.1996		200
2.1998		1299
2.2008		661
2.202		1957
2.2032		736
2.2042		1843
2.2048		521
2.2048		1718
2.2056		1780
2.2064		216
2.2084		1980
2.2086		1741
2.21		283
2.21		882
2.2104		833
2.2108		1403
2.2114		11
2.212		1414
2.213		1891
2.2142		1263
2.2152		1974
2.2158		1693
2.2166		1567
2.2172		1061
2.2174		1801
2.2178		1756
2.219		1812
2.22		1787
2.2214		1998
2.222		1771
2.2228		168
2.2244		1269
2.2246		581
2.2254		1826
2.2262		591
2.2274		1847
2.228		1874
2.228		1911
2.228		1961
2.2284		275
2.2324		1741
2.2358		1609
2.2388		1889
2.2466		643
2.2518		258
2.2564		1627
2.2568		1691
2.2664		1416
2.274		1437
2.2764		821
2.2766		501
2.2784		422
2.2784		1912
2.2788		1686
2.2792		1988
2.28		1158
2.2814		188
2.2818		1096
2.282		52
2.2838		1550
2.2858		1893
2.286		1641
2.2868		1849
2.2884		483
2.2888		1646
2.29		1064
2.2902		1954
2.2908		1608
2.2908		1686
2.2944		1442
2.296		1733
2.2988		36
2.2988		1076
2.3014		1991
2.3016		1628
2.3032		1180
2.3036		676
2.304		316
2.3068		1711
2.3068		1893
2.3078		1641
2.311		323
2.317		702
2.3184		1971
2.321		1895
2.3214		811
2.3242		1365
2.3274		989
2.3284		618
2.3292		30
2.3316		1376
2.3322		1922
2.3332		414
2.3348		528
2.335		1807
2.3356		1900
2.3358		1915
2.3366		1627
2.337		1636
2.337		1970
2.3378		700
2.3392		1997
2.3396		1739
2.3404		1860
2.3406		1957
2.3432		1822
2.3486		1562
2.3498		1173
2.353		719
2.3534		75
2.3548		273
2.3566		607
2.357		740
2.3574		1197
2.3596		1580
2.36		1971
[truncated: 12,433 more rows]
