# Supplementary material for: Memory consolidation and improvement by synaptic tagging and capture in recurrent neural networks
Source: Commun Biol. 2021 Mar 3;4:275. doi: 10.1038/s42003-021-01778-y (PMC7977149; doi:10.1038/s42003-021-01778-y)
Supplement: Supplementary file 4 — Supplementary Data 2 [file 42003_2021_1778_MOESM4_ESM.zip › Figure 3f/Control stim/20-04-23_17-07-54_spike_raster.txt]

0.013		1615
0.0144		883
0.0152		1098
0.0192		1731
0.021		991
0.0242		1077
0.0282		1807
0.0284		1950
0.0288		1439
0.029		235
0.03		6
0.0304		1443
0.0304		1842
0.0306		1553
0.032		860
0.0322		894
0.033		947
0.0336		1954
0.0338		1280
0.036		1796
0.036		1933
0.0364		1015
0.0366		1745
0.0368		295
0.0368		817
0.0368		1699
0.037		1983
0.0372		1679
0.0372		1715
0.0378		1881
0.0394		1081
0.0402		1030
0.0402		1557
0.0402		1748
0.0416		1827
0.0418		980
0.0422		748
0.0424		641
0.0436		915
0.0436		1653
0.0442		1232
0.045		1910
0.0458		1010
0.0476		1857
0.0486		1781
0.0488		1928
0.0492		1735
0.0532		987
0.0536		1147
0.0542		1605
0.0548		558
0.0554		576
0.0556		211
0.0574		1766
0.0576		157
0.06		1848
0.0604		1207
0.0612		698
0.0612		1847
0.0614		1811
0.0624		1674
0.0638		1914
0.0644		1194
0.0676		1844
0.0682		1805
0.0718		938
0.074		1764
0.0782		1869
0.0788		688
0.081		1431
0.0814		1643
0.0836		1340
0.0844		1835
0.0872		1602
0.0888		1907
0.0894		130
0.0896		1970
0.0926		1697
0.0944		730
0.0948		670
0.0952		1250
0.0976		908
0.0986		964
0.1		1403
0.1014		735
0.102		192
0.103		1164
0.106		1982
0.1062		1962
0.1064		1698
0.1064		1801
0.1068		1913
0.1076		213
0.1082		1978
0.1098		353
0.1114		684
0.1124		1666
0.1134		1498
0.1134		1605
0.1148		1789
0.1152		1951
0.1156		916
0.1172		1088
0.121		192
0.1222		1844
0.1236		723
0.1238		361
0.124		802
0.1272		248
0.129		1619
0.1294		1879
0.1298		1828
0.13		1927
0.1304		1800
0.1306		806
0.1306		1551
0.131		57
0.1314		778
0.1332		1078
0.1358		1968
0.1368		692
0.138		1745
0.1392		1953
0.1398		1862
0.14		1162
0.1404		1851
0.1404		1914
0.1418		1154
0.1482		1974
0.149		115
0.1536		1655
0.1538		1661
0.154		1739
0.1596		1854
0.1676		1763
0.1726		1227
0.1738		990
0.1746		346
0.1764		1612
0.1788		661
0.1796		447
0.1796		1868
0.1844		1658
0.1844		1812
0.1928		1994
0.1984		936
0.199		1473
0.2004		1489
0.2008		581
0.2024		1527
0.2026		1656
0.2038		113
0.2054		742
0.2056		1151
0.2062		1874
0.208		1040
0.208		1929
0.2084		476
0.2086		743
0.209		1821
0.2092		1501
0.2108		1726
0.2112		1624
0.2112		1741
0.2112		1997
0.2116		1875
0.212		1853
0.2126		1782
0.214		1928
0.215		511
0.215		1783
0.2164		1047
0.2172		1311
0.2174		1802
0.2178		79
0.218		1932
0.22		578
0.2202		540
0.2204		333
0.2206		1241
0.2206		1603
0.2206		1983
0.2212		1510
0.2236		1671
0.2244		1066
0.2244		1632
0.225		119
0.2268		1761
0.2274		1883
0.229		1873
0.2318		1111
0.2378		357
0.2492		1826
0.2516		1944
0.2534		545
0.2588		241
0.2616		1270
0.2622		737
0.263		1309
0.2642		1038
0.2668		795
0.267		1866
0.2682		552
0.269		806
0.269		1606
0.2694		1759
0.27		1664
0.271		132
0.2722		1820
0.2726		259
0.2728		1794
0.2756		1358
0.2772		754
0.278		1161
0.279		555
0.28		902
0.2802		1869
0.282		1894
0.2822		1157
0.2832		1664
0.2842		920
0.2848		1773
0.2848		1839
0.2852		457
0.2856		1911
0.2862		1726
0.2868		1126
0.288		1905
0.29		1637
0.2912		1860
0.2924		1418
0.293		1709
0.2992		1726
0.3		795
0.3044		1222
0.3074		1283
0.3094		1042
0.3124		506
0.3132		1447
0.3148		1678
0.3162		1485
0.3166		812
0.3174		482
0.3176		1979
0.3178		1613
0.3194		829
0.3194		1963
0.3196		456
0.3204		171
0.3204		1975
0.3218		1998
0.3224		1977
0.3232		27
0.3232		1823
0.3234		1016
0.3244		1916
0.3246		1524
0.3246		1662
0.325		411
0.326		1478
0.3264		1707
0.3278		620
0.3278		1795
0.328		1604
0.3284		1696
0.3284		1842
0.3288		1679
0.3288		1841
0.329		1647
0.329		1877
0.3294		75
0.3294		1609
0.33		1761
0.3316		1017
0.3338		1287
0.3346		1995
0.3422		1212
0.3442		1472
0.3462		772
0.3486		1747
0.3504		1866
0.3518		953
0.3528		1882
0.353		1625
0.356		1626
0.3594		998
0.3642		1810
0.365		1884
0.376		1849
0.3836		1007
0.384		1335
0.3842		425
0.3874		507
0.3886		528
0.3896		83
0.39		1644
0.3908		1754
0.3914		1727
0.3918		1669
0.392		1539
0.392		1739
0.3926		441
0.3926		1778
0.3934		1193
0.395		297
0.3968		1805
0.397		122
0.397		1434
0.3974		1651
0.4002		241
0.4004		1736
0.4006		1674
0.4012		1914
0.402		1582
0.4022		1810
0.4026		1571
0.403		853
0.4066		1940
0.407		304
0.4076		1859
0.4082		401
0.409		1673
0.4096		114
0.4122		1240
0.4126		823
0.4162		843
0.4168		1762
0.418		1923
0.4184		1701
0.419		1865
0.4192		1481
0.4208		448
0.4208		1943
0.4212		1903
0.4228		1327
0.4234		601
0.4242		875
0.426		1849
0.4278		1892
0.4308		1827
0.4328		83
0.4424		906
0.4438		1367
0.4472		1891
0.4476		268
0.4488		736
0.4492		1693
0.4492		1928
0.4496		1990
0.4516		1799
0.4528		493
0.4546		331
0.4546		509
0.4558		1238
0.456		1728
0.4596		1691
0.4608		1625
0.461		1605
0.461		1690
0.4632		567
0.4634		1920
0.4646		1015
0.4648		1317
0.467		1684
0.4676		1619
0.4684		1955
0.4694		1174
0.4706		1984
0.4754		1867
0.478		107
0.48		1613
0.4832		1151
0.4878		1881
0.4922		1332
0.4926		265
0.4926		1781
0.4938		958
0.4962		1138
0.4976		910
0.498		1756
0.501		1259
0.5022		471
0.5056		1660
0.5056		1708
0.5058		144
0.506		1647
0.5064		966
0.5068		1184
0.5076		1012
0.5084		1604
0.5086		1365
0.5092		1426
0.5122		1595
0.513		1966
0.5134		1671
0.5134		1881
0.5136		1602
0.5138		302
0.5138		1168
0.5138		1674
0.5142		1943
0.5146		1772
0.516		1253
0.516		1776
0.5174		746
0.519		960
0.52		401
0.5202		1576
0.5202		1869
0.5216		1446
0.5236		758
0.5244		1963
0.525		1985
0.5256		1804
0.527		1735
0.528		5
0.528		947
0.532		154
0.534		1700
0.5362		274
0.5404		1790
0.5416		1154
0.5424		1824
0.5462		12
0.5464		1600
0.548		597
0.5482		563
0.5526		1987
0.5528		1052
0.5532		504
0.5532		1877
0.554		1858
0.5546		800
0.5548		1751
0.5556		578
0.5572		1949
0.5578		1256
0.5586		1173
0.5588		402
0.5602		1869
0.5614		1207
0.562		548
0.5622		1836
0.5626		1311
0.5632		580
0.5632		1255
0.5636		1751
0.5638		330
0.5638		1680
0.5646		270
0.5656		439
0.566		230
0.566		1879
0.5666		705
0.5666		1039
0.5666		1955
0.5672		1404
0.5674		1625
0.5674		1700
0.5674		1702
0.5678		626
0.568		1745
0.568		1855
0.5682		1831
0.5688		1735
0.5692		1988
0.5694		155
0.5696		1884
0.5702		394
0.5702		1938
0.5704		1982
0.5706		1378
0.5706		1812
0.5724		190
0.5724		1673
0.5728		65
0.5734		1915
0.5738		1842
0.5742		1727
0.5752		281
0.5762		1379
0.5766		1744
0.5772		1639
0.5776		1761
0.578		1755
0.579		1750
0.5804		1938
0.5878		486
0.5906		1869
0.5924		1617
0.617		969
0.6188		1937
0.6202		1449
0.622		1897
0.623		971
0.627		1947
0.627		1957
0.6276		1974
0.628		1162
0.6292		49
0.6314		1843
0.633		1936
0.635		1471
0.6352		1726
0.639		1775
0.642		527
0.6422		957
0.6422		1762
0.6426		695
0.6434		1910
0.6454		906
0.6458		309
0.6466		867
0.6468		1150
0.6472		1860
0.6472		1862
0.6488		1794
0.6496		1980
0.6502		1756
0.6502		1773
0.6506		1653
0.6516		1957
0.6522		1897
0.6524		1700
0.6536		1708
0.66		1932
0.666		1493
0.6772		204
0.6772		1792
0.6808		233
0.6816		1833
0.6826		696
0.6878		46
0.6908		587
0.6912		1814
0.6918		1549
0.694		664
0.6944		213
0.6948		48
0.6948		847
0.6952		528
0.6954		1885
0.6974		1729
0.6976		141
0.6994		1679
0.6994		1935
0.7008		1252
0.7008		1667
0.701		1803
0.701		1906
0.7012		1916
0.702		1737
0.702		1974
0.7022		1531
0.7022		1703
0.7026		1779
0.7028		1687
0.7054		1627
0.7064		1630
0.7084		1636
0.714		225
0.7212		693
0.7248		1948
0.726		838
0.73		207
0.7302		326
0.7306		470
0.733		1522
0.7344		754
0.7344		764
0.7358		1721
0.7366		1633
0.7372		1630
0.7376		745
0.738		1747
0.7382		1787
0.7386		201
0.7386		1906
0.739		1625
0.7422		983
0.7428		1274
0.7434		1097
0.7438		1181
0.7462		106
0.7466		309
0.7466		1042
0.7474		1954
0.748		1556
0.7486		1434
0.7486		1999
0.7496		1893
0.75		984
0.7502		1579
0.7504		1949
0.7508		1330
0.751		743
0.7514		1200
0.7514		1508
0.7518		1560
0.7518		1797
0.7522		1962
0.7526		1733
0.7526		1847
0.753		1975
0.7534		1745
0.754		1189
0.7542		1706
0.7544		1725
0.7546		1833
0.7546		1838
0.7548		1667
0.755		1978
0.7552		1433
0.7554		1981
0.756		1793
0.7568		1804
0.757		1786
0.7574		1195
0.7584		1486
0.7608		1659
0.7636		1316
0.7638		1771
0.7732		1127
0.779		1955
0.7804		1435
0.7824		26
0.7904		1580
0.7904		1709
0.7914		553
0.7928		287
0.7932		1789
0.7934		615
0.796		68
0.796		933
0.796		1455
0.798		1931
0.7982		1173
0.7984		1652
0.7996		1692
0.8		1611
0.8004		1673
0.8006		1104
0.801		693
0.8016		92
0.8016		735
0.8024		669
0.8028		1724
0.8028		1801
0.8028		1873
0.803		84
0.804		95
0.8046		656
0.8046		946
0.8048		1178
0.805		1407
0.805		1623
0.805		1968
0.8052		820
0.8068		1386
0.8074		1872
0.8076		1758
0.8084		1834
0.8086		1762
0.8088		1663
0.8088		1767
0.8088		1870
0.809		1615
0.8092		1709
0.8098		1892
0.81		1711
0.8108		1721
0.811		1841
0.8114		1801
0.8114		1933
0.8126		744
0.8138		499
0.814		869
0.814		1975
0.8148		1629
0.815		1355
0.8152		1718
0.8154		1510
0.8196		1626
0.8212		1060
0.8226		1815
0.8234		1623
0.8258		1878
0.828		400
0.8382		288
0.8424		7
0.8446		1482
0.846		1289
0.8496		1824
0.85		58
0.85		1755
0.855		1821
0.8554		1650
0.8566		334
0.8578		315
0.861		415
0.8614		372
0.863		273
0.8632		1597
0.8632		1688
0.8638		1977
0.8648		1699
0.8656		326
0.8658		1229
0.867		1718
0.8676		204
0.8684		564
0.8684		1973
0.8692		1748
0.8702		1916
0.8706		1596
0.8708		1838
0.871		1503
0.8714		44
0.872		216
0.8724		1942
0.874		1685
0.8748		1959
0.8758		901
0.8762		1762
0.8774		667
0.878		1642
0.8808		837
0.8808		1603
0.881		512
0.881		1564
0.881		1903
0.882		1686
0.8864		1607
0.8872		1677
0.8896		442
0.8906		1140
0.8956		848
0.8964		1961
0.897		1679
0.8974		1999
0.8992		1550
0.901		1112
0.9012		1150
0.902		736
0.9024		1942
0.9068		1652
0.9086		1515
0.9114		1691
0.9192		134
0.9244		746
0.9244		1971
0.9258		678
0.9266		1264
0.9302		1512
0.9306		651
0.933		381
0.933		1678
0.9336		1395
0.9344		1687
0.9348		814
0.9352		1707
0.9358		778
0.936		1634
0.9376		1164
0.9392		1984
0.9398		1824
0.9398		1894
0.9404		1714
0.9414		1697
0.942		260
0.9438		1888
0.944		1987
0.9444		602
0.946		1827
0.9472		1550
0.9496		404
0.9496		1105
0.9508		1910
0.9532		86
0.9536		1608
0.9552		1767
0.9566		283
0.9584		1970
0.959		1294
0.9596		1728
0.9612		1594
0.9622		1255
0.9624		918
0.9636		940
0.9662		1783
0.9668		1130
0.9668		1711
0.9672		1836
0.9678		1712
0.969		538
0.9712		805
0.9714		1976
0.974		250
0.9742		74
0.9754		147
0.977		1607
0.978		1884
0.9792		1015
0.9802		866
0.9812		529
0.9814		1967
0.9824		1195
0.9826		1836
0.983		1745
0.9834		805
0.9838		1887
0.9844		1698
0.9846		637
0.985		1838
0.9878		1016
0.989		1721
0.9902		1969
0.9908		1710
0.9916		23
0.9918		1699
0.9922		7
0.9928		511
0.993		1868
0.9944		462
0.9968		1196
0.9976		546
0.9992		1967
1.0002		1837
1.0006		1985
1.0024		170
1.0026		181
1.0026		572
1.0026		1591
1.0036		1914
1.0042		525
1.007		1975
1.0082		1079
1.009		740
1.0092		1844
1.0094		1580
1.011		1533
1.0122		1705
1.0142		1116
1.0156		1713
1.0166		923
1.0202		1666
1.022		1817
1.0238		263
1.0238		497
1.0252		1654
1.0276		1867
1.0294		731
1.0294		799
1.0312		447
1.0332		1296
1.0358		88
1.0374		498
1.038		1699
1.0382		914
1.0392		970
1.0396		829
1.0418		1905
1.0428		1874
1.044		1670
1.0442		1832
1.0444		347
1.0444		1996
1.0446		1658
1.0452		1972
1.0454		1776
1.0458		1923
1.0468		1876
1.0476		1936
1.048		1243
1.049		659
1.0556		1634
1.0626		1455
1.069		1916
1.0694		726
1.0708		1045
1.0758		1620
1.0774		1881
1.0794		1458
1.0832		1807
1.0856		332
1.089		591
1.0892		1316
1.0904		1134
1.0932		396
1.095		1517
1.0952		1794
1.0954		296
1.098		1896
1.0982		530
1.099		1751
1.0996		797
1.1006		1886
1.1014		1651
1.1016		1745
1.1032		1645
1.1044		1654
1.1048		1952
1.1094		1920
1.11		1610
1.111		109
1.1132		1434
1.1202		774
1.1236		1729
1.125		1207
1.1252		628
1.1264		1075
1.1282		73
1.1296		1556
1.1308		102
1.1326		1647
1.1338		771
1.1354		1764
1.1356		1474
1.1366		1976
1.1376		263
1.1376		1934
1.138		1826
1.1382		716
1.1398		772
1.1398		1604
1.1408		1905
1.1412		1971
1.1416		808
1.1432		998
1.1432		1640
1.1436		1731
1.146		1735
1.1492		1815
1.1494		837
1.1518		968
1.1518		1611
1.1522		784
1.1526		196
1.1538		1910
1.1574		835
1.159		137
1.1622		211
1.1622		1823
1.1638		1954
1.1642		265
1.1646		340
1.1646		1133
1.1654		343
1.1654		1711
1.1664		1557
1.1664		1935
1.1682		918
1.1682		1665
1.1682		1686
1.17		1442
1.17		1456
1.1702		1685
1.1706		1772
1.171		307
1.171		1697
1.1716		1952
1.1726		1632
1.1736		1785
1.1744		1768
1.1746		1946
1.1776		317
1.178		1358
1.1782		520
1.1854		1764
1.1868		1783
1.1878		1982
1.1912		1225
1.1924		93
1.1996		1220
1.1998		329
1.1998		1464
1.2034		1332
1.2054		1662
1.2064		669
1.207		1422
1.2084		1355
1.2086		1611
1.2092		750
1.2092		1726
1.211		1874
1.2118		1779
1.212		1832
1.2132		1162
1.2134		1031
1.2138		1386
1.2138		1699
1.2144		1884
1.2146		1316
1.2148		1672
1.2152		1108
1.2154		489
1.2156		1712
1.2158		304
1.2162		74
1.2166		1778
1.2176		139
1.2182		1811
1.2194		728
1.2194		1968
1.22		1853
1.2202		1304
1.2204		1911
1.221		1610
1.2218		1802
1.2218		1943
1.222		344
1.2228		1838
1.223		1919
1.2232		1870
1.2234		1973
1.2236		1928
1.224		1621
1.2242		597
1.2242		1427
1.2244		156
1.2246		1830
1.2252		1015
1.2282		1783
1.2288		10
1.2294		1773
1.2302		1865
1.2368		403
1.2474		343
1.2554		509
1.2556		306
1.2568		1456
1.2582		909
1.2582		1831
1.2598		1238
1.2624		1940
1.2628		1846
1.2634		1570
1.264		489
1.2646		1099
1.2648		1764
1.265		1650
1.265		1890
1.2672		109
1.2674		56
1.2674		602
1.2678		1903
1.2686		785
1.2686		1962
1.2692		1625
1.2698		23
1.2708		1252
1.2714		154
1.2718		1683
1.2722		704
1.2728		1938
1.2732		1792
1.2732		1954
1.2738		1897
1.2742		1586
1.2744		631
1.2744		1663
1.275		1669
1.275		1829
1.2752		1955
1.2754		1918
1.276		1854
1.2764		991
1.2766		1962
1.2776		1226
1.2784		1153
1.2788		1908
1.28		1751
1.2804		1236
1.2818		1683
1.2842		1699
1.2866		750
1.2894		539
1.29		493
1.2956		1612
1.2978		1620
1.298		1843
1.2982		113
1.3008		1869
1.3056		679
1.3074		669
1.3168		1655
1.32		1204
1.3206		1960
1.3246		573
1.3312		342
1.3314		1077
1.3342		1660
1.3344		1164
1.3366		189
1.3368		1644
1.3374		1779
1.3378		1880
1.3382		1831
1.3382		1933
1.3398		1632
1.3402		1468
1.3402		1878
1.3416		855
1.3432		1916
1.346		1702
1.347		331
1.3484		1479
1.3496		780
1.3504		1543
1.3524		1441
1.3526		1500
1.353		1684
1.353		1776
1.3542		1037
1.3554		1942
1.3558		1761
1.3586		46
1.3614		107
1.3632		1770
1.3636		1664
1.3648		1626
1.366		1808
1.3664		497
1.367		250
1.369		479
1.3752		1657
1.3754		968
1.3756		1703
1.3768		1977
1.3826		1957
1.3876		258
1.3886		1900
1.396		424
1.398		684
1.4026		1560
1.4028		1895
1.403		138
1.4046		1672
1.4062		904
1.4076		1643
1.4076		1951
1.4084		838
1.4094		1659
1.4106		799
1.4112		1083
1.4114		1213
1.4122		301
1.4136		625
1.4148		1734
1.415		1149
1.415		1322
1.4158		1841
1.4162		39
1.4164		278
1.4168		1762
1.417		135
1.4174		1937
1.4182		1439
1.4188		1316
1.419		93
1.419		549
1.4192		410
1.4196		1894
1.4198		1948
1.4202		247
1.4204		521
1.4206		1583
1.4206		1755
1.4214		1993
1.4218		1909
1.4226		1626
1.4226		1820
1.4228		171
1.423		387
1.423		400
1.4232		567
1.4234		1671
1.4236		138
1.4236		1881
1.4236		1988
1.4244		1947
1.4246		1434
1.4248		1079
1.425		1154
1.4262		1754
1.4264		1973
1.4268		219
1.427		1786
1.4282		1865
1.4286		1539
1.4288		1603
1.429		709
1.429		1727
1.4292		599
1.4292		1938
1.4296		395
1.4304		1872
1.4306		1677
1.4308		1849
1.431		613
1.4314		1396
1.4324		1473
1.4326		1704
1.4328		1975
1.4332		1833
1.435		1947
1.4356		1688
1.4368		1954
1.437		952
1.4374		1857
1.438		1878
1.4386		1907
1.439		1617
1.44		1960
1.4426		1699
1.4504		1649
1.4676		1697
1.473		1314
1.4798		1077
1.483		1690
1.4846		1575
1.486		483
1.4876		597
1.4886		534
1.4886		1679
1.491		1968
1.4912		1836
1.4916		1006
1.4926		1145
1.494		1897
1.4944		117
1.4948		1028
1.495		1647
1.4956		1818
1.4962		1989
1.4964		1903
1.4966		1615
1.4972		1649
1.5		1975
1.5012		657
1.502		977
1.5052		1793
1.506		1929
1.5068		313
1.5068		1680
1.511		1302
1.5116		1108
1.5126		1785
1.5196		644
1.5204		1865
1.523		633
1.5244		1148
1.5262		188
1.5278		1844
1.5286		219
1.53		1872
1.5308		1404
1.5314		1224
1.5326		401
1.5328		1663
1.5352		918
1.536		1611
1.5386		927
1.5424		1712
1.5426		1910
1.5428		1924
1.544		1913
1.5454		1246
1.5468		1919
1.5492		181
1.5496		1699
1.5498		1766
1.551		1649
1.5566		1062
1.5782		1011
1.5802		88
1.5818		112
1.5826		1610
1.584		1697
1.5846		690
1.5852		953
1.5856		1863
1.5878		1169
1.5894		1884
1.5898		64
1.5902		971
1.591		1426
1.5918		240
1.5918		1761
1.5926		1855
1.593		1773
1.5936		1161
1.594		802
1.594		1671
1.5942		1509
1.5952		30
1.5952		633
1.597		1636
1.5974		1973
1.5984		1807
1.5984		1860
1.5988		1133
1.5992		1784
1.5994		1125
1.5994		1145
1.5994		1229
1.5996		807
1.5998		1866
1.6002		1638
1.6004		1627
1.6004		1689
1.6004		1878
1.6006		1277
1.6006		1891
1.6012		1705
1.6016		1676
1.6032		146
1.6032		250
1.6032		1924
1.604		175
1.6074		702
1.6074		1962
1.6078		1816
1.6084		1011
1.6094		1886
1.6112		1802
1.6152		369
1.616		1620
1.6162		1839
1.6172		1868
1.618		1973
1.62		1684
1.623		1974
1.629		1950
1.6324		238
1.6414		455
1.645		1471
1.646		768
1.6496		1564
1.6502		289
1.6514		470
1.6514		1542
1.6534		1606
1.6536		1933
1.6542		1114
1.6556		1658
1.6574		1849
1.6586		1998
1.6602		1404
1.6604		1173
1.6608		434
1.661		1774
1.6614		595
1.6618		1321
1.6646		150
1.6652		1970
1.6656		1619
1.6668		1611
1.6674		1680
1.6678		1922
1.668		1919
1.6682		1783
1.669		1907
1.671		1659
1.6818		1654
1.6914		1834
1.701		877
1.701		1806
1.7016		1311
1.7052		289
1.7096		350
1.7102		68
1.711		1678
1.7114		243
1.7142		1806
1.7148		1728
1.715		1947
1.7172		1154
1.7212		1629
1.7218		1711
1.7232		1898
1.7234		225
1.724		1546
1.7248		1306
1.7256		1944
1.728		1025
1.7288		291
1.7288		1784
1.7292		1349
1.731		1651
1.732		1736
1.7342		1080
1.735		1100
1.7364		1190
1.7364		1716
1.7374		1737
1.7392		917
1.7396		985
1.7408		1812
1.7418		442
1.744		1786
1.7444		484
1.7444		1726
1.7454		1606
1.7458		1246
1.7458		1801
1.746		1736
1.7462		1831
1.7464		1922
1.7486		1875
1.7518		1902
1.754		975
1.7544		551
1.7562		1018
1.7586		1722
1.759		120
1.759		1686
1.7598		1176
1.7608		1953
1.761		1987
1.762		1910
1.7656		1815
1.7684		383
1.7724		1670
1.776		731
1.7768		1525
1.7772		1712
1.7786		1311
1.7788		578
1.7808		1947
1.7834		1779
1.7838		1796
1.7842		1746
1.7842		1815
1.7844		1558
1.7872		1754
1.7884		1589
1.7886		759
1.7904		1035
1.7908		286
1.7912		977
1.7936		604
1.796		491
1.796		1972
1.7968		395
1.7972		596
1.7986		39
1.7988		332
1.7994		1304
1.7994		1997
1.7996		1894
1.7998		513
1.8004		1769
1.8006		507
1.8008		1618
1.8018		1088
1.8024		187
1.8028		1768
1.803		1760
1.8038		1744
1.8046		1293
1.8048		1637
1.8048		1860
1.805		1646
1.8052		413
1.8056		1933
1.8056		1986
1.806		1279
1.806		1356
1.8062		1889
1.8062		1985
1.8068		1658
1.8068		1674
1.807		761
1.807		1842
1.8074		268
1.8076		1114
1.8084		357
1.8086		705
1.8106		1442
1.8112		1690
1.8114		177
1.8138		1789
1.8148		1464
1.8178		1206
1.8178		1772
1.8194		921
1.821		859
1.822		1729
1.8222		1724
1.823		101
1.823		123
1.8236		1806
1.8258		1356
1.8258		1621
1.8262		397
1.8278		1847
1.8288		967
1.829		769
1.8312		1830
1.8314		1794
1.8328		1411
1.8344		1593
1.8388		372
1.8388		1651
1.8402		815
1.842		1980
1.8426		1815
1.846		1666
1.8462		1440
1.8462		1882
1.8484		1932
1.8492		417
1.8498		689
1.85		1175
1.8504		1106
1.8508		183
1.853		1688
1.8542		3
1.855		1453
1.8554		1003
1.856		831
1.8576		1793
1.8576		1862
1.8584		1715
1.8586		1000
1.8586		1885
1.8592		479
1.8592		1606
1.86		658
1.8602		1709
1.8604		467
1.8618		1947
1.8626		1693
1.8632		1913
1.8644		1906
1.8646		1102
1.8698		1818
1.8734		1919
1.8776		1598
1.8782		1842
1.8794		123
1.8814		1969
1.8844		486
1.8864		1729
1.8886		318
1.8928		1862
1.8928		1895
1.8944		841
1.8956		1195
1.8962		726
1.8988		60
1.9006		1072
1.9018		1980
1.9022		806
1.9038		373
1.9042		803
1.9042		1772
1.9042		1794
1.906		431
1.9068		1943
1.9072		1469
1.9074		196
1.9084		465
1.9084		1448
1.9094		393
1.9098		1655
1.9104		412
1.9124		1873
1.9126		1689
1.9138		135
1.9138		1670
1.9142		1640
1.9144		1911
1.915		1102
1.9154		273
1.9156		966
1.916		1678
1.917		698
1.9182		1619
1.9182		1717
1.9184		315
1.9184		1543
1.9186		1758
1.9188		1095
1.9204		589
1.921		1284
1.921		1660
1.9216		231
1.9218		1283
1.9222		284
1.9226		1902
1.9228		772
1.9232		734
1.9244		1636
1.925		1672
1.9252		1671
1.9256		1711
1.9258		1880
1.9262		1218
1.9262		1645
1.9262		1987
1.9264		1685
1.9264		1870
1.9268		1476
1.9268		1763
1.9268		1833
1.9276		864
1.9282		1997
1.9286		524
1.9286		1985
1.929		690
1.9302		1770
1.9314		1890
1.9324		1625
1.9326		473
1.9354		1945
1.9358		1664
1.9374		559
1.9374		1735
1.952		1122
1.9564		1640
1.964		817
1.9662		982
1.9716		726
1.9728		1200
1.9734		1735
1.9768		156
1.977		1613
1.979		1000
1.9798		547
1.9806		992
1.9812		706
1.982		1791
1.9838		478
1.9844		435
1.9846		176
1.9848		1432
1.9848		1749
1.9856		1490
1.9856		1690
1.9858		1983
1.986		610
1.9864		1953
1.9866		1831
1.9868		1899
1.9872		1878
1.9878		1630
1.9878		1855
1.988		1780
1.9882		756
1.9884		1634
1.9888		1736
1.989		1774
1.9892		1292
1.9902		1737
1.9906		1889
1.991		934
1.9912		765
1.9926		1662
1.993		1926
1.9938		333
2.0124		276
2.0156		55
2.016		1833
2.022		627
2.0228		1402
2.0246		1561
2.0272		1996
2.028		769
2.029		341
2.03		1302
2.0312		812
2.0322		1826
2.0342		1431
2.0346		458
2.035		1935
2.0352		1781
2.0356		1372
2.0364		494
2.0368		192
2.0378		416
2.0378		1943
2.0384		1994
2.0398		1883
2.0398		1934
2.0402		1014
2.0402		1109
2.041		1064
2.041		1742
2.041		1918
2.0414		1067
2.0414		1073
2.0434		1839
2.0436		1607
2.0438		624
2.0438		737
2.0442		1977
2.0444		1992
2.0452		1743
2.0456		1657
2.0456		1751
2.046		1452
2.046		1635
2.0464		1102
2.0468		1948
2.0474		340
2.0474		1881
2.0476		71
2.0476		136
2.0482		1677
2.0484		1838
2.0492		1821
2.0506		1132
2.0512		1934
2.055		1890
2.0562		1653
2.0566		1683
2.057		1588
2.0578		1923
2.0616		1259
2.0616		1388
2.0638		429
2.0696		1664
2.0708		1919
2.0716		1149
2.0732		945
2.0778		1989
2.0788		1829
2.0788		1959
2.081		146
2.083		342
2.0852		1954
2.0854		164
2.0864		1182
2.0876		1793
2.0878		1065
2.0898		1583
2.0916		430
2.0926		1891
2.0936		932
2.094		438
2.0954		1794
2.0962		1997
2.0964		1965
2.0968		944
2.097		1754
2.0972		1859
2.0974		77
2.0994		1991
2.0996		1158
2.0996		1661
2.1004		1738
2.1004		1872
2.1008		1981
2.101		1011
2.1012		928
2.1018		329
2.1018		526
2.1018		1093
2.1064		1653
2.1064		1968
2.1068		806
2.1068		1984
2.1074		648
2.1074		1201
2.1084		1782
2.1106		1950
2.1122		242
2.1122		459
2.1172		419
2.118		279
2.1182		1813
2.122		235
2.1224		1968
2.123		1958
2.1282		602
2.1284		1738
2.1312		1822
2.1364		1880
2.1366		1379
2.1386		91
2.1416		557
2.1422		286
2.1424		1785
2.1434		1820
2.1474		1684
2.1478		1478
2.1512		1572
2.1534		1527
2.1544		377
2.1552		1973
2.1554		1696
2.1558		1467
2.1564		112
2.1564		398
2.1564		823
2.1604		1855
2.1606		1768
2.1606		1952
2.1608		1874
2.161		1864
2.1614		1079
2.1614		1621
2.1618		708
2.1634		1063
2.1634		1970
2.1636		1668
2.1642		1572
2.1642		1615
2.1652		1836
2.1656		1805
2.1666		1731
2.1668		310
2.1696		1611
2.1702		285
2.1714		1618
2.1718		208
2.1744		1908
2.1752		798
2.1812		1860
2.1836		1783
2.1842		868
2.1894		1315
2.1896		1743
2.1966		1639
2.198		1407
2.1984		1764
2.2042		1477
2.21		1885
2.2104		1955
2.2138		501
2.2148		1014
2.2172		1549
2.2178		1954
2.2188		1196
2.2206		1657
2.2222		1627
2.2248		832
2.2248		861
2.2258		1214
2.2262		1817
2.2278		912
2.2286		1609
2.229		673
2.2298		672
2.2312		1985
2.2316		1947
2.232		1982
2.2322		1163
2.2336		1756
2.2376		742
2.2382		1802
2.24		856
2.2404		1995
2.241		1948
2.2438		1923
2.2438		1956
2.2454		1753
2.2454		1804
2.2476		402
2.2502		573
2.2504		1598
2.2508		839
2.2508		1858
2.2554		722
2.2566		1359
2.259		300
2.2606		1301
2.2616		1889
2.264		962
2.2644		1828
2.2646		1244
2.2648		1333
2.2658		141
2.2674		1440
2.2686		1289
2.269		1733
2.269		1813
2.2698		1987
2.27		1095
2.271		172
2.271		585
2.272		662
2.272		1883
2.2726		629
2.273		1413
2.2732		1966
2.2746		1664
2.2748		938
2.2752		1554
2.2752		1745
2.2754		1203
2.2764		388
2.2764		925
2.2766		1800
2.2768		1609
2.2776		1050
2.2778		1725
2.278		1994
2.2786		1835
2.2788		1647
2.2794		919
2.2796		1204
2.2796		1799
2.2798		1815
2.28		637
2.2802		1351
2.2802		1778
2.2802		1877
2.2812		11
2.282		1761
2.2826		1012
2.2846		1763
2.2848		865
2.285		1933
2.2854		1287
2.2858		824
2.2864		1737
2.2868		1867
2.287		1919
2.2876		1746
2.288		1990
2.2888		1558
2.289		113
2.2894		1853
2.2946		1800
2.2954		47
2.2986		1829
2.3026		1401
2.303		1714
2.316		254
2.3164		1527
2.3216		703
2.3238		439
2.3242		466
2.3268		821
2.3274		1599
2.3276		1814
2.328		481
2.3288		1924
2.3296		190
2.331		1985
2.3312		1948
2.3314		14
2.3332		1862
2.334		1922
2.3356		234
2.3358		260
2.3364		1450
2.3378		763
2.3386		889
2.3394		251
2.3394		1346
2.3394		1398
2.3396		740
2.3396		1805
2.3398		1666
2.34		1999
2.3402		1319
2.3406		1626
2.341		110
2.3412		980
2.3416		1865
2.3418		687
2.3428		792
2.3428		864
2.343		219
2.343		756
2.3436		1777
2.344		1685
2.3444		1754
2.3446		1692
2.3446		1933
2.345		486
2.3454		1774
2.3454		1826
2.346		719
2.346		1631
2.3462		98
2.3466		1041
2.3466		1380
2.3466		1820
2.3466		1902
2.3468		399
2.3468		1838
2.3468		1970
2.347		57
2.3474		995
2.3474		1946
2.3474		1984
2.3478		1419
2.348		244
2.3484		1809
2.3484		1937
2.349		1808
2.3492		1877
2.3492		1948
2.35		832
2.3502		959
[truncated: 13,067 more rows]
