# Supplementary material for: Memory consolidation and improvement by synaptic tagging and capture in recurrent neural networks
Source: Commun Biol. 2021 Mar 3;4:275. doi: 10.1038/s42003-021-01778-y (PMC7977149; doi:10.1038/s42003-021-01778-y)
Supplement: Supplementary file 4 — Supplementary Data 2 [file 42003_2021_1778_MOESM4_ESM.zip › Figure 3f/Control stim/20-04-23_17-24-44_spike_raster.txt]

0.0148		1190
0.0152		913
0.0216		67
0.0216		1832
0.0218		1783
0.0264		1188
0.0264		1971
0.027		1330
0.0282		1403
0.031		1255
0.0326		245
0.034		77
0.0344		1918
0.0346		1981
0.0376		1134
0.0376		1929
0.0392		1932
0.0456		1842
0.046		138
0.0482		208
0.0486		1779
0.0498		1827
0.0506		1617
0.0508		486
0.0508		1506
0.0538		944
0.0538		1668
0.054		621
0.0556		1621
0.0562		1856
0.0572		1710
0.0574		1836
0.0588		1735
0.059		1455
0.0594		139
0.0606		1711
0.0626		1993
0.0628		1480
0.0628		1759
0.0648		829
0.0672		1838
0.0684		1378
0.0696		1776
0.0702		1943
0.0734		633
0.0754		100
0.078		891
0.0788		1607
0.0796		724
0.0806		536
0.0808		1911
0.0852		1819
0.0888		1337
0.09		1758
0.0922		1501
0.0924		139
0.0958		1927
0.097		1712
0.0974		1210
0.098		1138
0.0986		1644
0.1002		1238
0.1036		1643
0.1038		1440
0.1042		1281
0.1046		1890
0.105		1922
0.1064		1840
0.1066		1082
0.1074		1662
0.1086		1781
0.1086		1885
0.1102		1359
0.1178		33
0.1264		227
0.1286		856
0.1334		1490
0.1336		1957
0.1348		588
0.1362		992
0.1372		1376
0.1374		978
0.1382		1671
0.1384		1968
0.1388		1837
0.1394		1887
0.1396		1415
0.1402		1868
0.1404		1740
0.141		684
0.1412		859
0.1412		1995
0.1418		46
0.1424		1627
0.1434		271
0.1438		27
0.1438		1775
0.1444		124
0.1448		1999
0.1452		633
0.1472		1682
0.1482		1973
0.149		915
0.1494		1325
0.1498		1615
0.1502		290
0.1502		1270
0.1504		1657
0.1508		867
0.1508		1719
0.1508		1766
0.1516		1877
0.1518		1794
0.1522		1596
0.1534		1789
0.1548		1983
0.1552		1927
0.1554		1671
0.1574		1981
0.1584		1772
0.1586		889
0.159		1662
0.1592		1745
0.1626		1178
0.1662		1782
0.1664		1740
0.171		1921
0.1828		1060
0.1906		805
0.1922		188
0.1932		679
0.1946		1820
0.1946		1950
0.1964		956
0.1994		224
0.2008		1387
0.2008		1705
0.202		1894
0.2022		1612
0.2036		3
0.2044		891
0.2046		149
0.2052		95
0.2078		167
0.2084		52
0.2088		1255
0.212		1351
0.212		1630
0.2122		1609
0.213		1874
0.2132		155
0.2134		1686
0.2138		98
0.215		1815
0.2156		1624
0.2162		433
0.217		1840
0.2172		1927
0.2174		1621
0.218		1348
0.2188		887
0.2188		1716
0.2208		1682
0.2212		853
0.2214		1775
0.2216		1744
0.2218		1988
0.2222		1846
0.2246		617
0.233		348
0.2346		1140
0.2352		1784
0.2376		1830
0.2396		945
0.2404		1407
0.2428		677
0.244		1906
0.245		1646
0.2456		1693
0.2466		1652
0.2466		1741
0.2482		960
0.2482		1907
0.2492		808
0.2502		1386
0.2506		1023
0.2538		1634
0.2538		1701
0.254		409
0.2546		1858
0.2558		1099
0.2584		1855
0.2588		946
0.2608		213
0.2626		1586
0.2634		1969
0.2706		364
0.2712		614
0.2736		326
0.2774		425
0.2778		1164
0.2784		45
0.2784		1752
0.2804		1176
0.2804		1611
0.281		287
0.281		1312
0.281		1375
0.281		1522
0.2818		1643
0.2834		1535
0.2844		1570
0.285		1988
0.2852		1252
0.2852		1665
0.2858		1587
0.2858		1631
0.286		52
0.2862		1604
0.2862		1644
0.2866		1829
0.2866		1859
0.2866		1862
0.287		1786
0.287		1828
0.287		1879
0.2874		1678
0.2876		760
0.2876		1959
0.2878		635
0.2878		949
0.2878		1725
0.288		1770
0.2882		1143
0.2882		1446
0.2884		908
0.289		1751
0.289		1911
0.2892		1810
0.2892		1919
0.29		1826
0.2902		932
0.2906		1849
0.291		1311
0.2912		416
0.2914		1941
0.293		1778
0.2932		667
0.2932		1901
0.2932		1926
0.2934		966
0.2934		1809
0.2948		1198
0.2986		1477
0.2998		1902
0.3028		664
0.3034		1163
0.3098		1722
0.3122		525
0.3136		1413
0.3148		410
0.3186		1943
0.3246		130
0.3246		550
0.325		843
0.3276		409
0.3288		683
0.3312		580
0.3318		1375
0.3328		1672
0.3334		1997
0.3352		740
0.3358		1919
0.3362		1779
0.3366		32
0.3376		961
0.3388		504
0.3394		74
0.3402		1835
0.3414		1250
0.342		477
0.3422		1647
0.3424		489
0.343		154
0.3432		1751
0.3434		1989
0.3436		1660
0.3438		1687
0.3438		1957
0.3446		431
0.3448		1882
0.345		266
0.345		1621
0.345		1932
0.3452		1403
0.3452		1699
0.3452		1766
0.3458		1867
0.3468		1698
0.349		585
0.3502		669
0.3506		1665
0.3516		1901
0.3526		1887
0.354		1197
0.3554		1672
0.3562		1671
0.359		1144
0.3596		290
0.3598		493
0.3648		156
0.3666		725
0.3666		1625
0.373		1826
0.3748		241
0.3778		1057
0.3814		467
0.383		1920
0.3842		1912
0.3848		1634
0.3858		1294
0.3902		1493
0.3918		1820
0.3926		344
0.393		1938
0.3956		566
0.3958		1407
0.396		1141
0.396		1249
0.398		1621
0.3984		188
0.3984		1551
0.3992		1889
0.3996		176
0.4022		1012
0.4032		503
0.404		819
0.4048		1642
0.4052		343
0.4056		1952
0.4076		1773
0.4078		1790
0.4082		831
0.4082		1245
0.4088		1982
0.4092		1101
0.4094		1950
0.4094		1970
0.4096		1618
0.4096		1735
0.4096		1745
0.41		1742
0.4126		1622
0.413		1838
0.4132		128
0.4134		1672
0.4142		251
0.4146		747
0.4174		1945
0.4182		182
0.4202		264
0.421		433
0.4222		1755
0.4236		1737
0.4268		1425
0.4274		1431
0.4304		1255
0.4318		107
0.4326		1829
0.4336		1670
0.4338		1884
0.4344		224
0.4356		192
0.4366		1254
0.4368		1892
0.4374		755
0.4376		1756
0.4382		1474
0.4404		1563
0.4414		1647
0.4424		1773
0.4426		861
0.4426		1123
0.4432		946
0.444		1054
0.4446		1906
0.445		1699
0.4458		1693
0.446		1075
0.4462		843
0.4464		1797
0.4464		1808
0.4464		1863
0.4466		1609
0.4466		1670
0.4466		1930
0.447		242
0.4474		1891
0.4488		564
0.4494		1640
0.45		391
0.4508		409
0.452		1618
0.4524		1788
0.4536		1696
0.4546		369
0.4546		1844
0.4552		892
0.4566		741
0.457		1823
0.4592		1654
0.4598		1871
0.4606		1761
0.4618		921
0.462		1887
0.488		1239
0.4888		197
0.4914		406
0.493		530
0.493		1520
0.4938		1651
0.496		137
0.4966		731
0.4982		1851
0.5		1048
0.5		1794
0.5002		1982
0.5004		1676
0.5006		1597
0.5008		1320
0.501		1974
0.5014		1942
0.5026		428
0.5038		1853
0.506		1615
0.5066		1607
0.5102		1198
0.5142		1767
0.5148		433
0.5148		1005
0.5158		1963
0.517		1640
0.5196		1296
0.5216		1872
0.5234		680
0.525		821
0.526		1744
0.527		886
0.5284		1586
0.53		1094
0.5304		943
0.5304		1937
0.5306		980
0.5316		1946
0.532		755
0.5324		1735
0.5328		1939
0.5332		1329
0.5338		1808
0.534		1891
0.5342		1880
0.535		1757
0.5352		1729
0.536		1442
0.5362		436
0.5366		1785
0.5378		1984
0.538		1517
0.5394		1772
0.5396		1649
0.5398		1856
0.5402		1994
0.5414		47
0.5424		1900
0.5426		271
0.544		1794
0.545		1685
0.5462		869
0.5484		1096
0.5542		1592
0.5556		1977
0.5582		1511
0.5588		1510
0.5594		1962
0.563		1817
0.5654		1559
0.5804		1338
0.5838		863
0.586		970
0.5894		698
0.5902		1943
0.5914		1726
0.5918		1784
0.592		311
0.5926		1781
0.5936		342
0.5946		1961
0.5968		1624
0.5976		817
0.598		1632
0.598		1906
0.5984		1001
0.5986		34
0.6002		355
0.6012		1688
0.602		1880
0.603		1374
0.6032		217
0.604		1870
0.6046		618
0.6046		1756
0.6048		1725
0.6048		1820
0.6052		1850
0.6054		271
0.6054		1804
0.6064		1681
0.6066		1779
0.6068		1180
0.6084		1748
0.6094		546
0.61		1952
0.611		127
0.6128		786
0.6168		1958
0.6172		491
0.6172		1404
0.618		1712
0.6204		1692
0.6216		1628
0.6228		1860
0.6234		1728
0.6236		1679
0.6236		1751
0.626		1738
0.6272		1869
0.6342		1267
0.6374		886
0.638		22
0.641		274
0.6448		607
0.6452		1794
0.6456		1962
0.6458		1079
0.646		1747
0.6466		815
0.6466		1207
0.6468		1542
0.6496		573
0.6498		1713
0.65		439
0.6514		1842
0.6518		1988
0.6524		1987
0.6534		30
0.6554		1066
0.656		1123
0.656		1332
0.6582		215
0.6594		1180
0.6616		1801
0.662		106
0.6632		1608
0.6642		1183
0.6642		1985
0.6644		1933
0.665		1736
0.6654		657
0.6654		770
0.6656		1967
0.6658		575
0.6658		1076
0.6666		351
0.6666		1869
0.6684		1540
0.6688		1648
0.6694		840
0.6708		1773
0.671		1787
0.6714		999
0.6724		1815
0.6734		1022
0.6734		1968
0.6738		723
0.6748		1701
0.6752		1993
0.6754		1352
0.6774		1786
0.678		460
0.6786		1726
0.6788		23
0.6802		902
0.6836		1665
0.685		933
0.6858		1800
0.6868		1680
0.6878		1672
0.6892		345
0.692		1868
0.6934		872
0.7064		1142
0.7124		1999
0.7126		1598
0.7134		291
0.7152		1862
0.7176		1992
0.7204		1119
0.7222		1831
0.7242		416
0.7274		806
0.7304		1999
0.7308		1672
0.7352		1155
0.7362		1235
0.7372		1757
0.7376		523
0.739		1660
0.7402		1409
0.7402		1658
0.741		515
0.7416		1861
0.7426		1992
0.7432		1615
0.7434		1763
0.7444		213
0.7448		126
0.749		1416
0.7492		1960
0.7528		1958
0.7532		94
0.7544		1713
0.7558		1975
0.757		1716
0.7594		224
0.7614		442
0.7696		515
0.7704		1275
0.7736		1976
0.774		1928
0.7742		227
0.7758		1823
0.7766		1891
0.7788		1846
0.779		1705
0.7808		1397
0.7812		1500
0.785		1853
0.7852		1374
0.7856		1616
0.7874		584
0.79		307
0.7932		785
0.7952		1983
0.7958		122
0.7966		1019
0.7978		53
0.7978		1867
0.7988		1244
0.8002		1176
0.8004		1907
0.8004		1978
0.8006		211
0.8016		1690
0.8016		1879
0.8036		1464
0.8038		1850
0.8058		274
0.8066		1030
0.8068		103
0.808		1780
0.8088		799
0.81		1600
0.8102		1738
0.8128		901
0.8136		1619
0.8136		1704
0.814		1628
0.8146		139
0.8146		1969
0.8154		1942
0.8178		1967
0.8182		1725
0.8184		1996
0.8212		1373
0.8218		700
0.8284		1751
0.8286		1948
0.8332		129
0.8348		65
0.8372		55
0.8372		1385
0.841		1117
0.843		1839
0.8446		1937
0.8452		1659
0.8466		53
0.8466		1867
0.8478		1875
0.8486		232
0.8562		677
0.8564		1835
0.8582		347
0.863		634
0.864		1505
0.865		1408
0.8662		296
0.8684		1832
0.8686		1064
0.8686		1373
0.869		1394
0.8706		1942
0.8712		1409
0.8722		1923
0.8728		1981
0.873		1943
0.8732		1289
0.8738		1979
0.874		1983
0.8742		1617
0.8748		107
0.875		1823
0.8752		21
0.8754		1665
0.8754		1770
0.8756		1674
0.8756		1856
0.8764		1738
0.8774		1669
0.8786		1305
0.8792		1078
0.8802		1247
0.881		1820
0.8812		1793
0.883		1282
0.8862		1463
0.8888		1622
0.89		502
0.8904		1576
0.8914		1697
0.8964		1642
0.8964		1741
0.8976		649
0.9012		265
0.9026		1249
0.9032		1071
0.904		1847
0.9062		1738
0.9104		713
0.911		1418
0.9152		1785
0.9154		444
0.916		1018
0.9192		184
0.9212		1866
0.9218		1295
0.9228		712
0.9228		1916
0.9234		483
0.924		1939
0.9242		1717
0.9254		911
0.926		1875
0.9264		1763
0.9268		767
0.927		1725
0.9274		142
0.9284		881
0.9286		1513
0.9294		1798
0.93		1208
0.9304		629
0.931		1664
0.9312		1820
0.9318		1813
0.932		1836
0.9324		1940
0.9326		1897
0.933		654
0.9334		1713
0.9342		459
0.9344		50
0.9346		1796
0.9348		1675
0.9354		1752
0.9366		1787
0.9378		197
0.9392		577
0.9422		1141
0.9436		1215
0.9448		754
0.9454		1647
0.947		744
0.947		1745
0.9482		324
0.949		1613
0.9492		771
0.9494		1666
0.95		1972
0.9508		1683
0.9534		1915
0.9552		1634
0.9552		1818
0.958		1923
0.9684		1112
0.9782		158
0.9856		262
0.9856		1690
0.9892		738
0.9892		1755
0.9894		1193
0.9908		1240
0.9912		925
0.9922		1106
0.9936		1219
0.9952		960
0.9954		1179
0.9956		170
0.9958		1945
0.997		792
0.997		1842
0.9986		1813
0.9988		1711
0.9996		755
0.9996		1924
1		1863
1.0002		321
1.0002		1374
1.0006		1963
1.001		1007
1.0016		1033
1.002		1737
1.0028		551
1.003		1630
1.0042		1870
1.0044		921
1.0044		1615
1.0044		1952
1.0052		1401
1.0052		1775
1.0052		1872
1.0062		1905
1.0064		1846
1.0066		31
1.0066		1770
1.0068		959
1.0078		1194
1.0078		1729
1.008		1928
1.0086		1825
1.009		1623
1.0094		1836
1.0094		1867
1.0096		332
1.0096		1001
1.0096		1958
1.0102		1195
1.011		1040
1.0112		236
1.012		1449
1.013		1910
1.0136		1957
1.0152		1947
1.0154		1847
1.0158		1444
1.0166		1633
1.0172		1815
1.0176		1943
1.018		1747
1.0312		171
1.0358		1704
1.05		1765
1.051		1858
1.0512		1857
1.0548		117
1.0568		1041
1.0626		497
1.0634		705
1.0646		1485
1.065		763
1.065		1749
1.0678		480
1.0682		1844
1.0684		1204
1.0688		981
1.069		870
1.0694		1354
1.0694		1989
1.0704		1837
1.071		452
1.0714		1764
1.0718		539
1.0722		1916
1.0726		1432
1.0728		1279
1.0736		1925
1.0742		1829
1.0742		1964
1.0744		1699
1.0746		1766
1.0746		1823
1.075		1046
1.077		1748
1.0772		1682
1.0772		1926
1.0774		756
1.0774		1939
1.0778		1514
1.0778		1864
1.0798		150
1.08		690
1.0804		1951
1.0806		467
1.0822		961
1.0828		1665
1.0832		1516
1.0842		1936
1.0858		1956
1.089		1540
1.0904		499
1.0912		1695
1.0918		1679
1.095		1684
1.095		1823
1.096		1628
1.0976		785
1.1056		1890
1.1092		558
1.1126		14
1.1172		1919
1.1226		1754
1.1226		1843
1.123		1
1.1248		970
1.128		1068
1.1314		1099
1.1322		421
1.133		447
1.1332		1662
1.1336		889
1.1348		527
1.1354		479
1.1362		951
1.1374		836
1.1382		1830
1.1384		1915
1.1388		219
1.139		1939
1.1396		558
1.1396		1725
1.1396		1801
1.1398		1146
1.1398		1976
1.14		1739
1.1404		1837
1.1408		1090
1.141		1907
1.1412		1996
1.1416		1069
1.1418		1677
1.1424		575
1.1424		1786
1.1426		1630
1.1428		1953
1.1434		987
1.1434		1777
1.1444		643
1.1452		817
1.1456		1698
1.1462		896
1.1462		1820
1.147		470
1.147		581
1.1484		1901
1.149		1627
1.1506		224
1.1546		1653
1.1556		1751
1.1578		1928
1.1712		317
1.1742		964
1.1752		172
1.1776		1650
1.1784		1808
1.1796		624
1.181		1692
1.1834		1673
1.1846		1778
1.186		659
1.1888		1005
1.1906		1315
1.191		1927
1.1936		1865
1.1956		562
1.197		844
1.1974		204
1.1982		1268
1.2004		724
1.2022		1830
1.2024		464
1.2042		1739
1.2044		1933
1.2046		1798
1.2052		1217
1.2056		1774
1.2062		1937
1.2086		1597
1.2094		1365
1.211		507
1.2114		1978
1.2124		1499
1.2134		71
1.2136		1901
1.2144		1717
1.2194		535
1.2206		1657
1.2206		1711
1.2212		1885
1.2222		1932
1.2232		1969
1.2326		250
1.242		512
1.2448		1983
1.2472		1900
1.2476		1096
1.2508		449
1.2508		1654
1.251		784
1.252		1754
1.2522		863
1.2524		1771
1.2526		1676
1.2542		556
1.2584		1762
1.2594		626
1.2594		1902
1.2596		1525
1.2598		1943
1.2624		269
1.2662		340
1.2684		1877
1.2686		1627
1.2714		477
1.2732		1559
1.275		1914
1.2752		1891
1.2782		928
1.2814		1950
1.2818		1961
1.283		1913
1.284		1711
1.289		260
1.298		1694
1.2986		315
1.2996		1246
1.3034		938
1.3038		1341
1.3068		1636
1.3086		1058
1.3088		63
1.3092		547
1.31		1859
1.3154		1433
1.3164		1822
1.3166		1614
1.3174		1903
1.3176		1671
1.318		1310
1.3184		1615
1.3194		1533
1.3256		1975
1.3264		1627
1.3274		1160
1.3288		110
1.3308		1679
1.3312		779
1.3316		1050
1.3334		416
1.3364		1590
1.3364		1865
1.3366		693
1.3368		1639
1.338		1613
1.3384		1958
1.339		1450
1.3404		735
1.3416		1709
1.3418		1711
1.3418		1979
1.342		1623
1.3422		1203
1.3426		1765
1.3442		1706
1.3452		960
1.346		613
1.3482		1502
1.3502		1877
1.3504		1809
1.3516		6
1.352		407
1.3524		1987
1.353		270
1.3576		190
1.3586		1672
1.3596		1147
1.3604		372
1.3624		1722
1.3636		1743
1.3646		1733
1.3658		1886
1.3662		1328
1.3678		1859
1.3704		31
1.3706		1839
1.3718		1620
1.376		1699
1.3774		420
1.3804		1432
1.3818		272
1.3828		1605
1.3858		1729
1.3878		1681
1.393		419
1.3976		1779
1.3988		1713
1.4012		447
1.404		1054
1.4064		719
1.407		477
1.4076		29
1.4076		875
1.4082		210
1.4094		1123
1.4094		1674
1.4108		1660
1.4112		1669
1.4118		1555
1.4122		1827
1.4124		1694
1.4128		880
1.4132		1623
1.4132		1835
1.4144		1805
1.4154		1695
1.4168		315
1.418		1910
1.4182		933
1.4182		1513
1.4184		168
1.4186		1872
1.4188		830
1.4192		850
1.4228		1113
1.423		1735
1.4238		1654
1.4252		826
1.4252		1829
1.4262		1832
1.4272		961
1.4272		1954
1.4276		1856
1.4282		1649
1.4286		1527
1.4296		1972
1.4302		1788
1.4308		882
1.4314		1824
1.4328		1985
1.4338		1780
1.4376		1479
1.4398		1721
1.4408		621
1.442		377
1.4492		1812
1.4528		163
1.4552		166
1.4562		895
1.4592		1042
1.4626		1672
1.4632		1203
1.464		11
1.4644		1735
1.4646		151
1.465		146
1.4656		1739
1.4672		1036
1.4676		617
1.4676		906
1.4684		1950
1.4686		1485
1.4696		928
1.4696		1843
1.4696		1896
1.4698		1726
1.4704		1138
1.4714		1208
1.4714		1711
1.4718		1155
1.4718		1838
1.472		1954
1.4722		1859
1.4722		1910
1.4724		1853
1.4726		1624
1.473		1914
1.474		1394
1.474		1875
1.4748		966
1.4748		1687
1.475		698
1.4758		1704
1.4758		1736
1.476		1952
1.4774		1699
1.4776		699
1.4782		935
1.4786		1907
1.4834		1768
1.4836		511
1.4888		259
1.4896		1704
1.4908		986
1.492		1742
1.4922		1818
1.4938		1515
1.4976		1914
1.4988		1857
1.4992		1406
1.5036		1410
1.5076		666
1.5078		1497
1.5092		620
1.5118		1708
1.512		1677
1.5124		1770
1.5144		271
1.5176		366
1.5196		1577
1.5246		1446
1.525		1913
1.5268		1807
1.5274		290
1.5278		1317
1.5296		1858
1.5316		1941
1.5332		1646
1.5334		1785
1.5346		1617
1.54		766
1.5454		887
1.5456		890
1.5458		1121
1.5468		1973
1.5486		1625
1.5502		488
1.5514		1927
1.552		626
1.553		1954
1.5534		1877
1.5538		150
1.5542		1607
1.5546		1808
1.5554		1214
1.5556		106
1.5556		794
1.556		1827
1.5576		1964
1.5588		787
1.562		1960
1.5634		1797
1.5642		1944
1.5652		1986
1.566		1972
1.5712		1338
1.5742		507
1.5752		675
1.5758		1532
1.5774		1902
1.5782		271
1.5792		1516
1.5826		1744
1.5828		1167
1.5828		1601
1.5834		1652
1.5852		887
1.5872		1204
1.5892		28
1.5892		76
1.5904		895
1.5906		429
1.5912		40
1.5924		1680
1.593		1796
1.5948		1581
1.5968		1961
1.5972		929
1.5978		574
1.5978		1774
1.598		1973
1.5988		1037
1.599		1770
1.6		1858
1.6006		1630
1.601		1389
1.6012		1886
1.6024		1556
1.6028		1859
1.605		1440
1.6052		1870
1.6064		794
1.6064		1127
1.6064		1791
1.6066		229
1.6068		1679
1.6078		597
1.6078		1889
1.6082		1250
1.6106		1965
1.6112		491
1.6138		1713
1.6148		440
1.6152		378
1.6152		1885
1.6178		1860
1.6182		1791
1.6186		1973
1.619		1997
1.6196		1671
1.6196		1718
1.6204		998
1.6208		1893
1.6212		1953
1.63		1039
1.631		1705
1.6336		1791
1.6338		24
1.636		947
1.6364		1833
1.6394		224
1.6396		124
1.6442		663
1.6444		1253
1.6456		254
1.6464		967
1.6486		583
1.6488		164
1.6488		1232
1.6498		1898
1.652		717
1.6524		1729
1.6528		720
1.6532		1815
1.6534		1882
1.6536		1493
1.6536		1549
1.654		1866
1.6548		1130
1.6552		908
1.6556		1256
1.656		743
1.657		1590
1.657		1741
1.6572		541
1.6582		204
1.6582		1178
1.6584		958
1.6584		1626
1.6584		1952
1.6596		763
1.6596		1685
1.6596		1983
1.6598		945
1.66		1666
1.66		1688
1.6602		1756
1.6602		1783
1.6604		1812
1.6606		143
1.6606		1232
1.6606		1628
1.6606		1706
1.6606		1961
1.661		1621
1.661		1763
1.6612		1067
1.6612		1342
1.6614		282
1.6614		1823
1.6614		1995
1.6618		1998
1.662		1495
1.6624		1809
1.6626		25
1.6632		1840
1.6638		1610
1.664		1857
1.6644		1838
1.6644		1990
1.6648		243
1.6648		1991
1.665		1978
1.6658		261
1.6662		1793
1.667		1983
1.6678		982
1.6698		1807
1.67		1175
1.6706		50
1.6706		807
1.674		837
1.674		1711
1.677		1600
1.68		897
1.6894		1790
1.6924		106
1.6952		1055
1.7028		41
1.7092		1673
1.7116		666
1.7134		1969
1.7166		83
1.717		760
1.7178		983
1.718		116
1.721		693
1.7216		1670
1.7218		1814
1.722		1768
1.722		1896
1.7248		173
1.7254		1773
1.7258		1709
1.7266		1862
1.7284		1634
1.7304		1820
1.732		913
1.732		1812
1.7324		109
1.7352		193
1.7356		1931
1.7378		1985
1.7408		1783
1.741		1196
1.744		1224
1.7454		621
1.7464		196
1.7476		971
1.7482		1832
1.7492		60
1.7526		1866
1.753		1594
1.754		1738
1.7564		1954
1.758		1998
1.7586		1609
1.7594		531
1.7594		1952
1.7612		1745
1.7636		1279
1.7644		459
1.7676		769
1.7682		707
1.7696		1846
1.772		1619
1.7738		117
1.7744		1190
1.7786		1274
1.7788		1494
1.78		1988
1.7802		841
1.782		360
1.7826		1893
1.7828		267
1.7836		1877
1.7852		1641
1.7862		1822
1.7864		528
1.7884		131
1.7884		1671
1.7886		1870
1.79		1064
1.79		1739
1.791		1251
1.7942		1999
1.7944		1697
1.7948		1138
1.7948		1433
1.795		440
1.7964		1836
1.7974		1921
1.7984		451
1.7986		1916
1.7994		1773
1.7996		1672
1.8002		1372
1.8012		756
1.8016		922
1.802		875
1.8024		1088
1.8048		1665
1.8056		1930
1.8064		1825
1.8066		814
1.8066		1820
1.8068		1754
1.8076		1174
1.808		303
1.808		1667
1.8106		298
1.8106		1418
1.8114		1299
1.8144		41
1.8154		857
1.8158		1919
1.8162		1810
1.818		252
1.8194		1795
1.82		973
1.8206		1907
1.821		1825
1.8214		843
1.8226		653
1.8228		1204
1.824		1414
1.8256		103
1.8258		836
1.8262		1029
1.8266		1522
1.8274		529
1.8286		1681
1.829		622
1.829		1788
1.8294		1668
1.8296		829
1.8298		1576
1.8298		1899
1.8298		1927
1.8306		1749
1.8308		1676
1.831		648
1.8312		1967
1.8316		1704
1.832		64
1.832		1591
1.832		1784
1.8328		145
1.8328		1906
1.8328		1989
1.8336		714
1.8342		318
1.8342		1604
1.8342		1884
1.8346		1702
1.8346		1929
1.8348		1861
1.835		1963
1.8352		991
1.8352		1916
1.8362		266
1.8368		12
1.8458		24
1.8548		1878
1.8554		1660
1.8738		747
1.8778		675
1.8806		1724
1.8816		479
1.8816		610
1.8838		1877
1.886		1597
1.8872		1474
1.888		224
1.8886		489
1.8902		1577
1.8918		1709
1.8926		926
1.8928		517
1.8936		1228
1.8942		1024
1.8948		146
1.8948		1087
1.895		1164
1.8952		1928
1.8956		1800
1.8962		1865
1.8964		280
1.8966		1254
1.8966		1898
1.8968		1982
1.897		136
1.8974		770
1.8976		1688
1.8978		1932
1.898		1736
1.8982		1196
1.8986		352
1.8986		504
1.8986		879
1.8988		1775
1.8988		1871
1.899		786
1.899		1697
1.8992		340
1.8992		929
1.8998		256
1.8998		1493
1.9		1626
1.9002		1950
1.9006		1909
1.9008		286
1.9008		1756
1.9012		644
1.9014		1652
1.9016		1698
1.9016		1943
1.9018		1965
1.902		1676
1.902		1931
1.9022		1738
1.9024		1843
1.9026		312
1.9028		1693
1.9032		251
1.9032		1059
1.9032		1743
1.9034		487
1.9034		1770
1.9038		1449
1.904		1868
1.9042		142
1.9048		1628
1.9054		29
1.9054		712
1.9058		1746
1.9064		1750
1.9064		1802
1.907		1769
1.9082		1193
1.9104		1834
1.9112		1745
1.9128		1738
1.9134		53
1.9142		232
1.918		1708
1.9364		1009
1.9392		1764
1.9428		1958
1.95		855
1.95		1165
1.951		1330
1.9586		1060
1.9588		1949
1.9616		498
1.9628		246
1.966		1566
1.9664		1026
1.967		25
1.9676		1067
1.9678		956
1.9688		355
1.9704		791
1.9704		1748
1.9716		1944
1.9718		275
1.972		1992
1.9726		1955
1.9728		545
1.9728		1831
1.9734		1724
1.9734		1948
1.974		1707
1.9742		1222
1.9742		1613
1.975		394
1.975		1690
1.9756		1983
1.9758		1616
1.976		1662
1.9768		1674
1.977		1091
1.9778		893
1.978		1648
1.978		1677
1.9782		1621
1.9798		475
1.9828		1908
1.983		894
1.9844		1047
1.9848		1826
1.9926		1458
1.9934		966
1.9978		1879
2.0002		1255
2.0002		1957
2.002		660
2.0116		1956
2.0142		979
2.0158		1794
2.0178		899
2.0196		830
2.0206		194
2.0224		1005
2.0228		1812
2.0238		578
2.0268		867
2.027		1647
2.0276		1852
2.0282		1234
2.0286		482
2.0286		1796
2.0304		1146
2.031		1300
2.0314		541
2.0338		1731
2.034		1950
2.0344		1847
2.0346		1774
2.0348		1447
2.0354		1592
2.0354		1742
2.0354		1857
2.0356		477
2.0356		1864
2.036		1713
2.0366		372
2.037		1660
2.0398		1966
2.04		1866
2.0406		826
2.0424		1639
2.0428		1661
2.0444		1668
2.0492		1622
2.066		142
2.0672		1906
2.0722		113
2.0764		1390
2.08		1600
2.0802		1654
2.0806		1733
2.0812		1338
2.0828		636
2.0842		139
2.0854		1811
2.0862		678
2.0872		65
2.0872		1643
2.0882		34
2.091		1693
2.0912		219
2.0922		1743
2.0924		1321
2.0928		1679
2.0934		1879
2.094		755
2.095		1149
2.0968		1746
2.0974		1685
2.0978		590
2.0984		187
2.0994		128
2.0996		1691
2.0998		1630
2.1		1690
2.1002		1728
2.1018		873
2.1032		648
2.1032		1015
2.1038		1961
2.1044		1703
2.1046		1738
2.1066		1786
2.1108		1452
2.1128		1992
2.1186		1066
2.1272		1672
2.1302		826
2.1362		961
2.137		1168
2.1382		487
2.1414		985
2.1426		561
2.1428		1870
2.1436		1604
2.1438		1403
2.1438		1783
2.1448		790
2.145		647
2.1458		1400
2.1464		321
2.1464		350
2.1474		1786
2.1478		1767
2.1482		1490
2.1486		1612
2.149		1885
2.1494		666
2.1494		852
2.1506		1731
2.151		1294
2.1512		1698
2.1514		1801
2.1514		1844
2.1516		1184
2.1524		1705
2.1528		39
2.1528		274
2.1528		1901
2.153		1822
2.1532		171
2.1542		102
2.1544		1100
2.1546		1725
2.1548		1703
2.1556		1622
2.1562		1617
2.1566		1393
2.157		791
2.159		437
2.1592		500
2.1592		1913
2.1596		784
2.16		1027
2.16		1517
2.1604		1876
2.1612		1776
2.1614		1717
2.1624		1839
2.163		1560
2.1632		293
2.1632		1874
2.1638		1652
2.164		1853
2.1654		1963
2.1656		1873
2.168		1913
2.1702		1628
2.1708		222
2.1722		1818
2.173		279
2.1734		1725
2.1764		930
2.1772		1782
2.1976		1691
2.2104		1527
2.2148		332
2.215		363
2.215		534
2.2152		1939
2.216		9
2.22		1908
2.2206		1371
2.221		989
2.2216		225
2.222		670
2.2224		1316
2.2228		1680
2.223		832
2.224		336
2.2248		520
2.2256		137
2.2256		1828
2.2256		1874
2.2258		1850
2.2262		871
2.2262		1116
2.2264		750
2.2264		1566
2.2266		1354
2.2266		1640
2.2274		1722
2.2276		575
2.2276		1912
2.2276		1986
2.2278		1718
2.2294		216
2.2294		1807
2.2296		1817
2.23		1858
2.2302		1677
2.2302		1917
2.2304		1794
2.2306		820
2.2306		1280
2.2308		968
2.231		1906
2.2312		1992
2.2314		342
2.2318		58
2.2322		1795
2.2326		833
2.2326		1771
2.2326		1884
2.233		1348
2.2332		231
2.2334		1827
2.2338		45
2.2348		851
2.2352		1800
2.2362		476
2.2362		528
2.237		1994
2.2384		1600
2.2384		1928
2.2388		1929
2.239		1917
2.2398		1381
2.2404		1644
2.2448		138
2.2448		1627
2.2532		1942
2.2722		941
2.2758		1810
2.2784		1544
2.2814		1859
2.2824		900
2.2826		592
2.2826		937
2.2828		1384
2.2828		1928
2.2834		1234
2.2848		743
2.2848		1867
2.2868		241
2.2868		609
2.287		1666
2.2874		204
2.2874		1892
2.288		786
2.288		1637
2.289		1872
2.2898		1749
2.2906		1600
2.2914		1190
2.2922		1789
2.2926		1962
2.2932		611
2.2934		1624
2.2936		1916
2.2944		437
2.2944		1862
2.295		1782
2.2952		1289
2.2956		1797
2.2956		1888
2.2962		1798
2.2964		1651
2.2968		1663
2.2974		1367
2.2992		1823
2.3016		368
2.302		1928
2.302		1947
2.3034		936
2.307		1988
2.315		1907
2.3164		662
2.3194		1959
2.32		1928
2.3224		835
2.3234		270
2.3244		355
2.3336		1556
2.3378		1462
2.3388		1476
2.3396		1418
2.3422		1854
2.3448		79
2.3454		818
2.3462		1262
2.3474		704
2.3476		477
2.349		1010
2.3492		848
2.3504		1613
2.3508		1736
2.3518		1438
2.352		66
2.3522		1825
2.3526		1426
2.3526		1980
2.3528		215
2.3528		757
2.3528		1846
2.353		156
2.353		1161
2.3534		1869
2.3536		1213
2.3538		1387
2.3542		847
2.355		1713
2.3552		326
2.3554		1388
2.3558		239
2.3558		1344
2.3564		590
2.3564		1415
2.3564		1687
2.3566		1879
2.3568		1311
2.3568		1667
[truncated: 12,946 more rows]
