# Supplementary material for: Memory consolidation and improvement by synaptic tagging and capture in recurrent neural networks
Source: Commun Biol. 2021 Mar 3;4:275. doi: 10.1038/s42003-021-01778-y (PMC7977149; doi:10.1038/s42003-021-01778-y)
Supplement: Supplementary file 4 — Supplementary Data 2 [file 42003_2021_1778_MOESM4_ESM.zip › Figure 3f/Control stim/20-04-23_17-41-24_spike_raster.txt]

0.0124		401
0.0146		580
0.018		1214
0.0184		950
0.0198		1965
0.021		56
0.0216		1735
0.0238		283
0.0238		1389
0.024		1609
0.0242		1463
0.0248		1466
0.0266		665
0.0268		1352
0.0278		157
0.0278		196
0.0294		1870
0.0298		567
0.0298		1878
0.03		1640
0.0306		1998
0.031		82
0.0318		1867
0.0322		1393
0.0324		777
0.0324		1246
0.0328		992
0.0334		362
0.0334		1733
0.0336		1602
0.0346		1659
0.0354		1213
0.0356		295
0.0358		744
0.0358		1700
0.036		1554
0.036		1854
0.0362		461
0.0364		858
0.0364		1628
0.0364		1901
0.0366		1982
0.037		1034
0.0372		1625
0.0374		1477
0.0374		1926
0.0376		1353
0.0376		1743
0.0378		1959
0.038		611
0.038		1788
0.039		741
0.039		1064
0.0394		1669
0.0396		1209
0.0396		1992
0.0402		1963
0.0406		1163
0.0408		757
0.0414		228
0.0414		1843
0.042		32
0.0422		215
0.0422		1734
0.0422		1942
0.0426		579
0.0428		1984
0.0428		1993
0.043		314
0.0434		1666
0.0434		1694
0.0436		1920
0.0438		824
0.0438		1949
0.0452		1084
0.0456		1831
0.0458		1636
0.0462		817
0.047		1972
0.0472		1954
0.0474		1031
0.0476		1676
0.0482		759
0.0484		1696
0.0488		1657
0.0494		856
0.0522		1684
0.0524		569
0.0524		1214
0.0524		1630
0.0542		1995
0.0566		1194
0.0618		1096
0.0728		1794
0.0828		1690
0.0832		1012
0.0852		1420
0.0858		780
0.088		1414
0.089		1926
0.0898		994
0.0902		311
0.0934		1612
0.094		1923
0.0942		356
0.0942		1664
0.0966		1623
0.0972		1533
0.099		1930
0.1018		531
0.1022		106
0.103		1899
0.106		950
0.1062		1695
0.108		1113
0.108		1598
0.1092		954
0.1106		1812
0.1126		1892
0.1134		1607
0.1178		956
0.1182		1251
0.1272		196
0.128		1007
0.1322		255
0.1324		1672
0.1342		1640
0.1342		1963
0.1346		1433
0.1356		948
0.1358		1782
0.1362		1319
0.1368		767
0.137		1898
0.139		1696
0.1394		27
0.1394		425
0.1396		1903
0.14		1734
0.1412		919
0.1418		1675
0.142		1823
0.1424		720
0.1428		1825
0.1428		1975
0.1436		1682
0.1438		576
0.144		1941
0.1444		1850
0.1446		1225
0.145		1803
0.1464		878
0.147		134
0.1486		1626
0.1504		1960
0.151		55
0.1512		1069
0.1526		1964
0.153		1976
0.155		1576
0.155		1898
0.1556		147
0.161		1105
0.1624		1657
0.1666		1855
0.1678		1973
0.1688		1117
0.1728		217
0.1744		1746
0.1746		1077
0.1748		689
0.179		1868
0.1802		1850
0.1808		1790
0.1812		1865
0.1826		1624
0.1832		1452
0.1844		1934
0.1848		1505
0.186		1953
0.1866		72
0.1884		1472
0.1888		1025
0.1894		1484
0.1922		1798
0.1932		170
0.1938		913
0.194		1333
0.1978		1693
0.1986		1402
0.2004		922
0.201		946
0.2012		1868
0.2018		1901
0.2036		1269
0.2044		1874
0.2044		1911
0.2058		1753
0.2066		167
0.2094		1176
0.214		1631
0.2148		1687
0.215		1879
0.2192		1085
0.2286		1623
0.229		911
0.231		1037
0.235		785
0.235		1736
0.236		1987
0.239		1691
0.2404		1607
0.2414		775
0.2454		1050
0.2482		881
0.2484		1317
0.2484		1454
0.2506		1895
0.2514		897
0.2524		1272
0.2524		1881
0.2538		379
0.2558		1761
0.2576		1855
0.258		761
0.2588		957
0.2604		408
0.2604		1848
0.2608		347
0.2614		1388
0.2616		1736
0.2624		1246
0.2624		1372
0.2628		1590
0.2638		1886
0.2642		1767
0.2646		368
0.2646		1646
0.265		436
0.2652		1680
0.2654		51
0.2662		1244
0.2662		1954
0.267		164
0.267		1902
0.2674		578
0.269		1019
0.2692		1610
0.2692		1738
0.27		1840
0.27		1951
0.2704		1016
0.2708		803
0.271		1700
0.271		1794
0.2712		730
0.2714		1375
0.2716		1555
0.2722		1783
0.2724		1801
0.2728		1728
0.2744		1015
0.2744		1854
0.275		1827
0.2758		1798
0.2764		1634
0.2772		1812
0.2774		449
0.2784		1636
0.2784		1985
0.2786		1779
0.2804		1822
0.2846		690
0.3124		1133
0.3152		1643
0.3198		501
0.3198		597
0.3208		1903
0.3222		1066
0.324		694
0.3254		966
0.3262		1885
0.3276		774
0.33		1666
0.33		1702
0.3336		1887
0.3344		1657
0.3354		208
0.3372		1961
0.338		675
0.3382		793
0.3388		156
0.3388		607
0.342		1102
0.3436		406
0.3442		309
0.3476		1883
0.3486		1973
0.3488		723
0.3492		58
0.3492		340
0.3492		1948
0.3494		1494
0.3496		400
0.3496		1791
0.35		438
0.3526		1813
0.3526		1956
0.3528		1785
0.3534		252
0.3536		1205
0.3536		1846
0.3538		1210
0.354		1929
0.3542		41
0.3542		1898
0.3544		854
0.3548		1723
0.355		1932
0.356		1416
0.3568		1728
0.3572		1799
0.3594		332
0.36		1851
0.3604		1631
0.3664		1010
0.367		771
0.3706		1971
0.3762		1382
0.3768		20
0.3774		472
0.3786		1407
0.3794		748
0.3796		1695
0.3802		708
0.3848		1968
0.385		771
0.3862		1749
0.3862		1942
0.3878		1794
0.3884		1929
0.3894		163
0.3902		1859
0.3916		1072
0.3926		1717
0.3938		1699
0.3948		272
0.3956		180
0.3956		718
0.3958		1355
0.3968		1980
0.3974		933
0.3992		863
0.4014		1788
0.4018		1061
0.4024		1284
0.4032		1775
0.4032		1968
0.4042		193
0.405		1924
0.4058		1706
0.4064		1716
0.4068		1523
0.4074		1457
0.4076		1245
0.409		1986
0.4116		1798
0.412		1790
0.4122		703
0.4156		1793
0.4186		1436
0.4214		1411
0.4228		1864
0.423		560
0.423		746
0.4266		1780
0.4274		1833
0.4278		1409
0.4304		467
0.431		428
0.4312		1860
0.4324		1611
0.433		1654
0.4332		623
0.4336		956
0.4342		993
0.4348		1794
0.437		145
0.4374		1920
0.4386		1722
0.4386		1833
0.4392		1661
0.4396		1479
0.4398		597
0.4398		1433
0.4402		436
0.4402		1656
0.4404		472
0.4404		1993
0.4406		493
0.4414		901
0.4414		1917
0.442		1919
0.443		1153
0.4434		23
0.4438		1453
0.444		219
0.4458		1837
0.4462		1799
0.4462		1994
0.4468		1779
0.4472		1337
0.4472		1358
0.4474		1664
0.4476		1350
0.448		1155
0.4482		1843
0.4486		1759
0.4486		1944
0.4498		1903
0.4504		1654
0.451		1772
0.4514		1974
0.4522		102
0.4538		1957
0.457		1131
0.457		1961
0.4572		1707
0.459		1752
0.4616		1626
0.462		340
0.4648		1403
0.4652		92
0.4656		710
0.475		1654
0.4762		0
0.4782		1907
0.479		755
0.4794		1358
0.483		1160
0.4854		1612
0.4862		1731
0.4868		1859
0.4876		1465
0.4878		1636
0.4906		1975
0.4948		1296
0.4978		868
0.504		1776
0.5052		1831
0.5092		32
0.513		108
0.5142		860
0.515		1878
0.5156		944
0.5164		723
0.5194		992
0.5196		1825
0.52		687
0.5202		322
0.5204		650
0.5206		1954
0.5212		526
0.5228		1737
0.5236		1279
0.5236		1357
0.5242		1317
0.5244		1495
0.5246		1190
0.5254		1255
0.5256		1866
0.5256		1897
0.5256		1981
0.5258		1736
0.526		1633
0.5262		908
0.5268		1547
0.5272		712
0.5272		1685
0.5274		1941
0.5276		1871
0.528		462
0.528		1693
0.5282		1204
0.5284		264
0.5286		668
0.5286		1945
0.5288		1675
0.5298		1387
0.53		1982
0.531		279
0.531		1419
0.531		1811
0.5318		1579
0.5322		1824
0.5326		1996
0.5328		1836
0.5332		1604
0.5334		1686
0.5336		88
0.5336		1748
0.5336		1917
0.5346		1751
0.5346		1989
0.5348		7
0.5348		1728
0.5358		1620
0.5366		1608
0.5368		609
0.5368		1745
0.5382		121
0.5388		13
0.5388		1617
0.5404		186
0.5448		1610
0.545		1820
0.5488		1523
0.5522		1563
0.5552		1569
0.5558		1043
0.5584		1723
0.5596		507
0.5614		1754
0.5624		1062
0.5642		1933
0.5648		589
0.5648		1416
0.5656		1837
0.566		619
0.568		1606
0.5708		725
0.571		1427
0.5746		1671
0.5754		1893
0.5786		1929
0.5794		1772
0.5844		963
0.5846		773
0.5882		656
0.5902		1734
0.5928		211
0.5932		760
0.5936		68
0.5964		1632
0.5978		969
0.5982		290
0.5982		1954
0.5986		611
0.5986		1860
0.5988		1712
0.5988		1839
0.5988		1942
0.5994		1109
0.5996		1609
0.5998		789
0.6008		1983
0.6016		1274
0.6046		1977
0.605		1883
0.6064		948
0.6066		1908
0.6152		495
0.6182		218
0.6192		1215
0.6226		295
0.6228		645
0.623		736
0.6232		463
0.6244		1257
0.6246		1074
0.6256		1943
0.6266		1295
0.6286		820
0.629		1638
0.629		1932
0.6294		1831
0.6298		611
0.63		1695
0.63		1884
0.63		1903
0.63		1944
0.6304		903
0.6306		1614
0.6306		1984
0.6308		1898
0.631		1937
0.6312		1088
0.6314		1965
0.6318		286
0.632		1636
0.6324		1352
0.6328		965
0.633		889
0.633		1146
0.6332		941
0.6336		1864
0.6352		1841
0.6358		1981
0.6362		492
0.6362		1590
0.6364		1744
0.6366		1808
0.6368		1691
0.6374		1856
0.6384		782
0.6392		727
0.6398		891
0.6398		1674
0.6412		1830
0.6416		1940
0.6418		741
0.6424		196
0.6424		939
0.643		1780
0.6438		1994
0.6444		1954
0.6446		332
0.645		1802
0.6458		1815
0.6466		1139
0.6478		1973
0.6492		966
0.6498		1842
0.6504		1797
0.6528		1657
0.6532		387
0.6546		1786
0.655		1341
0.6568		1003
0.6602		1963
0.6626		1841
0.666		755
0.668		1189
0.6686		1655
0.6718		176
0.6734		1625
0.674		1754
0.6766		214
0.6768		1908
0.679		1909
0.6806		1526
0.6856		1128
0.6876		1626
0.6936		640
0.6936		1715
0.6942		907
0.7008		1614
0.702		888
0.7026		1612
0.7054		234
0.7088		345
0.7088		820
0.7092		1262
0.7108		1188
0.7112		769
0.712		1630
0.7126		1840
0.7152		509
0.7154		1623
0.7154		1929
0.716		1180
0.7162		1712
0.7178		1873
0.7178		1892
0.718		1000
0.7188		1942
0.719		1654
0.72		1430
0.7206		993
0.7214		368
0.7214		1782
0.7216		375
0.722		388
0.722		802
0.7228		1628
0.7272		1043
0.7278		1541
0.7284		1237
0.7286		1993
0.734		1060
0.734		1995
0.7344		1779
0.7358		1326
0.7372		1588
0.7378		1145
0.738		1871
0.742		181
0.7438		1940
0.7456		1097
0.746		1063
0.7474		615
0.7486		1803
0.7486		1998
0.7488		1760
0.7494		1610
0.7504		367
0.7516		657
0.7518		828
0.752		1692
0.7528		1611
0.7546		183
0.7546		334
0.7554		1973
0.7584		1708
0.7588		86
0.7592		1783
0.7596		463
0.7596		1901
0.7598		674
0.7602		141
0.7632		1839
0.7634		1889
0.764		1685
0.7642		1640
0.7648		884
0.765		1670
0.765		1877
0.7656		1886
0.7658		1648
0.7662		1650
0.7666		407
0.7676		553
0.7704		1673
0.7714		1993
0.7738		1991
0.7868		964
0.7914		1271
0.7926		1631
0.8006		923
0.8046		565
0.8066		528
0.8084		820
0.8098		279
0.8098		1730
0.81		1866
0.8118		1404
0.8126		1766
0.8152		22
0.8156		1619
0.818		542
0.8198		1868
0.821		483
0.8218		984
0.822		1958
0.8228		1770
0.824		775
0.8244		1991
0.8252		377
0.826		418
0.8264		1486
0.8268		849
0.8276		1200
0.828		1715
0.8296		249
0.8298		987
0.8298		1745
0.83		482
0.8306		1543
0.8308		1673
0.831		694
0.8314		1628
0.8314		1908
0.8314		1982
0.8326		1657
0.8328		1956
0.8336		1461
0.8342		1791
0.8344		202
0.836		1684
0.8364		1994
0.8368		1236
0.837		1613
0.8372		1664
0.8376		1815
0.838		1942
0.8382		1605
0.8388		1693
0.8402		1649
0.8402		1742
0.8406		37
0.856		1973
0.8568		319
0.863		83
0.863		309
0.8702		1080
0.8712		1059
0.8728		1940
0.8732		362
0.8734		1248
0.8738		527
0.8768		266
0.8774		1351
0.8804		1861
0.8808		1679
0.8818		371
0.8818		1655
0.882		1147
0.8824		88
0.8826		1950
0.8828		1718
0.883		953
0.8848		477
0.8852		46
0.8854		1006
0.8856		1767
0.8864		309
0.8866		616
0.8868		1099
0.887		1241
0.887		1960
0.8876		1738
0.888		1625
0.8882		425
0.8882		1897
0.8886		1464
0.889		1740
0.889		1990
0.8892		1870
0.8896		860
0.8896		1703
0.89		1580
0.8902		1637
0.8904		1647
0.8906		214
0.8908		332
0.891		654
0.8912		614
0.8912		1852
0.8916		1860
0.8918		1672
0.8918		1832
0.8918		1932
0.892		1802
0.8926		426
0.8928		1936
0.893		1679
0.8936		179
0.8936		1813
0.894		1643
0.894		1724
0.8942		1883
0.8944		646
0.8948		1904
0.8954		1626
0.896		1793
0.8968		1982
0.8982		1243
0.899		564
0.899		1905
0.9032		547
0.9094		55
0.9146		1892
0.9198		1367
0.9212		845
0.9218		106
0.9232		1716
0.9246		1907
0.9268		1274
0.9272		1901
0.9278		1609
0.9324		1167
0.9336		286
0.937		1934
0.9386		899
0.939		1798
0.9422		58
0.9422		1729
0.9426		956
0.9428		647
0.9438		59
0.9454		1896
0.946		1210
0.946		1994
0.9472		1293
0.9476		1961
0.9478		351
0.948		396
0.9498		1827
0.9516		1842
0.9524		1742
0.9534		1737
0.9566		1334
0.9566		1523
0.9594		624
0.9602		1795
0.9604		1200
0.9618		193
0.962		1637
0.962		1659
0.9636		212
0.9662		1127
0.9662		1924
0.9672		967
0.9674		309
0.9678		1982
0.9682		1499
0.9704		1685
0.9712		168
0.9712		1653
0.9714		1863
0.972		300
0.973		1820
0.9742		1791
0.9746		1729
0.9824		584
0.9866		1970
0.9874		1723
0.9874		1780
0.9878		1134
0.9912		1762
0.9916		1224
0.9958		1285
0.9982		1167
0.9986		51
1.0006		1780
1.0038		357
1.0042		59
1.0054		1005
1.0074		416
1.0084		1429
1.0088		1669
1.0096		32
1.0098		1968
1.0114		1037
1.0122		1855
1.0124		1521
1.0126		899
1.0126		1724
1.0146		855
1.0148		903
1.0148		1742
1.0158		575
1.0158		1812
1.0162		1709
1.0162		1979
1.0166		1862
1.0178		1757
1.018		1101
1.0182		85
1.0184		1754
1.0188		1901
1.0188		1903
1.0194		1966
1.0202		1963
1.0206		1767
1.0212		30
1.0214		872
1.0224		1636
1.0226		1615
1.0242		417
1.0242		1753
1.0244		105
1.0256		1837
1.0256		1929
1.0258		16
1.0266		1722
1.029		457
1.0304		222
1.0346		1907
1.0358		683
1.0376		1375
1.0406		1626
1.0412		1508
1.0414		1050
1.0424		1771
1.045		400
1.0466		1680
1.061		1186
1.0628		288
1.0646		1568
1.0676		1641
1.0704		1619
1.0746		458
1.0782		66
1.0782		542
1.079		115
1.0794		586
1.0796		1757
1.08		597
1.0814		1770
1.0834		1602
1.0836		1820
1.0838		473
1.0844		1990
1.0846		1860
1.0852		1182
1.0858		1325
1.086		623
1.086		1896
1.0868		491
1.0878		1886
1.089		1720
1.09		1807
1.0918		1642
1.092		1950
1.093		1618
1.093		1680
1.0938		1451
1.0954		733
1.0972		167
1.0972		292
1.1006		1900
1.1012		1802
1.1016		1671
1.1084		1206
1.1106		628
1.1116		95
1.1132		231
1.1154		1803
1.1172		1476
1.118		1666
1.118		1718
1.1196		1453
1.1204		1740
1.1218		1318
1.1222		1363
1.1262		852
1.1262		1257
1.1266		252
1.1266		1648
1.1272		663
1.1276		395
1.1278		1671
1.1278		1786
1.129		438
1.1292		316
1.1296		916
1.1298		486
1.1302		1845
1.1304		1847
1.1306		890
1.1308		1737
1.1312		1892
1.1334		124
1.1342		929
1.1342		1940
1.1344		1704
1.1346		135
1.1364		1865
1.1368		1811
1.1368		1998
1.137		1683
1.1372		1671
1.1378		1675
1.1384		1060
1.1388		472
1.1392		1448
1.1404		1582
1.1404		1610
1.1406		1898
1.1418		344
1.143		1621
1.1438		1969
1.144		1407
1.1442		1770
1.1466		1683
1.1478		1429
1.1484		1653
1.1488		1767
1.1562		1442
1.162		1255
1.164		1729
1.1644		1887
1.1662		111
1.1674		1969
1.1688		118
1.1706		1188
1.1716		1145
1.1718		1030
1.1722		1957
1.1734		163
1.1736		1958
1.1758		1488
1.176		1719
1.1774		1742
1.1784		70
1.1786		1035
1.1798		1316
1.1822		1758
1.183		1380
1.183		1993
1.1844		1743
1.1852		1713
1.1858		1775
1.187		1982
1.1886		1920
1.1888		1822
1.1892		1905
1.1898		1741
1.1902		1847
1.1914		203
1.1934		1883
1.195		1058
1.199		294
1.2006		114
1.2012		550
1.2014		641
1.2022		703
1.2054		1954
1.2056		483
1.2082		1706
1.2096		726
1.2108		1808
1.2112		1753
1.2128		1573
1.2132		1600
1.2156		1062
1.2156		1113
1.2176		1847
1.22		1682
1.22		1764
1.2204		1671
1.2214		1605
1.223		422
1.2246		146
1.2252		1402
1.226		1365
1.2268		1040
1.2276		52
1.2296		1452
1.2304		873
1.232		1680
1.2328		1801
1.2332		1873
1.2334		1825
1.235		1980
1.2366		309
1.2366		1351
1.2386		1372
1.2398		1622
1.2414		855
1.2414		1200
1.2416		1865
1.2426		1930
1.2438		1804
1.2466		1076
1.2476		1816
1.248		657
1.248		1643
1.2486		1776
1.2496		1880
1.2506		1111
1.2538		1862
1.2548		1926
1.255		1791
1.2678		1830
1.2788		767
1.2848		1368
1.2876		327
1.2882		1745
1.29		1068
1.2912		888
1.292		0
1.292		912
1.2924		1977
1.2942		1845
1.2962		1972
1.2964		1354
1.2966		1611
1.2972		1045
1.2974		1878
1.2978		220
1.2978		1540
1.2984		1486
1.2986		923
1.299		880
1.2996		1995
1.2998		1092
1.3008		1317
1.3014		1082
1.3016		857
1.3022		1460
1.3024		1797
1.3028		1716
1.303		1924
1.3032		1759
1.3036		1216
1.3038		389
1.304		595
1.304		1733
1.3044		1670
1.3044		1743
1.3046		388
1.305		1360
1.3052		1929
1.3054		1625
1.3054		1808
1.3054		1872
1.3056		1687
1.3056		1698
1.3056		1864
1.3058		1722
1.306		768
1.306		1959
1.3062		140
1.3066		1051
1.307		1619
1.3072		1710
1.308		1839
1.308		1955
1.3082		1898
1.3086		1717
1.3096		1981
1.31		1709
1.3106		1686
1.3116		1623
1.312		1349
1.3126		1983
1.3172		447
1.3424		777
1.3454		1916
1.3468		520
1.3508		1234
1.3526		164
1.3536		689
1.3542		1863
1.3552		996
1.3578		1744
1.359		1699
1.361		524
1.3612		1975
1.3622		1634
1.3622		1847
1.364		640
1.3642		832
1.3642		1468
1.3642		1979
1.368		1612
1.368		1637
1.3716		1836
1.3846		592
1.385		146
1.3868		1839
1.3898		1947
1.3904		609
1.3914		1641
1.3938		915
1.398		531
1.3986		1933
1.4016		194
1.4024		1962
1.4034		148
1.4064		588
1.4066		1252
1.407		509
1.41		1943
1.4104		113
1.4112		375
1.4116		1898
1.4132		1985
1.4134		1979
1.415		1068
1.4152		192
1.4152		1665
1.4154		1884
1.4156		1890
1.4182		1892
1.4196		1745
1.4204		1978
1.423		946
1.4248		1102
1.4252		1972
1.4276		958
1.4306		524
1.431		133
1.4346		1865
1.435		1637
1.4356		1653
1.4358		283
1.4402		1174
1.445		1736
1.4464		1967
1.449		1795
1.4516		1235
1.4536		755
1.4546		799
1.457		1185
1.4572		1100
1.4576		887
1.4592		1004
1.4594		682
1.461		69
1.4612		1782
1.462		1694
1.4622		1650
1.4626		1928
1.463		1896
1.4632		1969
1.466		1808
1.4664		1796
1.4678		1366
1.4702		654
1.4706		1357
1.4728		147
1.4746		1700
1.4762		1174
1.4816		788
1.482		1628
1.4846		1795
1.4874		65
1.4902		59
1.4906		785
1.492		1948
1.4942		1893
1.4944		1735
1.4948		916
1.495		1721
1.4958		738
1.4982		1609
1.4984		238
1.5032		328
1.5042		1927
1.505		1956
1.506		1607
1.508		1696
1.5092		1670
1.5106		281
1.5186		1614
1.52		1506
1.521		1027
1.5236		720
1.5238		1634
1.5316		1741
1.5338		1342
1.5338		1714
1.5378		838
1.5396		694
1.5432		1828
1.5434		137
1.5472		811
1.5476		1270
1.5482		996
1.5484		1782
1.5486		423
1.5488		101
1.5514		334
1.5518		1626
1.5528		1213
1.5532		163
1.5534		336
1.5534		577
1.5536		1866
1.554		1910
1.5546		1925
1.5552		1711
1.5564		1642
1.5564		1750
1.5566		37
1.5566		775
1.5566		1694
1.5572		342
1.5578		1778
1.5582		1746
1.5586		903
1.5596		1923
1.5598		1612
1.5598		1802
1.56		1393
1.565		1494
1.5654		850
1.5666		1396
1.5676		1605
1.5696		134
1.5698		1900
1.57		1069
1.57		1732
1.5706		1915
1.5714		1879
1.573		1753
1.5754		1760
1.5762		1848
1.5762		1877
1.5776		1751
1.588		1857
1.601		1449
1.601		1830
1.6044		303
1.6074		1098
1.6096		322
1.6104		1738
1.6116		1791
1.6118		1604
1.6138		1894
1.6214		234
1.6256		1927
1.6278		1352
1.6288		1254
1.6318		1076
1.6332		1730
1.6346		965
1.6368		1710
1.639		1543
1.6398		202
1.6398		1745
1.6402		1676
1.641		1422
1.6428		1193
1.6434		1486
1.6434		1836
1.6442		224
1.6448		267
1.6452		1657
1.6456		1527
1.6466		751
1.6476		1596
1.6478		1809
1.648		1808
1.6488		584
1.6498		1040
1.65		1850
1.6508		1901
1.6512		1699
1.6514		1851
1.6518		1693
1.6528		1745
1.6528		1768
1.653		354
1.653		1663
1.654		1670
1.6556		651
1.6556		1918
1.656		1613
1.6592		1203
1.66		450
1.6616		1975
1.6618		1258
1.668		367
1.6712		1853
1.6742		1663
1.6752		1767
1.6774		1232
1.6776		585
1.6942		65
1.6966		1488
1.6994		1882
1.701		1173
1.7012		865
1.7018		1178
1.702		1832
1.7054		1602
1.7062		231
1.7064		1941
1.7068		1554
1.7078		1274
1.7082		486
1.7084		1531
1.7086		448
1.7088		925
1.7098		1206
1.7098		1837
1.71		1678
1.71		1688
1.7106		1789
1.711		1775
1.7116		1872
1.7118		1670
1.7124		1223
1.7124		1780
1.7124		1801
1.713		700
1.7138		1196
1.714		182
1.7148		1841
1.715		1814
1.7154		1615
1.7156		1138
1.716		1674
1.716		1767
1.7162		1669
1.7164		1218
1.7186		443
1.7192		1820
1.7192		1898
1.7196		1236
1.7198		392
1.7202		1825
1.7202		1999
1.7224		1926
1.723		1752
1.7234		1957
1.7238		1857
1.7242		144
1.7292		1633
1.7314		908
1.7376		1770
1.7384		987
1.745		720
1.7524		1982
1.7542		1592
1.755		1722
1.7566		1312
1.757		1801
1.7574		407
1.758		439
1.761		1927
1.7634		1770
1.7642		1425
1.7706		479
1.776		678
1.776		1495
1.7784		1753
1.7806		1671
1.7832		1693
1.7844		999
1.7864		541
1.7868		1790
1.7882		1458
1.7894		65
1.7912		214
1.7914		1547
1.7922		1145
1.7932		980
1.7956		1844
1.7956		1926
1.7958		589
1.7968		1660
1.7978		1497
1.7984		1938
1.7986		1687
1.7996		929
1.7998		318
1.7998		1098
1.8004		1982
1.8026		1891
1.8034		764
1.8036		199
1.8036		1693
1.8038		1950
1.8038		1963
1.8046		1581
1.805		1872
1.8054		1848
1.8064		1952
1.8066		1649
1.8078		142
1.8078		250
1.8094		1791
1.8104		1719
1.8118		1680
1.8138		1847
1.8154		601
1.8166		415
1.8172		1233
1.8198		1834
1.8198		1886
1.8214		1755
1.8214		1871
1.8242		858
1.8266		1403
1.8298		878
1.8312		1687
1.8342		1375
1.8346		1232
1.8352		434
1.8354		546
1.8362		1961
1.8392		1222
1.841		859
1.8418		1686
1.843		1608
1.844		1827
1.8452		189
1.8452		1816
1.8502		289
1.8562		574
1.858		128
1.86		1629
1.8614		1742
1.8626		1665
1.8632		813
1.8636		1859
1.874		1849
1.8754		918
1.8778		1351
1.879		1823
1.8794		964
1.8794		1113
1.8812		682
1.883		1772
1.8836		1978
1.884		1485
1.885		1526
1.8856		1621
1.8856		1698
1.8858		947
1.8872		1688
1.8878		1640
1.8882		1713
1.8882		1959
1.8884		1382
1.8884		1686
1.8898		1193
1.8918		1982
1.8924		1605
1.895		1730
1.8952		1843
1.8972		1434
1.8994		1058
1.9006		1327
1.9008		411
1.9012		1970
1.9052		1107
1.9054		417
1.9056		1939
1.9058		1705
1.906		1911
1.907		1650
1.9088		1681
1.9094		1869
1.917		1556
1.9174		753
1.9238		1700
1.926		432
1.9268		1131
1.9298		497
1.9318		1620
1.9342		37
1.9344		927
1.9354		1308
1.9372		1570
1.939		1770
1.9396		1804
1.9412		1506
1.9412		1775
1.9414		1711
1.9424		800
1.9426		1564
1.9426		1605
1.9428		938
1.9436		339
1.9436		1856
1.9444		714
1.9456		463
1.9456		1611
1.9456		1864
1.9458		1796
1.9464		1922
1.9468		1764
1.9482		1827
1.9482		1932
1.9484		956
1.95		75
1.95		1844
1.9514		1987
1.9574		1608
1.9584		1956
1.959		1304
1.9604		1246
1.9606		1055
1.9608		389
1.9674		170
1.9676		1469
1.9682		1996
1.9732		172
1.9734		1106
1.9742		1769
1.979		1721
1.98		491
1.9814		1829
1.9824		211
1.9832		81
1.9842		90
1.9852		1977
1.986		1545
1.987		365
1.987		1737
1.989		680
1.9912		1986
1.9914		1903
1.9924		1057
1.9928		871
1.993		1832
1.993		1962
1.9934		1331
1.9958		161
1.997		1829
1.9992		843
1.9994		829
1.9998		1844
2.0004		1653
2.003		802
2.0032		688
2.0034		731
2.0034		1018
2.0034		1912
2.0036		755
2.007		428
2.0072		1539
2.0074		1893
2.0086		449
2.0108		817
2.0116		1981
2.0124		1897
2.013		1788
2.0138		1721
2.0146		218
2.0148		161
2.0154		1751
2.0156		47
2.016		248
2.0192		808
2.0196		1973
2.0206		1844
2.0214		1210
2.0214		1940
2.0216		1678
2.022		388
2.0226		597
2.024		1884
2.0246		1661
2.0254		1686
2.026		1206
2.0262		1463
2.0272		222
2.0276		1216
2.029		1636
2.0294		1063
2.0298		1897
2.03		1816
2.0304		1919
2.0312		743
2.0312		1285
2.0316		1419
2.0318		1943
2.0322		1712
2.0326		1618
2.0328		729
2.0352		1746
2.0358		1893
2.0372		1879
2.0382		892
2.0382		967
2.0382		1810
2.0384		1884
2.0384		1981
2.0402		1394
2.0406		1639
2.0408		1277
2.042		1135
2.0422		1885
2.0444		321
2.0446		791
2.045		521
2.045		1918
2.0454		687
2.0464		1546
2.0466		1192
2.047		1657
2.0478		1358
2.0486		1688
2.049		1841
2.0514		1680
2.0514		1983
2.0522		916
2.0538		1505
2.0544		1670
2.0544		1693
2.0558		1795
2.0602		1911
2.0614		1158
2.0614		1728
2.0646		1048
2.0666		1752
2.0696		754
2.077		1749
2.0794		1718
2.083		1247
2.0846		1381
2.0886		754
2.0898		1871
2.0912		1810
2.0926		62
2.0932		938
2.0934		1430
2.0934		1628
2.094		836
2.0952		15
2.096		1758
2.0972		1692
2.0982		1134
2.0986		1340
2.0988		972
2.0992		1722
2.1004		259
2.1006		30
2.1006		698
2.1022		1979
2.1022		1997
2.1028		1706
2.1034		1365
2.1038		1970
2.1044		1344
2.1044		1901
2.105		1130
2.105		1508
2.105		1743
2.1056		199
2.1074		1824
2.1082		1722
2.1084		1932
2.1096		1741
2.1098		433
2.1104		1606
2.1124		659
2.1134		1951
2.1148		1818
2.1172		1649
2.1174		1789
2.1198		1745
2.1292		265
2.1406		316
2.1422		1913
2.1448		357
2.1462		1533
2.1468		1380
2.149		1442
2.1508		1920
2.1536		1855
2.1564		1631
2.1592		139
2.162		1730
2.1624		356
2.163		1561
2.1632		1132
2.1648		894
2.1662		1749
2.1684		1842
2.1686		1607
2.1694		1662
2.1696		1278
2.1724		1002
2.173		1834
2.1744		1847
2.1762		1193
2.1766		1549
2.177		1709
2.1782		1703
2.1786		1177
2.1794		529
2.181		1692
2.181		1901
2.1828		1616
2.1838		1983
2.1878		82
2.1928		1768
2.1976		1877
2.212		1567
2.2136		523
2.2136		694
2.2146		281
2.215		1964
2.2184		1674
2.2204		1352
2.2206		1614
2.2208		887
2.2212		414
2.2214		814
2.222		1713
2.2224		455
2.2238		867
2.2246		1298
2.226		962
2.2262		1084
2.2262		1637
2.2266		1230
2.2272		1730
2.2272		1855
2.228		327
2.228		1660
2.2282		1753
2.2294		1631
2.2296		142
2.2296		1183
2.2298		1800
2.2302		1611
2.2302		1722
2.2306		937
2.2306		1336
2.2308		21
2.2312		1304
2.2312		1899
2.2318		1997
2.232		1315
2.2328		1933
2.2328		1979
2.235		1624
2.2352		1700
2.2352		1831
2.236		128
2.2362		1780
2.2366		1888
2.2368		1545
2.2372		1427
2.2372		1798
2.2372		1840
2.2374		1903
2.2418		1809
2.2422		1740
2.2638		1089
2.2658		170
2.2678		928
2.27		1747
2.2708		768
2.2708		1336
2.272		1295
2.273		650
2.2738		1808
2.2746		1724
2.275		987
2.2756		1140
2.2758		1968
2.276		936
2.2762		1988
2.2764		1049
2.2764		1210
2.2766		482
2.2776		1672
2.2778		247
2.278		1734
2.2796		1604
2.28		1975
2.2802		1769
2.2804		1847
2.2806		1631
2.2808		1794
2.2812		726
2.2818		1953
2.2824		1802
2.2826		1871
2.2832		1385
2.2898		1988
2.2916		1356
2.2976		1091
2.301		1624
2.3038		1847
2.3038		1986
2.3102		1437
2.312		547
2.3166		1067
2.3166		1198
2.3184		663
2.3204		1840
2.321		966
2.3222		297
2.3232		1846
2.3234		1146
2.3278		1946
2.328		1164
2.3284		1623
2.329		715
2.3316		519
2.3316		1744
2.3334		1648
2.3358		1862
2.336		1718
2.3366		144
2.3368		1854
2.3372		895
2.3374		432
2.3416		1925
2.3434		1457
2.3448		1152
2.3452		160
2.3452		1823
2.3454		419
2.3476		1599
2.3478		54
2.3488		1576
2.35		1834
2.3506		623
2.3506		1959
2.351		1941
2.352		241
2.3524		1630
2.3526		1671
2.353		1927
2.3544		201
2.3554		1583
2.3554		1852
2.3576		1131
2.3584		1633
2.3594		1816
2.3598		1741
2.3604		1738
2.3608		444
2.3612		336
2.3626		1018
2.3626		1682
2.3648		1996
2.3664		1758
2.3672		1849
2.372		1981
2.3808		25
2.3828		1150
2.3916		1547
2.3948		628
2.3952		1846
2.3974		1931
2.3992		1686
2.4004		1122
[truncated: 12,381 more rows]
