# Supplementary material for: Memory consolidation and improvement by synaptic tagging and capture in recurrent neural networks
Source: Commun Biol. 2021 Mar 3;4:275. doi: 10.1038/s42003-021-01778-y (PMC7977149; doi:10.1038/s42003-021-01778-y)
Supplement: Supplementary file 4 — Supplementary Data 2 [file 42003_2021_1778_MOESM4_ESM.zip › Figure 3f/Control stim/20-04-23_17-57-52_spike_raster.txt]

0.0134		908
0.0138		104
0.0166		1668
0.02		1017
0.0256		1554
0.026		1601
0.0324		1075
0.033		459
0.033		1579
0.0332		667
0.0348		1993
0.0358		1397
0.0362		1904
0.0364		109
0.0366		1964
0.0386		563
0.0392		1623
0.0394		201
0.0402		1877
0.0404		743
0.041		32
0.041		1331
0.0416		170
0.0418		759
0.0424		222
0.0424		1791
0.0424		1851
0.0434		1690
0.0434		1696
0.0436		872
0.0444		135
0.0446		1121
0.0448		1678
0.045		598
0.0452		236
0.0464		1618
0.0464		1665
0.0464		1671
0.0464		1948
0.0468		115
0.0468		1933
0.047		1721
0.047		1769
0.0472		1857
0.0474		1677
0.0476		1940
0.0478		1666
0.048		390
0.048		936
0.048		1219
0.0484		1792
0.0484		1865
0.0486		1660
0.0486		1735
0.0486		1759
0.0486		1818
0.049		1118
0.0492		1633
0.0494		1217
0.0494		1931
0.0496		1710
0.0496		1783
0.0498		1961
0.0502		1489
0.0506		504
0.0506		990
0.0508		1713
0.051		1799
0.0552		291
0.0566		1853
0.0584		1824
0.0692		512
0.0768		1954
0.0774		1380
0.0816		1195
0.083		896
0.085		656
0.0852		1922
0.0868		316
0.0884		916
0.0886		1172
0.0916		1793
0.0926		404
0.0928		1975
0.0964		521
0.0966		436
0.097		1625
0.0984		1892
0.0992		1900
0.101		1948
0.1014		1750
0.1022		1722
0.1028		1373
0.104		169
0.1046		689
0.1064		1182
0.1064		1393
0.1074		833
0.1086		724
0.11		1376
0.1102		1041
0.1116		1656
0.1122		893
0.1128		407
0.1134		593
0.1136		1219
0.114		1691
0.114		1883
0.1144		1752
0.1148		94
0.1152		1857
0.116		1748
0.1168		1830
0.117		1775
0.117		1781
0.1172		252
0.1172		1722
0.1172		1837
0.1176		1627
0.1182		1640
0.1192		157
0.1194		586
0.1194		1206
0.1206		659
0.1212		814
0.1212		1243
0.1212		1375
0.122		1877
0.1228		1678
0.1242		1205
0.1242		1798
0.125		135
0.1256		1858
0.1258		1639
0.1266		1132
0.127		401
0.1286		1745
0.1294		1627
0.1306		511
0.1314		324
0.1318		186
0.1338		535
0.134		28
0.1344		1255
0.1364		220
0.1376		1694
0.138		1489
0.138		1710
0.139		222
0.139		1983
0.1402		1730
0.1406		747
0.1406		1987
0.1428		1700
0.1428		1734
0.1434		1746
0.1442		1611
0.1442		1856
0.1458		1680
0.1462		1798
0.1466		1294
0.152		637
0.1538		1885
0.154		832
0.155		1738
0.1554		1877
0.1636		1952
0.176		1451
0.18		42
0.1802		1979
0.1846		596
0.1852		286
0.1854		1972
0.1858		1488
0.1862		1476
0.1868		1888
0.1876		1973
0.191		1865
0.193		1678
0.1934		861
0.1938		628
0.1938		1780
0.1958		53
0.1972		1918
0.199		1657
0.1992		562
0.2002		1840
0.2018		524
0.2028		803
0.2032		672
0.2032		1865
0.2042		888
0.2086		1519
0.212		413
0.2122		1938
0.2126		159
0.2128		1683
0.213		597
0.2132		1918
0.2158		786
0.2158		1059
0.217		41
0.2174		684
0.2176		1266
0.2196		1487
0.2198		1872
0.2206		1751
0.2212		1709
0.2214		505
0.2214		1258
0.2216		542
0.2216		739
0.2216		1994
0.2218		1663
0.222		1671
0.2222		459
0.223		158
0.2242		1953
0.2248		470
0.2248		1775
0.2252		1626
0.2252		1867
0.2254		1734
0.2258		1715
0.2266		1735
0.2266		1999
0.227		1691
0.227		1816
0.2272		781
0.228		178
0.228		606
0.228		1523
0.2282		1782
0.2288		484
0.2288		1711
0.229		1922
0.2304		420
0.2312		1758
0.2316		1784
0.233		1664
0.2342		1036
0.2346		647
0.235		494
0.2372		1847
0.238		565
0.238		1013
0.2384		1800
0.241		1977
0.2418		1741
0.2424		1712
0.2434		1671
0.2436		1733
0.2462		760
0.2494		892
0.2516		1139
0.2544		1718
0.2564		1915
0.2566		1741
0.2584		1728
0.2708		1291
0.2718		1194
0.2726		1385
0.275		857
0.276		1927
0.276		1957
0.2774		986
0.278		1912
0.2798		625
0.2802		244
0.2808		1604
0.2834		1689
0.2844		1738
0.2852		1748
0.2862		264
0.2874		1955
0.288		414
0.2892		1886
0.2896		1617
0.29		1265
0.2932		138
0.2958		40
0.299		1116
0.299		1688
0.299		1783
0.2992		1494
0.3004		1612
0.3014		1624
0.3032		1643
0.3038		546
0.3052		1467
0.3108		199
0.3112		897
0.3188		1066
0.3222		1678
0.3224		1709
0.3254		1773
0.3266		682
0.327		1572
0.3282		532
0.3314		417
0.3314		640
0.3338		14
0.334		596
0.3344		1746
0.3348		1815
0.3348		1865
0.3356		1993
0.3374		1783
0.3374		1850
0.3384		1100
0.3388		1710
0.339		1456
0.3406		1711
0.3408		1936
0.3414		1771
0.3428		1354
0.344		451
0.3442		1026
0.3448		1637
0.345		937
0.3462		1679
0.3478		1909
0.3494		784
0.35		1623
0.3506		1692
0.3512		1676
0.3516		1883
0.3534		382
0.3534		940
0.3552		442
0.3576		293
0.3596		1761
0.362		1858
0.3622		749
0.363		1687
0.3664		634
0.3666		1238
0.3684		1077
0.3694		513
0.37		278
0.3716		1897
0.3718		399
0.3726		1968
0.375		1837
0.3752		1751
0.3766		397
0.3768		1614
0.3776		1877
0.3832		1628
0.3832		1712
0.384		1055
0.3862		666
0.3884		1775
0.389		1268
0.3902		7
0.3902		819
0.3906		1224
0.393		1135
0.3938		1842
0.3954		1467
0.3962		1974
0.3966		167
0.397		729
0.3978		1933
0.3994		1947
0.4002		1008
0.4004		1541
0.4008		184
0.404		1610
0.4044		1996
0.4048		1722
0.4048		1900
0.4058		1471
0.4058		1662
0.4068		1818
0.4072		1653
0.4076		1864
0.4088		1797
0.41		1905
0.4116		1681
0.414		1220
0.4166		1466
0.418		1733
0.4194		1301
0.4204		492
0.4238		1307
0.4256		1580
0.4266		1129
0.427		1694
0.43		1372
0.43		1742
0.4304		1223
0.4316		1825
0.4322		1931
0.4352		23
0.4354		66
0.4354		553
0.4356		1149
0.4356		1814
0.4358		1668
0.4374		1723
0.4384		933
0.4394		1654
0.44		1695
0.4404		1482
0.4404		1849
0.4426		1860
0.4432		1072
0.4444		1940
0.446		1853
0.4468		1164
0.4468		1421
0.4478		872
0.4484		1604
0.4488		1831
0.4492		1368
0.4504		1473
0.4506		43
0.4518		1662
0.4526		267
0.4544		1690
0.458		1755
0.4592		1962
0.4594		42
0.4594		1387
0.4608		276
0.4612		1629
0.462		1738
0.4624		1910
0.4638		212
0.4638		1881
0.4648		1657
0.465		173
0.4662		1914
0.4664		1911
0.4672		1754
0.4686		1735
0.469		388
0.4694		1401
0.472		1798
0.474		426
0.4748		1214
0.476		1967
0.4836		38
0.4924		1632
0.4926		1602
0.5022		1423
0.5026		1537
0.5054		1322
0.5064		680
0.5078		492
0.5086		847
0.5118		1059
0.5122		1901
0.5124		1791
0.5132		819
0.5136		345
0.5136		803
0.514		426
0.5152		1863
0.5156		973
0.5162		1989
0.5166		1801
0.5168		703
0.5168		1149
0.517		1474
0.5174		650
0.5174		1102
0.5178		1958
0.518		1771
0.5184		1041
0.5188		1917
0.5194		394
0.5198		922
0.52		1619
0.52		1625
0.52		1759
0.5202		1933
0.5204		1813
0.521		474
0.521		1980
0.5212		1595
0.5216		661
0.5218		960
0.5218		1761
0.5218		1930
0.522		1910
0.5222		881
0.5222		1709
0.5226		1815
0.5228		40
0.5228		1098
0.523		1851
0.5232		260
0.5232		1803
0.5234		75
0.5234		1727
0.5242		1243
0.525		332
0.5252		1692
0.5252		1966
0.5258		1482
0.5264		1847
0.5266		1241
0.5268		1974
0.5272		365
0.5274		479
0.528		1246
0.5282		172
0.5288		1600
0.529		1761
0.5302		1969
0.5306		1796
0.531		130
0.5312		1724
0.532		1762
0.5334		1623
0.5342		1662
0.5352		225
0.5396		1280
0.5568		1761
0.5584		1070
0.5586		1064
0.5624		1621
0.563		1286
0.5636		1769
0.5642		1776
0.5642		1927
0.5646		230
0.5646		1926
0.566		1598
0.5698		1015
0.5706		1608
0.5708		1697
0.572		612
0.5722		1335
0.5724		1978
0.5728		1836
0.574		1891
0.5758		922
0.5782		1574
0.58		1912
0.5826		1178
0.5842		1561
0.5874		997
0.5916		1689
0.5918		1783
0.5928		173
0.5934		28
0.5946		861
0.5962		347
0.5964		1716
0.5966		1412
0.5968		1262
0.5974		537
0.5986		1703
0.5992		1158
0.5992		1790
0.6002		1712
0.6002		1943
0.6016		1474
0.602		1621
0.6024		1964
0.6038		1555
0.605		1698
0.606		1678
0.607		574
0.6074		1750
0.6074		1765
0.6078		1255
0.6094		1945
0.6098		1823
0.6104		1682
0.611		1773
0.6118		118
0.6122		287
0.6154		1973
0.6156		433
0.6156		889
0.6164		1670
0.6178		1617
0.6184		499
0.6202		1443
0.6214		705
0.6234		1465
0.6246		636
0.6248		985
0.6268		1180
0.6278		1763
0.628		1463
0.628		1951
0.6294		319
0.6294		1612
0.6308		473
0.6308		1156
0.6312		749
0.6324		1574
0.6328		1214
0.6328		1955
0.6338		524
0.6346		1542
0.635		1519
0.6356		1876
0.6356		1958
0.6358		1979
0.636		1714
0.636		1772
0.6362		1770
0.6364		1515
0.6364		1833
0.6366		1945
0.637		1886
0.6372		1688
0.6378		1726
0.6384		499
0.6384		1815
0.6394		1674
0.6402		1685
0.6408		210
0.6412		1100
0.6418		1751
0.6424		1911
0.645		466
0.645		891
0.6454		1439
0.6458		1606
0.6466		1541
0.6528		1623
0.6538		40
0.6554		410
0.6576		220
0.658		460
0.6658		887
0.6664		1871
0.6692		619
0.6698		1626
0.67		1675
0.67		1880
0.6724		1263
0.673		924
0.6734		1738
0.6776		1653
0.6782		260
0.6782		1119
0.682		171
0.6836		1082
0.6848		1648
0.685		1310
0.6864		819
0.6868		683
0.688		1593
0.6906		1604
0.6914		195
0.6924		1601
0.6924		1890
0.6932		354
0.6932		1733
0.6934		1360
0.694		1187
0.6944		1775
0.6946		1902
0.6954		893
0.6958		1704
0.6964		1935
0.6968		1797
0.6976		1751
0.6982		1078
0.6992		1644
0.7002		1933
0.7008		1925
0.7014		1655
0.7016		1214
0.7018		993
0.7022		1174
0.7036		1593
0.7062		960
0.711		1855
0.7112		193
0.7112		1736
0.7112		1953
0.712		1603
0.7136		861
0.7146		1392
0.7176		743
0.718		1908
0.721		1610
0.7214		1668
0.7244		566
0.7244		1743
0.73		1886
0.7402		267
0.7478		520
0.7514		148
0.7558		1233
0.7598		40
0.7608		29
0.7608		614
0.761		1845
0.7612		886
0.7618		1247
0.763		1831
0.7638		1117
0.7642		971
0.7648		1803
0.765		1267
0.7652		1712
0.7654		1171
0.7654		1813
0.7656		1800
0.766		1395
0.7662		1950
0.7664		996
0.7672		762
0.7672		1665
0.7674		1609
0.7676		1531
0.7678		144
0.7684		645
0.7684		1676
0.769		495
0.769		1677
0.7692		228
0.7692		689
0.7694		1644
0.7696		588
0.7696		1720
0.7696		1914
0.7706		1853
0.7714		1883
0.7716		1865
0.772		788
0.7722		1317
0.7724		1343
0.7726		627
0.7726		1970
0.7728		1206
0.7728		1718
0.773		1870
0.773		1988
0.7734		1354
0.7734		1625
0.7736		333
0.7738		724
0.774		1627
0.774		1752
0.7742		1697
0.775		1825
0.7756		723
0.7762		1823
0.7762		1943
0.7764		1670
0.7766		1687
0.777		1820
0.778		1709
0.7782		1734
0.7788		257
0.78		1855
0.7842		1374
0.7842		1790
0.7906		1697
0.7978		202
0.799		1114
0.8038		1625
0.8038		1917
0.82		1032
0.8214		437
0.8246		1324
0.8246		1765
0.825		1651
0.8264		1853
0.8272		541
0.8296		419
0.8296		1006
0.83		996
0.8344		717
0.8348		941
0.8348		1789
0.835		517
0.8362		1536
0.8366		1541
0.8368		832
0.8378		1801
0.838		723
0.838		1978
0.8382		452
0.8386		1033
0.839		1188
0.8398		1874
0.8402		1941
0.8406		993
0.8408		1682
0.841		1953
0.8414		1514
0.8416		453
0.8416		1154
0.8416		1968
0.8418		1867
0.842		1234
0.842		1752
0.8422		1671
0.8428		926
0.8434		1860
0.8436		1612
0.8442		1713
0.8442		1999
0.8446		1964
0.845		1657
0.845		1981
0.8452		1841
0.8452		1889
0.8454		865
0.8462		1922
0.8466		1931
0.8468		428
0.8468		1401
0.847		1888
0.8474		719
0.8474		1669
0.8474		1937
0.8484		904
0.85		1334
0.85		1993
0.8506		1912
0.851		1158
0.8668		1875
0.868		1589
0.869		919
0.8726		1972
0.8754		618
0.8796		1265
0.88		1293
0.8808		474
0.8824		284
0.883		887
0.8832		1719
0.8848		124
0.8852		1966
0.8856		548
0.8874		1408
0.8876		1798
0.8882		1669
0.8882		1771
0.8886		834
0.8886		1960
0.8888		1803
0.8888		1944
0.8904		1907
0.8904		1950
0.8906		1751
0.8908		860
0.891		1722
0.8914		1622
0.8916		750
0.893		1668
0.893		1822
0.8932		765
0.895		1768
0.896		509
0.8962		296
0.8974		1985
0.8982		1857
0.9008		1276
0.9014		1310
0.9034		83
0.9052		204
0.9078		1851
0.908		62
0.9092		1771
0.9094		1205
0.9128		1768
0.9152		908
0.918		203
0.9208		1721
0.9218		1467
0.922		1826
0.924		1046
0.9248		1166
0.925		1846
0.9258		407
0.926		1798
0.9278		517
0.9294		106
0.9308		1923
0.932		533
0.932		781
0.933		1149
0.9342		470
0.9342		1576
0.9344		911
0.9368		1778
0.9378		467
0.9382		1
0.9384		1198
0.9384		1847
0.9384		1930
0.9384		1993
0.9386		1686
0.9388		1871
0.939		1909
0.9392		415
0.9398		971
0.941		1896
0.9418		1620
0.9422		889
0.9424		1823
0.944		354
0.9442		1767
0.9446		1951
0.9454		37
0.9462		677
0.9468		1712
0.9482		1517
0.95		1873
0.9542		298
0.9542		1822
0.9544		1242
0.957		543
0.958		1923
0.9584		1479
0.96		1645
0.9618		1595
0.9716		1057
0.9758		1888
0.9782		1161
0.9796		819
0.9818		546
0.9836		918
0.9846		1165
0.985		1626
0.9856		1648
0.986		1524
0.9866		325
0.9868		1679
0.9876		1806
0.988		194
0.9882		1815
0.9882		1983
0.9884		588
0.9884		890
0.989		1797
0.9898		1419
0.9902		1742
0.9908		1738
0.9908		1740
0.9912		1731
0.9912		1949
0.9918		160
0.9922		1496
0.9924		1289
0.9936		1635
0.9944		1681
0.9944		1836
0.9958		1647
0.996		165
0.9972		1963
1		1149
1.0002		1821
1.0006		1543
1.0028		571
1.0028		1090
1.003		55
1.0034		48
1.0058		1919
1.006		1989
1.0072		1343
1.0082		1704
1.0086		1612
1.011		1983
1.0112		584
1.0116		1373
1.0132		646
1.0132		1991
1.0144		1981
1.0178		1730
1.0202		517
1.0212		1979
1.0228		383
1.0238		1493
1.0278		1138
1.0278		1981
1.0282		1700
1.0288		1212
1.03		1233
1.0304		1967
1.0328		372
1.0346		1234
1.0364		921
1.0364		1787
1.0374		1831
1.038		87
1.038		330
1.0386		1937
1.0398		402
1.0426		1939
1.0438		1709
1.044		1891
1.044		1987
1.0442		1272
1.0454		753
1.0454		849
1.0474		181
1.0492		1934
1.0504		1893
1.0508		1608
1.0518		898
1.0522		1815
1.0544		593
1.0566		780
1.0578		449
1.0594		1735
1.0616		737
1.0618		1671
1.0662		1946
1.0664		1113
1.0674		1752
1.0678		1680
1.068		1656
1.0696		458
1.0696		1192
1.0706		131
1.0706		896
1.0722		933
1.073		987
1.0738		1857
1.0748		1618
1.0768		17
1.0772		1812
1.078		1985
1.0784		1778
1.0806		241
1.0814		1877
1.083		1747
1.0834		1858
1.0838		1670
1.0842		370
1.087		1414
1.0904		788
1.091		1857
1.0914		1102
1.0938		412
1.095		1831
1.0952		1799
1.096		1644
1.0968		1779
1.098		1669
1.101		895
1.102		1488
1.106		1970
1.1118		1483
1.1128		804
1.1154		276
1.1164		1344
1.117		1971
1.1184		620
1.1204		1872
1.1216		1850
1.1216		1897
1.1218		1977
1.1222		1738
1.1224		178
1.1226		1719
1.1236		1647
1.127		1608
1.13		1463
1.1322		195
1.133		1694
1.135		1735
1.1438		242
1.1456		867
1.1478		1914
1.1504		394
1.1516		1323
1.1528		1778
1.1556		1829
1.1566		1605
1.1574		430
1.1606		1185
1.1666		1639
1.168		1522
1.1684		1571
1.1704		1312
1.1726		516
1.1728		604
1.1736		1919
1.1754		972
1.1766		676
1.1768		167
1.1776		1653
1.1778		1000
1.1782		722
1.1782		1124
1.1796		1005
1.1806		655
1.1816		1631
1.1822		1958
1.1824		701
1.1826		1894
1.1832		1917
1.184		1706
1.184		1953
1.1842		1135
1.1846		24
1.1848		1743
1.1854		1864
1.1862		1994
1.1864		1469
1.1868		1910
1.1872		969
1.1872		1021
1.1872		1858
1.1872		1983
1.1876		1694
1.1878		1818
1.1884		1734
1.1884		1781
1.189		1899
1.1918		310
1.1922		1921
1.1948		1923
1.196		1617
1.201		734
1.2016		966
1.206		230
1.2092		666
1.2092		1964
1.2106		1871
1.2122		330
1.215		716
1.216		1559
1.2174		23
1.2196		1230
1.2198		1646
1.22		1610
1.2206		221
1.221		692
1.2216		991
1.2218		1805
1.2244		786
1.2246		1855
1.2248		1631
1.225		39
1.2254		1395
1.2254		1913
1.2262		231
1.2264		1891
1.2282		1702
1.2282		1719
1.2284		1694
1.2284		1889
1.2288		1650
1.2296		1669
1.2302		1906
1.2302		1955
1.232		1671
1.2348		597
1.2436		1090
1.248		1977
1.256		1871
1.26		854
1.2602		1452
1.2616		1450
1.2646		1656
1.2658		1627
1.2672		1493
1.2708		653
1.2714		1041
1.2716		85
1.273		1773
1.2732		1553
1.2742		1970
1.2746		1776
1.2754		1802
1.2756		142
1.2756		1646
1.2758		1840
1.2766		1236
1.2768		1658
1.2802		516
1.2814		1722
1.2826		1466
1.2838		866
1.2838		1906
1.284		1604
1.2842		1606
1.2846		1936
1.2854		1368
1.287		40
1.2888		1867
1.2892		1800
1.2896		643
1.2904		1949
1.291		1639
1.2918		1540
1.2918		1708
1.2932		1694
1.2936		1882
1.295		641
1.2968		1959
1.2988		1921
1.2998		1587
1.302		1383
1.308		1991
1.312		1514
1.3126		1923
1.3232		698
1.3256		77
1.3288		564
1.329		1728
1.3306		661
1.3324		1953
1.3326		1128
1.3334		1188
1.3338		1746
1.3348		557
1.3348		588
1.3362		1363
1.3364		656
1.3364		1815
1.337		1933
1.3392		1714
1.3398		1637
1.34		53
1.34		1691
1.3406		1837
1.3408		1979
1.3414		1660
1.3416		413
1.3422		1754
1.3428		1658
1.3438		931
1.3448		1125
1.3454		830
1.346		612
1.3462		1889
1.3466		1382
1.3466		1390
1.3488		1998
1.349		1802
1.3502		1758
1.3508		177
1.3514		174
1.352		1771
1.3588		839
1.3612		825
1.3626		1914
1.3634		1866
1.3636		1000
1.3636		1959
1.3664		1813
1.3722		1681
1.3736		1540
1.3744		206
1.3754		765
1.3786		229
1.3812		442
1.383		1839
1.3834		1785
1.385		1535
1.386		858
1.388		1913
1.3898		221
1.3906		1280
1.391		586
1.3912		1663
1.3918		1164
1.3924		1771
1.3934		175
1.394		553
1.3948		613
1.3952		714
1.3956		241
1.3964		1830
1.3968		1888
1.397		1909
1.3978		181
1.3978		1836
1.3988		757
1.3988		1625
1.399		1250
1.3992		1823
1.3992		1919
1.3996		1382
1.3996		1666
1.4008		1959
1.401		1628
1.4012		1198
1.4016		1791
1.4038		274
1.4042		805
1.4042		1891
1.4046		1404
1.4058		449
1.4062		84
1.4064		1915
1.4078		1695
1.4082		1946
1.4086		1906
1.409		908
1.4096		1654
1.411		895
1.4112		1809
1.4124		314
1.4128		1649
1.4146		1605
1.4156		1979
1.416		825
1.416		1681
1.4178		1957
1.42		1170
1.4224		1842
1.4238		1725
1.424		1885
1.425		1926
1.4252		1672
1.4256		1924
1.4286		1679
1.4428		885
1.445		1145
1.4518		1797
1.452		1532
1.4528		812
1.454		1708
1.4552		470
1.4604		1611
1.4622		1928
1.4626		710
1.4638		1749
1.4644		290
1.4644		1136
1.4646		670
1.4678		603
1.469		1260
1.4694		1893
1.4696		1197
1.4704		1143
1.4708		459
1.471		1871
1.4714		1338
1.472		1224
1.472		1954
1.472		1982
1.473		11
1.4732		1898
1.4744		600
1.4754		1549
1.4762		1180
1.4766		639
1.4766		1432
1.4766		1655
1.477		1286
1.4774		1693
1.478		160
1.4784		646
1.4784		999
1.4792		1266
1.4792		1847
1.4794		1598
1.4798		407
1.4802		1211
1.4802		1786
1.4802		1806
1.4812		1910
1.4814		568
1.4816		1787
1.4818		1884
1.482		370
1.4826		1604
1.4826		1860
1.4826		1992
1.483		1837
1.4832		643
1.4832		1078
1.4832		1343
1.4834		245
1.4834		1722
1.4838		1610
1.4838		1729
1.484		538
1.484		1626
1.4842		1669
1.4842		1750
1.485		1776
1.4852		1635
1.4852		1795
1.4856		154
1.4856		681
1.4856		1784
1.4858		725
1.4866		295
1.4866		1856
1.4866		1985
1.487		354
1.4872		1812
1.4876		1690
1.4884		1857
1.4884		1871
1.489		1821
1.4892		690
1.4896		1989
1.4906		1027
1.4912		1920
1.4928		1287
1.494		1580
1.4974		1857
1.4986		1708
1.5152		470
1.5218		169
1.526		675
1.5264		1807
1.5272		113
1.5288		1781
1.5292		336
1.5294		726
1.5298		1776
1.5314		76
1.5316		982
1.5326		1600
1.533		303
1.5346		1909
1.5356		1618
1.536		1737
1.5364		1106
1.5366		1915
1.5368		1735
1.537		1667
1.5378		1198
1.538		1625
1.5382		1746
1.5384		1778
1.5388		1967
1.541		1825
1.5428		637
1.549		1531
1.5558		546
1.5638		1983
1.5668		658
1.5686		832
1.5686		1676
1.5688		385
1.574		257
1.5758		1711
1.5762		1104
1.5796		1982
1.5802		1372
1.5818		1075
1.5828		748
1.5876		1092
1.5886		1940
1.5896		1930
1.5902		1951
1.5906		1615
1.5908		1613
1.5912		1601
1.5914		1849
1.5916		1560
1.5928		607
1.593		557
1.5934		920
1.5942		308
1.5946		612
1.597		1772
1.5974		1696
1.5982		23
1.5984		1866
1.5988		1808
1.599		1230
1.5994		1786
1.5994		1924
1.6002		736
1.6002		1659
1.6022		1208
1.607		1885
1.6084		1226
1.609		906
1.609		1207
1.6122		387
1.6136		1640
1.6138		1903
1.6144		1921
1.6148		1767
1.6152		341
1.6154		1707
1.6154		1786
1.6156		1044
1.6168		1428
1.617		1824
1.6174		1605
1.6184		1747
1.619		1983
1.6198		1963
1.621		1851
1.6286		28
1.6324		698
1.6358		1712
1.6404		1888
1.6414		55
1.6498		1774
1.6502		1235
1.6528		1933
1.6566		1581
1.6616		473
1.6616		704
1.6622		128
1.6656		1719
1.6662		1904
1.6664		87
1.6676		1658
1.6684		1978
1.6688		1851
1.6692		1865
1.6694		1525
1.6696		463
1.6698		1893
1.6706		1580
1.671		693
1.671		1424
1.6714		350
1.6718		887
1.6724		1994
1.6744		613
1.6754		199
1.6754		794
1.6756		19
1.6758		843
1.676		1756
1.6762		833
1.677		1685
1.6772		1725
1.6774		1665
1.6782		881
1.6786		1757
1.6792		1743
1.6792		1856
1.6794		1623
1.6794		1688
1.6794		1919
1.6802		566
1.6802		1874
1.6808		1252
1.681		1897
1.6814		232
1.682		1672
1.6826		978
1.6828		1146
1.6832		1639
1.6832		1798
1.6838		1951
1.6864		1510
1.6868		793
1.6892		1778
1.6894		1067
1.6898		22
1.6906		1917
1.6908		607
1.6924		1810
1.6926		1793
1.6926		1933
1.6958		1605
1.696		1469
1.6984		1951
1.7		1975
1.7044		205
1.7058		1606
1.7112		1899
1.7124		1947
1.7126		135
1.7134		1778
1.7198		190
1.722		52
1.7426		1475
1.7476		1355
1.749		1073
1.7492		1796
1.7494		27
1.7502		163
1.7524		412
1.7532		1622
1.7534		875
1.7544		1091
1.755		1624
1.7552		198
1.7552		1641
1.7558		796
1.756		1811
1.7564		1792
1.757		1498
1.7576		1983
1.7578		72
1.7578		1709
1.7582		325
1.7582		544
1.7582		1594
1.7584		1422
1.7588		1121
1.7594		1970
1.7596		857
1.7596		1591
1.7604		1471
1.7604		1995
1.7606		1685
1.7612		1764
1.7612		1955
1.7614		978
1.7614		996
1.7616		1679
1.7618		1207
1.7624		1977
1.7626		891
1.7626		1570
1.7626		1718
1.763		10
1.763		1751
1.764		155
1.764		856
1.764		1835
1.7642		1822
1.7646		832
1.7646		1678
1.7646		1837
1.7648		1644
1.7652		1746
1.7654		133
1.7654		1672
1.7662		1825
1.7664		1769
1.7664		1957
1.767		236
1.767		1818
1.7672		917
1.7672		1755
1.7674		452
1.7678		1814
1.7682		1108
1.7684		596
1.7692		1712
1.7694		1022
1.7694		1162
1.7704		1654
1.7724		1653
1.773		1797
1.7758		872
1.7816		64
1.783		1709
1.7842		10
1.7886		1890
1.79		1682
1.7904		1683
1.805		665
1.8064		1427
1.8126		1743
1.8136		1831
1.8166		514
1.8182		61
1.8184		1708
1.8222		993
1.8228		1748
1.823		576
1.823		1728
1.8264		108
1.8274		1428
1.8296		1896
1.83		1194
1.83		1489
1.831		1882
1.8312		347
1.832		71
1.832		433
1.8326		1656
1.833		1885
1.8332		1726
1.8348		1580
1.8358		1615
1.836		1157
1.8366		294
1.837		1668
1.8374		1954
1.8382		1844
1.8384		487
1.8388		1750
1.8414		1835
1.8416		1602
1.8418		854
1.8422		690
1.8464		1897
1.848		210
1.8484		1725
1.8492		1781
1.8534		630
1.8536		1761
1.8542		299
1.8556		785
1.8568		1774
1.8592		420
1.8598		330
1.8626		707
1.8642		957
1.8648		1767
1.865		1879
1.8652		1661
1.8658		1331
1.8662		1909
1.8664		63
1.8704		1379
1.8718		1893
1.8722		862
1.8732		1219
1.8742		726
1.8742		1869
1.8752		1264
1.8752		1884
1.8776		1611
1.878		739
1.8814		1976
1.8816		1811
1.882		1541
1.882		1628
1.8824		532
1.8826		1757
1.8834		131
1.8866		1534
1.887		1779
1.8874		1330
1.8874		1751
1.889		588
1.8906		1449
1.8946		708
1.8976		1783
1.898		1729
1.8982		887
1.8988		1618
1.8996		185
1.9014		763
1.9018		1386
1.9048		1903
1.9082		1669
1.909		689
1.9092		206
1.9098		1854
1.9118		603
1.9124		1513
1.9134		1811
1.9164		1803
1.9166		958
1.9184		1754
1.9192		1820
1.921		1657
1.9224		1507
1.925		239
1.9252		1247
1.9284		1463
1.93		1570
1.932		468
1.9334		1633
1.9354		1982
1.9358		1926
1.936		1954
1.9366		378
1.9372		1871
1.94		823
1.9436		1627
1.9442		819
1.9446		1604
1.9484		1935
1.9538		1662
1.9552		1786
1.9554		361
1.9556		762
1.956		419
1.9614		1979
1.9644		1180
1.9654		1800
1.968		1745
1.9702		1812
1.9714		1747
1.9716		1877
1.9728		1923
1.9744		1204
1.9804		743
1.985		131
1.9852		958
1.9862		1654
1.9898		1429
1.9908		1736
1.9924		1973
1.9946		318
1.9992		1757
2.0004		1138
2.0038		1751
2.0046		1403
2.0068		1463
2.0076		1522
2.0086		1907
2.014		1874
2.0158		573
2.016		1630
2.0212		38
2.0218		854
2.023		756
2.0234		1895
2.0236		1619
2.0244		1902
2.0284		1758
2.0308		1573
2.031		906
2.0314		1960
2.0318		12
2.0336		1860
2.0342		568
2.035		1925
2.036		1611
2.0368		1707
2.0376		1665
2.0386		142
2.0386		1756
2.0386		1874
2.0392		1511
2.0402		1068
2.0414		1886
2.0434		700
2.0438		1716
2.0444		1902
2.0446		798
2.0454		144
2.047		804
2.0484		1685
2.0502		479
2.0502		1046
2.0514		1603
2.0522		1629
2.053		807
2.0552		1922
2.0556		815
2.0564		340
2.057		931
2.0574		981
2.0596		1249
2.0596		1614
2.06		1752
2.061		696
2.0614		1606
2.0618		422
2.062		1896
2.0644		1815
2.0646		923
2.0648		1831
2.065		1888
2.0666		759
2.0666		987
2.0674		1842
2.0676		21
2.0688		1306
2.0696		128
2.0702		1623
2.0702		1685
2.074		1682
2.0742		1085
2.0746		765
2.0758		1656
2.0758		1800
2.0768		1815
2.0772		1146
2.0774		1625
2.078		1973
2.0782		1899
2.0792		995
2.0796		1999
2.08		1617
2.081		1631
2.0814		1792
2.0838		771
2.0848		1578
2.0884		1929
2.093		916
2.0952		192
2.1016		90
2.103		1687
2.1036		1005
2.1092		77
2.1106		38
2.1114		582
2.1136		1696
2.114		204
2.1142		825
2.1142		859
2.1144		189
2.115		1596
2.1178		1522
2.1184		734
2.1184		1926
2.119		1776
2.1194		1994
2.1196		1643
2.1196		1759
2.1198		1962
2.1202		965
2.1204		1648
2.1204		1786
2.1206		867
2.1208		1708
2.1214		1699
2.122		372
2.1224		1002
2.1224		1128
2.1224		1602
2.1224		1725
2.1226		1045
2.1232		1028
2.1234		1651
2.1242		1642
2.125		319
2.1256		910
2.1258		1916
2.1266		913
2.1272		866
2.1272		1953
2.1274		1647
2.1278		1884
2.128		1429
2.1284		1160
2.1288		1434
2.1292		1934
2.1294		1685
2.1296		1648
2.1306		1856
2.1314		1695
2.1326		394
2.1336		1883
2.1356		1241
2.138		1779
2.1382		1847
2.1396		1802
2.141		1775
2.1424		1067
2.1504		5
2.1654		1732
2.1656		1728
2.167		683
2.1684		1020
2.1702		516
2.1746		1936
2.1754		1845
2.1758		1010
2.1778		1731
2.1782		1619
2.1818		696
2.1818		948
2.1834		1482
2.1836		1572
2.1846		178
2.1856		1033
2.186		971
2.186		1771
2.187		1560
2.187		1724
2.188		692
2.1882		1634
2.1886		1973
2.1902		1203
2.1906		353
2.1908		1274
2.1918		1868
2.192		1647
2.193		1805
2.193		1989
2.1938		1295
2.1938		1640
2.194		1778
2.1944		473
2.1944		1358
2.195		825
2.1956		139
2.1958		576
2.1958		1879
2.1972		1702
2.1974		1217
2.1976		1800
2.1978		1847
2.1982		581
2.1986		1780
2.1986		1893
2.199		1835
2.1992		397
2.1994		1490
2.1994		1726
2.1998		1882
2.2		457
2.2		1628
2.2006		1610
2.2006		1774
2.2022		272
2.2058		1764
2.2062		1644
2.2068		1785
2.2074		823
2.2078		612
2.2084		420
2.2108		24
2.2132		684
2.2134		1979
2.2156		952
[truncated: 12,841 more rows]
