# Supplementary material for: Memory consolidation and improvement by synaptic tagging and capture in recurrent neural networks
Source: Commun Biol. 2021 Mar 3;4:275. doi: 10.1038/s42003-021-01778-y (PMC7977149; doi:10.1038/s42003-021-01778-y)
Supplement: Supplementary file 4 — Supplementary Data 2 [file 42003_2021_1778_MOESM4_ESM.zip › Figure 3f/Control stim/20-04-23_18-22-25_spike_raster.txt]

0.0288		328
0.029		216
0.0318		1115
0.0322		1888
0.034		1533
0.0342		1640
0.038		1029
0.0386		755
0.0386		1682
0.0388		1765
0.0396		1543
0.041		291
0.0414		1984
0.0418		1963
0.042		385
0.0424		1551
0.0426		1683
0.0432		1208
0.0434		23
0.0438		1999
0.0444		1766
0.0446		774
0.0456		1636
0.047		175
0.0476		153
0.0476		1879
0.048		1633
0.0482		882
0.0486		178
0.049		1997
0.0498		1901
0.05		1640
0.0502		1867
0.0506		827
0.0506		1340
0.0512		1414
0.0514		1613
0.0514		1715
0.052		1305
0.0526		197
0.0526		1989
0.0528		1275
0.054		1888
0.0552		1837
0.056		1556
0.056		1971
0.0564		1981
0.0566		1868
0.0576		257
0.0578		1600
0.0588		1643
0.0594		718
0.0594		1765
0.0604		1897
0.0608		617
0.061		1633
0.0618		332
0.0624		1672
0.063		1248
0.0636		1953
0.0644		1666
0.0686		1985
0.0716		1940
0.0718		1888
0.074		589
0.0822		908
0.0822		1349
0.0824		1996
0.0896		61
0.09		1628
0.0906		1505
0.0932		1969
0.0942		1368
0.0958		1621
0.0966		617
0.0966		627
0.1008		809
0.101		1672
0.101		1928
0.1016		1556
0.1016		1974
0.102		1694
0.1038		1912
0.1046		747
0.1048		271
0.105		1969
0.1056		1676
0.106		1994
0.1088		1997
0.1118		1630
0.12		1515
0.1258		1661
0.1304		1699
0.1396		1312
0.1404		28
0.144		1775
0.1456		260
0.1476		955
0.15		1696
0.151		1668
0.1516		1137
0.1516		1437
0.152		1393
0.1528		1901
0.1546		1613
0.1548		1697
0.155		1863
0.1552		842
0.1554		409
0.1554		1241
0.1564		1940
0.1566		441
0.1566		1589
0.1568		1297
0.1568		1861
0.1576		1841
0.1596		25
0.1596		1451
0.16		1999
0.1608		1672
0.161		982
0.1618		1624
0.1622		62
0.1624		1687
0.1624		1932
0.1634		888
0.1636		1712
0.164		88
0.1644		667
0.1644		668
0.1644		1671
0.1646		1737
0.1652		1632
0.1668		1885
0.1678		387
0.1696		1676
0.1698		1482
0.171		19
0.1722		644
0.1738		1653
0.1746		1925
0.1752		1124
0.1754		221
0.176		1277
0.1766		1704
0.1782		986
0.1782		1621
0.1798		1817
0.1802		512
0.1802		1224
0.1818		1146
0.1828		1969
0.1834		1615
0.185		720
0.1854		56
0.1862		1618
0.1868		209
0.187		1867
0.1872		194
0.1876		1935
0.1884		1986
0.1896		1156
0.1896		1851
0.19		1792
0.1922		1854
0.193		1664
0.1952		280
0.1958		1770
0.1964		19
0.1994		1972
0.2012		860
0.2068		1896
0.207		1954
0.21		1763
0.2164		1941
0.2174		177
0.2238		1197
0.225		1703
0.2266		524
0.227		1716
0.2376		90
0.2402		239
0.242		1775
0.2428		590
0.2448		1953
0.2462		493
0.2484		299
0.2508		1722
0.2514		587
0.2526		1252
0.2536		633
0.2552		1699
0.2556		1578
0.257		962
0.2572		1193
0.2582		226
0.2596		260
0.2598		840
0.2602		1663
0.2612		259
0.2614		1729
0.2618		1553
0.2618		1950
0.262		1745
0.262		1798
0.2622		1974
0.2626		1611
0.2628		951
0.2632		1932
0.2638		285
0.2642		1674
0.2642		1858
0.2644		882
0.2644		1724
0.2648		556
0.2648		1827
0.265		763
0.265		1030
0.2654		1709
0.2656		1675
0.2658		1656
0.2662		1767
0.267		1800
0.2676		1604
0.2684		1929
0.2686		1903
0.269		555
0.269		1895
0.2706		198
0.2706		1660
0.271		1219
0.2714		1663
0.2728		294
0.2746		464
0.2746		1500
0.275		1016
0.2774		18
0.2802		1867
0.281		1705
0.2824		1798
0.286		1644
0.2954		323
0.2982		1900
0.3004		254
0.3034		1772
0.306		1912
0.3144		44
0.315		1089
0.3164		813
0.3194		1323
0.3224		1185
0.3232		1841
0.3242		1873
0.3252		16
0.3256		1776
0.3268		460
0.3292		489
0.3294		1695
0.3298		1561
0.33		391
0.3302		1082
0.3304		754
0.3306		1955
0.3334		1678
0.3334		1896
0.3344		346
0.3348		1782
0.3348		1919
0.335		1894
0.3352		1611
0.3352		1939
0.3444		1755
0.3458		764
0.3482		1871
0.3548		1788
0.3552		1668
0.3558		1192
0.3558		1733
0.3662		546
0.3704		1786
0.3796		1319
0.3822		611
0.3842		1837
0.3844		1852
0.3856		1883
0.3862		452
0.3912		1955
0.3928		1934
0.394		755
0.397		1784
0.4024		1173
0.4042		167
0.4042		1790
0.4056		1896
0.4086		1765
0.409		1636
0.41		726
0.4134		137
0.4142		1872
0.4216		290
0.426		891
0.4262		1411
0.427		479
0.4272		1816
0.4294		1676
0.4296		1782
0.4312		1190
0.4312		1696
0.4324		1300
0.4348		835
0.4348		1966
0.437		168
0.437		1834
0.4398		390
0.4426		1972
0.4438		349
0.4444		1104
0.4458		1847
0.4472		1718
0.4476		708
0.4488		1617
0.45		1706
0.4504		12
0.451		1472
0.451		1940
0.4512		1610
0.4516		1810
0.4548		1889
0.4552		322
0.456		170
0.4566		1796
0.457		866
0.457		1803
0.4612		1713
0.4652		265
0.468		901
0.4708		1860
0.4712		257
0.4736		1531
0.4776		692
0.478		1143
0.4798		1744
0.48		1738
0.4804		653
0.4806		1042
0.4808		1293
0.4826		1774
0.4828		1782
0.4828		1831
0.483		1783
0.4862		1120
0.4864		1046
0.487		1625
0.4892		1693
0.4922		1600
0.495		1863
0.4952		1831
0.5022		48
0.5034		635
0.5038		1958
0.5046		1769
0.5088		1998
0.511		1765
0.5134		1326
0.52		1839
0.5266		71
0.5288		79
0.5332		433
0.5364		1353
0.5372		1279
0.5378		631
0.5382		1609
0.5398		1345
0.5424		999
0.5426		869
0.5426		948
0.5438		242
0.5442		692
0.5452		1801
0.5454		1132
0.546		1893
0.5474		735
0.5474		1638
0.5476		1024
0.5476		1697
0.5488		286
0.5488		435
0.5494		346
0.55		1685
0.5506		343
0.5512		878
0.5512		1881
0.5512		1950
0.5514		1962
0.552		1648
0.552		1877
0.552		1917
0.552		1969
0.5526		1771
0.5526		1854
0.553		919
0.5534		1658
0.5534		1889
0.5536		1883
0.5538		787
0.554		1367
0.5542		178
0.5542		1438
0.5542		1747
0.5542		1798
0.5546		1867
0.555		1808
0.5556		1677
0.5562		429
0.5562		1631
0.5572		1364
0.5596		1611
0.5598		811
0.561		1608
0.5742		464
0.5744		805
0.5802		918
0.5836		789
0.5836		1690
0.5856		912
0.5866		574
0.5884		124
0.5884		1965
0.5906		1697
0.5908		1673
0.592		311
0.592		354
0.5952		1669
0.5974		1995
0.5982		1996
0.5998		1860
0.6012		909
0.6032		1259
0.6036		277
0.605		921
0.6054		1935
0.6056		1606
0.6066		1621
0.6076		940
0.608		1297
0.6082		1972
0.6132		1878
0.6136		1608
0.6138		72
0.6148		1244
0.6164		1111
0.6176		1542
0.6186		403
0.6192		1885
0.621		1697
0.6212		1130
0.6216		1976
0.6244		1474
0.625		1687
0.6256		74
0.6266		1970
0.628		1773
0.6282		1024
0.6284		27
0.6286		1306
0.6304		654
0.6314		1736
0.634		1950
0.635		1951
0.6406		1569
0.6422		1520
0.643		1251
0.6436		1293
0.6438		127
0.6474		1729
0.6482		1943
0.649		1786
0.6504		1427
0.6508		529
0.6514		940
0.6516		1677
0.6528		1931
0.6552		1830
0.6578		595
0.6578		1751
0.6594		1999
0.661		1982
0.663		1848
0.6676		1117
0.6678		1617
0.6712		1728
0.6782		55
0.6826		1773
0.6872		1878
0.6906		1667
0.691		776
0.6944		1347
0.6946		1743
0.7002		319
0.7038		1877
0.7114		247
0.7122		1544
0.7144		1861
0.715		1483
0.7188		1708
0.7202		1184
0.7222		40
0.7256		1703
0.7266		561
0.7268		1239
0.727		1114
0.7304		1983
0.7306		1669
0.7308		493
0.7328		1614
0.7328		1928
0.7336		1274
0.7342		255
0.7344		1638
0.7352		170
0.7352		1467
0.7368		1457
0.7378		955
0.7388		306
0.739		1936
0.7402		1957
0.741		919
0.7414		1798
0.7414		1836
0.7418		675
0.742		113
0.7428		1342
0.7428		1763
0.743		915
0.7432		1084
0.7438		1960
0.7444		1764
0.7446		1823
0.7454		555
0.7456		1781
0.7458		1324
0.7464		401
0.7498		300
0.7502		626
0.7502		1875
0.7506		1813
0.7508		1862
0.7512		345
0.7512		1407
0.7524		1971
0.753		1696
0.7536		1966
0.7546		1905
0.7554		106
0.7554		1785
0.7562		1859
0.7574		1871
0.7576		1884
0.7578		1823
0.7642		221
0.7732		315
0.7744		1483
0.7802		1822
0.7858		905
0.7894		195
0.7896		1313
0.7898		63
0.7942		394
0.795		107
0.796		1641
0.7968		12
0.7968		1988
0.797		419
0.7976		1614
0.7978		1881
0.7992		1926
0.8		764
0.8		1954
0.8012		260
0.8016		782
0.802		1765
0.8028		1829
0.8034		455
0.804		1700
0.8044		1770
0.8046		1107
0.8048		1818
0.8052		1943
0.8054		389
0.8054		1512
0.8056		1981
0.806		831
0.806		1725
0.8062		901
0.8062		1357
0.8066		22
0.8068		1855
0.8078		1857
0.8092		1886
0.8096		1304
0.81		740
0.8124		1738
0.8128		378
0.8132		410
0.8134		1308
0.8136		1914
0.8138		1675
0.814		268
0.814		1892
0.8142		1982
0.8144		1752
0.815		143
0.816		1305
0.816		1736
0.8162		1774
0.8168		970
0.8176		1734
0.8184		1741
0.8186		1798
0.8192		1205
0.8212		1943
0.8236		513
0.8292		1041
0.8312		1395
0.8362		1924
0.8366		284
0.838		41
0.8398		529
0.8408		1400
0.841		1070
0.841		1997
0.8462		1840
0.8474		1661
0.8486		911
0.8494		1292
0.8514		952
0.8518		1531
0.852		1872
0.8528		1604
0.8532		1216
0.854		1903
0.8558		1401
0.8568		1606
0.8582		521
0.8584		1879
0.8584		1981
0.8586		1854
0.8594		1859
0.8606		1901
0.8622		1415
0.8634		1850
0.8666		1917
0.868		301
0.8684		1825
0.8686		194
0.872		1043
0.8728		1950
0.8736		255
0.8736		786
0.8756		1083
0.8778		406
0.881		1861
0.8846		1817
0.8872		742
0.8896		457
0.8916		938
0.8944		579
0.8944		729
0.8958		1726
0.896		1830
0.899		1979
0.8994		1612
0.9		1985
0.9002		762
0.9024		561
0.9032		1032
0.9038		679
0.9052		1992
0.9054		212
0.9064		588
0.9078		1657
0.9078		1665
0.9084		774
0.9084		924
0.909		1861
0.9092		1889
0.9098		1980
0.9128		706
0.913		1164
0.9132		1323
0.9142		763
0.9142		1777
0.9152		1648
0.9152		1946
0.9158		356
0.9166		1116
0.917		988
0.9172		832
0.9172		1831
0.9176		891
0.918		1862
0.9192		1783
0.9198		691
0.92		1229
0.9208		1698
0.922		58
0.9224		1767
0.9224		1927
0.9226		990
0.9242		1667
0.9242		1769
0.9264		44
0.9264		829
0.9266		632
0.9268		847
0.927		1850
0.9276		1752
0.9306		1205
0.9306		1604
0.9322		1901
0.9328		1874
0.933		1243
0.936		314
0.9402		506
0.943		1978
0.9446		1606
0.9536		569
0.9574		1913
0.9608		99
0.9642		1196
0.9682		1691
0.9698		1770
0.97		1892
0.9714		715
0.9722		561
0.976		326
0.978		1744
0.9798		1285
0.9802		943
0.9812		548
0.9812		1471
0.9814		1981
0.9818		1632
0.9822		1919
0.9846		1397
0.9846		1722
0.9848		539
0.9864		1011
0.9878		1558
0.988		1150
0.988		1929
0.9914		581
0.9926		1386
0.9928		1674
0.9944		1638
0.9946		1046
0.9946		1117
0.995		712
0.9956		1358
0.9958		1773
0.9968		54
0.9968		1662
0.9982		1864
0.9996		1997
1.0002		1545
1.0004		1975
1.0006		1057
1.0006		1220
1.0006		1703
1.001		355
1.0022		1680
1.0022		1716
1.0026		1539
1.0032		1167
1.0034		1182
1.0046		1387
1.0054		1404
1.0062		53
1.0062		1888
1.0066		1957
1.0068		1547
1.007		1618
1.0078		1801
1.0078		1879
1.008		397
1.0082		1642
1.0082		1720
1.0084		1796
1.0084		1884
1.0102		1304
1.0102		1988
1.0104		16
1.0106		64
1.0106		1735
1.0108		1123
1.0108		1903
1.011		145
1.011		213
1.0112		1700
1.0124		1628
1.0132		684
1.0132		1722
1.0144		271
1.0148		865
1.0156		1907
1.0164		1189
1.0168		1277
1.017		983
1.0172		1051
1.0178		1908
1.0192		1714
1.0196		1896
1.0198		1932
1.0214		427
1.0216		1772
1.023		1693
1.0248		1262
1.0266		1972
1.029		1761
1.0294		1684
1.03		1893
1.0304		1661
1.0312		1323
1.0396		1746
1.0452		419
1.0466		1248
1.0472		16
1.0518		677
1.0548		1081
1.0552		1936
1.0558		1929
1.0562		568
1.0566		1898
1.0594		1733
1.0604		61
1.062		1629
1.063		1027
1.064		1597
1.0642		1334
1.0646		1765
1.065		623
1.065		1527
1.067		1650
1.0678		1739
1.0702		1735
1.0704		1874
1.0712		1948
1.0724		1785
1.0726		1910
1.0774		851
1.0782		571
1.0812		131
1.082		715
1.0826		764
1.085		1767
1.0866		1424
1.087		652
1.0872		1796
1.0878		1809
1.0884		1465
1.0894		443
1.0898		1559
1.0902		1975
1.0908		531
1.091		1622
1.0926		1667
1.094		1165
1.094		1812
1.0944		119
1.0952		979
1.0952		1907
1.0954		548
1.0954		1714
1.0962		1753
1.0964		1874
1.0978		1814
1.0982		1823
1.0984		1220
1.0992		185
1.0998		1719
1.1		1040
1.1		1984
1.1002		945
1.1016		1796
1.1018		1647
1.1026		213
1.1026		1135
1.1026		1969
1.1078		1952
1.1086		1210
1.1096		68
1.1176		551
1.1246		354
1.1258		1290
1.1282		1002
1.1284		803
1.1286		269
1.13		1870
1.1316		388
1.1324		832
1.1328		774
1.1328		1389
1.1336		1792
1.1338		1629
1.1338		1836
1.1344		339
1.1346		1251
1.1346		1878
1.135		538
1.1352		1842
1.1354		1791
1.1362		1675
1.1364		1900
1.1366		1607
1.1372		790
1.1374		1975
1.139		1730
1.1398		84
1.14		1709
1.1404		1645
1.1406		1588
1.1406		1759
1.1416		934
1.1456		492
1.1468		893
1.1484		1815
1.1488		806
1.149		1383
1.1518		1963
1.1524		429
1.1532		1875
1.1542		1896
1.1548		1771
1.1558		1615
1.1562		1766
1.1566		1034
1.1568		1004
1.1586		195
1.159		1730
1.162		1654
1.162		1734
1.1636		1941
1.181		1109
1.1862		135
1.1866		1761
1.1872		1324
1.1902		521
1.193		1814
1.1976		1646
1.1986		1297
1.2004		1795
1.2006		1697
1.2032		815
1.206		1664
1.2076		1612
1.2078		3
1.208		1855
1.2088		963
1.2144		736
1.2186		1487
1.222		494
1.2222		1812
1.2244		584
1.2258		464
1.226		1803
1.2294		1645
1.2306		1774
1.2308		707
1.232		233
1.233		1794
1.234		552
1.234		931
1.2346		687
1.2352		887
1.2352		1982
1.2356		1780
1.2368		1965
1.238		1520
1.238		1968
1.2386		618
1.2386		1655
1.2386		1720
1.239		217
1.2392		1866
1.2396		35
1.2396		1815
1.2398		1379
1.2416		1619
1.2422		386
1.2422		1742
1.2428		1829
1.2434		1991
1.2436		1568
1.2446		1960
1.246		185
1.2466		1112
1.2472		1817
1.2486		1738
1.2506		23
1.2516		891
1.2536		1615
1.254		1940
1.2554		1745
1.257		1837
1.2616		877
1.2736		75
1.2804		1160
1.2868		301
1.2874		1396
1.2904		1865
1.2908		115
1.2912		1625
1.292		637
1.2924		1531
1.2926		247
1.2932		666
1.2944		1638
1.2946		923
1.2958		135
1.2958		258
1.2964		1043
1.2972		1960
1.2974		1669
1.2976		697
1.2978		459
1.298		615
1.2982		1092
1.2982		1174
1.2986		774
1.299		282
1.2994		1322
1.2996		1455
1.2998		562
1.3		917
1.3		1154
1.3		1699
1.3004		1954
1.3006		1687
1.3006		1904
1.3008		71
1.3008		1609
1.3012		679
1.3012		1799
1.3012		1968
1.3012		1999
1.3014		1035
1.3016		1335
1.3018		1664
1.302		1173
1.302		1716
1.3024		616
1.3024		1072
1.3024		1089
1.3024		1710
1.3024		1899
1.3024		1950
1.3026		66
1.3026		844
1.3028		1353
1.3028		1672
1.3028		1941
1.303		1948
1.3032		1607
1.3032		1706
1.3034		401
1.3034		1795
1.3034		1975
1.3036		1281
1.3038		1171
1.304		165
1.304		387
1.304		1039
1.304		1314
1.3042		1749
1.3042		1929
1.3046		1253
1.3046		1711
1.3046		1902
1.3048		694
1.3048		1844
1.3048		1867
1.305		1993
1.3052		1500
1.3052		1876
1.3054		636
1.3054		1533
1.3056		1740
1.3058		315
1.3058		1688
1.3062		1957
1.3064		776
1.3066		1833
1.3068		1792
1.3068		1889
1.3068		1932
1.307		113
1.3072		1873
1.3074		120
1.3074		1851
1.3076		437
1.3076		462
1.3076		1878
1.308		883
1.3082		1743
1.3086		666
1.309		1809
1.309		1858
1.309		1892
1.3092		1910
1.3094		1511
1.3096		1884
1.3104		1937
1.3106		1817
1.3108		1111
1.3168		394
1.3192		1698
1.3274		1989
1.3288		638
1.3334		390
1.3368		1213
1.3398		1955
1.34		498
1.3436		175
1.3456		1857
1.346		836
1.3474		37
1.3492		1824
1.3496		1247
1.3498		1636
1.3498		1923
1.3508		1713
1.3546		735
1.3552		1944
1.3556		1630
1.3574		1919
1.358		1638
1.3652		1804
1.3668		696
1.377		1631
1.3784		1836
1.3796		1416
1.3816		1542
1.383		1828
1.3852		732
1.3874		466
1.388		1786
1.3892		133
1.3892		519
1.3916		1646
1.3918		219
1.3926		526
1.3926		1895
1.3956		483
1.3956		1630
1.3958		42
1.396		1899
1.3988		266
1.3988		333
1.3988		1910
1.4		622
1.4		999
1.4004		1066
1.4006		1863
1.4008		538
1.4034		1601
1.4036		1757
1.4036		1934
1.404		729
1.4042		1871
1.4046		1830
1.4048		1907
1.4056		1577
1.406		796
1.406		1842
1.4062		1942
1.4086		79
1.4092		1872
1.4094		1678
1.4096		1760
1.41		1045
1.4104		591
1.4206		688
1.4234		581
1.425		1702
1.4258		447
1.4288		1613
1.4322		1766
1.4338		603
1.4378		125
1.4396		1486
1.441		723
1.442		1953
1.446		1411
1.4464		4
1.4464		696
1.4472		1771
1.4482		1740
1.4504		1750
1.4506		1807
1.4506		1919
1.4512		1873
1.4514		1697
1.4528		338
1.453		315
1.4546		1489
1.4574		1636
1.4576		1111
1.463		863
1.4636		696
1.4674		714
1.4676		1068
1.4684		1781
1.47		905
1.4712		671
1.4722		1092
1.4738		1906
1.4744		1645
1.4774		63
1.478		1450
1.4792		1842
1.4796		1968
1.4806		750
1.4824		1766
1.4826		1716
1.4838		1357
1.4838		1625
1.486		1985
1.4866		1858
1.4872		926
1.4888		1881
1.4902		982
1.4904		286
1.4914		836
1.494		1829
1.4956		1624
1.4956		1713
1.496		1993
1.4968		82
1.4978		1837
1.4992		1571
1.501		568
1.5018		138
1.5054		1714
1.5054		1862
1.5086		318
1.5098		1688
1.5102		1555
1.5124		157
1.5128		1941
1.5136		767
1.5148		933
1.5162		1603
1.5166		1982
1.518		1199
1.521		1070
1.5212		1276
1.5214		813
1.5224		482
1.5256		1825
1.528		982
1.5286		1760
1.5304		1808
1.5306		1557
1.5324		769
1.5326		1000
1.5346		1922
1.5364		1387
1.5392		389
1.54		1716
1.5408		1849
1.5414		1622
1.5428		1927
1.5436		1793
1.5448		1058
1.5458		1623
1.5472		1557
1.549		1835
1.5528		1908
1.5532		1286
1.556		1863
1.56		359
1.5612		465
1.5768		1746
1.5778		1439
1.579		821
1.579		1929
1.5792		885
1.5832		1695
1.5866		1687
1.5908		1037
1.5948		230
1.5954		1601
1.6012		1240
1.6036		993
1.6062		1588
1.6078		1959
1.6088		343
1.609		1610
1.6096		1922
1.6098		308
1.6102		186
1.611		1895
1.6116		1284
1.612		1056
1.613		1606
1.614		462
1.6164		1993
1.6166		1870
1.617		218
1.6178		1999
1.6196		1407
1.6202		133
1.6204		286
1.6226		1978
1.623		1889
1.6252		1790
1.6252		1802
1.6254		1939
1.6258		1376
1.626		577
1.6278		1808
1.6302		1724
1.6306		193
1.6306		1863
1.6332		1966
1.634		1870
1.6354		183
1.6356		1798
1.636		858
1.6396		367
1.6404		1505
1.645		1645
1.6478		228
1.6488		30
1.6514		922
1.653		1985
1.6538		39
1.656		1575
1.6584		1368
1.6588		1212
1.6606		1170
1.6632		1068
1.6638		1164
1.6644		1615
1.6646		1507
1.6646		1642
1.6646		1882
1.667		1620
1.6672		813
1.6672		865
1.6672		1057
1.6674		676
1.6674		1810
1.6686		864
1.6686		1605
1.6696		1284
1.6696		1880
1.6704		1155
1.6704		1902
1.6704		1979
1.6708		1468
1.6714		1884
1.6714		1975
1.6722		1655
1.6724		24
1.6728		1730
1.6734		1453
1.6734		1775
1.6736		1675
1.6738		1105
1.6738		1823
1.6744		935
1.6744		1619
1.6746		76
1.6746		1341
1.675		1767
1.675		1988
1.6752		177
1.6758		1500
1.6764		1773
1.6766		637
1.677		1682
1.6772		1672
1.6774		1612
1.6788		1870
1.679		1736
1.679		1755
1.6796		233
1.6808		125
1.6822		234
1.6828		1798
1.6844		1609
1.6858		1974
1.686		63
1.686		751
1.6868		1576
1.6872		1994
1.6882		1043
1.689		628
1.6928		464
1.6958		487
1.6972		1780
1.6976		1853
1.7008		1703
1.7038		1834
1.7096		1708
1.7222		213
1.7222		1392
1.729		786
1.729		840
1.7308		565
1.7326		1987
1.734		1303
1.735		1951
1.7376		500
1.7378		1290
1.7382		1304
1.7394		719
1.7398		1986
1.7424		1967
1.7426		1851
1.7426		1889
1.743		1850
1.7436		2
1.7444		1865
1.745		1947
1.7452		1530
1.7458		1962
1.7462		1281
1.7466		1225
1.7488		1116
1.749		1235
1.7496		807
1.7498		1754
1.7518		577
1.7526		1078
1.753		1945
1.7534		1643
1.754		792
1.7546		693
1.756		466
1.7564		1850
1.7572		1613
1.7574		1179
1.7582		589
1.7586		710
1.7588		120
1.7592		299
1.7594		1700
1.7594		1937
1.7596		737
1.7598		1172
1.76		833
1.7614		794
1.7622		551
1.7622		943
1.7626		1774
1.763		1854
1.7632		1761
1.7634		878
1.7634		1365
1.7636		1620
1.7638		1645
1.7638		1693
1.764		1602
1.7644		732
1.7644		1056
1.7648		469
1.7648		1773
1.7652		1850
1.7652		1864
1.7656		1720
1.7658		1547
1.7658		1893
1.766		407
1.766		1613
1.7662		1704
1.7662		1865
1.7664		514
1.7664		1649
1.7664		1868
1.7668		1322
1.7676		1559
1.7676		1878
1.7678		1866
1.7678		1885
1.7688		1630
1.7688		1943
1.769		682
1.77		1950
1.7706		1741
1.7708		1672
1.7708		1677
1.7722		1633
1.7724		1270
1.7726		1787
1.7736		1951
1.774		1479
1.7744		1790
1.7754		1770
1.7906		979
1.7946		1322
1.795		74
1.8014		1819
1.805		1272
1.8056		370
1.8056		709
1.8064		89
1.8078		578
1.8104		339
1.8106		265
1.8108		1882
1.8112		1434
1.8116		1746
1.8118		1731
1.8132		1776
1.8136		1612
1.8138		1824
1.8138		1853
1.8144		212
1.8152		1833
1.8154		1800
1.8174		609
1.819		1387
1.8196		1576
1.821		1724
1.8212		1825
1.8214		1848
1.822		814
1.8222		1902
1.8242		1803
1.8246		1861
1.8262		1652
1.828		1250
1.8296		1710
1.8316		225
1.8358		749
1.8364		1738
1.8404		1987
1.8518		1074
1.8526		1724
1.8546		1911
1.8674		1278
1.8684		1355
1.8694		157
1.8718		358
1.8726		1443
1.8752		1619
1.8756		1602
1.8762		1814
1.8764		1637
1.8764		1775
1.8768		1255
1.877		376
1.877		503
1.877		1224
1.877		1286
1.8772		1939
1.8772		1990
1.8774		1721
1.8786		1892
1.8794		678
1.8794		1769
1.8802		105
1.8804		266
1.8804		1665
1.8806		483
1.8808		1913
1.881		15
1.8812		1806
1.8814		1890
1.8814		1999
1.8818		1896
1.8828		969
1.8834		1690
1.8838		301
1.8838		423
1.8838		1379
1.8852		224
1.8858		1628
1.8864		1942
1.8868		172
1.8868		1735
1.887		917
1.8872		1009
1.8872		1936
1.8874		1968
1.8876		1695
1.8878		1360
1.8886		80
1.8886		1841
1.8892		1631
1.8898		163
1.8898		1729
1.8914		683
1.8916		837
1.8916		1658
1.8922		1430
1.8934		1642
1.8936		1075
1.8954		1711
1.897		317
1.897		388
1.8972		1636
1.8988		1695
1.9002		824
1.901		1350
1.9022		665
1.9042		1159
1.9046		1757
1.9058		1063
1.9066		1906
1.909		29
1.9118		48
1.9166		955
1.9184		1688
1.9216		1182
1.923		1615
1.925		528
1.926		1219
1.9272		1041
1.928		340
1.928		566
1.9292		1979
1.9304		1936
1.931		1730
1.9334		1687
1.9344		842
1.9356		1829
1.9364		697
1.9364		1000
1.9364		1303
1.9368		1957
1.9374		1642
1.9388		1896
1.9394		1
1.9396		1664
1.9404		1458
1.9406		692
1.9422		400
1.9446		1613
1.9464		128
1.9472		423
1.9476		1937
1.948		1714
1.95		1172
1.9502		1275
1.9506		1788
1.9518		1669
1.9528		1969
1.953		1973
1.9568		1395
1.9576		936
1.9604		1795
1.962		980
1.9626		1487
1.963		697
1.9658		1365
1.9664		1755
1.9676		1858
1.9688		1154
1.9728		1374
1.9742		517
1.9742		636
1.9764		1690
1.979		1773
1.9808		432
1.9808		987
1.983		518
1.984		777
1.9848		1711
1.985		1013
1.9852		948
1.9854		1065
1.9876		297
1.9878		1309
1.9886		512
1.989		950
1.9892		1972
1.9902		268
1.9906		1833
1.9908		452
1.9908		1074
1.991		132
1.9916		1969
1.9918		481
1.9918		1019
1.9918		1358
1.9922		1660
1.9926		1077
1.9926		1840
1.9926		1947
1.9932		1741
1.9938		1645
1.9942		1956
1.9942		1997
1.9944		77
1.9944		1466
1.995		430
1.9954		1894
1.9958		909
1.9962		1823
1.9968		1760
1.9968		1798
1.997		1933
1.9972		1737
1.9974		1950
1.998		1621
1.9984		1716
1.9984		1981
1.9986		1719
1.9988		204
1.999		987
2		249
2.0008		134
2.0008		1673
2.001		1848
2.0014		1759
2.0026		1897
2.0046		764
2.0048		1815
2.005		15
2.0074		1216
2.009		1470
2.0152		773
2.0204		1718
2.0226		1712
2.0292		1706
2.0308		1974
2.031		1688
2.032		1835
2.0336		919
2.0522		376
2.0568		1139
2.0578		1184
2.0584		1639
2.0604		138
2.0638		1306
2.0644		1807
2.0652		846
2.0656		1869
2.066		923
2.066		1688
2.067		1374
2.0674		1980
2.068		1717
2.068		1923
2.0688		1638
2.0698		552
2.0712		1848
2.0714		1896
2.0718		1955
2.0722		297
2.0722		1222
2.0728		1778
2.0746		1803
2.0754		1634
2.076		493
2.0768		914
2.0768		1810
2.077		1929
2.0782		1907
2.079		1970
2.081		42
2.081		1911
2.0936		285
2.0986		1107
2.1014		1230
2.1024		1741
2.103		393
2.1048		1109
2.1064		565
2.1072		1774
2.1086		629
2.109		30
2.112		1734
2.1122		1112
2.1124		1678
2.113		1889
2.113		1954
2.1132		453
2.1132		1881
2.1152		503
2.1152		1840
2.1154		1866
2.1158		1716
2.1158		1761
2.1182		1791
2.1204		1741
2.1214		1736
2.122		744
2.1232		1661
2.146		592
2.147		606
2.147		1902
2.1512		1975
2.1524		1794
2.1538		1595
2.1556		803
2.1558		1054
2.1584		1295
2.16		895
2.1612		575
2.1622		1299
2.1654		371
2.1658		1841
2.1662		996
2.167		1795
2.1674		1809
2.168		1912
2.1686		1532
2.169		1291
2.1692		1766
2.1694		1612
2.17		1600
2.1712		786
2.1714		1885
2.1718		1813
2.1726		1937
2.1732		1102
2.1732		1676
2.1734		313
2.1734		1108
2.1754		1779
2.1756		1602
2.1768		1615
2.1772		1611
2.1796		58
2.1796		946
2.183		1056
2.1836		320
2.1854		603
2.1868		616
2.1868		1604
2.1888		1837
2.1902		1885
2.1908		1595
2.191		1884
2.1912		1
2.1916		1823
2.1928		1948
2.1996		1669
2.2004		1807
2.2016		1786
2.2048		1687
2.2056		1760
2.2078		1194
2.208		592
2.2138		1764
2.214		1963
2.231		898
2.2312		1805
2.238		1526
2.2392		1996
2.2404		1226
2.242		0
2.2448		1609
2.2474		1501
2.2506		778
2.254		1905
2.2544		1109
2.2546		259
2.2552		1874
2.2576		1966
2.26		1914
2.2606		1865
2.2622		1813
2.2632		285
2.268		1627
2.273		1972
2.2848		319
2.2872		853
2.29		253
2.2912		1947
2.293		1467
2.2938		1770
2.2948		1373
2.295		916
2.2952		515
2.2978		804
2.298		1500
2.3002		1986
2.3004		219
2.301		24
2.301		1647
2.3012		1108
2.3014		1967
2.3016		1445
2.302		771
2.302		1676
2.3028		107
2.3028		696
2.3032		1153
2.3034		1551
2.3034		1829
2.3036		1586
2.3044		1666
2.3048		338
2.3048		864
2.305		1916
2.3054		1823
2.3056		1812
2.306		37
2.306		1811
2.3066		1613
2.3066		1844
2.3066		1937
2.3068		1734
2.3072		1802
2.3072		1820
2.3072		1862
2.3074		1994
2.3078		791
2.308		723
2.308		1553
2.308		1834
2.3082		510
2.3082		1779
2.3096		506
2.3098		1894
2.311		33
2.311		329
2.3116		1060
2.3116		1939
2.3124		1161
2.3132		1423
2.3138		477
2.3138		1299
2.3144		1898
2.3148		1031
2.3152		1879
2.3154		711
2.3162		952
2.3172		1812
2.3184		1983
2.3192		27
2.3194		1348
2.32		374
2.32		1854
2.3204		1191
2.3208		969
2.321		1688
2.3224		1971
2.3226		1878
2.3238		1795
2.325		1660
2.327		1669
2.3286		1988
2.3386		1313
2.3408		747
2.3422		1628
2.3444		347
2.3472		786
2.348		241
2.353		1775
2.355		1208
2.3568		670
2.3574		158
2.3582		948
2.3584		731
2.3608		1449
2.361		295
2.3618		1796
2.362		97
2.3622		1512
2.3624		1714
2.3624		1953
2.3634		1380
2.3642		1813
2.365		1617
2.3652		1792
2.3664		1888
2.3666		1518
2.3666		1962
2.367		560
2.3672		165
2.3676		1789
2.3682		1794
2.3688		1768
2.3696		387
2.3702		1864
2.371		148
2.3712		663
2.3712		1887
2.3714		778
2.3728		1666
2.3732		1369
2.3744		1907
2.3758		1874
2.378		98
2.378		1797
2.3782		1653
2.381		966
2.3816		1940
2.382		1802
2.3856		1857
2.3936		1259
2.3972		1981
2.4106		1184
2.4116		1534
[truncated: 12,765 more rows]
