# Supplementary material for: Memory consolidation and improvement by synaptic tagging and capture in recurrent neural networks
Source: Commun Biol. 2021 Mar 3;4:275. doi: 10.1038/s42003-021-01778-y (PMC7977149; doi:10.1038/s42003-021-01778-y)
Supplement: Supplementary file 4 — Supplementary Data 2 [file 42003_2021_1778_MOESM4_ESM.zip › Figure 3f/Control stim/20-04-23_18-39-05_spike_raster.txt]

0.0204		739
0.0288		1772
0.033		1786
0.0368		756
0.0372		1222
0.04		1684
0.044		1947
0.0452		1738
0.0458		97
0.051		1483
0.0522		1117
0.0544		1788
0.0552		1224
0.0558		1178
0.0564		829
0.058		443
0.0592		1911
0.0622		1820
0.0622		1924
0.0628		1396
0.063		1354
0.0642		1636
0.0658		423
0.0662		1642
0.0662		1957
0.0666		1895
0.067		847
0.0674		1962
0.0682		1271
0.0686		1741
0.0702		581
0.0702		1903
0.0712		1605
0.0722		1988
0.0758		1910
0.0762		1431
0.0766		1838
0.0772		1908
0.0806		1434
0.081		1261
0.0832		242
0.088		1386
0.0892		712
0.0898		1566
0.093		594
0.0932		1040
0.0948		1984
0.096		812
0.0966		387
0.0968		393
0.0968		670
0.0968		1801
0.0972		1806
0.0996		1928
0.1004		1756
0.1006		607
0.101		1169
0.101		1629
0.101		1634
0.101		1726
0.1016		1655
0.1022		1468
0.1028		1992
0.103		1630
0.1034		900
0.1034		1730
0.1054		1818
0.1058		1431
0.106		1612
0.106		1626
0.1064		1750
0.1092		1702
0.1114		1821
0.1138		1246
0.1142		613
0.118		825
0.1216		1926
0.1224		233
0.1224		787
0.1244		1650
0.1278		1249
0.1296		1869
0.1324		1908
0.1328		1757
0.1376		402
0.139		1746
0.1392		1946
0.14		121
0.1438		1962
0.1492		364
0.1512		381
0.153		1143
0.1554		1259
0.1564		1779
0.161		1547
0.1612		1606
0.1622		301
0.1632		1082
0.1634		1670
0.165		1597
0.1662		994
0.1686		1389
0.1698		608
0.1698		1726
0.17		1663
0.171		1401
0.1712		1684
0.1712		1895
0.1714		146
0.1728		1906
0.1736		1692
0.1744		1665
0.1748		1659
0.175		1907
0.1756		339
0.1756		892
0.1758		1761
0.1764		1356
0.1788		1955
0.179		997
0.1794		1560
0.1796		1301
0.1824		761
0.1832		1741
0.1846		1651
0.1846		1710
0.1846		1976
0.1848		1943
0.1852		1691
0.1858		1815
0.1864		840
0.1886		223
0.1906		1837
0.1912		1697
0.1928		1587
0.195		808
0.1954		1347
0.1984		284
0.2002		597
0.2006		287
0.202		1732
0.2034		1734
0.2036		1372
0.204		1728
0.206		1620
0.2074		1810
0.2086		8
0.21		1783
0.2136		102
0.2174		1049
0.2262		1661
0.2298		928
0.233		1415
0.2346		1242
0.235		1005
0.2362		28
0.2368		688
0.2382		1012
0.2398		1354
0.2404		1668
0.2408		1615
0.2414		836
0.242		1890
0.2422		1636
0.2424		1845
0.2426		1753
0.2428		1712
0.243		1656
0.243		1882
0.2434		1714
0.2436		70
0.2452		1826
0.2454		1247
0.2458		1060
0.2478		1868
0.2484		628
0.2486		1799
0.2494		995
0.2506		833
0.2506		1804
0.2512		246
0.253		1238
0.2536		942
0.254		1735
0.2548		476
0.2552		1840
0.257		1547
0.2582		1992
0.2584		1813
0.263		937
0.2638		1903
0.2646		586
0.2656		659
0.2684		1645
0.2692		676
0.2702		1673
0.2714		1942
0.272		304
0.274		259
0.2762		339
0.2792		1775
0.2804		1950
0.2808		81
0.2836		188
0.2842		438
0.2848		294
0.2862		1651
0.2868		939
0.2874		1139
0.2876		1996
0.2896		1761
0.2924		1778
0.2928		1745
0.2932		1193
0.2942		1860
0.2944		1918
0.2962		452
0.2964		283
0.2964		1738
0.2972		108
0.2972		1187
0.2992		1600
0.3014		1236
0.3014		1947
0.3016		1736
0.3042		1146
0.3042		1856
0.3048		1934
0.3066		1798
0.3088		342
0.3094		1698
0.3102		551
0.3116		1203
0.313		1822
0.3148		1152
0.3184		119
0.3188		1924
0.3244		1130
0.3254		638
0.3286		192
0.3294		622
0.3294		946
0.3324		1612
0.3336		1722
0.334		1160
0.3342		1797
0.3348		1735
0.3376		1137
0.338		482
0.3382		1880
0.3384		1854
0.3388		605
0.339		868
0.341		749
0.3426		1158
0.3428		1725
0.3432		1947
0.3432		1963
0.3434		1376
0.3436		1643
0.3442		438
0.3442		1888
0.3448		1617
0.3452		639
0.3454		1909
0.3462		1743
0.3466		1769
0.3468		1183
0.3472		1442
0.3472		1899
0.3474		425
0.3486		1892
0.3492		1758
0.3496		1908
0.35		474
0.3508		1626
0.3512		1636
0.3518		1955
0.3524		1945
0.3534		1742
0.3586		1621
0.3606		1022
0.361		604
0.3614		924
0.366		1695
0.3676		1741
0.374		576
0.3798		1949
0.3916		1965
0.393		1907
0.394		144
0.396		1812
0.3964		1342
0.3968		1036
0.3996		1215
0.4014		661
0.4038		1003
0.4038		1697
0.4044		1019
0.4064		1368
0.407		1746
0.4072		972
0.4072		1049
0.4084		1975
0.4088		1781
0.4092		1672
0.4096		1707
0.4104		1651
0.4104		1788
0.4114		86
0.4122		905
0.4124		1263
0.4128		144
0.4136		1665
0.4136		1748
0.416		1793
0.4168		486
0.4176		1747
0.4196		1835
0.4204		894
0.4212		1603
0.4234		1693
0.4234		1844
0.425		1839
0.4402		912
0.444		1319
0.4444		1452
0.445		564
0.4456		197
0.446		487
0.4474		1340
0.4494		552
0.4516		1646
0.4522		1936
0.453		326
0.453		1736
0.453		1860
0.4532		350
0.4532		1986
0.454		1837
0.4548		1868
0.455		1497
0.4552		1863
0.4554		230
0.4554		1343
0.4556		1960
0.4586		1525
0.4598		1767
0.4614		1937
0.4614		1965
0.4622		1279
0.463		442
0.4638		730
0.4674		1284
0.4702		1136
0.4766		1729
0.4776		1704
0.4778		1679
0.4794		1833
0.481		1105
0.4828		1335
0.4844		1612
0.485		1792
0.4876		1438
0.4906		1147
0.491		815
0.4946		1811
0.495		65
0.497		1722
0.4976		1737
0.4994		473
0.5006		1022
0.501		994
0.5028		1826
0.5048		1856
0.505		646
0.507		1719
0.5074		1034
0.5088		296
0.5098		1442
0.5108		1809
0.514		525
0.514		1812
0.5144		1943
0.5154		1687
0.5162		1689
0.518		1082
0.5194		715
0.5204		1197
0.5212		475
0.5242		92
0.5246		997
0.5252		1538
0.5256		1973
0.528		1997
0.5282		1672
0.5294		196
0.5294		1952
0.5296		1751
0.53		249
0.53		1666
0.5304		1675
0.5304		1976
0.5308		1872
0.531		1819
0.5314		1805
0.5316		1949
0.5348		1784
0.535		1641
0.5362		1906
0.5364		1649
0.5372		693
0.5408		1807
0.543		1698
0.544		880
0.547		1996
0.5532		139
0.563		1506
0.5644		182
0.568		620
0.571		1900
0.5718		1718
0.574		1422
0.5758		891
0.5778		1166
0.5782		1434
0.5788		1418
0.5788		1617
0.5792		678
0.5806		1450
0.5812		408
0.5818		1484
0.5826		1482
0.5826		1715
0.5828		1867
0.5844		1888
0.5852		412
0.5856		1454
0.5856		1625
0.5862		1575
0.5862		1653
0.5864		1604
0.587		990
0.5874		915
0.5874		1944
0.5874		1992
0.5886		339
0.589		1571
0.589		1784
0.5896		1030
0.5896		1985
0.5902		1831
0.5906		1217
0.591		1981
0.5912		1714
0.5914		892
0.5922		1376
0.5926		1827
0.5938		1070
0.5938		1669
0.594		1228
0.5942		727
0.5942		1704
0.5946		1517
0.5946		1658
0.5946		1917
0.5948		1928
0.595		1672
0.5952		38
0.5954		1663
0.5956		1604
0.5956		1636
0.5958		1753
0.5962		1738
0.5964		1916
0.597		1718
0.5972		1545
0.6002		1955
0.6004		1742
0.6012		1797
0.629		336
0.6336		1847
0.642		1377
0.645		1486
0.648		978
0.6488		1445
0.6498		1810
0.6508		410
0.6524		1241
0.6532		3
0.6536		658
0.6538		1706
0.6542		1889
0.6544		1416
0.6544		1860
0.655		1283
0.6566		1881
0.6572		1901
0.6574		397
0.6586		1346
0.6588		1944
0.6588		1973
0.659		502
0.6592		1762
0.6594		1964
0.6596		1766
0.6598		732
0.6598		1970
0.6598		1995
0.66		181
0.66		1531
0.6602		1900
0.6604		1852
0.6608		1862
0.6614		1947
0.6618		1958
0.6618		1980
0.662		1171
0.6636		923
0.6638		1315
0.665		613
0.665		1577
0.666		747
0.666		1283
0.667		1993
0.669		1951
0.669		1957
0.6696		1767
0.6696		1831
0.671		1269
0.6712		1024
0.6714		304
0.6714		1825
0.6716		1518
0.6748		933
0.6774		638
0.682		40
0.6836		1738
0.6886		1751
0.6892		1172
0.6892		1669
0.6896		1039
0.6902		13
0.6966		1940
0.6992		406
0.6992		1964
0.701		799
0.7032		1398
0.7048		83
0.7052		86
0.7086		358
0.7088		1002
0.71		1670
0.71		1834
0.7114		39
0.7116		1036
0.7116		1654
0.7126		910
0.7134		818
0.7148		1895
0.7154		1725
0.716		1761
0.7166		427
0.7166		1889
0.7174		1983
0.7192		1665
0.7192		1977
0.7198		1608
0.7204		91
0.721		1939
0.7214		1787
0.7278		301
0.7326		1859
0.734		1133
0.7348		270
0.7354		246
0.736		820
0.7384		1825
0.739		1301
0.74		1602
0.7422		1371
0.744		1903
0.7446		1424
0.745		634
0.7452		1705
0.746		970
0.7464		1895
0.747		1807
0.7494		1759
0.7494		1878
0.7498		1820
0.751		1958
0.7512		1943
0.7514		705
0.753		1387
0.7584		1464
0.7586		1354
0.764		820
0.7664		1403
0.7674		1067
0.7682		1860
0.7684		856
0.7696		71
0.7716		1889
0.7728		786
0.7734		630
0.7734		1815
0.774		1659
0.7752		169
0.7758		1667
0.7764		1790
0.777		1506
0.7772		1682
0.7772		1822
0.779		120
0.7796		1356
0.7804		1180
0.783		836
0.7856		1725
0.7856		1885
0.7866		848
0.787		1697
0.7874		1788
0.7882		1600
0.7894		980
0.7908		1710
0.7916		735
0.7926		565
0.7928		1631
0.7932		289
0.794		882
0.7988		1661
0.8004		116
0.8018		1666
0.8036		1098
0.8068		517
0.8072		1137
0.8082		1814
0.8086		1933
0.809		199
0.809		1637
0.8094		1863
0.8108		1796
0.811		612
0.8112		1976
0.8126		1397
0.8164		1949
0.8166		1718
0.8174		76
0.8198		641
0.8214		1685
0.823		1387
0.8234		768
0.8304		282
0.8332		753
0.8344		1089
0.8354		1890
0.8374		906
0.8376		694
0.8382		1623
0.8408		1943
0.8412		1580
0.8444		1761
0.8468		782
0.8472		1629
0.8482		854
0.849		1926
0.85		1471
0.8514		217
0.8522		1863
0.8546		654
0.8558		600
0.8558		925
0.8568		1606
0.8576		827
0.8586		1476
0.8606		1860
0.8618		1614
0.8644		1386
0.866		1937
0.8674		435
0.8676		1046
0.8684		1700
0.8688		1634
0.8694		1970
0.87		1448
0.8708		1696
0.8708		1801
0.871		211
0.8724		1746
0.8728		1691
0.8732		1291
0.8744		1701
0.8748		1857
0.8752		1943
0.8756		747
0.8758		1860
0.8764		1320
0.8772		626
0.8774		1724
0.8802		1830
0.8828		1941
0.8832		540
0.8834		1747
0.8866		1009
0.8934		823
0.8936		602
0.903		1893
0.9086		954
0.9088		744
0.9098		312
0.9102		477
0.914		1765
0.914		1876
0.9142		229
0.9146		454
0.9162		882
0.9162		1580
0.9164		244
0.9166		831
0.9168		1535
0.9168		1656
0.917		1917
0.9182		980
0.9184		1971
0.9186		1004
0.92		740
0.9208		1725
0.9212		781
0.9214		1561
0.9218		1778
0.922		1642
0.9222		1641
0.9222		1771
0.9224		773
0.9224		1625
0.9226		407
0.9226		1663
0.9226		1773
0.9226		1862
0.923		1384
0.9232		1962
0.9234		1838
0.9234		1929
0.9236		573
0.924		1790
0.9242		621
0.9242		1681
0.9242		1853
0.9242		1886
0.9242		1948
0.9246		704
0.9246		1672
0.9252		1832
0.9256		1648
0.9258		1919
0.9264		1323
0.9286		916
0.9314		55
0.9328		125
0.9342		1829
0.9348		1802
0.9354		170
0.9362		1967
0.939		1862
0.9464		510
0.9652		1660
0.9738		1900
0.9756		701
0.9764		1289
0.9786		44
0.9824		38
0.984		1619
0.9862		385
0.9866		1396
0.987		1475
0.987		1981
0.9884		1769
0.9902		1849
0.9906		968
0.9906		1914
0.9908		1758
0.991		212
0.9914		1504
0.9918		1929
0.9918		1954
0.9952		1967
0.9956		432
0.9964		1022
0.9964		1597
0.9974		1916
0.9982		213
0.9992		1893
1.0014		1941
1.002		556
1.002		1129
1.003		1713
1.008		226
1.0126		834
1.0134		1883
1.0142		1496
1.0162		1970
1.0196		1070
1.0198		1360
1.0236		52
1.0244		1780
1.026		356
1.026		1849
1.0264		1983
1.0272		1748
1.0274		1915
1.0298		968
1.0304		1607
1.0336		1946
1.0462		146
1.0534		1082
1.056		912
1.0578		1504
1.0596		1937
1.0612		1138
1.0614		1764
1.0628		1463
1.0634		321
1.0648		458
1.0656		1754
1.066		388
1.067		236
1.0682		935
1.0684		1797
1.0698		1811
1.07		322
1.07		1981
1.0706		1670
1.0718		1620
1.072		1978
1.0728		1743
1.075		1642
1.0752		942
1.0762		1938
1.0786		576
1.0788		1635
1.0792		1063
1.0796		859
1.0814		772
1.082		1969
1.0824		369
1.0826		358
1.0828		1713
1.083		1452
1.0836		1895
1.0868		1681
1.0884		1728
1.0896		970
1.0924		1294
1.0924		1677
1.0936		494
1.0962		1893
1.0974		919
1.101		741
1.102		1669
1.103		1829
1.1102		920
1.1104		1291
1.1124		1308
1.1148		447
1.1152		1849
1.1156		527
1.116		1820
1.1194		1736
1.1206		1550
1.1212		1252
1.1222		1032
1.1224		1637
1.123		69
1.1234		1860
1.124		1485
1.124		1757
1.1246		1276
1.1248		1732
1.1254		1503
1.1256		1306
1.1278		1064
1.1278		1611
1.128		488
1.128		1604
1.1282		1527
1.1284		812
1.1288		601
1.129		707
1.1298		1746
1.13		1744
1.1304		1158
1.1306		1146
1.1306		1640
1.1324		1766
1.1328		1705
1.1328		1715
1.1328		1949
1.133		1902
1.1334		1654
1.1334		1718
1.134		1665
1.1342		1690
1.1348		750
1.1348		1038
1.135		392
1.1358		1907
1.136		1893
1.137		1703
1.1384		1687
1.1394		1744
1.1402		1636
1.1406		436
1.1416		1610
1.1426		345
1.1466		293
1.1498		1900
1.1514		1827
1.1588		483
1.1678		333
1.1688		503
1.169		1751
1.1724		964
1.1776		1897
1.178		1111
1.178		1589
1.1812		1011
1.182		1852
1.185		1342
1.185		1979
1.1858		1892
1.187		1513
1.1872		1774
1.1884		1675
1.1894		1432
1.1908		216
1.1916		1841
1.1926		1976
1.1938		83
1.1938		123
1.1944		1729
1.1946		1889
1.1948		1767
1.195		1792
1.1972		1156
1.1986		623
1.2046		1105
1.2056		1335
1.2078		905
1.209		75
1.2096		1728
1.21		1651
1.2128		1790
1.2132		1872
1.2134		1634
1.2144		665
1.217		1422
1.2172		1815
1.2178		1825
1.2184		1902
1.2222		1755
1.223		1189
1.2238		1924
1.2252		263
1.2276		715
1.2292		1925
1.2298		445
1.2362		1939
1.2378		1329
1.2408		28
1.2408		405
1.2418		217
1.2418		1089
1.2428		1741
1.2432		1779
1.2454		1384
1.2472		1960
1.2492		1815
1.2496		1703
1.2498		807
1.252		1629
1.252		1787
1.2522		1771
1.2542		1495
1.2554		1576
1.2602		1278
1.261		301
1.2618		57
1.2628		1049
1.2628		1533
1.2632		862
1.266		1198
1.2672		137
1.2672		1040
1.2676		117
1.2676		1869
1.2678		1679
1.269		1660
1.2696		1992
1.2706		1975
1.2708		1930
1.2716		431
1.272		141
1.272		306
1.272		1668
1.272		1695
1.272		1857
1.2722		471
1.2722		1637
1.2734		475
1.2734		1951
1.2736		1837
1.2736		1890
1.274		1267
1.2742		1455
1.275		1672
1.275		1898
1.2756		1932
1.277		718
1.2774		1826
1.278		726
1.2798		1749
1.2808		206
1.2812		1620
1.282		1677
1.2854		313
1.289		1254
1.2932		1870
1.3068		1963
1.3134		1798
1.315		737
1.3198		246
1.3228		338
1.3258		278
1.327		1422
1.3278		622
1.3288		1021
1.3298		1621
1.331		446
1.3318		155
1.3318		1890
1.3318		1978
1.332		863
1.3326		171
1.3332		75
1.3336		476
1.3338		406
1.3342		1966
1.3344		563
1.335		1738
1.3352		1641
1.3358		1761
1.3364		1661
1.3364		1704
1.3366		1696
1.3368		1781
1.337		1647
1.337		1751
1.3372		271
1.3374		957
1.3378		1615
1.338		1730
1.338		1861
1.3388		1543
1.339		1640
1.3392		1666
1.3396		1829
1.3416		1699
1.342		1936
1.3458		1761
1.35		1999
1.3512		286
1.354		1077
1.3664		1632
1.3668		318
1.3704		395
1.3728		1779
1.375		392
1.376		1748
1.3838		1592
1.391		141
1.3916		1882
1.3938		750
1.3962		497
1.3974		1856
1.3982		6
1.3982		637
1.3994		1516
1.4026		911
1.4026		1866
1.4032		1626
1.4036		1819
1.404		427
1.4042		1692
1.4046		300
1.4062		1224
1.4062		1913
1.4064		1817
1.4074		457
1.4078		921
1.4086		1570
1.4088		1812
1.4088		1961
1.4098		1621
1.4112		682
1.4116		1842
1.412		206
1.412		1657
1.4122		380
1.4126		1805
1.4132		1962
1.4148		232
1.415		1756
1.4178		251
1.4184		1777
1.4192		1749
1.4206		1907
1.4216		990
1.422		940
1.424		1648
1.429		74
1.4292		1671
1.4302		434
1.4316		1684
1.4368		1195
1.4382		808
1.4438		114
1.4444		1286
1.4448		1531
1.4466		1635
1.4474		1878
1.4476		665
1.4482		487
1.4482		1879
1.4486		1786
1.4488		142
1.4494		857
1.451		1565
1.452		1733
1.452		1881
1.4524		700
1.4524		1604
1.454		1662
1.4552		149
1.4554		1633
1.4556		1762
1.456		884
1.4572		715
1.458		1719
1.4602		523
1.461		1872
1.4612		1027
1.4616		1755
1.4618		1046
1.4622		1917
1.4646		547
1.466		626
1.4662		1547
1.4672		17
1.4696		756
1.47		1630
1.4702		1953
1.4704		1751
1.4708		1615
1.4716		1181
1.4736		1839
1.4746		1311
1.4746		1824
1.4748		515
1.475		1846
1.4758		1117
1.4758		1801
1.4826		363
1.483		1608
1.4836		355
1.4846		697
1.4848		965
1.4868		1179
1.487		180
1.4886		725
1.489		1176
1.4898		1199
1.4914		1690
1.4924		1611
1.4924		1775
1.4926		1636
1.4936		1760
1.4938		1670
1.4942		1777
1.4942		1929
1.4944		1719
1.4944		1935
1.4946		1759
1.4948		1981
1.4958		444
1.5022		1429
1.5156		260
1.516		1628
1.5162		1979
1.5272		1124
1.529		155
1.5376		1638
1.5384		472
1.5408		123
1.5408		916
1.5438		479
1.5446		1794
1.5448		186
1.545		1996
1.5456		523
1.5466		1967
1.5468		60
1.548		1632
1.5486		1224
1.5488		1608
1.5512		1577
1.5514		684
1.5518		1716
1.5522		1789
1.5524		701
1.5528		1799
1.5534		1044
1.5544		1296
1.5556		1890
1.5558		840
1.5564		1232
1.5564		1743
1.5566		1717
1.557		574
1.5578		1021
1.5586		613
1.5586		1660
1.5586		1913
1.56		1750
1.5604		285
1.5608		1897
1.5612		1822
1.5614		1823
1.5622		328
1.5632		1860
1.5634		1680
1.5634		1758
1.5638		413
1.5646		1788
1.5662		1906
1.5682		1915
1.5718		1964
1.5744		1288
1.5888		1986
1.5902		1081
1.5908		1589
1.591		1302
1.5922		1829
1.5958		1653
1.596		1734
1.5994		1171
1.6		1990
1.601		259
1.6022		1753
1.6034		1256
1.6044		151
1.6086		14
1.6094		1610
1.6096		1726
1.61		1979
1.6106		1909
1.6112		1697
1.6116		1221
1.612		626
1.6122		532
1.617		1798
1.6226		540
1.6248		1742
1.625		218
1.6254		1018
1.6264		655
1.6274		1224
1.6298		1930
1.63		700
1.63		1741
1.6314		1656
1.6314		1725
1.6314		1887
1.6318		1099
1.6318		1664
1.633		1538
1.6332		1762
1.6338		1690
1.634		1401
1.635		285
1.6356		161
1.6376		1295
1.6394		1649
1.6412		802
1.6412		1899
1.6428		403
1.6434		613
1.6446		1596
1.6462		1646
1.6482		66
1.6482		1706
1.6482		1792
1.6496		1145
1.65		409
1.6502		1859
1.6514		1875
1.6522		1956
1.6536		462
1.6536		809
1.6542		1991
1.655		1235
1.656		969
1.6564		1597
1.6584		873
1.6588		1541
1.661		1626
1.6616		993
1.6618		733
1.663		1781
1.6648		1817
1.6654		986
1.6658		1980
1.6666		207
1.6668		1612
1.667		728
1.6676		1311
1.668		1743
1.6684		1115
1.669		531
1.6696		1804
1.67		187
1.6708		1306
1.6712		415
1.672		1895
1.672		1942
1.6726		1742
1.6746		1975
1.6746		1978
1.6748		1869
1.6758		1900
1.6766		1445
1.677		1733
1.6772		189
1.6776		1925
1.679		744
1.6794		460
1.6808		1079
1.6834		1718
1.6842		1604
1.6844		404
1.685		1397
1.6852		1709
1.6866		1932
1.687		1891
1.6872		1830
1.6878		1993
1.6888		1732
1.6896		1666
1.6904		1690
1.6964		630
1.697		294
1.706		1667
1.7152		565
1.7162		1793
1.7166		1044
1.721		49
1.7214		1721
1.7224		1819
1.7272		376
1.7276		1260
1.7292		739
1.7292		1937
1.7314		1809
1.7326		1218
1.7346		1637
1.735		922
1.7354		1523
1.7358		1672
1.736		1691
1.7362		785
1.7372		380
1.7376		47
1.7394		1911
1.74		1242
1.7402		1825
1.7404		1670
1.7418		1255
1.7418		1269
1.7424		1698
1.7436		1602
1.7448		852
1.745		1609
1.7454		1777
1.7464		1047
1.7474		533
1.7486		1987
1.75		984
1.75		1709
1.7526		1645
1.7534		1170
1.7546		1676
1.755		890
1.7596		1698
1.7596		1896
1.7606		1911
1.7614		1902
1.7646		1559
1.7656		303
1.768		1715
1.7698		16
1.7702		1014
1.7734		1768
1.7734		1981
1.7736		1595
1.7738		1790
1.7756		1832
1.7764		31
1.7818		1600
1.7824		1640
1.7824		1741
1.783		1669
1.7876		1623
1.7906		1279
1.796		87
1.8004		1118
1.8024		1416
1.8024		1524
1.8052		1740
1.806		1510
1.8064		141
1.8072		1897
1.8088		1956
1.8092		165
1.8098		535
1.81		474
1.81		1970
1.8114		1806
1.8122		203
1.8138		1865
1.8142		1671
1.8144		134
1.8154		73
1.8154		958
1.816		206
1.8164		1736
1.8168		1987
1.818		1775
1.8182		1424
1.819		906
1.8196		339
1.82		1710
1.8202		193
1.8206		965
1.8206		1797
1.8212		1704
1.822		1737
1.8224		1996
1.8226		1891
1.8228		1764
1.8238		1876
1.8252		470
1.8252		1799
1.8256		291
1.8266		735
1.8272		1795
1.8274		1781
1.8288		1870
1.8298		1680
1.83		1661
1.8308		1930
1.8314		1493
1.8318		1851
1.8324		1663
1.8342		692
1.8378		279
1.841		686
1.841		1241
1.8454		1623
1.8458		1881
1.8474		1681
1.8528		1867
1.855		1615
1.8564		1666
1.8592		1944
1.8698		1327
1.8712		1407
1.8744		303
1.8754		1869
1.8762		438
1.8772		107
1.878		94
1.8796		649
1.8806		1683
1.8822		771
1.8822		1612
1.8828		1661
1.8828		1955
1.883		1080
1.883		1649
1.883		1701
1.8832		1700
1.8844		1481
1.8846		548
1.8852		912
1.8854		583
1.8858		1220
1.8858		1915
1.8866		347
1.8868		1826
1.887		1838
1.8886		1681
1.889		1751
1.8892		1951
1.8902		635
1.8906		1897
1.8918		1885
1.8922		1362
1.893		292
1.8936		1805
1.8936		1980
1.8946		274
1.895		1929
1.8994		1953
1.9		1644
1.9004		1643
1.9022		1952
1.9146		584
1.915		1913
1.916		416
1.9208		1762
1.9242		233
1.9248		1826
1.926		1700
1.9276		1721
1.9294		399
1.9314		1901
1.9334		187
1.9358		1054
1.9358		1715
1.9374		1912
1.941		892
1.9416		1356
1.9442		1576
1.945		130
1.9458		1044
1.946		1077
1.946		1794
1.9472		549
1.9488		1963
1.9508		587
1.9508		1615
1.9512		1643
1.9516		1812
1.9518		1847
1.9526		1052
1.953		1730
1.9536		599
1.954		901
1.9548		1823
1.9556		904
1.957		604
1.9586		1747
1.9588		194
1.96		1309
1.9612		1681
1.9618		1650
1.9618		1839
1.9622		1695
1.9622		1760
1.9628		262
1.9632		439
1.9634		1903
1.9648		681
1.9658		398
1.9664		1985
1.9706		1174
1.9706		1815
1.9714		201
1.9752		1096
1.9786		1794
1.9792		1364
1.9792		1799
1.9794		1592
1.982		922
1.9844		1914
1.985		1612
1.9856		1961
1.9862		1564
1.9868		210
1.9868		1365
1.9924		1911
1.9926		1808
1.9926		1825
1.993		254
1.9932		726
1.9954		1185
1.996		1648
1.9968		1516
1.999		1012
2.001		367
2.0018		1152
2.0038		741
2.0044		1042
2.005		246
2.0052		961
2.0062		1822
2.0064		360
2.0066		1722
2.0072		1642
2.0074		1654
2.0088		1806
2.0094		1685
2.0094		1729
2.0096		398
2.0098		253
2.0098		1714
2.01		1665
2.0102		823
2.0102		1895
2.0106		1667
2.0112		620
2.012		511
2.012		1656
2.012		1809
2.0122		508
2.0124		1929
2.0144		1449
2.0148		1783
2.0154		628
2.0154		1811
2.0158		911
2.0158		1670
2.0162		1967
2.0164		1959
2.0172		778
2.018		1802
2.0206		1603
2.0214		1196
2.0218		112
2.0268		1654
2.0268		1872
2.032		1628
2.0342		1426
2.0372		1321
2.0382		106
2.0408		1529
2.041		1676
2.0424		573
2.045		1998
2.0466		1901
2.0468		1317
2.0472		1974
2.0474		1125
2.0502		1958
2.0504		1880
2.0508		1011
2.0508		1612
2.0514		1866
2.0536		1608
2.0544		1287
2.0544		1762
2.0576		225
2.0584		1012
2.0586		1971
2.059		1993
2.069		1842
2.0698		403
2.0752		963
2.0778		1487
2.0802		1097
2.083		143
2.0868		1734
2.0868		1827
2.088		1810
2.0902		1936
2.0914		1352
2.092		1347
2.0994		1288
2.1002		1473
2.1008		1887
2.1018		907
2.1024		920
2.1054		378
2.1072		92
2.109		336
2.11		1854
2.1124		1553
2.1132		1672
2.1144		1604
2.1168		1028
2.1172		446
2.1178		258
2.1178		1857
2.1192		470
2.1194		1873
2.1212		1934
2.1214		1734
2.1222		1923
2.1226		1022
2.1242		1847
2.1248		1724
2.126		234
2.1262		1999
2.1268		1453
2.1268		1735
2.1272		436
2.1276		1631
2.1282		257
2.1284		615
2.1288		1954
2.1292		174
2.1296		199
2.131		1935
2.1316		1350
2.1318		1977
2.1322		1871
2.1334		716
2.1334		1865
2.134		1420
2.1342		1899
2.1346		1457
2.1352		801
2.1352		1045
2.1384		1749
2.1388		455
2.1412		1801
2.142		1927
2.1426		1697
2.1428		1233
2.1436		1844
2.1442		1916
2.1448		804
2.1454		763
2.1456		1634
2.1474		731
2.1492		914
2.1506		1878
2.1508		1629
2.1512		1088
2.152		1609
2.1528		1335
2.1538		988
2.1548		1489
2.155		1514
2.1576		1978
2.1578		1841
2.158		1818
2.1586		1906
2.16		1644
2.1648		214
2.1656		1359
2.1662		1083
2.1664		1114
2.17		317
2.17		1634
2.1708		1840
2.1722		1858
2.1728		763
2.1736		1054
2.1748		1924
2.1754		464
2.177		1856
2.1778		1666
2.178		1682
2.1786		1948
2.1788		1729
2.1798		1817
2.1798		1851
2.1804		1168
2.1808		309
2.181		260
2.1812		835
2.1856		31
2.186		84
2.1866		1770
2.1894		1999
2.1932		282
2.1972		1932
2.198		1689
2.1986		765
2.1994		62
2.2008		1725
2.2024		1244
2.2034		1382
2.2036		1790
2.2056		606
2.2066		1627
2.2072		1858
2.2074		1354
2.2078		1423
2.2082		623
2.2082		1142
2.2106		1096
2.211		1299
2.2112		1608
2.2112		1890
2.2114		209
2.2118		1967
2.214		313
2.215		1794
2.2152		1131
2.2166		326
2.2168		193
2.217		455
2.2172		1716
2.2172		1737
2.2176		164
2.2176		1893
2.2184		1798
2.22		1371
2.22		1930
2.22		1961
2.22		1962
2.2206		106
2.2206		1987
2.2208		1852
2.2214		1350
2.2214		1808
2.2216		199
2.2218		1228
2.2224		1860
2.2232		1876
2.224		1767
2.2244		1822
2.225		1795
2.2258		330
2.2262		1912
2.2264		1916
2.2272		1299
2.2274		1645
2.2278		1779
2.23		1759
2.239		679
2.2414		1390
2.247		1648
2.2564		327
2.2582		1048
2.2614		1182
2.2632		1775
2.2634		592
2.2644		1999
2.2654		74
2.2676		77
2.2704		1729
2.2712		305
2.2712		1360
2.2712		1933
2.2724		265
2.2724		1734
2.2726		1953
2.2764		1868
2.2778		1023
2.278		1706
2.28		1090
2.2804		1743
2.2878		1274
2.2886		1559
2.2892		1013
2.2938		637
2.2948		1574
2.295		1951
2.2952		1958
2.2964		0
2.2966		993
2.2982		1561
2.2988		577
2.2994		1840
2.3004		78
2.3006		1632
2.3014		1946
2.3036		1745
2.3042		1934
2.306		723
2.3078		1841
2.3092		349
2.3094		459
2.31		1972
2.3132		207
2.3148		1343
2.315		1347
2.3154		107
2.317		1958
2.3178		1803
2.3188		22
2.3188		1178
2.3188		1769
2.3192		941
2.3192		967
2.3192		1637
2.3192		1881
2.3194		1676
2.3212		1817
2.3214		765
2.3234		1365
2.3236		1710
2.3238		1092
2.3248		131
2.3256		1223
2.3268		1801
2.3272		1724
2.328		1746
2.3284		1670
2.3288		1384
2.331		1372
2.3368		1947
2.337		1737
2.3384		1862
2.3394		1637
2.3402		129
2.3406		1165
2.3416		1847
2.3438		1600
2.3466		784
2.3522		1945
2.36		1946
2.3658		1232
2.3694		723
2.3706		1002
2.3716		1807
2.374		1998
2.3744		428
2.3746		1442
2.3756		499
2.3774		1944
2.3786		1986
2.3796		1966
2.38		743
2.3806		205
2.3822		1260
2.3842		694
2.3846		207
2.3852		767
2.3854		1878
2.3866		887
2.3866		1912
2.387		1491
2.3878		1693
2.3886		1823
2.3896		896
2.39		1886
2.3904		1794
2.3922		1771
2.3924		22
2.3928		1747
2.3934		1753
2.394		118
2.395		1783
2.398		1718
2.401		1966
2.4026		1486
2.405		1319
2.4134		1375
2.415		1202
2.4168		1958
2.4178		1726
2.42		464
2.4202		713
2.4232		1699
2.4244		1644
2.4246		1523
2.4258		936
2.4268		835
2.4278		1977
2.4284		455
2.4314		296
2.4316		958
2.4322		620
2.4324		1317
2.4332		1958
2.4334		1790
2.4346		1990
2.435		370
2.4356		1777
2.4358		1293
2.4368		1810
2.437		1847
2.438		1805
2.4386		1926
2.4436		1693
2.444		41
2.4476		274
2.4496		512
2.4502		1414
2.4518		936
2.455		1645
2.4554		1861
2.4566		1644
2.4568		1219
2.4572		1755
2.4574		1858
2.4576		280
2.4578		1777
2.4606		653
2.4614		1990
2.4616		1766
2.4618		18
2.462		620
2.4636		1015
2.467		106
2.4672		1982
[truncated: 12,694 more rows]
