# Supplementary material for: Memory consolidation and improvement by synaptic tagging and capture in recurrent neural networks
Source: Commun Biol. 2021 Mar 3;4:275. doi: 10.1038/s42003-021-01778-y (PMC7977149; doi:10.1038/s42003-021-01778-y)
Supplement: Supplementary file 4 — Supplementary Data 2 [file 42003_2021_1778_MOESM4_ESM.zip › Figure 3f/Control stim/20-04-23_18-55-45_spike_raster.txt]

0.0218		1622
0.0234		594
0.0276		816
0.032		1722
0.0322		1798
0.0334		27
0.0338		89
0.0352		661
0.0374		1925
0.0378		333
0.0378		1309
0.0388		1655
0.0392		1877
0.0406		303
0.0406		1985
0.041		1748
0.0412		1130
0.0414		63
0.0414		1831
0.0424		1668
0.0438		36
0.0442		1911
0.0462		1976
0.0464		1689
0.0466		410
0.0476		840
0.0486		1971
0.0488		1845
0.049		247
0.05		1869
0.0504		1191
0.0512		1556
0.0522		1943
0.0532		1990
0.0548		302
0.0552		1647
0.0558		1769
0.056		1861
0.0576		1627
0.0684		1979
0.0752		1930
0.0758		1176
0.0776		1647
0.0832		1175
0.086		1852
0.0918		676
0.0922		665
0.0926		1738
0.0938		752
0.0962		1876
0.0976		1762
0.0998		1708
0.1008		0
0.104		1482
0.1098		1342
0.1138		1975
0.1146		525
0.1172		374
0.1194		1410
0.1194		1927
0.121		52
0.1226		1308
0.1248		1552
0.1252		1667
0.1276		1244
0.1294		1442
0.1296		457
0.131		1238
0.133		1602
0.1336		75
0.1336		945
0.1336		1895
0.1356		1243
0.1356		1785
0.1358		1014
0.136		304
0.136		1156
0.1374		1744
0.1378		608
0.138		1885
0.1388		1165
0.1388		1794
0.1398		1784
0.14		957
0.1402		1803
0.1404		1488
0.1406		472
0.1408		1638
0.1412		1109
0.142		1914
0.1428		256
0.1432		1677
0.1434		242
0.1442		1711
0.1446		714
0.1452		909
0.1452		1833
0.1456		840
0.1456		1422
0.1458		518
0.1462		1740
0.1462		1858
0.1466		737
0.1466		1839
0.147		510
0.147		788
0.147		1701
0.1474		920
0.1476		1382
0.1476		1965
0.1486		1934
0.149		832
0.15		1993
0.1516		678
0.152		977
0.152		1191
0.1526		356
0.1528		1710
0.153		1861
0.1532		97
0.1532		1809
0.1536		1653
0.1538		1729
0.1552		1632
0.1558		1609
0.1562		1798
0.1576		1631
0.158		1289
0.16		1246
0.161		1954
0.162		1859
0.1624		1637
0.1654		1111
0.1844		232
0.185		954
0.1852		27
0.1882		1763
0.189		1784
0.1908		917
0.1912		572
0.1928		303
0.1928		1134
0.1942		1965
0.195		1616
0.1958		1910
0.1962		408
0.1962		1892
0.197		1084
0.197		1929
0.1972		1940
0.1974		1276
0.2014		1930
0.2016		1772
0.2018		1027
0.2042		1934
0.2052		1903
0.2054		1784
0.2102		638
0.2144		1871
0.2144		1891
0.2144		1897
0.2216		313
0.2246		1512
0.2252		1955
0.2296		987
0.2312		1623
0.233		1851
0.2342		1653
0.2352		421
0.2374		1791
0.2378		872
0.2378		1515
0.2402		1659
0.2404		1367
0.2412		536
0.2424		1476
0.243		1928
0.244		1282
0.246		748
0.2466		1876
0.247		1663
0.2494		1567
0.2494		1847
0.2498		1288
0.2532		1843
0.2536		1897
0.2538		1721
0.2552		67
0.2552		1786
0.2554		1898
0.256		597
0.2562		1752
0.2586		1315
0.259		670
0.2602		1340
0.2636		1383
0.2648		1398
0.2648		1961
0.2658		1927
0.2662		733
0.2694		1662
0.2708		1318
0.2722		1817
0.2826		343
0.283		1131
0.2838		1600
0.2848		924
0.2972		1790
0.2978		13
0.2986		687
0.302		1720
0.302		1831
0.3068		1655
0.3088		1915
0.3102		1860
0.3124		1484
0.313		409
0.315		1098
0.3164		1647
0.3204		1933
0.3228		1066
0.3256		1982
0.328		1903
0.3296		1435
0.331		886
0.3354		1606
0.3372		187
0.339		1367
0.3396		1608
0.34		1535
0.3432		271
0.3438		1848
0.3462		1699
0.3468		1215
0.3468		1990
0.3474		1685
0.3478		1750
0.3504		996
0.3526		1627
0.353		163
0.3532		581
0.3574		1778
0.3586		1706
0.3608		1644
0.3608		1785
0.3682		243
0.3684		1325
0.3716		153
0.3722		655
0.3754		1772
0.3756		1613
0.3762		573
0.3762		1727
0.3774		1863
0.3798		771
0.3802		242
0.3814		1189
0.382		286
0.3838		1790
0.3846		1880
0.3854		510
0.3882		1119
0.3886		1858
0.389		250
0.3908		1299
0.3908		1983
0.3912		1952
0.3934		1802
0.3936		1733
0.3978		223
0.3984		1645
0.3988		1640
0.3994		1974
0.4002		1949
0.4094		1614
0.4108		188
0.4172		1936
0.4184		1424
0.4206		384
0.4208		1944
0.4254		1312
0.4258		1266
0.4264		1893
0.4284		1736
0.4314		32
0.4322		217
0.4324		1069
0.4336		1339
0.436		1672
0.436		1791
0.4366		1712
0.4372		1217
0.4378		1126
0.4382		1508
0.4382		1742
0.4386		918
0.4404		1574
0.4408		1148
0.441		1829
0.442		977
0.4428		524
0.443		1658
0.4438		908
0.4438		1632
0.4438		1875
0.444		188
0.4442		1076
0.445		1656
0.4462		290
0.4462		525
0.4468		1609
0.4472		1838
0.4474		481
0.4476		1621
0.4478		1002
0.4478		1677
0.4478		1712
0.448		1771
0.4482		1242
0.4482		1637
0.4484		1787
0.4486		530
0.449		1614
0.4502		1525
0.4502		1727
0.4506		223
0.4512		1919
0.4514		1643
0.4528		1906
0.4552		15
0.4556		1766
0.4568		762
0.4582		1515
0.4602		1928
0.4604		1177
0.461		933
0.461		1886
0.4638		1721
0.4644		618
0.4662		1455
0.4724		1637
0.4734		1673
0.4776		1499
0.4822		1040
0.484		259
0.489		1459
0.489		1695
0.4912		1719
0.4932		1519
0.4956		554
0.499		1672
0.4996		1993
0.4998		337
0.5024		228
0.5024		481
0.5024		1532
0.503		1125
0.5032		1788
0.5044		735
0.506		1221
0.5068		1668
0.5072		1828
0.5074		1772
0.5076		1653
0.5076		1823
0.5088		55
0.5088		1067
0.5092		993
0.5094		41
0.5096		156
0.5102		1525
0.5106		1530
0.512		1792
0.5124		1537
0.5124		1658
0.5132		1961
0.5142		1686
0.5144		177
0.5144		213
0.5146		1162
0.5148		1999
0.515		1538
0.5156		1374
0.516		1734
0.5164		1918
0.5166		1596
0.517		1989
0.5172		1786
0.5174		1694
0.5176		1979
0.5178		1843
0.5184		1798
0.5186		230
0.5186		441
0.519		1238
0.519		1323
0.5194		1712
0.5196		92
0.5198		1154
0.5198		1543
0.521		1867
0.521		1969
0.5212		1837
0.5232		1450
0.5232		1723
0.5232		1751
0.5234		856
0.5234		1688
0.5234		1851
0.5236		1922
0.524		1697
0.5248		687
0.5248		1859
0.5268		1818
0.527		35
0.5272		966
0.5282		1885
0.5284		608
0.5306		1882
0.533		1079
0.537		1615
0.5444		1649
0.5468		337
0.5592		262
0.564		1604
0.566		1160
0.5666		1773
0.5668		185
0.5676		1
0.5682		723
0.5696		1061
0.5704		1630
0.5718		416
0.5718		1596
0.572		1613
0.5736		1876
0.574		1728
0.5754		1437
0.5756		1221
0.5758		1800
0.5782		75
0.5788		1759
0.5792		80
0.5798		1803
0.5798		1899
0.5806		1409
0.5812		1126
0.5828		1389
0.5832		1570
0.5846		396
0.585		1862
0.5858		1257
0.5882		1773
0.5886		990
0.589		1217
0.5894		564
0.5904		380
0.5904		1831
0.5916		133
0.5918		1759
0.5918		1790
0.5924		1088
0.5926		1604
0.593		325
0.5936		893
0.594		1959
0.5944		569
0.5962		1327
0.5964		782
0.5968		1134
0.5968		1816
0.5968		1999
0.5972		1023
0.5986		1453
0.5988		1953
0.599		1284
0.5996		1578
0.5996		1870
0.5996		1993
0.5998		1397
0.5998		1925
0.6		453
0.6008		1403
0.6008		1649
0.601		1863
0.6014		198
0.6014		580
0.6016		512
0.6018		1733
0.6018		1820
0.6018		1982
0.6022		1859
0.6024		1119
0.6026		680
0.6026		1692
0.603		1752
0.6032		1623
0.6032		1742
0.6034		1729
0.6034		1751
0.6036		496
0.604		1620
0.6042		1690
0.6046		1493
0.6046		1939
0.6062		1486
0.6064		1741
0.6064		1915
0.6072		1999
0.6088		1806
0.6124		1874
0.6142		1745
0.6172		1920
0.6198		1138
0.627		1842
0.6318		973
0.6382		646
0.6436		1339
0.647		82
0.6492		1950
0.6498		1001
0.6502		1766
0.6504		851
0.6536		1887
0.6552		563
0.6552		1743
0.6554		1622
0.6578		1858
0.6584		1378
0.6588		366
0.66		1632
0.6624		1668
0.6628		1566
0.6638		1838
0.6644		1929
0.6666		1760
0.6668		1038
0.6678		279
0.6724		565
0.6742		900
0.6774		1415
0.6792		1518
0.6802		945
0.6816		487
0.6828		1913
0.6838		1475
0.684		1551
0.6848		1675
0.6848		1912
0.6858		1781
0.686		1832
0.6878		940
0.6896		1830
0.691		1615
0.6978		408
0.7028		846
0.7044		187
0.7052		405
0.7066		497
0.7066		1904
0.7086		370
0.7094		1739
0.7112		61
0.7112		1387
0.7118		312
0.712		37
0.712		1979
0.713		1744
0.7132		1174
0.715		842
0.7158		1989
0.7166		734
0.717		683
0.717		1657
0.7174		1691
0.7184		1826
0.7186		701
0.7188		1810
0.7192		346
0.7196		1609
0.72		1905
0.7204		61
0.7226		1853
0.7226		1898
0.723		1642
0.7236		1687
0.7244		1970
0.725		667
0.725		1873
0.7264		433
0.727		1310
0.7276		1911
0.7282		1811
0.7282		1894
0.7284		767
0.7286		1072
0.7316		109
0.7328		167
0.733		1171
0.7352		1140
0.7358		1194
0.7378		1881
0.7382		1814
0.7404		1125
0.742		1594
0.7428		1991
0.7436		1825
0.7438		1729
0.7452		661
0.746		1230
0.7498		1855
0.7512		1853
0.7516		1998
0.752		1212
0.754		1371
0.7556		448
0.7556		1866
0.7564		1783
0.7612		661
0.7618		388
0.7636		1903
0.7646		1516
0.7654		1285
0.7654		1408
0.7654		1895
0.766		1006
0.7682		993
0.7684		1662
0.7688		120
0.7692		242
0.7696		42
0.7696		1821
0.7698		162
0.7708		1997
0.7716		1932
0.7718		53
0.7722		214
0.7726		1600
0.7728		1893
0.7738		1678
0.774		1283
0.7742		274
0.775		1093
0.775		1857
0.7752		1376
0.7752		1718
0.7758		1959
0.7758		1976
0.7762		1811
0.7764		517
0.7766		1848
0.7772		1755
0.7774		675
0.7774		1780
0.7774		1801
0.7778		1732
0.7782		1865
0.7786		219
0.7792		7
0.7792		1868
0.7796		905
0.7802		1739
0.7804		1476
0.7808		1734
0.7816		1757
0.784		1219
0.7852		1140
0.786		1919
0.7868		1953
0.7882		1601
0.8018		1874
0.8072		1159
0.8092		694
0.812		1545
0.8152		993
0.8178		577
0.818		1007
0.8188		1424
0.82		1785
0.8214		1538
0.8218		400
0.8218		1630
0.8228		1653
0.823		1634
0.8248		214
0.825		1448
0.8254		1017
0.8258		1709
0.8268		1632
0.827		260
0.8272		191
0.8284		1691
0.8292		1289
0.8308		278
0.832		1991
0.8322		1043
0.8332		1820
0.8334		1612
0.8334		1881
0.8336		1643
0.8346		1314
0.8348		74
0.8352		1381
0.8354		351
0.836		107
0.836		1078
0.8362		1761
0.8374		879
0.8378		427
0.839		1826
0.839		1827
0.8394		1719
0.8404		1688
0.8404		1753
0.8406		1914
0.8414		1980
0.8416		130
0.8418		347
0.8418		1653
0.8426		1951
0.8428		1966
0.845		1863
0.8456		1925
0.8472		1608
0.8482		172
0.8482		386
0.8486		1625
0.8522		1643
0.8562		860
0.8582		1276
0.8632		1643
0.8656		706
0.8666		1981
0.872		1829
0.876		642
0.8766		1191
0.88		895
0.881		118
0.881		1839
0.8834		1985
0.8836		314
0.8842		444
0.8854		590
0.8864		1135
0.889		1724
0.889		1934
0.8896		250
0.8898		532
0.8898		1842
0.89		1997
0.8902		1621
0.8902		1630
0.8918		666
0.8918		1545
0.892		1898
0.8922		1618
0.8928		1889
0.8936		1872
0.8938		1861
0.8954		1979
0.9046		32
0.9052		641
0.9112		358
0.9118		1922
0.912		505
0.9126		401
0.9126		889
0.914		2
0.9204		1649
0.9216		650
0.9242		778
0.9244		72
0.9254		1790
0.9256		1835
0.9276		1978
0.929		648
0.929		1391
0.9294		598
0.9296		248
0.9302		825
0.9314		402
0.9324		1883
0.9336		1687
0.9338		897
0.934		1799
0.935		1901
0.936		1167
0.936		1853
0.9376		1372
0.9384		245
0.939		1646
0.9396		979
0.9402		1122
0.9422		1788
0.9422		1813
0.9424		1746
0.9436		1995
0.9438		1937
0.9448		247
0.9448		1140
0.9448		1985
0.9454		509
0.9484		547
0.9494		1172
0.9494		1899
0.955		1761
0.9566		1493
0.9574		658
0.9604		1735
0.9624		1843
0.965		548
0.9678		1784
0.9754		800
0.9804		1284
0.9846		1965
0.9858		901
0.9876		1897
0.988		1735
0.989		635
0.9922		1827
0.994		1436
0.9942		1434
0.9954		1837
0.9958		28
0.9974		99
0.9978		681
1.0004		940
1.0006		1488
1.0028		677
1.0046		1567
1.0048		666
1.005		1651
1.005		1681
1.0052		911
1.0054		1703
1.0056		796
1.0064		387
1.0064		1943
1.007		1765
1.0072		1081
1.0074		1842
1.0076		1447
1.008		231
1.008		1787
1.0084		1881
1.009		1029
1.0092		1079
1.0092		1660
1.0092		1740
1.0092		1786
1.0098		1680
1.0102		757
1.0102		1913
1.0106		1942
1.011		197
1.0116		1577
1.0116		1655
1.0118		1269
1.0118		1890
1.0126		915
1.0128		1868
1.0136		1455
1.0136		1927
1.0138		1872
1.0146		1852
1.0146		1901
1.015		541
1.0156		1619
1.0164		28
1.0164		1955
1.0168		1628
1.0176		563
1.018		1848
1.0186		354
1.0198		1254
1.0204		1352
1.0206		1698
1.0208		1621
1.0242		1985
1.0258		1783
1.0348		361
1.0404		747
1.0418		1672
1.047		1861
1.0474		643
1.0476		1195
1.0486		463
1.0508		121
1.0518		725
1.0528		1917
1.0538		1747
1.0546		387
1.0554		181
1.0554		1880
1.0558		358
1.0564		219
1.0578		1579
1.0582		565
1.0582		1827
1.0592		1902
1.0596		1754
1.0604		1802
1.0608		1454
1.0614		661
1.0624		497
1.0626		1900
1.063		1003
1.0634		1627
1.0634		1977
1.0636		172
1.0642		1713
1.0642		1750
1.0652		65
1.0658		1775
1.066		1162
1.066		1602
1.0664		1029
1.0664		1889
1.067		1831
1.0676		1870
1.068		1896
1.0686		459
1.0696		330
1.0696		1753
1.07		296
1.07		1875
1.0708		1851
1.071		761
1.0742		1899
1.0774		1102
1.0776		1898
1.0808		325
1.081		1096
1.0848		1570
1.0862		135
1.0902		1547
1.0914		939
1.092		1958
1.0924		1710
1.094		1940
1.0944		389
1.0944		1954
1.0946		1495
1.0956		1193
1.0962		1825
1.0968		1633
1.0978		1943
1.098		1643
1.0992		445
1.0996		609
1.1		836
1.1004		867
1.1014		1945
1.1028		1554
1.1048		451
1.105		493
1.105		1418
1.1056		169
1.1062		1872
1.1078		1731
1.1086		1044
1.1092		1952
1.11		160
1.1102		1889
1.1106		1856
1.1108		209
1.111		1751
1.1114		1954
1.1116		1414
1.1118		1618
1.1122		1189
1.1136		1978
1.1138		296
1.1138		1711
1.1146		1754
1.1146		1837
1.1152		1721
1.1156		47
1.1156		1991
1.1164		1893
1.1168		1713
1.117		1787
1.1186		1703
1.119		347
1.1242		1268
1.125		1381
1.1256		387
1.1264		1318
1.1266		1877
1.1296		79
1.1298		1857
1.13		1235
1.1308		1856
1.1338		1810
1.1366		1994
1.1408		67
1.1544		1067
1.1574		848
1.1616		627
1.1616		1264
1.1628		306
1.164		1115
1.1642		1512
1.1646		1273
1.1652		1132
1.1664		1568
1.1666		1644
1.1668		1676
1.168		1521
1.1682		1781
1.1682		1885
1.1684		575
1.1686		145
1.1686		1634
1.169		663
1.169		1631
1.1692		234
1.1696		1894
1.1702		938
1.1706		1986
1.1708		1672
1.1714		1931
1.1718		15
1.1734		1277
1.1734		1429
1.1734		1666
1.1734		1715
1.1736		755
1.174		1779
1.1742		1993
1.1744		1688
1.1744		1792
1.1754		1728
1.1756		1844
1.1762		1982
1.1762		1994
1.1778		1882
1.178		460
1.178		1818
1.1782		1691
1.179		1979
1.1806		1591
1.1808		1463
1.1846		1611
1.187		1708
1.1974		177
1.1996		345
1.201		1887
1.212		115
1.2122		783
1.2188		1460
1.22		1724
1.2206		1276
1.2212		1789
1.2214		1624
1.2244		1163
1.2244		1644
1.2248		909
1.225		1846
1.2252		1887
1.2258		448
1.2284		1690
1.2314		1950
1.2372		1668
1.2404		1067
1.241		42
1.242		709
1.2428		9
1.2476		938
1.252		520
1.2564		1590
1.2564		1791
1.2576		1346
1.2612		1706
1.2614		1778
1.2626		234
1.2628		68
1.263		1300
1.2636		1530
1.2638		752
1.2642		1967
1.2648		416
1.2652		1866
1.2664		1820
1.2664		1878
1.2664		1942
1.2666		1732
1.2674		1782
1.2676		180
1.2678		1680
1.268		1679
1.2682		476
1.2682		1665
1.2686		490
1.2688		1508
1.269		1987
1.2692		1973
1.2696		1698
1.2698		1792
1.2704		1980
1.2706		72
1.2712		1713
1.272		1441
1.2724		960
1.2728		1989
1.2734		784
1.2734		1767
1.2734		1900
1.2736		670
1.2768		464
1.2778		1958
1.284		1824
1.2864		1476
1.2884		1843
1.2886		890
1.29		1722
1.2994		292
1.3082		955
1.3126		120
1.3134		23
1.316		73
1.3168		1746
1.3182		1346
1.3196		1000
1.3202		1980
1.3212		1768
1.3218		1743
1.322		1681
1.3222		1269
1.3224		1635
1.3224		1674
1.3226		1943
1.3234		1331
1.3244		467
1.3244		703
1.325		1968
1.3254		799
1.3262		752
1.3266		929
1.327		963
1.3284		1851
1.3286		1317
1.3288		1998
1.329		1238
1.3292		1949
1.3294		1593
1.3314		327
1.3314		1181
1.3316		1287
1.3328		1759
1.3334		1694
1.3338		1683
1.3342		1591
1.3342		1731
1.3348		1666
1.3348		1703
1.335		458
1.3358		1810
1.3358		1975
1.3364		1065
1.3368		1871
1.3388		1172
1.3388		1978
1.339		806
1.339		1743
1.3408		1972
1.3412		1661
1.3424		998
1.3424		1815
1.343		1781
1.3448		1617
1.3492		1611
1.3628		1231
1.3706		618
1.3778		880
1.381		1402
1.3834		1832
1.3836		861
1.3844		1938
1.3854		1751
1.3868		389
1.387		1487
1.3894		831
1.3896		266
1.3898		853
1.3906		1452
1.391		1650
1.3922		1952
1.3934		58
1.394		1703
1.3946		1784
1.3948		1959
1.3954		1647
1.3956		1965
1.3964		1110
1.3964		1659
1.3968		1628
1.3974		1657
1.3982		513
1.3982		1822
1.4002		547
1.4006		1699
1.4008		1775
1.4036		1666
1.4088		334
1.4156		1627
1.4166		1180
1.4216		253
1.4238		632
1.4256		1902
1.4274		1615
1.431		49
1.4352		1806
1.4372		1959
1.4378		1556
1.438		1574
1.4406		697
1.442		168
1.4428		423
1.4428		1439
1.444		1925
1.4446		175
1.4452		1178
1.4466		444
1.448		1980
1.4486		1513
1.4486		1734
1.4492		1672
1.4494		1977
1.45		142
1.45		1897
1.4502		361
1.4504		1609
1.4508		500
1.451		40
1.4512		1857
1.4514		1747
1.4518		592
1.452		1989
1.4522		1889
1.4528		1928
1.4538		1909
1.4554		344
1.4554		806
1.4556		1617
1.4558		1016
1.4562		333
1.4572		1188
1.4594		1606
1.4596		1811
1.4596		1977
1.4602		437
1.4604		446
1.4604		1608
1.4608		1933
1.4612		177
1.4616		1734
1.4624		1924
1.4632		64
1.4636		1957
1.4644		1627
1.465		1314
1.4652		1637
1.466		846
1.4664		1859
1.4668		250
1.4672		480
1.4672		1843
1.4678		1871
1.4682		1384
1.4682		1425
1.4692		1864
1.4716		1990
1.474		1899
1.4808		1723
1.4934		894
1.4936		292
1.497		476
1.5		767
1.5004		946
1.501		259
1.5014		1899
1.5016		1988
1.5018		133
1.502		37
1.5048		540
1.5052		1965
1.5074		1159
1.5078		1832
1.508		512
1.5082		1761
1.5084		1844
1.5088		1169
1.5098		1631
1.5124		259
1.5128		1997
1.5138		1750
1.5148		1644
1.515		1902
1.5156		1236
1.5166		1634
1.5172		1742
1.5188		134
1.5194		1378
1.5194		1973
1.5196		1496
1.5198		1623
1.5198		1957
1.5224		1394
1.524		1666
1.5256		647
1.5256		1514
1.5262		1043
1.527		471
1.5272		1267
1.5276		1466
1.528		1671
1.5288		13
1.5302		1134
1.5308		334
1.5316		846
1.5326		507
1.5336		1849
1.5346		1829
1.5348		345
1.535		1961
1.5352		1676
1.5352		1842
1.5354		1611
1.5358		1663
1.5362		993
1.5364		360
1.5368		1930
1.537		1240
1.538		1620
1.5392		1816
1.5396		1656
1.5438		983
1.5488		1667
1.5492		1790
1.5526		1508
1.5536		813
1.5536		1812
1.5538		671
1.5566		1778
1.5584		1414
1.5598		1132
1.5612		1901
1.5656		1276
1.5658		816
1.5716		1800
1.5734		942
1.5736		1864
1.5766		474
1.5768		1573
1.5798		1735
1.58		1782
1.58		1909
1.5806		167
1.5838		87
1.584		59
1.586		1767
1.587		1696
1.5886		1736
1.589		1697
1.5906		19
1.5914		1348
1.5928		289
1.5958		1842
1.596		118
1.596		901
1.5964		1784
1.5974		1704
1.5998		132
1.601		772
1.6048		207
1.6078		257
1.6078		1392
1.609		460
1.6092		1710
1.6108		1807
1.6118		1625
1.6124		1746
1.6126		1025
1.6128		1242
1.613		1838
1.6132		799
1.6132		1754
1.6138		1902
1.6142		1979
1.6144		1783
1.615		1718
1.616		142
1.616		1290
1.6168		1699
1.6174		24
1.619		513
1.6202		436
1.6206		1832
1.622		1411
1.6232		301
1.6234		1547
1.6248		1898
1.6256		1622
1.6266		1541
1.6268		1336
1.6272		1667
1.6276		1604
1.6284		1665
1.6286		1801
1.6288		1686
1.6298		1793
1.6306		1554
1.631		1671
1.6316		1180
1.6318		1616
1.6348		1589
1.6356		1279
1.636		1736
1.6362		1812
1.6374		323
1.6386		1296
1.6392		1819
1.64		108
1.6458		1384
1.6458		1697
1.6464		1723
1.647		1814
1.6478		1622
1.6496		1714
1.65		1849
1.6506		1625
1.6508		964
1.6558		209
1.6636		1713
1.6648		192
1.6724		1441
1.6724		1657
1.6728		1079
1.6778		1153
1.6784		1145
1.6798		1619
1.6822		398
1.6828		1803
1.6838		1869
1.6848		1253
1.686		393
1.6888		1753
1.6896		188
1.6904		1063
1.6922		1785
1.6928		1780
1.695		240
1.6952		1946
1.6992		1475
1.701		1853
1.7026		1077
1.7036		1999
1.7066		1740
1.7068		1868
1.7068		1933
1.708		1870
1.7086		1938
1.7094		23
1.7096		1210
1.7098		3
1.712		1122
1.7176		1900
1.7182		526
1.7228		915
1.7236		426
1.7242		1766
1.7274		1996
1.7306		510
1.7322		10
1.7324		1571
1.7344		1564
1.7356		267
1.7366		1740
1.7372		1034
1.739		1663
1.7394		1860
1.7402		1917
1.741		1673
1.7418		1814
1.7454		1956
1.7482		1858
1.751		1828
1.7528		381
1.754		172
1.7542		1181
1.7572		1502
1.76		1710
1.7604		1119
1.7612		1744
1.7622		725
1.7628		1281
1.763		1871
1.763		1970
1.7652		181
1.7654		701
1.7662		1389
1.7664		1761
1.7678		1809
1.7692		1833
1.77		987
1.7702		640
1.7706		1732
1.7706		1801
1.7716		674
1.7722		1747
1.7736		1666
1.7736		1948
1.7746		1184
1.7748		1848
1.7752		1853
1.7756		1913
1.7762		1870
1.778		1647
1.7802		1316
1.7806		515
1.7862		1951
1.7952		1632
1.806		1132
1.8106		972
1.8108		929
1.8108		1988
1.8132		1983
1.8136		1770
1.815		543
1.8152		1732
1.8208		265
1.8224		118
1.8224		1245
1.8236		1578
1.8256		813
1.826		387
1.8274		1780
1.8282		773
1.8286		411
1.8292		433
1.8296		1750
1.83		1913
1.8304		1515
1.8306		1714
1.831		719
1.8318		749
1.832		108
1.8324		570
1.8326		1791
1.8336		1797
1.8342		1718
1.8344		348
1.8346		1862
1.8354		1848
1.8356		59
1.8356		209
1.8356		1955
1.8358		1758
1.836		832
1.8362		1853
1.8368		948
1.837		1892
1.837		1994
1.8374		1453
1.838		323
1.8388		778
1.839		1664
1.8392		1519
1.8394		1884
1.84		1426
1.8402		379
1.8402		1803
1.8404		1722
1.8408		828
1.841		1975
1.8422		1425
1.8422		1457
1.8436		1989
1.8442		105
1.8442		1636
1.8448		1907
1.8454		1899
1.8476		783
1.8518		807
1.8522		1657
1.8524		1623
1.855		1835
1.8622		1069
1.8746		843
1.876		1738
1.8788		1000
1.8822		1943
1.8878		142
1.8882		464
1.8898		1614
1.8922		1046
1.8932		272
1.8972		683
1.8978		1386
1.8996		858
1.9		210
1.9008		1517
1.9032		1623
1.9032		1660
1.9034		1620
1.9036		1237
1.9038		1867
1.904		52
1.904		1771
1.9042		1627
1.9052		467
1.9052		1700
1.9056		1801
1.9058		1857
1.9058		1913
1.9062		1644
1.9076		390
1.908		396
1.908		1984
1.9082		1605
1.9084		1759
1.9086		1849
1.909		1221
1.9092		1975
1.9096		1969
1.9098		1963
1.9108		1400
1.9108		1880
1.911		978
1.9122		646
1.913		1635
1.9146		715
1.9154		581
1.9168		1132
1.9174		1580
1.9186		1198
1.919		604
1.9204		58
1.9224		573
1.9232		1834
1.9242		444
1.9242		710
1.9244		1809
1.9268		1655
1.9284		1854
1.9286		1880
1.929		1970
1.9312		1843
1.9314		1789
1.9326		1727
1.9342		753
1.9382		1713
1.939		1316
1.9394		1093
1.9424		1771
1.9428		692
1.9454		1991
1.9466		1721
1.9474		649
1.9494		554
1.9508		378
1.9514		253
1.9516		145
1.9528		1125
1.9556		1800
1.956		1761
1.9562		1834
1.9574		1771
1.9576		1772
1.9576		1934
1.958		1968
1.9582		1726
1.9598		1735
1.9614		1838
1.9624		1301
1.969		1998
1.9694		990
1.9758		1852
1.977		209
1.9802		1986
1.9828		1664
1.985		933
1.993		16
1.9952		972
1.9968		528
1.9984		1498
1.9986		1739
2		885
2.0008		58
2.0016		1071
2.002		63
2.0036		648
2.0036		1964
2.0044		1366
2.0044		1793
2.005		1893
2.0056		1785
2.0062		1896
2.007		974
2.0074		4
2.0074		1812
2.008		1548
2.0082		781
2.0084		1869
2.0088		1877
2.0096		1857
2.0106		1831
2.0108		1356
2.0116		1771
2.0118		509
2.012		1773
2.0134		1590
2.0136		1988
2.0146		1940
2.0168		1865
2.017		1976
2.0174		131
2.0188		1971
2.0218		1586
2.0282		1838
2.0312		1114
2.0346		1710
2.0416		1534
2.043		280
2.0432		1968
2.0484		1972
2.0488		1396
2.0498		570
2.0502		1694
2.054		1107
2.0544		382
2.0558		956
2.0564		1132
2.0566		928
2.0572		1892
2.058		1047
2.0588		1763
2.0592		679
2.0594		1737
2.0602		1970
2.0606		112
2.0606		1631
2.0606		1934
2.0618		1951
2.062		459
2.0624		1770
2.0626		1968
2.0628		1815
2.0634		315
2.0634		1698
2.0648		704
2.065		647
2.0652		1856
2.0684		1989
2.0738		831
2.0748		768
2.0754		1864
2.0764		1024
2.0802		1776
2.0808		1814
2.082		1932
2.0826		995
2.0828		518
2.0838		1099
2.085		1812
2.089		1097
2.0892		1056
2.0918		1012
2.0958		1538
2.0964		1866
2.0966		878
2.099		1817
2.0992		1808
2.0996		1887
2.1008		1952
2.1012		1697
2.1016		1713
2.1018		1462
2.1024		1867
2.1032		1902
2.104		305
2.1056		1404
2.1148		100
2.1148		993
2.1162		418
2.117		527
2.1202		190
2.1204		634
2.1208		671
2.1212		505
2.1236		1733
2.1242		1753
2.1248		1289
2.125		1833
2.126		1455
2.126		1633
2.1264		1974
2.1266		775
2.1268		783
2.1274		1632
2.1278		1866
2.128		1103
2.1282		1738
2.1288		1385
2.129		1653
2.1292		897
2.1296		1763
2.13		1715
2.1308		1450
2.1316		1655
2.1322		1864
2.1324		1343
2.1326		1647
2.1328		1659
2.134		1910
2.1346		1880
2.1358		1692
2.1364		1805
2.138		660
2.1398		351
2.1526		442
2.1554		940
2.1558		1607
2.1598		1605
2.1684		1762
2.1686		187
2.172		631
2.1722		1025
2.1724		301
2.1726		872
2.1726		1467
2.1726		1806
2.1734		1587
2.1736		1646
2.1742		689
2.1752		602
2.1764		1464
2.1764		1832
2.1768		392
2.1782		1631
2.1786		1900
2.179		1867
2.1796		1912
2.1798		1740
2.18		1616
2.1802		1618
2.1806		1043
2.1808		1980
2.1816		1864
2.1828		1389
2.183		1816
2.1848		1515
2.1852		1859
2.186		1621
2.1864		1809
2.1868		227
2.187		1873
2.1886		174
2.189		407
2.189		1934
2.1896		1028
2.1922		1745
2.1934		168
2.1964		413
2.1972		1797
2.1984		1777
2.1998		334
2.2006		375
2.2034		1829
2.2056		1611
2.2056		1790
2.2126		754
2.2126		1650
2.214		1205
2.2202		1682
2.2218		1715
2.2228		1404
2.2228		1913
2.2232		541
2.2248		1004
2.2276		93
2.2298		356
2.2324		153
2.2324		1787
2.2334		553
2.2346		1870
2.2348		1352
2.2398		1699
2.24		1433
2.242		1478
2.2432		1199
2.2436		1975
2.2466		1903
2.2468		1942
2.2472		1174
2.248		896
2.2498		383
2.2508		1825
2.2514		1284
2.2522		503
2.2528		903
2.253		548
2.253		1790
2.2536		1026
2.2544		1234
2.2548		1618
2.2552		1847
2.2564		1796
2.2568		1608
2.2574		1605
2.2576		1694
2.2582		1677
2.2584		1864
2.2586		1813
2.2588		1080
2.261		1675
2.2612		1134
2.2634		1787
2.2642		637
2.2644		1776
2.2684		1868
2.269		1145
2.2768		1208
2.2784		1865
2.2846		1706
2.2866		1830
2.2908		1600
2.2946		339
2.2954		815
2.2974		1857
2.3012		918
2.3048		1319
2.3048		1415
2.305		138
2.306		1795
2.307		1600
2.3072		1651
2.3088		1520
2.3098		1827
2.3102		1313
2.3108		227
2.3108		1563
2.3136		86
2.3142		1982
2.3144		1631
2.3146		1893
2.3148		683
2.315		1756
2.315		1799
2.3156		324
2.3172		443
2.3172		602
2.3172		1920
2.3174		704
2.3174		1828
2.3184		1928
2.3188		1694
2.3192		1039
2.3194		1863
2.3208		1931
2.3214		453
2.3214		1995
2.3218		1873
2.3226		763
2.3234		1917
2.3264		257
2.329		1353
2.3346		1792
2.337		1500
2.3378		1335
2.338		1202
2.3392		1845
2.3424		434
2.3446		1763
2.3462		1627
2.3468		1779
2.347		1962
2.3474		959
2.349		663
2.3492		1345
2.35		1062
2.3504		1406
2.3532		1476
2.3548		509
2.356		966
2.357		1886
2.3574		1624
2.3582		1921
2.3618		1890
2.3624		1870
2.3642		1938
2.366		1980
2.3688		976
2.3702		246
2.3734		1391
2.374		1893
2.3808		69
2.382		500
2.382		1865
[truncated: 13,112 more rows]
