# Supplementary material for: Memory consolidation and improvement by synaptic tagging and capture in recurrent neural networks
Source: Commun Biol. 2021 Mar 3;4:275. doi: 10.1038/s42003-021-01778-y (PMC7977149; doi:10.1038/s42003-021-01778-y)
Supplement: Supplementary file 4 — Supplementary Data 2 [file 42003_2021_1778_MOESM4_ESM.zip › Figure 3f/Control stim/20-04-23_19-12-25_spike_raster.txt]

0.0188		1595
0.0208		1955
0.0222		1549
0.0228		1185
0.0232		743
0.0258		689
0.0266		457
0.0284		1923
0.0292		703
0.0296		1799
0.03		169
0.03		1014
0.0302		1771
0.0312		579
0.0316		202
0.0318		1721
0.0326		1612
0.0334		1796
0.0336		1321
0.0336		1903
0.0342		1987
0.0344		1899
0.0348		113
0.0348		1979
0.035		1693
0.0352		1662
0.0354		1033
0.0356		1666
0.036		1951
0.0368		1328
0.0372		1657
0.0372		1894
0.038		1945
0.0396		1831
0.0408		1208
0.0408		1839
0.0468		1726
0.048		961
0.053		1809
0.063		1987
0.0656		1853
0.0688		1831
0.07		1556
0.0718		10
0.0752		1337
0.0758		1563
0.0772		1842
0.0792		209
0.0812		406
0.082		1772
0.0836		847
0.085		1629
0.0858		50
0.0898		558
0.0898		572
0.0926		1733
0.095		1413
0.095		1789
0.0988		1850
0.0998		634
0.1		36
0.101		1816
0.1016		54
0.1034		1801
0.1048		1883
0.1072		1939
0.1084		916
0.1084		1762
0.1092		1623
0.1168		133
0.1172		347
0.118		1523
0.1214		251
0.1242		1613
0.1244		518
0.125		1407
0.127		388
0.128		1637
0.1302		1687
0.132		764
0.1342		1658
0.1352		1987
0.1366		7
0.138		1897
0.1426		865
0.1448		1580
0.1468		1600
0.149		307
0.15		1008
0.151		1135
0.1528		381
0.1542		1711
0.155		1841
0.155		1874
0.1554		1789
0.1556		2
0.1558		208
0.1582		1818
0.1596		1204
0.1598		1722
0.16		1075
0.1606		330
0.1614		1753
0.1624		1131
0.1632		1327
0.164		1530
0.166		1556
0.166		1717
0.1682		1124
0.1682		1195
0.1694		1735
0.1704		1721
0.1706		1249
0.1712		1978
0.1714		1726
0.1714		1860
0.1716		1797
0.1716		1933
0.1718		1808
0.172		758
0.172		1442
0.1726		1945
0.1728		542
0.1732		1624
0.1748		1907
0.176		1917
0.1762		50
0.1764		772
0.1768		1711
0.1792		1754
0.18		1302
0.185		1164
0.1864		1734
0.1884		1155
0.1888		1289
0.189		762
0.1904		1248
0.1912		1618
0.1932		1050
0.1944		335
0.1964		1498
0.1972		1250
0.1976		1884
0.1984		1711
0.2		1990
0.2006		1609
0.2006		1623
0.2012		1248
0.2016		1671
0.2022		1045
0.2046		856
0.2046		1670
0.2064		698
0.2072		1892
0.2098		1659
0.2102		1660
0.2102		1676
0.2114		1961
0.2118		164
0.2124		1944
0.2128		1646
0.2244		1783
0.225		1338
0.229		1617
0.2292		1233
0.2306		1932
0.2352		188
0.2388		1663
0.2532		973
0.2572		936
0.2574		1756
0.2596		1738
0.2606		671
0.2614		1651
0.2618		1016
0.264		985
0.2666		1302
0.2672		509
0.2674		265
0.2674		1263
0.2678		1491
0.2678		1777
0.2684		524
0.2692		281
0.2712		1059
0.2714		51
0.2714		1319
0.2714		1537
0.2716		1693
0.2718		326
0.272		1719
0.2722		1489
0.2722		1986
0.2726		1033
0.2726		1725
0.2728		351
0.2728		1361
0.2728		1506
0.2734		1697
0.2738		482
0.2738		1968
0.274		1621
0.2742		1587
0.2742		1855
0.2746		1507
0.2748		1734
0.275		1839
0.2752		10
0.2752		1327
0.2754		1822
0.2756		151
0.2756		354
0.2758		207
0.2758		1860
0.2758		1899
0.276		1043
0.276		1616
0.276		1942
0.276		1947
0.2762		843
0.2762		1944
0.2764		1812
0.2766		1191
0.2766		1450
0.2766		1914
0.2768		1921
0.277		1049
0.277		1061
0.277		1096
0.2774		1724
0.2776		30
0.2776		1618
0.2778		1640
0.2778		1980
0.278		1691
0.2784		724
0.2784		1031
0.2784		1938
0.2784		1950
0.2788		162
0.2788		1631
0.2788		1769
0.2788		1771
0.2788		1801
0.2788		1962
0.2788		1982
0.2788		1997
0.279		1661
0.279		1868
0.2792		1735
0.2792		1948
0.2794		1692
0.2794		1976
0.2796		1754
0.28		887
0.28		1655
0.2802		1902
0.2804		307
0.2804		552
0.2806		703
0.2808		70
0.2808		1716
0.2812		1747
0.2814		1334
0.2814		1705
0.2822		28
0.284		1803
0.2846		1635
0.2868		1445
0.2968		1922
0.3008		889
0.3094		1790
0.3202		1286
0.328		1733
0.3282		935
0.3292		1350
0.3332		1979
0.3342		1735
0.3352		951
0.3356		1240
0.3362		59
0.3396		1647
0.3404		433
0.3416		1542
0.3422		1764
0.3428		161
0.3438		1881
0.344		693
0.344		1963
0.345		551
0.3456		1740
0.3458		1026
0.3462		323
0.3464		1765
0.3468		1103
0.347		1742
0.348		1661
0.3486		48
0.3488		1989
0.3492		1662
0.3496		1866
0.35		1686
0.3502		1815
0.3502		1853
0.3504		1330
0.3518		1985
0.3526		1628
0.3532		1539
0.3532		1947
0.3536		444
0.3546		1903
0.3564		1050
0.3604		1779
0.3628		1904
0.365		868
0.3658		1771
0.3664		412
0.3682		1733
0.3714		1767
0.3728		1695
0.3754		206
0.3804		37
0.3834		1904
0.3916		473
0.3922		29
0.3936		1019
0.3938		30
0.3954		1965
0.3964		1933
0.3972		1636
0.3984		1886
0.3992		794
0.3992		1493
0.3996		1906
0.401		259
0.4016		1470
0.4044		1990
0.4064		982
0.4076		1889
0.4078		1380
0.408		1998
0.41		788
0.412		1626
0.4126		1806
0.415		1569
0.4182		1771
0.4186		1119
0.4186		1652
0.421		1924
0.4224		1914
0.4268		1865
0.4342		781
0.437		121
0.4374		1370
0.4376		1894
0.4384		807
0.441		882
0.443		1677
0.4436		1971
0.446		1948
0.4466		672
0.4474		10
0.4482		612
0.4522		110
0.453		1512
0.4556		1858
0.456		1057
0.4572		1669
0.4584		1307
0.4586		1958
0.4588		243
0.459		1165
0.4604		1839
0.4626		379
0.463		1837
0.4634		432
0.465		1689
0.4654		935
0.4658		1609
0.466		1089
0.4664		1638
0.4664		1683
0.4672		721
0.4674		1679
0.4708		1895
0.4726		740
0.476		1768
0.4772		1449
0.4774		1259
0.4798		28
0.4806		7
0.4826		1401
0.4834		654
0.4852		1883
0.4854		1942
0.4856		1004
0.4864		405
0.4868		1384
0.4872		966
0.4886		1992
0.4894		1729
0.49		1825
0.4902		1960
0.4908		1985
0.491		1743
0.4912		1806
0.4916		1698
0.4922		1155
0.493		180
0.493		1847
0.4934		1787
0.4954		1955
0.4974		1852
0.4998		843
0.5008		926
0.5034		1742
0.5116		336
0.512		923
0.5132		872
0.5162		1764
0.5204		208
0.5208		1911
0.5214		1685
0.525		738
0.5282		1469
0.5284		447
0.5288		593
0.531		1170
0.5312		1728
0.5324		1623
0.5326		1889
0.5328		741
0.5334		1770
0.5342		492
0.5358		448
0.537		1167
0.5374		1220
0.538		396
0.5384		1590
0.539		1777
0.5394		1893
0.54		421
0.5406		187
0.5406		1632
0.5412		1894
0.5416		1916
0.5418		1471
0.5418		1591
0.542		1766
0.5428		436
0.543		1787
0.5434		1702
0.5438		726
0.5442		91
0.5444		1757
0.5444		1778
0.5452		227
0.5454		1485
0.5454		1732
0.5454		1920
0.5458		1257
0.5458		1705
0.5464		1674
0.5466		670
0.5466		1929
0.547		1859
0.5472		990
0.5472		1495
0.5498		228
0.5498		406
0.55		1991
0.5518		866
0.5522		553
0.5526		480
0.5526		903
0.5532		1807
0.5552		1437
0.5554		895
0.5556		1885
0.556		198
0.5562		1621
0.5562		1815
0.5568		683
0.5568		907
0.5576		687
0.5578		1073
0.5604		1020
0.5612		1705
0.5612		1987
0.5632		843
0.5636		608
0.5648		1983
0.5664		1655
0.5664		1952
0.5666		46
0.5668		1602
0.5676		814
0.5686		1754
0.569		1944
0.5696		700
0.571		552
0.571		1786
0.5714		1814
0.5716		978
0.5728		1245
0.573		1637
0.5748		1581
0.575		265
0.5754		1807
0.576		1950
0.577		84
0.5786		1998
0.579		1671
0.5796		78
0.5798		1221
0.5798		1317
0.5804		1913
0.5812		1040
0.5814		928
0.5814		1897
0.5838		1679
0.584		1999
0.5848		1997
0.5866		522
0.5866		1892
0.5868		1670
0.5874		1649
0.588		1146
0.5938		1871
0.5994		492
0.6008		1149
0.604		236
0.6054		1531
0.6056		1852
0.6112		1899
0.6208		1093
0.6238		505
0.6254		1241
0.6268		1662
0.6272		1463
0.6288		1077
0.629		521
0.6318		1999
0.6322		1801
0.6324		262
0.6334		307
0.6336		962
0.6346		1944
0.6352		1614
0.6368		1889
0.637		597
0.637		1770
0.6374		1476
0.6376		697
0.638		1742
0.6386		1634
0.6394		1783
0.6396		1986
0.6404		392
0.6414		1750
0.6416		1310
0.6422		148
0.6422		1835
0.6434		1941
0.6436		1885
0.647		553
0.6474		687
0.6474		1916
0.6476		1651
0.6484		1943
0.6518		347
0.655		816
0.657		1397
0.66		1697
0.6606		1675
0.6612		1944
0.6634		970
0.6674		1484
0.6702		1832
0.6718		505
0.672		1292
0.6726		1874
0.6752		548
0.6758		1603
0.6762		1801
0.6772		201
0.678		1802
0.6794		740
0.6804		516
0.6848		1766
0.6864		980
0.6868		1528
0.6874		493
0.6876		730
0.6878		1647
0.6882		1875
0.6886		1770
0.6896		238
0.6914		1351
0.6932		1274
0.6936		1785
0.6958		113
0.6974		1269
0.6986		1469
0.6988		207
0.6988		1958
0.6998		4
0.7004		1466
0.701		1318
0.7018		1644
0.702		1837
0.7032		1624
0.7032		1984
0.7038		357
0.704		1758
0.7042		193
0.705		1736
0.7054		1867
0.7058		1746
0.7062		1860
0.7064		1731
0.7072		1863
0.7074		1712
0.7076		1600
0.7076		1902
0.7088		1913
0.709		917
0.7092		1682
0.7322		519
0.7398		1055
0.742		348
0.7438		1312
0.7474		1066
0.7476		1632
0.7476		1905
0.7478		1523
0.749		515
0.7504		254
0.7508		1164
0.7516		352
0.7518		1698
0.752		1903
0.7522		692
0.7532		514
0.7534		1735
0.7536		1690
0.7544		1622
0.7548		1623
0.755		1800
0.7552		545
0.7562		1959
0.7564		973
0.7566		1994
0.7578		1147
0.7582		1793
0.7584		101
0.759		1068
0.7592		1843
0.7598		1525
0.76		1042
0.761		1844
0.7622		1643
0.7634		334
0.7636		1978
0.7642		1318
0.7644		1440
0.765		1744
0.7652		1734
0.7654		1935
0.7656		1878
0.7658		71
0.7668		1627
0.7686		377
0.7692		1881
0.7694		1221
0.7704		1844
0.7732		1934
0.775		1602
0.7758		1600
0.7852		1634
0.7892		1301
0.7968		132
0.7976		344
0.798		256
0.7992		1289
0.7998		534
0.8006		1786
0.8018		59
0.8026		1049
0.804		564
0.8044		1884
0.8054		1710
0.8058		1651
0.8058		1955
0.806		1254
0.8066		1296
0.807		1443
0.8076		1633
0.8078		873
0.8084		1912
0.8094		1726
0.8096		1944
0.8104		1063
0.8104		1637
0.8104		1954
0.8108		1901
0.8114		480
0.8118		1705
0.812		1601
0.8124		829
0.8124		1739
0.8124		1966
0.8126		337
0.813		1827
0.8134		1815
0.8138		1927
0.8146		381
0.8168		1777
0.8178		1841
0.8184		1797
0.8186		1556
0.8238		678
0.825		1213
0.83		1932
0.8314		229
0.8314		1114
0.8344		1716
0.8412		1901
0.8422		1661
0.8442		1989
0.8452		213
0.85		839
0.85		1961
0.8536		1398
0.8556		1690
0.8618		71
0.8632		1621
0.8664		1861
0.8674		1711
0.8684		422
0.8688		1708
0.8704		415
0.8726		39
0.8746		1732
0.8772		155
0.8776		564
0.8776		1977
0.8808		86
0.881		1004
0.8826		911
0.8828		672
0.8838		1614
0.886		1077
0.886		1317
0.8864		1918
0.887		146
0.8876		1655
0.8882		1954
0.8884		1705
0.89		1675
0.8902		1740
0.8906		1770
0.8914		47
0.8918		940
0.8918		1603
0.8918		1870
0.8938		1824
0.8942		1977
0.8966		1826
0.8978		81
0.8982		577
0.9042		1369
0.9046		1647
0.9058		1043
0.906		1743
0.9092		1940
0.9096		202
0.91		1996
0.9106		777
0.911		541
0.9116		659
0.912		852
0.913		1591
0.916		1625
0.9168		218
0.9176		1920
0.9178		1789
0.9188		1630
0.9206		470
0.9226		866
0.9262		1019
0.9276		1024
0.9288		1043
0.9302		796
0.9306		172
0.9324		1621
0.9336		40
0.934		1918
0.936		1738
0.9368		289
0.9368		1978
0.937		450
0.9376		670
0.938		1178
0.938		1927
0.9382		68
0.9384		1925
0.9386		10
0.9386		1801
0.9392		1394
0.9404		1637
0.9408		1905
0.9412		1038
0.9414		1114
0.9418		1892
0.9424		524
0.9428		1666
0.9434		106
0.9436		1620
0.9438		849
0.9444		1827
0.9458		1879
0.9464		1359
0.9468		1616
0.9472		1748
0.9476		1622
0.948		536
0.9482		774
0.9488		1701
0.9514		1797
0.9514		1943
0.953		543
0.9534		1947
0.957		1892
0.9586		1651
0.9598		1626
0.9602		1879
0.9626		577
0.9662		410
0.971		933
0.972		1006
0.9722		53
0.9778		1694
0.9784		1299
0.9788		1707
0.979		1914
0.9838		881
0.984		220
0.9854		678
0.9874		1977
0.988		210
0.99		1411
0.9912		750
0.9924		936
0.9924		1984
0.9932		1236
0.995		864
0.9952		1806
0.9954		478
0.9958		1899
0.9972		1340
0.9984		1089
0.9986		1735
0.9988		123
0.999		1858
0.9994		890
0.9996		983
1		943
1.0004		1692
1.0008		42
1.0008		1857
1.001		1035
1.001		1978
1.0012		1332
1.002		782
1.0024		1532
1.0026		1614
1.0026		1896
1.0032		1466
1.0032		1962
1.0034		1843
1.0036		1751
1.0036		1932
1.0038		718
1.0038		1948
1.004		594
1.0044		1972
1.0046		482
1.0046		1728
1.005		1719
1.005		1790
1.005		1922
1.0054		488
1.0054		781
1.0056		1211
1.0056		1799
1.0058		1516
1.006		604
1.0062		400
1.0064		1459
1.0064		1800
1.0066		1602
1.0074		1671
1.0074		1755
1.0076		202
1.0076		1837
1.0076		1889
1.0078		1753
1.0084		1982
1.0086		1966
1.009		1832
1.0092		1866
1.0094		1825
1.0098		1785
1.0106		1998
1.0112		1710
1.0118		1749
1.0266		1936
1.0364		82
1.0372		359
1.0414		1915
1.043		178
1.0498		1872
1.0508		1515
1.0564		1608
1.0564		1711
1.0566		63
1.0572		1765
1.0574		198
1.058		398
1.0582		651
1.0586		1022
1.0588		140
1.0622		1823
1.0624		1634
1.0628		1643
1.0632		1947
1.0634		1673
1.0636		436
1.064		288
1.0642		578
1.0652		43
1.0662		1985
1.0672		1935
1.0676		1700
1.0686		1772
1.0688		1800
1.0688		1950
1.0732		1248
1.0734		533
1.074		80
1.0776		135
1.0778		1188
1.0786		1130
1.081		1675
1.0812		1547
1.0868		1496
1.0874		1963
1.0882		1895
1.0914		1683
1.0924		1625
1.0936		1607
1.0978		892
1.0986		1393
1.101		232
1.1024		998
1.1024		1665
1.1026		1197
1.1046		1940
1.1056		1773
1.106		713
1.1068		1850
1.1092		1713
1.112		1550
1.1136		629
1.1188		1357
1.1208		1203
1.1228		1222
1.1242		36
1.1242		1767
1.1246		1418
1.1248		725
1.1248		1671
1.1264		1527
1.1268		1455
1.128		498
1.1284		1587
1.1286		1390
1.1286		1424
1.1296		1863
1.1298		1656
1.1312		1731
1.1312		1807
1.1316		1063
1.1316		1929
1.1318		331
1.132		1951
1.1322		1247
1.1322		1648
1.1322		1661
1.1322		1700
1.1324		1090
1.133		1654
1.1334		1620
1.1338		1784
1.1342		1555
1.1348		1937
1.135		1757
1.135		1879
1.1352		1488
1.1352		1780
1.1358		1274
1.136		25
1.1364		1948
1.1366		1945
1.1368		922
1.137		1908
1.1382		566
1.1392		1691
1.1394		1899
1.1398		1837
1.1402		1802
1.1426		1831
1.1428		1362
1.1428		1627
1.143		1921
1.144		1469
1.1454		1941
1.1556		177
1.1556		623
1.157		1758
1.1596		1354
1.1632		1617
1.165		1716
1.1662		1401
1.1664		885
1.1708		1363
1.1728		647
1.1734		1943
1.1766		1907
1.178		1139
1.1792		1653
1.1794		898
1.1806		1742
1.1812		1740
1.1818		313
1.1818		1979
1.184		1348
1.1862		463
1.1864		622
1.1878		526
1.188		1753
1.1892		590
1.191		1713
1.1916		139
1.1922		453
1.1922		1977
1.1932		1536
1.1932		1802
1.194		741
1.1942		1653
1.1976		1626
1.1978		1773
1.198		400
1.198		1942
1.1998		1642
1.2008		83
1.202		1830
1.2024		631
1.2024		1799
1.2054		62
1.2058		1665
1.206		777
1.2084		1137
1.2084		1167
1.21		1057
1.212		1813
1.2126		1196
1.2132		1053
1.2134		1952
1.2138		1747
1.2152		1224
1.2152		1949
1.216		1786
1.2168		1741
1.2174		1628
1.219		1722
1.2196		1947
1.2202		1825
1.2282		1963
1.233		1620
1.2408		966
1.2416		960
1.242		67
1.245		21
1.2458		882
1.2464		1871
1.2472		137
1.2484		1738
1.2502		487
1.2508		1534
1.2522		524
1.254		1766
1.2546		1837
1.2554		1702
1.2564		1877
1.2572		1748
1.2574		772
1.2578		525
1.258		1782
1.2596		1342
1.2608		1364
1.261		171
1.2612		1814
1.2628		1614
1.2634		1667
1.2642		1191
1.2646		1965
1.266		1732
1.2676		363
1.2676		1100
1.2716		400
1.2726		1984
1.2728		1564
1.2732		1637
1.2766		1536
1.2778		1812
1.2804		1621
1.2814		1176
1.282		1558
1.2832		163
1.2834		194
1.284		581
1.2852		1729
1.2856		1538
1.286		869
1.2864		330
1.2894		1637
1.2902		1996
1.2906		1904
1.2914		1835
1.2916		1567
1.2924		1031
1.2928		1235
1.2934		303
1.2936		1918
1.2952		773
1.296		1105
1.296		1764
1.2962		662
1.2964		1446
1.2978		1983
1.2994		1763
1.2996		1767
1.2998		1059
1.3		1817
1.3004		1995
1.3008		1994
1.301		1688
1.3014		1906
1.3018		1305
1.3018		1912
1.302		1924
1.3026		403
1.3026		1679
1.3028		826
1.3028		1648
1.303		1753
1.306		1694
1.3094		232
1.3168		320
1.3174		1667
1.32		1907
1.3222		1117
1.3296		1080
1.3304		1720
1.3348		637
1.3362		1055
1.3382		237
1.3386		1868
1.3388		1715
1.34		1902
1.3406		1102
1.3438		1720
1.3442		1768
1.3458		1992
1.3462		1719
1.3462		1905
1.3466		1378
1.3476		1286
1.3492		1061
1.35		1663
1.3526		1604
1.354		1681
1.355		923
1.3564		416
1.357		1910
1.359		727
1.3614		1188
1.3638		1619
1.3656		1633
1.3672		1916
1.3682		1913
1.3692		339
1.37		487
1.3714		591
1.3742		783
1.376		1903
1.379		1415
1.381		543
1.381		1461
1.3836		1890
1.3866		1483
1.3868		1843
1.3886		509
1.3904		42
1.3906		1142
1.392		650
1.3926		798
1.3948		1983
1.395		852
1.3956		1625
1.3958		792
1.396		1629
1.3968		1883
1.3972		1687
1.3974		480
1.3974		1931
1.3982		1914
1.3984		1971
1.3986		1786
1.3992		807
1.3996		1463
1.401		1066
1.4014		865
1.4014		1685
1.4022		1646
1.404		1723
1.4042		1841
1.4042		1967
1.4044		1929
1.4054		1610
1.4054		1697
1.4056		1884
1.4066		1778
1.4068		1968
1.4084		120
1.4128		505
1.421		1967
1.4248		102
1.4284		966
1.4286		1248
1.4298		1755
1.4342		1841
1.436		719
1.4362		1970
1.4364		1511
1.4366		522
1.4372		1261
1.438		835
1.4382		1936
1.4384		273
1.441		1308
1.4412		1685
1.4426		1663
1.4428		1973
1.4444		995
1.4466		1000
1.4484		326
1.4488		1769
1.4532		1817
1.4548		1303
1.4556		282
1.4558		59
1.4586		570
1.459		893
1.4592		1437
1.4608		762
1.4618		600
1.4626		1994
1.4632		1918
1.4634		1134
1.4636		1670
1.4642		668
1.4646		1091
1.4646		1886
1.4662		1968
1.4664		1943
1.4666		1932
1.4668		1759
1.467		1698
1.4674		663
1.4676		486
1.468		1658
1.4682		1756
1.4686		719
1.4694		1950
1.4698		681
1.4698		1955
1.471		634
1.4712		683
1.4742		1764
1.4742		1857
1.4744		1644
1.4748		1854
1.476		969
1.476		1745
1.476		1949
1.4766		1985
1.4774		570
1.4776		1083
1.479		217
1.4812		818
1.482		206
1.4826		435
1.4842		358
1.4848		1851
1.4852		1871
1.4866		1633
1.4928		1748
1.499		436
1.5		1471
1.5036		1167
1.5068		1654
1.5104		97
1.5152		1871
1.5214		656
1.5216		1197
1.5222		1748
1.5236		1765
1.5238		1872
1.5242		70
1.5246		1019
1.5248		440
1.5266		1963
1.528		1802
1.529		1251
1.532		1844
1.5324		1910
1.5328		725
1.5332		1212
1.5368		1470
1.5384		1869
1.5388		1985
1.5394		1385
1.5424		1416
1.5438		788
1.5448		1680
1.5464		1651
1.547		1685
1.547		1843
1.548		1479
1.5482		859
1.5486		1796
1.5488		81
1.5488		1659
1.55		1644
1.5528		377
1.5528		1117
1.5536		1671
1.5546		1647
1.556		1438
1.5568		1975
1.5582		246
1.5602		1680
1.563		930
1.564		397
1.5642		539
1.5648		1685
1.565		1823
1.5656		1064
1.5662		1142
1.5662		1957
1.5664		525
1.5664		1790
1.568		1662
1.57		71
1.5706		1929
1.571		1839
1.5734		1415
1.5738		1212
1.576		1229
1.5762		367
1.5782		1615
1.5792		1920
1.5794		1383
1.5804		1405
1.5822		1208
1.583		1649
1.5838		1741
1.5848		368
1.5858		1024
1.5864		1915
1.587		1643
1.588		1387
1.5882		1148
1.59		1917
1.5902		1991
1.5908		1881
1.5918		1145
1.5934		1898
1.5952		1660
1.5958		1539
1.5958		1964
1.596		434
1.5998		1774
1.6		636
1.6006		1611
1.6024		402
1.6038		1069
1.6052		616
1.6058		579
1.61		53
1.6108		1619
1.6124		1779
1.6126		1908
1.6156		1582
1.6194		1531
1.6196		1879
1.6196		1885
1.6256		510
1.6258		1829
1.6266		1955
1.6276		1736
1.6298		492
1.6306		1994
1.6318		317
1.6346		1198
1.636		172
1.6366		61
1.6406		1851
1.641		1942
1.6414		1286
1.6418		1891
1.6424		1874
1.6432		1970
1.6438		1223
1.6444		1821
1.6446		1403
1.6494		1623
1.6498		1521
1.653		905
1.6532		1746
1.6564		1726
1.6578		1480
1.6604		1038
1.6648		4
1.6648		5
1.6652		645
1.6658		1505
1.6686		1700
1.671		280
1.6716		1718
1.6728		1749
1.6738		1600
1.6746		1773
1.6764		1337
1.6768		1105
1.677		731
1.6788		710
1.6792		1847
1.68		1513
1.6804		1687
1.681		1840
1.6814		541
1.6824		1163
1.6826		118
1.6842		1794
1.6844		1304
1.6848		1127
1.685		1688
1.687		652
1.687		794
1.688		1957
1.6888		1657
1.689		1982
1.6898		439
1.6902		1408
1.6904		1626
1.6904		1668
1.6906		1837
1.691		1666
1.691		1671
1.6914		1627
1.6918		263
1.6918		1960
1.6942		287
1.6944		1244
1.6978		1677
1.6978		1924
1.6984		1751
1.699		747
1.6996		1901
1.6998		1750
1.7002		1648
1.7014		1807
1.705		1342
1.7054		1267
1.706		1813
1.7086		457
1.7114		1833
1.7148		936
1.7202		761
1.7218		751
1.7238		1197
1.7246		1963
1.7252		1636
1.7262		134
1.7272		811
1.7278		1812
1.7282		309
1.7282		513
1.7286		1843
1.7298		1910
1.7308		600
1.731		32
1.7314		1773
1.7318		1841
1.7326		528
1.735		58
1.735		1438
1.7352		1573
1.7352		1613
1.7352		1789
1.7358		989
1.7362		834
1.7368		1949
1.737		1877
1.7372		1884
1.7374		511
1.7388		278
1.7388		1119
1.7402		1827
1.7414		1279
1.7414		1987
1.742		1558
1.7424		1646
1.7448		1761
1.7454		1716
1.7458		87
1.7496		1356
1.7496		1868
1.752		1060
1.7546		1714
1.7554		1560
1.7582		1696
1.7608		195
1.762		1198
1.763		666
1.7654		1644
1.7672		1077
1.7692		350
1.7722		969
1.7728		1715
1.774		1207
1.774		1730
1.776		325
1.7766		1013
1.778		1897
1.7806		1084
1.7814		1941
1.7822		621
1.783		647
1.783		750
1.7832		1768
1.7854		1700
1.7856		1603
1.7862		1710
1.7864		1735
1.7874		1908
1.79		1798
1.7928		1367
1.7956		1671
1.798		1059
1.7992		1405
1.7992		1960
1.8016		1578
1.8022		1339
1.8026		1964
1.8078		1807
1.8082		1798
1.8122		1912
1.8132		180
1.8178		316
1.8182		1882
1.8218		570
1.824		1332
1.8272		1774
1.8276		1299
1.8286		1784
1.8292		1939
1.8308		1317
1.832		665
1.8326		1190
1.833		1718
1.8348		1795
1.8382		1366
1.8388		570
1.839		1019
1.8402		1553
1.8402		1647
1.842		1901
1.8424		131
1.843		1473
1.8432		1622
1.8448		1643
1.8448		1774
1.8454		1870
1.8458		1792
1.8458		1898
1.846		1876
1.8466		1820
1.8466		1858
1.8474		99
1.8474		174
1.8474		1713
1.8476		1039
1.8476		1604
1.8488		1205
1.8514		230
1.8514		420
1.8518		1638
1.8532		1705
1.8538		1847
1.854		753
1.8568		1623
1.8584		1820
1.8596		1389
1.866		422
1.8702		1223
1.8724		770
1.8744		1948
1.8764		1600
1.879		274
1.8794		1743
1.8868		1668
1.8906		1957
1.8916		687
1.8958		341
1.8958		1265
1.898		775
1.9016		1678
1.9054		541
1.906		1242
1.9088		1657
1.9122		224
1.916		1020
1.916		1750
1.9172		1814
1.9186		1425
1.9186		1701
1.9196		1971
1.9206		1773
1.922		1342
1.9224		575
1.9242		1693
1.9258		1891
1.9264		515
1.929		512
1.9306		989
1.9318		1166
1.9352		398
1.9354		549
1.9356		426
1.9368		1708
1.9384		1291
1.9392		1442
1.9394		41
1.9394		261
1.9402		1051
1.941		913
1.9416		1943
1.9422		1689
1.9426		216
1.944		694
1.944		1918
1.9444		1198
1.9444		1644
1.9446		1625
1.9456		1691
1.9458		881
1.9462		1565
1.947		49
1.9476		1941
1.9496		1088
1.9502		1724
1.9504		481
1.9504		1957
1.951		1847
1.9512		1577
1.9512		1759
1.952		1433
1.953		939
1.953		1833
1.9546		1886
1.955		1839
1.9556		1798
1.9564		257
1.9564		1636
1.9574		866
1.9574		1849
1.9578		373
1.9582		1350
1.96		1851
1.9602		243
1.9604		789
1.9616		1856
1.9622		1597
1.963		1680
1.9636		1808
1.964		1615
1.9654		1893
1.9658		1933
1.9688		1773
1.9696		641
1.9726		1662
1.983		250
1.9846		1193
1.9884		1444
1.9906		1837
1.991		1089
1.9916		1009
1.9946		1705
1.9948		510
1.9954		1505
1.996		707
1.9978		1131
1.9982		1851
1.9994		931
1.9994		1680
1.9996		1817
1.9996		1896
2		1830
2.0002		1952
2.0016		1645
2.0036		1806
2.0044		1807
2.0064		1025
2.0072		765
2.009		1973
2.011		1388
2.0114		1969
2.0118		1164
2.0122		747
2.0128		1630
2.013		270
2.0142		778
2.0152		619
2.0168		1671
2.0212		1837
2.0216		1669
2.0234		1060
2.0236		1695
2.024		1893
2.0264		1827
2.0338		1377
2.0426		763
2.0426		1632
2.0498		551
2.0552		1906
2.0554		218
2.0556		1697
2.0562		1989
2.0574		1325
2.0586		858
2.0596		350
2.0596		1943
2.0598		257
2.0612		1467
2.062		1413
2.0632		345
2.0638		1656
2.0638		1744
2.065		1646
2.0652		690
2.0654		1913
2.0656		1305
2.0656		1667
2.0662		1840
2.0662		1903
2.0666		1990
2.0668		1568
2.0674		11
2.0674		1607
2.068		279
2.0684		1742
2.069		1957
2.0712		1426
2.0712		1844
2.0714		1685
2.0716		487
2.0718		930
2.0728		1783
2.0732		825
2.0736		484
2.074		1601
2.0742		1936
2.0766		561
2.0776		1832
2.08		1605
2.082		1893
2.0824		881
2.086		212
2.0936		967
2.0948		333
2.095		207
2.0956		1872
2.0966		44
2.097		60
2.0996		1046
2.1026		574
2.104		1705
2.1042		50
2.1046		387
2.1058		102
2.106		91
2.1074		1569
2.1086		1104
2.1086		1804
2.1094		1350
2.1094		1829
2.1096		12
2.1108		1866
2.111		524
2.112		1913
2.1126		1334
2.1134		1610
2.1136		1973
2.1146		1440
2.1156		473
2.1156		609
2.1156		1646
2.1156		1756
2.1158		455
2.1158		990
2.1164		513
2.1172		1693
2.1174		1602
2.1178		309
2.1182		449
2.1182		1699
2.12		576
2.1202		842
2.1204		617
2.1208		1809
2.121		11
2.1212		1442
2.1212		1708
2.1212		1731
2.1212		1923
2.1214		1944
2.1218		1855
2.1226		1020
2.1228		1958
2.1234		1127
2.1234		1664
2.1236		979
2.1248		521
2.125		626
2.1256		696
2.127		740
2.128		1949
2.128		1997
2.1288		987
2.1288		1758
2.1294		1757
2.1296		1564
2.1296		1973
2.13		236
2.1302		534
2.1306		1232
2.1308		1037
2.131		1908
2.1318		141
2.132		1093
2.1326		1664
2.1328		837
2.1332		690
2.1336		1791
2.1342		694
2.1344		1615
2.1346		1788
2.1354		1676
2.136		473
2.136		1810
2.1362		1960
2.1374		1884
2.138		1722
2.138		1746
2.138		1974
2.14		1610
2.1418		269
2.1418		1915
2.143		58
2.145		1664
2.1486		1812
2.1504		250
2.1556		956
2.1568		1664
2.1628		1996
2.1692		1383
2.1736		430
2.1746		1787
2.1772		1026
2.178		126
2.181		284
2.1818		1624
2.1832		1880
2.1856		405
2.1866		127
2.1876		1699
2.188		1027
2.1886		1890
2.1902		1678
2.1916		75
2.1918		1762
2.1948		1652
2.1962		1216
2.198		572
2.1996		274
2.2014		633
2.2022		1634
2.2032		1988
2.2046		1724
2.2048		1654
2.2056		681
2.2058		1116
2.206		1257
2.2072		1801
2.211		306
2.212		1711
2.2146		1731
2.216		1975
2.2172		358
2.2192		1927
2.2196		117
2.2216		1993
2.2232		1789
2.2256		1878
2.2258		333
2.2284		263
2.2288		386
2.23		1738
2.2318		1787
2.232		453
2.2322		440
2.2322		1999
2.2324		751
2.2342		1551
2.2352		1592
2.2354		143
2.2372		1784
2.2376		1775
2.2378		1635
2.2378		1924
2.2392		1199
2.2392		1900
2.2396		1812
2.24		645
2.2406		1704
2.242		1498
2.2422		657
2.2422		1616
2.2422		1717
2.2464		127
2.2464		1958
2.2468		1858
2.2486		553
2.2492		1915
2.2512		1109
2.252		1680
2.253		628
2.253		1907
2.2534		1711
2.254		1845
2.2552		1669
2.2564		446
2.2594		1991
2.2616		1138
2.2622		1270
2.2644		1790
2.2654		1475
2.268		1485
2.2682		1952
2.2688		1976
2.2734		1842
2.2756		1956
2.2862		1590
2.287		484
2.2898		84
2.2924		1700
2.293		1660
2.2952		1866
2.2954		1871
2.2966		1913
2.3012		1877
2.3016		1491
2.302		1415
2.3048		1837
2.3054		1374
[truncated: 12,852 more rows]
