# Supplementary material for: Memory consolidation and improvement by synaptic tagging and capture in recurrent neural networks
Source: Commun Biol. 2021 Mar 3;4:275. doi: 10.1038/s42003-021-01778-y (PMC7977149; doi:10.1038/s42003-021-01778-y)
Supplement: Supplementary file 4 — Supplementary Data 2 [file 42003_2021_1778_MOESM4_ESM.zip › Figure 3f/corr_subpop_10s-recall.txt]

8557.483377777779		121.55618413507595		781.9896888888888		1019.088496552092		572.2653793103449		884.1099786850322		71.45884444444444		179.06834882431053		781.9896888888888		1019.0884965520901		52.29406896551724		149.16996510345257		38.26915576694412		123.81807901080349		572.2653793103449		884.1099786850511		52.29406896551724		149.16996510342395
8601.944177777777		175.45265317487744		727.1338666666667		1091.7980612792135		513.2408643678161		949.0826830582794		61.4656		190.32072934034204		727.1338666666667		1091.7980612792076		43.384937931034486		158.6814927023187		30.6228661117717		131.79958076015228		513.2408643678161		949.0826830582967		43.384937931034486		158.6814927023437
8601.944177777777		175.45265317487718		816.1706666666666		1042.9048113512458		572.0870252873564		906.4246148182987		77.44		188.55713192557886		816.1706666666666		1042.9048113512333		54.2808275862069		155.79833164305109		38.04762711058264		127.99864050809276		572.0870252873564		906.4246148183098		54.2808275862069		155.7983316430439
8532.83271111111		101.80450772046225		805.4954666666666		1054.956959301864		556.1511724137931		894.135392904143		76.0384		191.9404610025849		805.4954666666666		1054.9569593018641		52.50041379310345		155.1417779013766		36.248703923900116		124.77508587024417		556.1511724137931		894.1353929041412		52.50041379310345		155.14177790138274
8557.483377777779		148.5907481467609		809.1249777777778		1132.1014306454126		528.5001563218391		928.3712096026692		76.50417777777778		212.91230209301142		809.1249777777778		1132.1014306454176		49.97061149425287		166.33907356299963		32.639551010701545		129.27848975162178		528.5001563218391		928.3712096028909		49.97061149425287		166.33907356300776
8537.76		134.96305338046307		753.984		1025.14636410264		543.1845517241379		893.8965345768102		66.5856		177.58024866827188		753.984		1025.146364102648		47.969544827586205		148.3228308552962		34.55818121284185		123.38414637119722		543.1845517241379		893.8965345767498		47.969544827586205		148.32283085523838
8582.1696		214.64321950690274		827.584		1084.1518380382988		557.5011310344828		910.2345074691225		79.80444444444444		201.46277908840838		827.584		1084.151838038293		53.760183908045974		160.8358985946549		36.215493935790725		127.67760936382828		557.5011310344828		910.2345074690097		53.760183908045974		160.83589859467241
8567.3536		157.43485181827225		787.3770666666667		1093.484773352675		511.44187586206897		960.6190790650094		72.36337777777777		199.15402649130863		787.3770666666667		1093.4847733526747		47.00373333333334		164.55426820984349		30.531340784780024		134.80368574028478		511.44187586206897		960.6190790649799		47.00373333333334		164.55426820988546
8537.76		120.71387069338003		813.12		1061.89379640546		557.5862068965517		902.6393185312019		77.44		194.65483069040894		813.12		1061.8937964054678		53.10344827586207		157.47346160527218		36.41498216409037		126.70261466624459		557.5862068965517		902.6393185310759		53.10344827586207		157.47346160526777
8572.290844444444		140.36777355914523		745.6312888888889		1038.8264810977266		531.8944367816092		925.6604855119366		64.85617777777777		179.3538251726377		745.6312888888889		1038.8264810977118		46.265011494252875		152.36140273204398		33.00304399524376		128.77898140947636		531.8944367816092		925.6604855119194		46.265011494252875		152.3614027320469
