# Supplementary material for: Memory consolidation and improvement by synaptic tagging and capture in recurrent neural networks
Source: Commun Biol. 2021 Mar 3;4:275. doi: 10.1038/s42003-021-01778-y (PMC7977149; doi:10.1038/s42003-021-01778-y)
Supplement: Supplementary file 4 — Supplementary Data 2 [file 42003_2021_1778_MOESM4_ESM.zip › Figure 3f/corr_subpop_8h-recall.txt]

8557.483377777779		181.75491713150853		934.9340444444445		1256.0934731340526		680.2110896551724		1063.7146465265266		102.1447111111111		267.6228132461934		934.9340444444445		1256.0934731340437		74.31536551724137		218.69765864386747		54.068130321046375		178.2275442939552		680.2110896551724		1063.7146465265398		74.31536551724137		218.69765864385872
8626.6944		239.79990906257714		871.8336		1265.3384803723557		618.6448551724138		1106.1243193488544		88.10951111111112		259.0244661258068		871.8336		1265.3384803723757		62.52167356321839		216.8267735179391		44.36478668252081		180.75655877267212		618.6448551724138		1106.1243193488929		62.52167356321839		216.82677351798554
8547.618844444445		157.33073828508876		929.4641777777778		1257.1577003547332		670.8923954022988		1057.2449314181647		101.06951111111111		267.4606519168012		929.4641777777778		1257.1577003547507		72.95253333333334		217.05868506700247		52.65754292508918		175.67363318658312		670.8923954022988		1057.2449314181695		72.95253333333334		217.05868506699048
8572.290844444444		164.3754727194142		935.7425777777778		1254.2257165812687		662.537416091954		1052.809728386567		102.1447111111111		266.7092386701837		935.7425777777778		1254.2257165812618		72.32191264367816		215.20467752211593		51.20636195005945		173.0576419081323		662.537416091954		1052.8097283865216		72.32191264367816		215.20467752206198
8557.483377777779		154.6127208771537		991.6714666666667		1319.4021930401575		664.8996413793103		1064.91360005509		114.9184		296.82386593042605		991.6714666666667		1319.4021930401445		77.05092413793103		229.51562300730086		51.66139548156956		176.75677559965678		664.8996413793103		1064.9136000551366		77.05092413793103		229.51562300731612
8552.5504		170.01068513431846		929.7322666666666		1274.8427047753457		654.375724137931		1052.8475123256799		101.06951111111111		272.92716157202153		929.7322666666666		1274.84270477531		71.136		217.30737801205433		50.06782401902497		172.5231525291769		654.375724137931		1052.8475123256649		71.136		217.3073780120645
8567.3536		168.64696680191497		957.6874666666666		1252.958557198225		664.6446344827586		1071.5553595994857		107.0535111111111		269.7754684154631		957.6874666666666		1252.958557198221		74.29620229885057		219.85041825465794		51.56230392390012		178.2421366561916		664.6446344827586		1071.555359599539		74.29620229885057		219.85041825465964
8552.5504		158.9146610740607		942.0629333333334		1319.9012389802763		621.5931586206897		1096.542549526257		103.76817777777778		289.3702175272844		942.0629333333334		1319.9012389802433		68.46845057471265		228.93129918137694		45.17693983353151		180.15714912049307		621.5931586206897		1096.542549526283		68.46845057471265		228.93129918142657
8596.9984		184.90593259425722		1003.8485333333333		1326.4828248467315		682.1634206896551		1076.280151059337		117.21671111111111		299.706630135885		1003.8485333333333		1326.4828248467513		79.6544		233.28611511012136		54.12900071343638		180.90303644154005		682.1634206896551		1076.2801510593708		79.6544		233.28611511014938
8562.417777777779		192.73445369084504		927.8008888888888		1273.6681188508335		647.2228045977012		1078.62718657883		100.53404444444445		271.9310800692768		927.8008888888888		1273.6681188508198		70.13134712643678		220.55660022302715		48.922789060642096		178.15799152691224		647.2228045977012		1078.6271865787921		70.13134712643678		220.55660022301544
