# Supplementary material for: Memory consolidation and improvement by synaptic tagging and capture in recurrent neural networks
Source: Commun Biol. 2021 Mar 3;4:275. doi: 10.1038/s42003-021-01778-y (PMC7977149; doi:10.1038/s42003-021-01778-y)
Supplement: Supplementary file 4 — Supplementary Data 2 [file 42003_2021_1778_MOESM4_ESM.zip › Figure 3f/corr_subpop_Control stim.txt]

8508.2176		84.78160561253641		172.18133333333333		264.93074148707007		178.37307586206896		343.0749024690008		3.4844444444444442		11.204006338122703		172.18133333333333		264.9307414870664		3.6097471264367815		13.897939206547926		3.739555766944114		17.169899509910273		178.37307586206896		343.07490246904973		3.6097471264367815		13.897939206548525
8483.638044444444		58.537820721667856		125.26506666666667		293.4531360762634		116.88018390804598		382.9547544930669		1.8496		11.856600686537409		125.26506666666667		293.45313607626497		1.7257931034482759		14.959286709395183		1.6102734839476813		18.827816824693002		116.88018390804598		382.9547544930591		1.7257931034482759		14.959286709409684
8488.551111111112		65.00364646941907		169.52533333333332		258.43462879077344		184.01250574712643		341.08425443761934		3.3856		10.731972034584725		169.52533333333332		258.43462879077083		3.6749241379310345		13.623842494114621		3.988973127229489		17.238283202651267		184.01250574712643		341.08425443767123		3.6749241379310345		13.623842494110534
8518.059377777778		92.35209933757186		130.44124444444444		233.05326461517743		154.16169195402298		358.0576533659033		1.997511111111111		8.131584130543207		130.44124444444444		233.05326461517075		2.360754022988506		11.991960102898098		2.790051843043995		17.620477028201286		154.16169195402298		358.05765336594555		2.360754022988506		11.991960102893517
8503.298844444444		80.51275967059725		135.24622222222223		261.40507450051416		133.4231540229885		379.8940049788933		2.151111111111111		9.956952282974516		135.24622222222223		261.4050745005081		2.122114942528736		13.773295605954866		2.093509631391201		18.94953477839603		133.4231540229885		379.8940049788851		2.122114942528736		13.773295605961446
8513.137777777778		98.41942195158573		137.7848888888889		269.69672637261317		146.60855172413793		371.19883756792615		2.2300444444444443		10.540000611333127		137.7848888888889		269.6967263726125		2.372855172413793		13.99740976644715		2.524811414982164		18.53781858901746		146.60855172413793		371.1988375678649		2.372855172413793		13.997409766448225
8518.059377777778		101.71634298299652		150.1304888888889		320.00200116629264		137.73984367816092		370.60518920826536		2.6460444444444446		14.426002908260866		150.1304888888889		320.0020011662879		2.4276597701149427		16.224822305506635		2.227298929845422		18.214672513261906		137.73984367816092		370.60518920824643		2.4276597701149427		16.22482230550794
8498.38151111111		75.8507086639748		157.3319111111111		313.90248148025955		139.61511724137932		351.98817935141375		2.9127111111111113		14.21124525722447		157.3319111111111		313.90248148025114		2.5847172413793102		15.429572740137147		2.293658026159334		16.7150892380351		139.61511724137932		351.98817935139493		2.5847172413793102		15.429572740142326
8478.7264		51.03614741572943		179.24906666666666		318.2307612919651		167.52209655172413		349.2610565890319		3.789511111111111		15.270146800753066		179.24906666666666		318.23076129196465		3.541590804597701		16.30591554312129		3.3098901307966706		17.38426214280619		167.52209655172413		349.2610565890443		3.541590804597701		16.305915543135324
8493.4656		102.16236105650393		144.9984		273.0607580694175		147.456		370.0511565128689		2.4753777777777777		10.977705405429472		144.9984		273.06075806941175		2.517333333333333		14.279034329900469		2.56		18.50514341825346		147.456		370.0511565128577		2.517333333333333		14.279034329896993
