# Supplementary material for: Memory consolidation and improvement by synaptic tagging and capture in recurrent neural networks
Source: Commun Biol. 2021 Mar 3;4:275. doi: 10.1038/s42003-021-01778-y (PMC7977149; doi:10.1038/s42003-021-01778-y)
Supplement: Supplementary file 4 — Supplementary Data 2 [file 42003_2021_1778_MOESM4_ESM.zip › Figure 3f/corr_subpop_Standby.txt]

0.08604444444444445		0.6879734476645094		0.13297777777777778		0.8711201087971074		0.09022528735632183		0.6980215685524374		0.20551111111111112		1.100983734307618		0.13297777777777778		0.8711201087970921		0.1394390804597701		0.8836161114959206		0.09460927467300832		0.7081911447502045		0.09022528735632183		0.6980215685526826		0.1394390804597701		0.8836161114959219
0.011377777777777778		0.2130297098621428		0.034133333333333335		0.3679242434100841		0.029866666666666666		0.365890418450284		0.1024		0.6317548891777369		0.034133333333333335		0.3679242434100846		0.0896		0.6295040017948391		0.0784		0.6268403516302317		0.029866666666666666		0.36589041845047526		0.0896		0.6295040017949867
0.0256		0.31897435633604937		0.0384		0.3900326140209473		0.042813793103448274		0.44460142531963137		0.0576		0.47653146800606183		0.0384		0.3900326140209522		0.06422068965517241		0.5432594918022642		0.07160237812128419		0.6193228980975065		0.042813793103448274		0.444601425319641		0.06422068965517241		0.5432594918022844
0.0576		0.4765314680060496		0.0576		0.5275246344958919		0.056606896551724135		0.4970490199450656		0.0576		0.5838321828897384		0.0576		0.5275246344958922		0.056606896551724135		0.5501559063863083		0.05563091557669441		0.5184029190586533		0.056606896551724135		0.49704901994507295		0.056606896551724135		0.5501559063863554
0.08604444444444445		0.5803224374070413		0.10168888888888888		0.722198366785545		0.06514022988505747		0.5251079504696061		0.12017777777777777		0.8986666490822769		0.10168888888888888		0.7221983667855627		0.07698390804597702		0.6532781402109382		0.04931462544589774		0.4746866354063436		0.06514022988505747		0.5251079504696458		0.07698390804597702		0.6532781402109119
0.03484444444444444		0.3717037025227387		0.03484444444444444		0.37170370252273893		0.05200919540229885		0.4774822472788135		0.03484444444444444		0.3717037025227541		0.03484444444444444		0.37170370252275386		0.05200919540229885		0.47748224727919036		0.0776294887039239		0.6130354197367068		0.05200919540229885		0.4774822472792768		0.05200919540229885		0.477482247279277
0.07111111111111111		0.5285713332380049		0.09244444444444444		0.6466225261758191		0.08239080459770115		0.615372261062594		0.12017777777777777		0.7909218050656748		0.09244444444444444		0.6466225261758215		0.1071080459770115		0.7528178817204217		0.09545969084423306		0.7164268777913727		0.08239080459770115		0.6153722610625993		0.1071080459770115		0.7528178817203873
0.017777777777777778		0.2660734141705945		0.024888888888888887		0.31454109233201627		0.0367816091954023		0.4060787938172616		0.03484444444444444		0.3717037025227422		0.024888888888888887		0.31454109233201866		0.05149425287356322		0.47968986325543195		0.07609988109393578		0.6187863611777867		0.0367816091954023		0.4060787938172494		0.05149425287356322		0.4796898632550466
0.12017777777777777		0.6828384968932805		0.13866666666666666		0.7317364431420564		0.0750712643678161		0.5868373696092325		0.16		0.783836717690594		0.13866666666666666		0.7317364431420428		0.08662068965517242		0.6295704290136863		0.046894649227110584		0.5026447887653437		0.0750712643678161		0.5868373696092256		0.08662068965517242		0.6295704290137483
0.12017777777777777		0.6828384968932786		0.04622222222222222		0.427495491276486		0.08272183908045977		0.6113699283520537		0.017777777777777778		0.26607341417059444		0.04622222222222222		0.42749549127651637		0.03181609195402299		0.38128537985376243		0.05693983353151011		0.5460045736765428		0.08272183908045977		0.6113699283518879		0.03181609195402299		0.3812853798536745
