# Supplementary material for: Memory consolidation and improvement by synaptic tagging and capture in recurrent neural networks
Source: Commun Biol. 2021 Mar 3;4:275. doi: 10.1038/s42003-021-01778-y (PMC7977149; doi:10.1038/s42003-021-01778-y)
Supplement: Supplementary file 4 — Supplementary Data 2 [file 42003_2021_1778_MOESM4_ESM.zip › Figure 3f/Standby/19-12-03_19-40-03_spike_raster.txt]

0.0146		1450
0.0164		1870
0.0188		710
0.0216		774
0.022		1645
0.0226		111
0.0226		874
0.0252		635
0.0252		1679
0.026		1691
0.026		1698
0.0268		1534
0.0276		1703
0.0296		946
0.03		1788
0.0308		634
0.0318		274
0.0324		1626
0.0336		1363
0.0362		748
0.0368		1237
0.0372		404
0.0376		1969
0.0378		325
0.0396		1700
0.0398		1792
0.0404		583
0.0406		1663
0.041		1742
0.0418		1814
0.0422		1915
0.0426		864
0.0428		633
0.0432		1850
0.0436		817
0.044		690
0.0454		201
0.0462		1713
0.047		1735
0.0482		408
0.0482		1604
0.0486		1721
0.0494		1706
0.0516		1766
0.0522		1653
0.053		19
0.0532		619
0.0546		1963
0.0552		782
0.0562		238
0.0598		741
0.0602		1904
0.0612		1609
0.062		1696
0.066		1944
0.0698		1986
0.0722		242
0.0724		1953
0.0756		179
0.0778		1589
0.0804		1152
0.0842		1819
0.0846		433
0.0882		1213
0.0934		1639
0.0938		979
0.0942		931
0.0974		678
0.0988		1204
0.099		1846
0.0994		1435
0.0996		937
0.0996		1899
0.1008		651
0.1008		1797
0.1024		1735
0.1026		1673
0.1026		1964
0.1028		198
0.1028		1157
0.105		1751
0.1066		1700
0.1068		1749
0.1074		46
0.1074		1631
0.1076		1050
0.1082		1983
0.1084		1667
0.1084		1825
0.1084		1853
0.1086		1800
0.1088		1542
0.1094		279
0.1134		1697
0.117		225
0.1174		1586
0.1188		1634
0.1208		1917
0.1218		1536
0.1222		185
0.1222		1535
0.1232		1829
0.1236		181
0.125		413
0.1264		386
0.1266		1605
0.1268		1645
0.1272		1905
0.1292		530
0.13		928
0.132		460
0.1332		351
0.134		1273
0.1342		1743
0.1342		1924
0.1346		1802
0.135		1607
0.1354		1761
0.1368		1611
0.138		1680
0.1544		356
0.1586		352
0.16		107
0.1616		1814
0.1628		378
0.1646		480
0.1672		77
0.1674		28
0.1684		1026
0.1724		1898
0.1734		563
0.1736		1192
0.1754		179
0.1762		1762
0.1772		247
0.1774		1280
0.1776		435
0.1782		1599
0.1792		70
0.1792		1999
0.1806		216
0.1808		232
0.1816		506
0.1822		1919
0.1824		1902
0.1832		1690
0.1836		1833
0.1842		1756
0.1842		1769
0.1848		1752
0.185		1556
0.185		1838
0.1858		1741
0.186		0
0.186		1233
0.1862		1910
0.1864		106
0.1866		924
0.1866		1240
0.1868		1483
0.187		1826
0.1872		1783
0.1878		1853
0.1878		1922
0.1882		865
0.1888		1939
0.1898		1647
0.1902		1642
0.1906		1712
0.1912		1957
0.1916		808
0.1916		1935
0.192		997
0.193		1608
0.1932		327
0.1944		1823
0.1964		718
0.1964		1920
0.2		171
0.2038		503
0.2056		1700
0.208		48
0.208		1519
0.2116		305
0.2128		1274
0.2152		536
0.2154		1839
0.2176		1730
0.2182		1688
0.2206		629
0.2238		1827
0.224		1008
0.2244		1941
0.2246		806
0.2254		1011
0.2254		1698
0.2262		266
0.2278		1749
0.229		1752
0.2294		1975
0.2296		1522
0.2296		1746
0.232		1678
0.2376		414
0.2386		1451
0.2408		1763
0.241		1906
0.2416		650
0.2426		1450
0.2428		490
0.243		1907
0.2458		1801
0.2484		1023
0.2484		1957
0.2488		1902
0.2494		622
0.2508		1725
0.2516		1476
0.2532		1469
0.2544		442
0.2554		1212
0.256		227
0.258		611
0.258		1617
0.2616		1989
0.262		1287
0.2668		1085
0.2694		242
0.271		1685
0.2712		1415
0.2722		1285
0.2722		1783
0.2726		1616
0.2742		466
0.2746		1712
0.2748		1614
0.277		1365
0.2774		1400
0.2782		1470
0.2836		1876
0.2842		1950
0.285		819
0.2852		1800
0.286		1332
0.2862		1676
0.2888		513
0.289		165
0.289		1506
0.2934		1760
0.2942		1572
0.2944		1966
0.2962		1710
0.2966		1585
0.2968		1840
0.2978		42
0.298		1644
0.3		439
0.3006		1795
0.3018		1015
0.3032		457
0.305		1691
0.3058		1893
0.3068		1470
0.3072		1481
0.3074		1612
0.3076		1706
0.3078		1678
0.308		1059
0.309		1230
0.3108		1968
0.3122		1780
0.3124		1714
0.3124		1867
0.3152		1759
0.3168		1611
0.328		29
0.3368		1191
0.3526		808
0.3528		1791
0.353		591
0.3534		1245
0.3546		629
0.3588		1925
0.3592		1994
0.36		509
0.3622		162
0.3622		1752
0.3636		107
0.3636		809
0.3642		927
0.3646		321
0.367		1563
0.3682		579
0.3682		840
0.3682		1898
0.3684		1946
0.3692		14
0.3692		1043
0.3706		70
0.3712		1865
0.372		534
0.3722		1841
0.3724		1821
0.373		276
0.373		1911
0.3734		18
0.3736		484
0.3738		1827
0.3738		1832
0.374		375
0.374		1661
0.374		1724
0.3742		1120
0.375		1734
0.3764		337
0.377		140
0.3774		418
0.3776		1220
0.3782		1609
0.3784		1175
0.3786		1483
0.3788		41
0.379		1703
0.379		1711
0.3792		695
0.3796		1607
0.3802		1550
0.3802		1884
0.3802		1906
0.3804		280
0.3806		202
0.3806		1633
0.3806		1659
0.3816		0
0.382		1685
0.3822		1605
0.3822		1967
0.3828		1653
0.3842		1752
0.3842		1766
0.3842		1929
0.3852		417
0.3852		1828
0.3852		1972
0.386		1667
0.3878		1694
0.388		1376
0.3918		1478
0.3968		361
0.4046		1095
0.4124		690
0.4154		113
0.4166		1767
0.4224		660
0.4236		1000
0.425		583
0.4276		1193
0.4284		101
0.4284		940
0.4288		1740
0.4308		1821
0.4308		1937
0.432		1444
0.4328		1974
0.433		1412
0.4334		1882
0.4344		1699
0.4348		236
0.4348		1446
0.4356		1163
0.4362		474
0.438		1750
0.4384		1466
0.4386		634
0.439		1675
0.439		1798
0.4398		1612
0.44		1991
0.4418		1850
0.442		1994
0.4422		1657
0.4424		1848
0.4426		526
0.4426		1683
0.443		1753
0.4446		1721
0.4448		1908
0.4454		1881
0.449		1400
0.4552		1900
0.4554		746
0.459		1721
0.4666		369
0.481		275
0.482		1800
0.4826		1243
0.4858		1804
0.4884		1705
0.4888		1305
0.49		782
0.4908		1213
0.491		1662
0.4912		923
0.4936		1065
0.4938		1751
0.4956		1725
0.4964		1833
0.4966		962
0.4968		1760
0.4984		1889
0.4988		143
0.5036		155
0.5052		1612
0.5054		408
0.5058		393
0.5058		1754
0.5068		507
0.5118		1424
0.5126		239
0.5138		87
0.5138		476
0.5154		346
0.5172		1670
0.5174		872
0.5174		1776
0.5186		1749
0.519		1817
0.5192		966
0.5198		1690
0.5202		271
0.5214		1656
0.523		456
0.523		1893
0.5236		419
0.5238		1673
0.5268		1621
0.5272		1940
0.5278		108
0.5286		1713
0.5304		1160
0.5326		1781
0.5348		438
0.5392		874
0.5412		1943
0.5492		1981
0.552		1102
0.553		1429
0.5534		704
0.5564		1652
0.5586		1962
0.561		371
0.5622		1991
0.573		1561
0.5742		1120
0.5748		257
0.5758		606
0.5758		1029
0.5778		1965
0.5796		704
0.5798		1835
0.5818		142
0.5834		1994
0.5842		331
0.5856		1270
0.5864		1116
0.5876		1842
0.5876		1851
0.588		1283
0.5884		325
0.5884		1763
0.5888		1908
0.5906		1602
0.5912		211
0.5916		843
0.5926		450
0.5928		256
0.593		1435
0.5934		540
0.5934		1134
0.5936		1718
0.596		1459
0.5962		889
0.5972		1039
0.5976		1601
0.5978		132
0.598		1755
0.598		1862
0.5982		1262
0.5982		1932
0.5984		1943
0.599		1941
0.5994		1444
0.5994		1965
0.6		667
0.6008		1998
0.602		413
0.602		1769
0.6024		1099
0.6032		1925
0.6036		349
0.6036		1942
0.604		181
0.604		1721
0.6042		1807
0.6048		1640
0.6054		1671
0.6056		1873
0.606		1198
0.606		1697
0.6066		1856
0.6066		1892
0.6072		1830
0.6078		35
0.6082		1483
0.6092		37
0.6192		1845
0.629		1793
0.632		71
0.6354		460
0.6388		1907
0.639		1771
0.6592		279
0.6628		1605
0.664		1623
0.6664		1206
0.6722		451
0.674		1565
0.675		478
0.676		435
0.6764		1592
0.6792		1491
0.6794		1624
0.6796		1498
0.6806		1187
0.6806		1817
0.681		1482
0.6812		1666
0.6822		1915
0.6824		1109
0.683		1596
0.683		1660
0.684		1409
0.6842		1746
0.6844		330
0.6844		1857
0.6848		1696
0.6858		1225
0.6858		1793
0.6858		1942
0.686		1631
0.6862		1349
0.6862		1962
0.6866		1845
0.6866		1867
0.6868		1920
0.6872		359
0.6872		1995
0.6882		1772
0.6884		1603
0.6884		1654
0.6884		1711
0.6892		1069
0.6896		1878
0.6902		1730
0.6904		1678
0.691		861
0.6912		1010
0.6922		498
0.6922		931
0.6952		1947
0.6958		1847
0.698		270
0.699		773
0.7032		413
0.7082		1335
0.7218		1534
0.7222		866
0.7268		1280
0.7296		1621
0.7304		1917
0.7306		1831
0.7306		1989
0.7308		1031
0.7314		478
0.734		1758
0.7344		1603
0.7346		1712
0.735		1649
0.736		1856
0.7368		1622
0.7374		404
0.739		683
0.7392		1988
0.7434		1939
0.7438		644
0.744		1046
0.7446		1854
0.745		1562
0.7454		1838
0.7462		1263
0.7478		1069
0.749		1683
0.7516		931
0.7526		1125
0.7528		1840
0.7544		251
0.7548		700
0.7552		684
0.7554		407
0.7572		1658
0.7582		1695
0.759		1780
0.7594		724
0.7604		1923
0.7618		1338
0.7622		1673
0.7638		1998
0.7654		136
0.7662		515
0.7666		1829
0.768		881
0.7686		572
0.769		1999
0.7706		1886
0.7714		1871
0.7726		1666
0.7734		1773
0.7736		1861
0.775		1170
0.7758		1712
0.7768		1580
0.7796		1744
0.7798		1184
0.7834		142
0.7852		1750
0.7866		499
0.787		1929
0.7872		1897
0.7918		1611
0.7928		983
0.794		1941
0.7964		1883
0.7978		1895
0.798		719
0.7998		740
0.7998		1969
0.8076		1808
0.8096		1612
0.814		338
0.8142		1295
0.8148		1554
0.8188		1775
0.8248		1130
0.8294		1214
0.8308		628
0.834		1197
0.8352		1691
0.8358		1796
0.836		534
0.8372		351
0.8382		486
0.8392		616
0.8402		787
0.8408		1874
0.841		1
0.843		134
0.843		327
0.843		1689
0.8434		151
0.8434		1645
0.844		1830
0.8446		1108
0.8452		1873
0.846		739
0.8468		1104
0.8474		681
0.8474		1556
0.8476		1652
0.8478		1646
0.8478		1716
0.8482		1004
0.8482		1895
0.8486		1788
0.8494		513
0.8494		1532
0.8494		1899
0.85		1845
0.85		1999
0.8502		1987
0.8508		335
0.8508		1559
0.851		224
0.851		1021
0.8512		491
0.8516		1462
0.8516		1708
0.8518		1672
0.852		1734
0.8524		413
0.853		1919
0.8532		1758
0.8532		1833
0.8536		175
0.8536		1777
0.8536		1937
0.8538		357
0.8542		1647
0.8542		1773
0.8542		1922
0.8542		1928
0.8544		1985
0.8556		1705
0.8558		1787
0.8614		477
0.87		1284
0.8726		1685
0.876		1740
0.8764		1823
0.8766		1794
0.894		1257
0.8966		299
0.9002		1997
0.9004		1714
0.9012		1955
0.9014		1868
0.9022		479
0.9026		1339
0.903		1864
0.9034		7
0.9076		1577
0.9096		1923
0.9108		1621
0.9112		1939
0.912		352
0.912		1912
0.9128		151
0.9128		1671
0.9136		788
0.9142		1491
0.9162		760
0.9166		150
0.9176		160
0.9178		1687
0.92		511
0.921		1763
0.9228		1060
0.9232		1792
0.9268		938
0.9274		956
0.928		721
0.9282		1164
0.9286		72
0.9298		1666
0.9302		1583
0.9304		1826
0.9316		186
0.9318		1499
0.932		1661
0.9338		1882
0.9342		1639
0.9346		1688
0.9346		1750
0.9348		1878
0.936		1648
0.936		1765
0.9362		1999
0.9366		1695
0.938		1017
0.9406		1993
0.9424		1920
0.9432		180
0.9468		290
0.9554		871
0.957		1959
0.9626		624
0.9626		1938
0.9654		1897
0.9676		1634
0.9718		477
0.9752		1642
0.9758		1291
0.9764		237
0.9766		1866
0.977		761
0.9804		980
0.9834		1877
0.9852		793
0.9868		343
0.9886		1869
0.9894		1848
0.9898		1738
0.99		530
0.9902		1809
0.995		278
0.9952		781
0.9982		1886
0.9988		59
1.0014		378
1.0048		793
1.0062		1633
1.0074		1022
1.0078		1874
1.0082		1750
1.0092		794
1.0092		1761
1.0106		1635
1.0126		403
1.0126		992
1.0156		407
1.0162		1681
1.017		1467
1.0172		805
1.018		1888
1.0184		809
1.0188		1901
1.019		13
1.0192		1569
1.02		1993
1.023		1813
1.0236		1607
1.0238		740
1.0248		1951
1.025		1973
1.0252		1660
1.0252		1854
1.027		1962
1.0284		1759
1.0286		1572
1.0296		1029
1.0296		1756
1.032		1110
1.0332		1774
1.0358		908
1.0368		1487
1.0382		1927
1.0396		585
1.0402		1928
1.0404		500
1.0408		1533
1.044		1643
1.0462		1980
1.0466		62
1.0476		1662
1.0524		1994
1.0526		1571
1.055		897
1.06		1374
1.0636		1788
1.0646		824
1.0646		1909
1.0676		1166
1.0682		1770
1.0698		381
1.0698		1712
1.0698		1881
1.0712		116
1.072		157
1.073		1299
1.0746		1721
1.0774		1519
1.0774		1635
1.0806		1479
1.081		1814
1.0822		1676
1.0854		1619
1.086		1181
1.0888		1560
1.0916		1752
1.0928		1793
1.0954		99
1.0954		1948
1.098		143
1.098		344
1.098		617
1.0988		1914
1.104		1969
1.1046		1912
1.1082		1608
1.109		1369
1.1124		71
1.115		1054
1.1166		1600
1.119		434
1.1212		494
1.122		594
1.1258		797
1.1262		1314
1.1262		1434
1.1264		1749
1.127		319
1.1276		1701
1.1282		220
1.1302		1999
1.1308		273
1.131		1972
1.1324		659
1.1328		1722
1.1336		814
1.1336		1238
1.1336		1636
1.1342		1632
1.1344		1885
1.1344		1958
1.1354		863
1.1356		208
1.1366		1665
1.1366		1725
1.1366		1904
1.1368		1611
1.1374		1778
1.139		1790
1.1392		707
1.1398		645
1.1414		1718
1.1434		1757
1.1454		684
1.1472		1929
1.148		354
1.1492		1660
1.1498		1997
1.1526		1274
1.1588		1854
1.172		1351
1.1726		18
1.1736		35
1.1756		1522
1.1768		482
1.1788		1843
1.1796		832
1.1804		150
1.1804		1558
1.1816		163
1.1818		1636
1.1826		1840
1.1828		834
1.1834		1720
1.1836		876
1.1854		1808
1.186		1950
1.1866		716
1.1866		1705
1.1866		1923
1.187		57
1.1874		1802
1.1874		1907
1.188		1151
1.188		1246
1.1882		1475
1.189		1228
1.1894		1929
1.1898		1749
1.1902		1894
1.1906		1351
1.1914		1852
1.1918		1956
1.1922		1933
1.1926		1801
1.1934		1856
1.1938		265
1.1938		485
1.1942		237
1.1946		401
1.195		384
1.1978		1844
1.1986		1614
1.199		1892
1.1996		1537
1.1998		1632
1.2024		1732
1.2084		1849
1.2086		1089
1.212		1221
1.218		1680
1.2254		1907
1.227		204
1.231		1956
1.2344		854
1.2358		307
1.236		1236
1.238		266
1.239		1203
1.2396		836
1.2398		1714
1.2408		1758
1.2424		1992
1.2428		1311
1.243		1776
1.2436		259
1.2436		423
1.2436		1774
1.2444		1907
1.2446		32
1.2448		1079
1.245		1889
1.2458		1029
1.246		633
1.2466		673
1.2476		429
1.2484		1832
1.2492		1960
1.2494		1989
1.25		683
1.25		1898
1.2514		1538
1.2518		1835
1.252		1561
1.2522		1614
1.2526		523
1.2534		1834
1.2546		1982
1.2548		1906
1.2588		1673
1.2594		1919
1.2614		461
1.2634		1317
1.2648		1791
1.265		901
1.2662		1640
1.2664		1342
1.2692		1345
1.2764		1920
1.277		1632
1.284		1581
1.2862		1916
1.288		745
1.2914		1987
1.2928		1673
1.2934		805
1.2954		1825
1.2966		1920
1.298		1806
1.2988		1016
1.3038		1886
1.3118		1279
1.3138		707
1.3166		268
1.3184		1694
1.321		364
1.3248		1605
1.3258		39
1.3262		238
1.327		1822
1.3272		1246
1.3302		257
1.3302		1599
1.3304		1648
1.3308		293
1.331		1383
1.3314		1208
1.3314		1244
1.3318		1357
1.332		1677
1.3332		887
1.334		714
1.334		1995
1.335		1953
1.3354		1685
1.3356		1678
1.3364		1743
1.3364		1917
1.3366		1792
1.3366		1885
1.3368		1603
1.3368		1783
1.3372		1927
1.338		1790
1.338		1876
1.3382		1630
1.3382		1849
1.3384		1878
1.339		1856
1.3392		1921
1.3394		1555
1.3394		1980
1.3396		577
1.3398		1273
1.3412		1862
1.3418		916
1.3454		512
1.3508		1776
1.369		965
1.3732		369
1.3734		192
1.3752		1047
1.3782		1669
1.3784		1476
1.3788		1264
1.379		1920
1.3792		1415
1.3808		416
1.3818		1827
1.3828		1953
1.3832		388
1.3844		1619
1.3852		1943
1.3858		1987
1.3874		1805
1.388		1085
1.3884		217
1.3886		179
1.3896		393
1.3912		1999
1.3918		386
1.392		1780
1.3924		1903
1.393		1751
1.3946		800
1.3994		1180
1.3996		1909
1.4006		818
1.4048		877
1.4088		1621
1.4104		1174
1.4118		1966
1.4126		1726
1.4128		1062
1.4144		112
1.4152		1507
1.4192		387
1.42		1880
1.422		1908
1.423		1655
1.425		1632
1.4252		1238
1.4272		1750
1.4278		1268
1.4304		1044
1.4304		1132
1.4326		1646
1.4328		1047
1.4342		1078
1.4366		1605
1.4392		1591
1.44		1781
1.442		689
1.443		1761
1.4432		591
1.445		1897
1.447		637
1.4472		1669
1.448		1607
1.4492		1597
1.4506		1466
1.452		172
1.4548		1239
1.4556		1713
1.458		1761
1.4582		1879
1.4592		318
1.4598		1658
1.4606		1830
1.4634		1860
1.464		1630
1.4648		1829
1.4694		1332
1.477		1827
1.4814		1355
1.4828		1144
1.4838		498
1.484		709
1.4864		332
1.4904		1574
1.491		500
1.4918		1056
1.4936		97
1.494		1851
1.4952		469
1.4956		1621
1.496		1663
1.4972		1628
1.4974		1626
1.498		785
1.498		1090
1.498		1956
1.4984		1444
1.4984		1623
1.4988		197
1.4988		1937
1.499		1661
1.5		1375
1.5002		1177
1.502		714
1.5026		1106
1.5026		1884
1.503		1862
1.5034		1168
1.504		1962
1.5046		1529
1.5056		618
1.5066		613
1.5068		1859
1.508		868
1.5088		1527
1.5092		1502
1.51		1912
1.5104		1626
1.5104		1716
1.5106		1636
1.5114		488
1.5114		1974
1.5124		1739
1.5126		879
1.5128		1948
1.5134		1678
1.5136		813
1.514		1541
1.5144		238
1.5154		1885
1.5166		1770
1.517		1929
1.5172		1784
1.5178		631
1.5188		1722
1.519		1024
1.5196		735
1.5214		874
1.524		1136
1.525		1002
1.5276		1780
1.5292		1837
1.5292		1938
1.53		1900
1.5324		330
1.5338		1728
1.5364		1277
1.537		1525
1.54		1628
1.5424		1222
1.543		395
1.543		1351
1.5444		337
1.5446		1602
1.5446		1830
1.5484		1947
1.5488		541
1.5488		1899
1.5504		1676
1.5504		1897
1.5508		787
1.5514		860
1.5532		888
1.5558		1541
1.5574		184
1.5578		833
1.5582		1439
1.5582		1978
1.5602		1699
1.5606		1971
1.5616		1569
1.5626		1672
1.563		1902
1.5632		1948
1.5642		1756
1.5642		1840
1.5646		1742
1.5648		55
1.5652		1380
1.566		1773
1.5696		23
1.57		605
1.571		1857
1.5728		1671
1.5728		1847
1.5732		1641
1.5752		943
1.5756		181
1.5792		1723
1.5814		1505
1.582		1956
1.5838		767
1.5854		1670
1.5866		1669
1.5872		1649
1.5894		1940
1.593		700
1.5932		224
1.596		1108
1.5962		1911
1.5982		1622
1.5984		281
1.5984		738
1.601		1919
1.6016		1614
1.6026		1700
1.6028		1966
1.6042		1998
1.6044		1512
1.6054		813
1.6114		831
1.6122		1718
1.6132		1799
1.615		1954
1.6182		58
1.6232		258
1.6274		344
1.6288		334
1.6302		1953
1.6312		586
1.6342		1154
1.6344		81
1.6366		1783
1.6368		1930
1.6372		1945
1.6378		1214
1.6402		832
1.6408		1838
1.6412		1529
1.6416		817
1.642		27
1.6432		87
1.645		1778
1.6454		1772
1.6458		1934
1.646		1223
1.6464		1844
1.6472		1591
1.6476		1007
1.6478		1622
1.6494		1806
1.6514		1691
1.6516		1054
1.6532		238
1.6546		1422
1.6552		891
1.6572		1725
1.6578		697
1.658		1428
1.6598		1617
1.661		1694
1.6612		493
1.662		289
1.6654		680
1.6658		1273
1.666		1670
1.667		16
1.667		1604
1.668		1880
1.67		1843
1.6702		1476
1.6706		1999
1.672		1421
1.6722		760
1.6726		1870
1.6744		1898
1.675		1850
1.6752		1325
1.6756		1836
1.6766		1615
1.677		1974
1.6786		1942
1.6794		714
1.6822		38
1.6842		1642
1.6894		1377
1.6898		1744
1.6916		1713
1.6936		542
1.6942		1879
1.7074		169
1.71		1068
1.7116		1968
1.715		1330
1.7162		1842
1.7172		818
1.7176		1892
1.7186		1303
1.7186		1365
1.7188		1086
1.719		1716
1.7192		1979
1.7224		91
1.7226		948
1.7226		1725
1.7226		1801
1.7234		1872
1.7238		1523
1.7242		1172
1.7252		1903
1.7254		301
1.726		861
1.7274		967
1.728		1355
1.729		1766
1.7294		145
1.7296		1023
1.7306		26
1.7308		1411
1.7314		1904
1.7314		1962
1.7316		1960
1.732		1606
1.7328		1767
1.7332		1012
1.7334		1609
1.7336		804
1.7338		1600
1.734		1993
1.7342		1404
1.7342		1646
1.7348		318
1.7354		1685
1.7358		1716
1.7366		1943
1.7374		362
1.7378		1877
1.7382		1375
1.7388		1156
1.7392		1679
1.741		1912
1.7422		1707
1.7448		758
1.745		661
1.7472		1967
1.7488		549
1.7502		1020
1.7566		953
1.7572		746
1.758		323
1.7606		1643
1.7616		1294
1.7636		1787
1.7638		1969
1.7666		759
1.7696		962
1.771		1736
1.7718		845
1.772		755
1.7746		1841
1.775		1579
1.7752		1618
1.7758		1998
1.7762		1707
1.7766		1837
1.7768		1589
1.7778		1842
1.778		1195
1.7808		1840
1.7814		1582
1.783		538
1.7862		383
1.7862		869
1.7882		328
1.7882		1805
1.7892		1877
1.7894		145
1.792		1647
1.792		1907
1.7964		1556
1.7984		1737
1.8		1260
1.8182		284
1.8188		1533
1.819		1893
1.8222		331
1.8226		1701
1.8248		371
1.826		169
1.8266		961
1.8276		8
1.829		1311
1.8294		1528
1.8296		247
1.8306		1579
1.831		1918
1.8316		1942
1.8332		1934
1.8334		22
1.8334		1758
1.8334		1849
1.8334		1994
1.8338		625
1.8342		1275
1.8344		69
1.8344		1172
1.8352		678
1.8356		1434
1.837		1946
1.8372		71
1.8374		1647
1.8374		1865
1.8376		1654
1.8378		1784
1.8382		1999
1.8388		872
1.8388		1895
1.839		577
1.8394		1626
1.8396		611
1.8398		1535
1.84		677
1.8408		1459
1.8408		1777
1.8416		1041
1.8416		1845
1.8418		1620
1.842		1947
1.8422		1892
1.843		1994
1.8432		1966
1.8434		1748
1.8444		251
1.8446		1120
1.845		1823
1.8456		1925
1.8478		1039
1.85		1999
1.8508		1658
1.8518		732
1.8518		1664
1.8528		70
1.8588		1994
1.8636		1539
1.871		756
1.8714		1747
1.8756		326
1.8762		1958
1.8772		1871
1.8774		1627
1.8786		1457
1.8794		1411
1.8798		652
1.8824		1038
1.8848		1694
1.8862		1856
1.8878		1754
1.8892		1862
1.8916		503
1.8916		1676
1.8922		965
1.8934		1578
1.8946		1166
1.8998		372
1.9002		1882
1.9006		78
1.9014		1644
1.9028		1992
1.9036		1896
1.9058		136
1.907		1655
1.9072		1883
1.911		1084
1.9112		1938
1.9168		842
1.9204		1294
1.9206		1767
1.922		1439
1.9226		1667
1.9244		203
1.9276		746
1.928		1666
1.9304		1859
1.9326		1963
1.9334		74
1.9366		101
1.9368		1977
1.9384		588
1.9394		1694
1.9428		1528
1.9456		1768
1.9468		390
1.9468		976
1.9498		584
1.9518		334
1.9524		1829
1.9538		227
1.9548		1822
1.9564		1676
1.957		495
1.958		687
1.9582		178
1.9582		443
1.9584		543
1.9584		1806
1.9594		1619
1.9594		1888
1.9596		1345
1.96		578
1.9606		1723
1.9616		783
1.962		553
1.963		815
1.9634		1755
1.9636		1735
1.9636		1978
1.9638		943
1.9638		1611
1.964		705
1.9642		1790
1.9646		998
1.966		1971
1.9688		279
1.9698		1685
1.97		93
1.9712		145
1.9712		1429
1.9714		335
1.9716		72
1.972		451
1.9726		605
1.9758		1609
1.976		1719
1.9762		1954
1.9764		1176
1.9768		1982
1.9772		1438
1.9776		789
1.9778		612
1.978		464
1.9786		1853
1.979		370
1.9792		101
1.9794		1736
1.9802		1814
1.9806		1755
1.9806		1882
1.9812		1894
1.9818		1937
1.9822		1879
1.9834		1487
1.9846		722
1.985		1825
1.9866		734
1.987		792
1.9882		1744
1.9926		660
1.993		1750
1.9934		1518
1.9948		1937
1.9972		1714
1.9976		652
1.9988		402
1.999		1783
1.9996		224
2.0002		1900
2.0022		1383
2.0038		700
2.0038		1377
2.006		665
2.0062		543
2.008		261
2.0086		1691
2.0092		1919
2.0096		1713
2.0102		1746
2.0104		1822
2.0106		1839
2.011		866
2.0114		959
2.0116		143
2.0132		1700
2.0132		1769
2.0156		636
2.0162		97
2.0172		492
2.0178		455
2.0204		1675
2.0206		1612
2.021		1880
2.0218		758
2.0228		1615
2.023		626
2.023		1773
2.0232		1708
2.024		1625
2.024		1774
2.0246		1637
2.0272		187
2.0314		1757
2.0396		1728
2.042		550
2.0446		1553
2.0522		1389
2.0524		950
2.053		794
2.0582		279
2.0608		1893
2.0614		410
2.0618		523
2.0622		88
2.0622		1620
2.0622		1991
2.063		1384
2.063		1640
2.0632		1682
2.0634		444
2.0666		1742
2.0688		1762
2.0734		1979
2.0736		1182
2.0738		1934
2.0778		1148
2.0816		1652
2.0836		1734
2.0844		1618
2.0848		1065
2.0862		379
2.0892		1791
2.0942		16
2.0956		447
2.0964		1687
2.0992		1593
2.1004		1179
2.1042		172
2.1042		1204
2.106		1844
2.1074		1535
2.108		186
2.1102		1213
2.1108		1857
2.1114		1854
2.1126		1719
2.1126		1946
2.114		1932
2.1144		1008
2.1152		1437
2.1162		1334
2.1172		318
2.1174		1680
2.1188		1897
2.119		541
2.1192		364
2.121		1802
2.1214		1771
2.1216		1415
2.124		122
2.124		674
2.1244		1202
2.1246		620
2.128		817
2.128		1522
2.1284		1806
2.1284		1892
2.1286		395
2.13		1826
2.1314		143
2.1328		1670
2.1332		195
2.1346		705
2.1352		1665
2.1354		1783
2.136		204
2.1362		1490
2.1368		160
2.137		1751
2.1376		1969
2.138		715
2.14		1757
2.1404		455
2.1404		1871
2.1406		1718
2.1408		1806
2.1412		927
2.1416		1841
2.1428		1060
2.1436		1807
2.1438		1942
2.145		667
2.145		1038
2.1456		303
2.1456		378
2.1466		1824
2.147		395
2.1474		1156
2.148		1630
2.1482		780
2.149		1803
2.1496		1961
2.1502		1959
2.1506		102
2.1506		1669
2.1506		1992
2.1512		785
2.1514		1986
2.1516		1160
2.1524		1831
2.1528		1867
2.1534		1
2.1554		1938
2.1556		1722
2.1584		1266
2.1584		1993
2.1614		1783
2.1652		1982
2.177		1021
2.1788		1807
2.181		603
2.1814		893
2.183		1295
2.1834		580
2.1848		1564
2.1908		1754
2.1926		1838
2.1946		1997
2.1956		896
2.1962		42
2.1986		806
2.2036		836
2.2048		1606
2.2058		1933
2.2066		1840
2.2142		1244
2.2212		629
2.2296		1216
2.2302		1917
2.2332		1078
2.2346		1501
2.2352		430
2.238		1319
2.2386		1910
2.2406		1967
2.2418		23
2.2428		444
2.2434		1493
2.2434		1600
2.2438		1899
2.2444		1731
2.2454		334
2.2454		1252
2.246		1852
2.2464		1980
2.2474		762
2.2484		66
2.2492		597
2.2494		1940
2.2496		1011
2.2504		1795
2.2506		931
2.2508		314
2.251		106
2.2514		233
2.252		623
2.2524		1917
2.2532		1991
2.255		1629
2.2552		1751
2.2558		1986
2.256		1700
2.257		238
2.2572		1162
2.2576		1814
2.2578		829
2.2582		1022
2.2584		1932
2.2586		354
2.259		1869
2.2592		1728
2.26		1543
2.2608		38
2.2612		1860
2.2616		1172
2.2616		1281
2.2624		1943
2.2636		1644
2.264		180
2.264		1761
2.264		1930
2.2642		1631
2.2642		1726
2.265		1669
2.2662		633
2.2676		634
2.2686		1454
2.2698		1886
2.27		1131
2.2712		1917
2.2722		1790
2.2738		1351
2.2742		1611
2.2772		1634
2.2778		881
2.2802		1622
2.2808		354
2.2832		565
2.2834		1604
2.2846		267
2.2864		1808
2.2884		1878
2.2894		185
2.2894		1846
2.2908		1284
2.293		560
2.2956		787
2.2962		506
2.2962		1955
2.2962		1987
2.2968		1940
2.2978		290
2.3002		740
2.3012		1575
2.3014		1783
2.3016		1669
2.3022		1738
2.3044		623
2.3046		1952
2.305		1809
2.306		1730
2.3064		61
2.3076		1801
2.311		55
2.3172		115
2.324		1454
2.3242		666
2.3246		1246
2.3262		1722
2.3296		847
2.331		1665
2.3346		1902
2.3382		556
2.3384		1861
2.3434		1859
2.3438		61
2.344		1311
2.3448		1565
2.346		924
2.347		971
2.3482		428
2.3482		1639
2.349		13
2.349		275
2.35		82
2.351		1016
2.3512		1366
2.3516		1801
2.3518		484
2.3522		1185
2.3524		1738
2.3526		128
2.3526		1270
2.3526		1924
2.3528		63
2.3536		955
2.3542		347
2.3544		145
2.3544		1427
2.3544		1859
2.3544		1906
2.3546		625
2.3546		1968
2.355		643
2.355		1858
2.3554		1671
2.3554		1893
2.3554		1974
2.3558		375
2.3558		1830
2.3558		1976
2.356		345
2.356		1443
2.356		1491
2.3564		1831
2.3566		47
2.3566		1409
2.3568		1622
2.3568		1847
2.3574		1629
2.3574		1720
2.3574		1819
2.3576		350
2.3578		1562
2.358		1919
2.3582		335
2.3582		960
2.3582		1227
2.3584		1892
2.359		1843
2.3594		1330
2.3594		1663
2.3594		1884
2.3596		1734
2.3596		1872
2.3598		242
2.3598		1599
2.3602		1708
2.3602		1905
2.3604		1820
2.3606		436
2.3606		1411
2.3606		1607
2.361		1069
2.3612		1515
2.3612		1987
2.3614		1956
2.3624		1649
2.3624		1821
2.3626		148
2.3626		1510
2.3632		1671
2.3634		1216
2.3638		1715
2.364		1786
2.3642		181
2.3644		1637
2.3644		1767
2.3652		1999
2.3654		401
2.366		1743
2.3666		1605
2.3668		1849
2.367		98
2.3692		452
[truncated: 6,730 more rows]
