# Supplementary material for: Memory consolidation and improvement by synaptic tagging and capture in recurrent neural networks
Source: Commun Biol. 2021 Mar 3;4:275. doi: 10.1038/s42003-021-01778-y (PMC7977149; doi:10.1038/s42003-021-01778-y)
Supplement: Supplementary file 4 — Supplementary Data 2 [file 42003_2021_1778_MOESM4_ESM.zip › Figure 3f/Standby/19-12-03_23-19-26_spike_raster.txt]

0.0154		859
0.0182		1634
0.0242		182
0.0248		1858
0.0254		1354
0.027		1431
0.0296		1477
0.03		451
0.03		1989
0.0314		1829
0.0318		300
0.0326		1050
0.0332		1774
0.0338		1176
0.035		1695
0.0356		849
0.0368		479
0.0374		1898
0.0376		767
0.0382		1812
0.0388		1192
0.0392		68
0.0394		1902
0.04		444
0.0404		1895
0.0414		413
0.0418		1540
0.0418		1797
0.042		1726
0.0428		700
0.0438		54
0.044		819
0.044		1671
0.044		1939
0.0446		1216
0.0446		1637
0.0452		1652
0.0456		1823
0.0462		1084
0.0468		434
0.0468		492
0.0468		1858
0.0472		998
0.0476		1779
0.048		737
0.0484		40
0.0484		1202
0.049		1991
0.0492		1633
0.0496		1342
0.05		1654
0.0502		629
0.0502		1911
0.0518		1885
0.0522		1613
0.0522		1655
0.0522		1806
0.0524		110
0.0526		1765
0.0526		1821
0.0528		1624
0.0528		1707
0.054		1983
0.0544		628
0.0554		1939
0.0556		1574
0.0568		1617
0.0596		1666
0.063		1633
0.0708		1840
0.0714		1449
0.076		326
0.0814		1893
0.085		1757
0.0858		157
0.0886		1626
0.093		1594
0.0952		1561
0.0966		1137
0.098		1677
0.0988		425
0.0998		1765
0.1		1570
0.1032		381
0.105		1735
0.1066		1740
0.1076		1623
0.1078		187
0.1082		725
0.1094		1908
0.1102		921
0.114		355
0.1142		1488
0.115		1743
0.1154		1889
0.116		743
0.1162		1779
0.1164		420
0.1166		1369
0.117		1620
0.1182		1985
0.1206		1584
0.1206		1637
0.1208		1316
0.121		844
0.1218		1669
0.1238		1912
0.1244		1833
0.1256		1798
0.1258		1678
0.1276		1859
0.1276		1922
0.1284		860
0.1312		797
0.1334		1884
0.142		1140
0.1474		983
0.1506		1573
0.1518		1638
0.1534		1126
0.1554		1761
0.156		1986
0.1568		1835
0.159		1282
0.1604		1013
0.1608		1726
0.1616		1311
0.1616		1651
0.163		1847
0.1642		1800
0.1656		1153
0.167		1442
0.1688		672
0.169		1707
0.1704		1969
0.1722		1802
0.1724		1870
0.1726		985
0.1762		1812
0.1782		1869
0.1788		1918
0.179		740
0.1794		956
0.1798		611
0.1802		772
0.1816		1672
0.1822		1993
0.1844		1875
0.185		1280
0.1856		1796
0.1862		1748
0.1874		1621
0.2026		1428
0.2062		1635
0.2078		1017
0.2108		1795
0.2226		1636
0.2236		619
0.2252		584
0.2292		1163
0.231		1929
0.2312		725
0.2312		1879
0.2316		512
0.2324		1646
0.2332		647
0.2348		1409
0.235		1723
0.235		1950
0.2366		20
0.2366		1944
0.2368		1780
0.238		1853
0.2386		422
0.239		1981
0.2404		76
0.2422		299
0.2442		1870
0.2442		1933
0.2454		1840
0.2464		1716
0.2472		1928
0.2486		1434
0.254		1611
0.258		618
0.2604		1477
0.2608		720
0.2636		1842
0.269		119
0.2744		612
0.2774		1343
0.2782		762
0.2786		1806
0.279		950
0.2794		1887
0.2808		1789
0.282		867
0.2848		1658
0.2854		990
0.286		1775
0.2868		1594
0.2872		1357
0.2906		560
0.291		1677
0.2914		1551
0.2918		1646
0.2944		850
0.2952		116
0.2952		1853
0.2954		1909
0.2962		94
0.2964		1830
0.2966		1169
0.297		1643
0.2976		400
0.2976		1953
0.298		626
0.2988		1316
0.2992		1881
0.2996		1421
0.3004		1786
0.3012		1784
0.3016		899
0.302		1620
0.3022		1681
0.3022		1727
0.3046		427
0.3052		584
0.307		192
0.307		1181
0.3076		198
0.3076		1420
0.3102		1971
0.311		167
0.3114		1862
0.3118		1611
0.3124		1704
0.3126		777
0.3126		1672
0.3138		1724
0.3144		1095
0.3148		1953
0.315		1442
0.3152		1610
0.3166		1990
0.3172		1606
0.3194		1407
0.3196		1969
0.3206		1902
0.323		1946
0.325		1895
0.3274		1635
0.3444		793
0.349		41
0.349		1630
0.3502		400
0.3536		356
0.354		1777
0.3556		1083
0.358		431
0.3582		804
0.3584		286
0.3588		58
0.3594		1814
0.3602		1662
0.3604		201
0.3614		783
0.3614		1650
0.3618		1259
0.3618		1947
0.3632		1871
0.3636		1497
0.3642		1356
0.3648		930
0.3648		1433
0.365		1671
0.365		1882
0.3656		1452
0.366		1699
0.3664		1937
0.3664		1989
0.3668		1755
0.3676		1682
0.368		1700
0.3688		1766
0.3702		1789
0.3704		76
0.3706		1836
0.3716		1993
0.374		27
0.378		666
0.379		504
0.3848		563
0.389		1407
0.39		1310
0.391		1926
0.3932		109
0.3932		1930
0.3958		471
0.3964		54
0.3964		1751
0.3976		1995
0.4006		56
0.4006		1395
0.4024		1536
0.4036		1730
0.4038		1660
0.4044		1654
0.4052		1785
0.4074		1888
0.4078		1943
0.4102		1149
0.4106		1786
0.4126		492
0.4144		1729
0.416		427
0.4194		1535
0.4248		1696
0.4262		1539
0.427		1244
0.4292		676
0.4294		768
0.4294		896
0.4334		901
0.4338		1029
0.438		497
0.4382		1579
0.4394		1903
0.44		1999
0.441		923
0.4414		1647
0.4418		1805
0.442		1310
0.4422		1895
0.4432		1865
0.4434		445
0.4434		539
0.4438		1079
0.4448		877
0.445		1752
0.4452		1426
0.4454		1541
0.4456		1321
0.4462		1940
0.4468		1560
0.447		1964
0.4474		1735
0.4476		1797
0.4476		1899
0.4486		746
0.4486		1600
0.4488		1516
0.4494		1910
0.4496		1831
0.4498		1145
0.45		1439
0.4502		946
0.4502		1635
0.4502		1680
0.4502		1866
0.4504		1998
0.4514		1676
0.4522		131
0.4522		1111
0.4522		1846
0.4524		1690
0.4534		1834
0.4542		1958
0.4548		1156
0.4548		1858
0.4568		1687
0.458		243
0.4592		90
0.4638		1695
0.4642		1983
0.4646		48
0.4898		1795
0.4938		295
0.4964		1232
0.4978		1040
0.4988		1520
0.4996		103
0.502		1841
0.5024		1278
0.5024		1867
0.5034		464
0.504		1808
0.5048		1710
0.5056		1803
0.5064		443
0.5066		1663
0.5072		1474
0.5074		998
0.5088		1191
0.5104		1558
0.5104		1975
0.5106		1716
0.5108		847
0.511		927
0.5114		982
0.512		1718
0.5126		1547
0.5128		636
0.5132		1618
0.5138		844
0.5138		1061
0.5146		1988
0.5148		640
0.5148		1677
0.515		1787
0.5154		1195
0.5156		490
0.5166		1878
0.517		82
0.5174		1734
0.5174		1933
0.518		1541
0.518		1709
0.5182		1876
0.5188		1853
0.519		561
0.5192		1824
0.5208		319
0.5214		1753
0.5214		1867
0.5222		1731
0.5232		1587
0.5242		1302
0.5272		551
0.5288		1870
0.5294		1383
0.5324		1686
0.5328		228
0.5328		1481
0.5338		1600
0.5338		1624
0.5344		823
0.5374		1517
0.5394		1800
0.54		167
0.5404		853
0.541		1846
0.5418		1755
0.5446		1295
0.5468		1775
0.5476		717
0.5564		197
0.5604		357
0.5636		1945
0.5666		1955
0.5672		30
0.569		593
0.5734		1706
0.5738		1491
0.576		203
0.5838		1758
0.5854		851
0.5858		572
0.586		72
0.586		741
0.587		1098
0.5876		872
0.588		1956
0.5902		1903
0.5904		1708
0.591		1414
0.5912		1130
0.5914		1946
0.5922		1883
0.5922		1949
0.5928		1131
0.5928		1642
0.5932		1831
0.5934		1816
0.5942		200
0.5942		1934
0.5944		1964
0.5946		1085
0.5962		1280
0.6008		887
0.601		979
0.6014		1829
0.6018		152
0.6018		1951
0.6038		1188
0.6042		1029
0.6044		1037
0.6056		1888
0.6066		1480
0.6068		682
0.6084		1903
0.6098		1208
0.6106		1718
0.6108		1927
0.6112		1685
0.6116		1916
0.612		727
0.612		752
0.6122		87
0.6122		780
0.6122		1848
0.6134		1902
0.6136		1713
0.6136		1919
0.616		1751
0.6184		1943
0.6198		978
0.6214		1928
0.6256		1583
0.629		1957
0.6298		1260
0.6358		1740
0.6446		977
0.6448		568
0.6452		1933
0.6456		979
0.6502		1583
0.6504		522
0.652		1026
0.6532		188
0.6546		1780
0.6564		1893
0.6572		1872
0.6574		778
0.6576		1877
0.6612		1751
0.663		942
0.6636		381
0.6642		694
0.6642		1618
0.6644		561
0.665		666
0.6664		1907
0.6682		1523
0.6684		1681
0.6686		248
0.669		1674
0.6694		1061
0.6704		1725
0.6706		763
0.6708		1314
0.6714		1928
0.673		1706
0.6738		1214
0.6748		704
0.675		587
0.675		603
0.6752		517
0.6752		1955
0.6762		602
0.6764		1445
0.6768		1404
0.6782		77
0.679		1977
0.6794		1626
0.6798		1937
0.68		72
0.6802		991
0.6804		1812
0.6808		694
0.6808		1790
0.6812		803
0.6814		233
0.6814		541
0.6816		1646
0.6818		646
0.6818		1006
0.6824		1749
0.683		118
0.6832		466
0.6838		1702
0.6844		1978
0.6846		1903
0.6848		1678
0.685		1667
0.6852		1719
0.6852		1798
0.6854		1657
0.6854		1703
0.6858		1739
0.6862		978
0.6862		1759
0.6862		1844
0.6868		652
0.687		10
0.6874		32
0.6874		1757
0.6882		1186
0.6884		623
0.6884		1394
0.689		1961
0.6906		1666
0.6908		1827
0.6918		1019
0.6922		1577
0.6928		1860
0.6932		897
0.6932		1383
0.6934		631
0.6934		1907
0.6942		918
0.696		578
0.696		1782
0.6968		1069
0.697		1844
0.6996		1072
0.7018		794
0.7026		1978
0.7028		675
0.7054		1894
0.7088		1879
0.709		1634
0.71		1463
0.7104		1841
0.7118		1416
0.7118		1966
0.7124		1408
0.7142		1576
0.7152		1999
0.717		1884
0.721		1800
0.7214		1889
0.7442		166
0.7462		1361
0.7464		232
0.7478		1141
0.7494		1798
0.7498		1186
0.75		1739
0.7524		1944
0.7532		1330
0.7534		745
0.754		1471
0.7542		1820
0.756		611
0.7576		1485
0.7584		1840
0.7586		640
0.7588		1775
0.7596		1073
0.76		1212
0.7602		313
0.7604		1174
0.7604		1514
0.7614		1970
0.7618		1261
0.7626		1881
0.7636		345
0.7638		1406
0.7638		1639
0.7642		206
0.7642		237
0.7644		755
0.765		1864
0.7654		1574
0.7654		1729
0.7662		1642
0.7666		1825
0.7672		1856
0.7672		1993
0.7678		205
0.7678		775
0.7678		1928
0.7688		115
0.7696		1688
0.7696		1748
0.7698		848
0.7698		1882
0.7698		1886
0.7702		1291
0.7702		1870
0.7704		1849
0.7706		354
0.7706		1921
0.7708		1080
0.7716		1616
0.772		1726
0.772		1859
0.7722		1664
0.7722		1787
0.7724		1910
0.7726		829
0.7726		1770
0.7726		1952
0.7726		1967
0.7732		1650
0.7734		711
0.7738		400
0.775		1621
0.7752		1246
0.7752		1363
0.7784		1040
0.7788		811
0.7798		1750
0.7804		1751
0.7838		1543
0.784		1014
0.7924		1840
0.7988		1750
0.7998		1890
0.8022		1513
0.8098		1870
0.8154		1638
0.8176		812
0.8178		1123
0.8184		649
0.821		1763
0.8224		1983
0.823		378
0.823		1698
0.8236		762
0.824		19
0.8244		1197
0.825		1124
0.8274		1994
0.8278		998
0.8278		1128
0.8298		1334
0.83		299
0.8302		1858
0.8304		1769
0.8304		1997
0.8312		1856
0.8318		1863
0.8324		1180
0.8342		422
0.8342		1891
0.8344		1755
0.8344		1790
0.8352		644
0.8356		1896
0.8358		870
0.8392		1828
0.8402		19
0.8454		1856
0.847		1176
0.8472		1529
0.8506		1839
0.853		1793
0.856		1982
0.8562		809
0.8594		1823
0.8598		1311
0.8622		641
0.864		836
0.8656		479
0.8656		1777
0.8676		451
0.8692		464
0.8696		1795
0.8702		1638
0.8744		1975
0.878		356
0.8784		1817
0.8798		1655
0.88		1345
0.8802		1770
0.8814		104
0.8844		1278
0.885		1999
0.887		939
0.8896		1642
0.8904		1442
0.8908		1487
0.892		1688
0.8924		335
0.8924		1107
0.895		1689
0.8972		1856
0.8978		1917
0.898		1734
0.8992		681
0.8996		425
0.903		698
0.9032		1801
0.9032		1993
0.9064		164
0.9094		244
0.913		1818
0.9138		1707
0.914		822
0.9142		1348
0.915		1858
0.9158		1382
0.917		61
0.917		1012
0.9174		1791
0.9184		121
0.9188		1339
0.9228		1753
0.9248		1765
0.925		643
0.925		1798
0.925		1821
0.9272		1668
0.9278		458
0.9312		84
0.9352		267
0.9356		1434
0.9376		622
0.9382		395
0.9382		1730
0.9388		239
0.94		1328
0.9416		1845
0.9438		1950
0.944		1800
0.9442		515
0.9444		948
0.9452		1624
0.9464		1953
0.947		1890
0.9484		212
0.9488		1721
0.949		1670
0.9494		1690
0.9494		1944
0.9508		1976
0.9524		1803
0.9542		1698
0.9554		1720
0.9584		442
0.9596		871
0.9638		1505
0.965		317
0.9738		1249
0.9782		1891
0.9792		1682
0.9794		1806
0.9794		1955
0.9806		1781
0.9826		1876
0.9842		32
0.986		1098
0.9864		1804
0.9874		702
0.989		562
0.989		1452
0.9902		488
0.9902		1924
0.9912		498
0.9912		1755
0.9918		1858
0.9944		1243
0.9948		1020
0.9948		1717
0.995		1810
0.9964		1700
0.9968		1845
0.9974		1672
0.9988		1440
0.999		1912
1		1809
1.0006		1601
1.0006		1995
1.0032		1924
1.0216		1819
1.026		930
1.0314		1607
1.0316		382
1.0342		320
1.0356		1969
1.0368		1887
1.0378		723
1.038		1119
1.0382		1556
1.0384		1722
1.0396		1907
1.0402		1592
1.0416		1419
1.0424		1169
1.0426		1600
1.0438		611
1.0446		222
1.0448		1771
1.045		1654
1.0458		495
1.0478		1855
1.0484		1734
1.0486		1579
1.0494		1700
1.0498		1426
1.0506		1221
1.0514		1765
1.0522		1349
1.0522		1997
1.053		1627
1.0536		1498
1.0538		1718
1.054		1840
1.0542		1506
1.0552		269
1.0554		1960
1.0568		889
1.0568		1866
1.0572		1730
1.0582		57
1.0588		1887
1.0598		1859
1.0614		366
1.0616		1857
1.0618		1661
1.063		1867
1.0704		1941
1.0714		132
1.0722		1549
1.0776		1871
1.0868		1451
1.0888		641
1.0906		1332
1.0922		1179
1.0938		488
1.0948		1486
1.0948		1790
1.0956		563
1.0974		1604
1.098		1854
1.0986		663
1.0986		1981
1.1		1975
1.1002		383
1.1008		7
1.1012		542
1.1012		884
1.102		1112
1.102		1865
1.1044		1964
1.1048		1855
1.1052		1838
1.1054		1864
1.1064		1672
1.1064		1699
1.1074		1750
1.1078		488
1.1078		1626
1.108		1793
1.109		289
1.1098		1615
1.1164		1957
1.1188		1010
1.1246		1318
1.1292		1391
1.1318		1721
1.1336		1138
1.1392		1587
1.1394		1434
1.1428		1944
1.1436		1938
1.145		1542
1.1454		1845
1.1474		336
1.1498		1778
1.1504		818
1.1516		1124
1.153		242
1.1548		903
1.1564		1079
1.1566		412
1.1568		1589
1.1578		283
1.1594		1827
1.16		813
1.16		1217
1.1602		1604
1.1606		1786
1.1616		1629
1.1618		591
1.1618		1779
1.162		891
1.162		1907
1.1626		1636
1.163		1211
1.1632		1873
1.1634		809
1.1638		1242
1.164		1740
1.165		1989
1.1658		552
1.1658		1970
1.1662		953
1.1664		1663
1.1668		1841
1.1668		1988
1.1672		991
1.1672		1974
1.1676		1745
1.1678		1090
1.1688		1019
1.1692		1145
1.1694		1901
1.1694		1968
1.17		832
1.1704		296
1.171		1657
1.1722		1913
1.1726		1949
1.1728		1130
1.1728		1248
1.1732		1797
1.1736		1814
1.1744		1431
1.1746		1475
1.175		1604
1.176		1981
1.1766		1722
1.1768		1626
1.1768		1948
1.1772		1815
1.1786		264
1.1846		1687
1.1846		1891
1.188		792
1.197		1901
1.2088		787
1.2172		1576
1.219		1552
1.221		1845
1.2234		729
1.2262		1700
1.2268		157
1.2274		583
1.2274		1073
1.2284		1861
1.2294		1537
1.2298		541
1.2302		1719
1.231		1642
1.2314		1053
1.2314		1089
1.2318		828
1.233		572
1.2348		1275
1.2348		1814
1.2352		1179
1.2352		1743
1.2356		1470
1.2356		1518
1.236		945
1.2362		1799
1.2366		1976
1.2372		814
1.2372		1797
1.2374		1246
1.2382		925
1.2384		293
1.2386		1831
1.2388		1747
1.239		110
1.2392		1643
1.2394		1607
1.2398		1711
1.2398		1884
1.24		1616
1.2404		1817
1.2408		909
1.2408		1467
1.2408		1889
1.241		1827
1.2412		884
1.2414		140
1.2414		1998
1.2418		1789
1.242		101
1.2422		1619
1.2434		1681
1.2436		1901
1.244		1463
1.2446		1729
1.2448		656
1.2454		1771
1.2464		1630
1.2494		832
1.2498		359
1.2508		1743
1.251		1973
1.2536		1501
1.2542		61
1.258		1740
1.2606		1889
1.2642		1842
1.2652		1114
1.2752		1853
1.2782		1081
1.2816		691
1.2824		1068
1.2824		1609
1.2842		864
1.2862		1813
1.2874		1878
1.2886		1847
1.2894		1625
1.2918		857
1.2922		1724
1.2922		1987
1.293		320
1.293		1734
1.293		1977
1.2942		543
1.2972		1996
1.2978		1801
1.3002		1058
1.3014		187
1.3054		1198
1.3064		569
1.3122		661
1.3142		1726
1.315		1044
1.316		1138
1.317		147
1.317		1977
1.3178		1662
1.32		1066
1.3242		81
1.325		878
1.3274		80
1.328		1693
1.3292		27
1.3296		319
1.3326		1002
1.3328		499
1.3328		1675
1.334		592
1.3348		1815
1.335		1630
1.3352		951
1.3362		1927
1.3372		1161
1.338		1957
1.3382		1000
1.3386		346
1.3392		1891
1.3394		1977
1.3398		1153
1.3404		366
1.3434		123
1.3434		1709
1.3436		1601
1.3436		1621
1.3458		749
1.346		1344
1.3464		1631
1.3474		1858
1.3486		1679
1.349		27
1.349		1755
1.3492		1702
1.35		508
1.3536		546
1.3542		617
1.3556		1673
1.356		1430
1.3604		350
1.3606		366
1.3632		211
1.3632		1270
1.3652		1797
1.366		1842
1.3664		1719
1.367		1711
1.3678		1614
1.368		1754
1.3692		1571
1.3694		1832
1.3724		311
1.3738		1982
1.377		1992
1.3822		1399
1.3842		203
1.3846		324
1.3874		1764
1.388		1766
1.3892		1343
1.3962		571
1.4084		1514
1.4132		1513
1.4146		1870
1.4162		652
1.417		25
1.417		1579
1.4192		1756
1.4202		1368
1.4208		746
1.4218		1066
1.4222		256
1.4224		1644
1.4242		399
1.4242		1638
1.425		1928
1.4254		1882
1.426		1694
1.426		1986
1.4262		1050
1.4272		1618
1.4274		1636
1.4278		1473
1.4282		1734
1.4296		316
1.4298		1468
1.4298		1963
1.4304		1484
1.4306		1867
1.4312		1623
1.4314		786
1.4322		1927
1.4332		1538
1.4336		827
1.4344		1839
1.435		912
1.4362		947
1.4372		1943
1.4376		1897
1.4392		893
1.44		1449
1.4402		1669
1.444		1947
1.4448		1874
1.4508		944
1.4552		1616
1.4562		945
1.4564		1522
1.4616		17
1.4636		80
1.4688		1796
1.4702		563
1.4708		1529
1.4724		111
1.4724		656
1.4726		1935
1.4752		676
1.4754		1745
1.4764		404
1.4764		612
1.4766		110
1.4772		1668
1.4772		1689
1.4802		0
1.4806		773
1.4806		1349
1.4806		1862
1.481		333
1.481		876
1.481		1838
1.4812		336
1.4812		458
1.482		1697
1.483		1887
1.483		1918
1.4834		152
1.484		420
1.4842		831
1.4846		1182
1.4848		657
1.4848		1601
1.4852		1706
1.4854		1779
1.4858		963
1.4858		1086
1.486		1629
1.4868		586
1.4874		887
1.4874		1776
1.4876		1962
1.4878		1753
1.488		1912
1.4882		1429
1.4884		1096
1.4884		1915
1.4888		1674
1.489		1583
1.489		1603
1.4892		1812
1.4896		1986
1.4902		1688
1.4902		1855
1.4902		1903
1.4904		1172
1.4904		1909
1.4904		1961
1.4908		1791
1.4908		1918
1.4916		1606
1.4916		1700
1.4918		1685
1.4922		251
1.4922		944
1.493		377
1.493		1695
1.4934		284
1.494		818
1.494		1738
1.497		1628
1.499		1079
1.5002		230
1.5002		1951
1.5062		228
1.5092		316
1.517		1601
1.5176		319
1.5186		1226
1.522		912
1.5236		410
1.5242		390
1.5276		1763
1.5276		1804
1.5278		1426
1.528		1676
1.5282		1984
1.5284		828
1.5306		605
1.5316		1078
1.5322		529
1.5354		1660
1.5374		1579
1.5388		747
1.5398		1845
1.5402		749
1.5416		1599
1.5418		1644
1.5442		1227
1.5442		1813
1.5448		92
1.545		1670
1.5464		1003
1.5464		1267
1.547		1328
1.5494		1868
1.5496		879
1.5498		661
1.55		144
1.55		351
1.55		1634
1.5504		274
1.5504		1892
1.5504		1976
1.5508		207
1.5508		1557
1.551		1789
1.5524		1077
1.5524		1399
1.5526		1661
1.5536		172
1.554		1910
1.5546		1611
1.5552		1272
1.5556		1734
1.5558		1878
1.556		1670
1.5562		1913
1.5564		1888
1.5568		1870
1.5568		1966
1.5574		609
1.5574		1781
1.5578		1689
1.5582		1634
1.5582		1935
1.5586		1654
1.5592		1615
1.5592		1709
1.5594		1710
1.5598		64
1.56		1644
1.5602		1324
1.561		161
1.566		358
1.568		242
1.5684		534
1.5714		1790
1.5756		1433
1.5762		1690
1.5786		515
1.579		37
1.5818		1930
1.5858		1487
1.586		1976
1.5908		900
1.5914		257
1.5946		1596
1.5954		1590
1.597		1736
1.598		1756
1.5996		640
1.6004		1523
1.6014		1601
1.6018		172
1.6024		1817
1.6028		1666
1.6028		1865
1.6028		1866
1.6036		890
1.6036		1582
1.604		181
1.6044		1354
1.6056		1646
1.6062		1326
1.6064		183
1.6074		597
1.6084		1895
1.6086		1821
1.6088		484
1.6094		1790
1.6096		1928
1.6098		1683
1.6148		1092
1.6148		1553
1.6154		84
1.6164		1881
1.617		122
1.6186		1344
1.6186		1381
1.6192		488
1.6214		1649
1.6226		1613
1.6226		1964
1.6228		420
1.623		1083
1.6232		1666
1.6232		1907
1.624		1724
1.6244		1870
1.6246		1760
1.6248		1628
1.628		1377
1.631		1615
1.6328		757
1.6332		377
1.634		507
1.6384		1749
1.6398		247
1.6398		1872
1.64		1955
1.6402		1618
1.645		1024
1.6502		1909
1.6506		1110
1.6554		733
1.6588		1929
1.6606		1308
1.661		364
1.661		1003
1.6634		65
1.6644		1795
1.6648		1696
1.667		725
1.6672		494
1.6702		652
1.671		1386
1.671		1798
1.6714		271
1.6714		864
1.6734		1155
1.6738		1707
1.6744		1721
1.6746		635
1.6746		1543
1.6754		1694
1.6754		1879
1.6762		1644
1.677		560
1.677		1634
1.6772		1339
1.6772		1706
1.678		1793
1.6784		1523
1.679		1869
1.6792		1764
1.6796		1729
1.6798		1848
1.6806		1593
1.682		274
1.6822		1632
1.6828		1816
1.685		862
1.6872		1785
1.6906		1691
1.6916		1885
1.694		1874
1.6944		334
1.6976		1637
1.7012		822
1.7028		1788
1.703		912
1.704		215
1.704		1823
1.7056		1694
1.7078		880
1.708		1790
1.709		1766
1.7092		1353
1.7104		785
1.7108		943
1.7114		314
1.7142		806
1.7142		1127
1.7142		1931
1.7154		1862
1.7166		1770
1.7172		578
1.7176		1889
1.7182		1957
1.7202		645
1.7232		1464
1.7236		622
1.7264		627
1.7284		1355
1.7298		824
1.73		293
1.7304		1657
1.7318		222
1.733		223
1.7332		1824
1.7344		685
1.7354		1950
1.7356		1700
1.7366		1913
1.7372		530
1.7374		412
1.7378		1713
1.738		383
1.7382		990
1.7382		1281
1.7384		1889
1.7386		74
1.7386		185
1.7386		1463
1.7386		1918
1.7394		1664
1.7396		1016
1.7402		1977
1.7406		1935
1.741		445
1.741		1743
1.7412		450
1.7412		1619
1.7416		1559
1.7418		1504
1.7418		1676
1.7418		1967
1.742		1607
1.7424		1659
1.7424		1697
1.7428		1729
1.7428		1971
1.7428		1984
1.743		1331
1.744		436
1.7446		1163
1.7448		1884
1.7454		73
1.7454		1856
1.7456		1950
1.7462		1669
1.7466		1912
1.7466		1982
1.7468		1198
1.7482		269
1.7486		568
1.7486		1467
1.7488		1706
1.7492		1948
1.7504		1840
1.7506		674
1.7506		982
1.7512		1816
1.7514		588
1.752		1336
1.7574		1632
1.7652		1029
1.7698		1458
1.7718		227
1.7726		1756
1.774		1683
1.7796		1827
1.786		1555
1.7862		718
1.7866		47
1.7866		1045
1.7878		1751
1.7896		1040
1.7896		1181
1.7906		1935
1.7908		1872
1.7912		1987
1.7916		1077
1.7922		1772
1.7948		1636
1.7948		1861
1.7964		1050
1.7978		1971
1.7988		1634
1.7992		1822
1.801		301
1.8018		1812
1.8046		1851
1.8078		561
1.8136		462
1.8138		1843
1.8214		1308
1.8232		607
1.8256		1743
1.8268		355
1.829		64
1.8294		1678
1.83		505
1.8304		398
1.8306		1727
1.8316		1884
1.8324		1527
1.836		719
1.8364		1860
1.8384		1092
1.8392		102
1.8406		712
1.8408		1954
1.8418		937
1.8428		17
1.8438		1730
1.844		1343
1.8444		1228
1.8448		1755
1.8452		193
1.8456		1918
1.8476		1130
1.8488		1867
1.849		121
1.849		944
1.849		1864
1.849		1953
1.8496		439
1.8496		1985
1.8502		1771
1.8516		1139
1.853		1970
1.854		1842
1.8544		1641
1.8548		799
1.8552		308
1.8558		1713
1.856		1977
1.8568		1706
1.857		1720
1.859		239
1.8592		1770
1.8618		324
1.8628		1947
1.8658		1942
1.8664		1026
1.868		716
1.8704		1845
1.8708		1066
1.8708		1666
1.8832		1218
1.8836		451
1.8876		1211
1.8904		1662
1.8932		702
1.8936		1616
1.8978		1979
1.898		1627
1.899		673
1.8998		629
1.9044		1115
1.9046		498
1.9078		635
1.9082		1670
1.9086		636
1.9088		399
1.9092		1853
1.9096		1859
1.9108		37
1.9118		1994
1.9124		678
1.913		180
1.9132		1924
1.9142		1898
1.9148		1992
1.915		1863
1.916		36
1.9162		833
1.9164		1587
1.9164		1771
1.9168		765
1.9172		747
1.918		1972
1.9182		1673
1.9186		1021
1.919		1933
1.9204		1716
1.9206		975
1.9218		593
1.922		1765
1.9228		1291
1.9228		1864
1.9244		1907
1.9248		1440
1.9252		846
1.9256		1661
1.9266		1738
1.9268		1642
1.9282		1246
1.9288		1734
1.9326		1951
1.9334		1648
1.9364		1833
1.9446		85
1.9544		1769
1.9574		1212
1.9582		972
1.9614		1755
1.9618		1282
1.9638		1037
1.9642		1678
1.9654		920
1.967		1743
1.9682		1882
1.9686		42
1.9686		1054
1.9692		1425
1.9704		1694
1.9718		1691
1.9722		1670
1.9722		1746
1.9748		1617
1.9758		1612
1.9802		698
1.982		326
1.9838		1136
1.9868		1728
1.9882		1743
1.9894		14
1.9902		852
1.9916		1982
1.9928		857
1.9942		750
1.9954		1185
1.996		1872
1.9978		911
1.999		1781
1.9996		1940
2.0012		1895
2.0014		693
2.0016		99
2.0018		1893
2.002		1715
2.0022		1832
2.003		1127
2.0036		744
2.006		1994
2.0084		49
2.012		964
2.0156		1677
2.0156		1982
2.0158		227
2.017		1752
2.0176		1989
2.0216		1627
2.0218		1127
2.0224		721
2.0238		1356
2.0274		263
2.028		747
2.0294		1631
2.0326		1882
2.0342		1227
2.0352		1976
2.0366		1765
2.0402		666
2.0418		1738
2.044		1373
2.0446		1612
2.0458		1148
2.0474		1930
2.0486		1408
2.0504		760
2.051		1329
2.0518		417
2.0522		1467
2.0526		1424
2.0528		1964
2.0538		1942
2.0542		1365
2.0546		1008
2.055		1924
2.0556		169
2.0558		640
2.0562		146
2.0566		1710
2.057		1633
2.0574		1525
2.058		1670
2.059		257
2.059		1955
2.0592		1851
2.0596		1817
2.0606		1731
2.0616		1666
2.0616		1885
2.0618		1690
2.0624		1911
2.0626		273
2.0636		1454
2.064		504
2.0642		255
2.0642		1816
2.0646		1962
2.0646		1994
2.0666		1770
2.0672		1725
2.0676		1471
2.068		92
2.0688		1961
2.0714		75
2.0744		447
2.076		1776
2.0774		897
2.0786		1955
2.0796		954
2.0816		1671
2.085		1803
2.0896		1231
2.0916		1513
2.0974		1944
2.0994		525
2.1004		1190
2.1034		610
2.1034		1886
2.1052		427
2.1054		1667
2.1054		1678
2.1064		201
2.1098		1674
2.1102		1780
2.1106		249
2.112		1833
2.117		401
2.1174		923
2.1182		236
2.1202		1959
2.1208		573
2.1218		1098
2.122		1012
2.125		497
2.1254		1699
2.1258		1975
2.127		1590
2.1276		1903
2.1288		1674
2.129		1612
2.1292		1176
2.1334		637
2.1336		664
2.1356		1867
2.1364		1029
2.1386		1665
2.1394		1941
2.1414		257
2.144		1541
2.1456		1881
2.1464		1134
2.1472		1742
2.1488		1653
2.1492		1462
2.1522		1839
2.1526		1711
2.1576		1615
2.1586		908
2.1594		1363
2.163		1782
2.1682		1413
2.171		253
2.174		385
2.1742		932
2.1742		983
2.1746		1598
2.178		1927
2.1782		1379
2.1782		1959
2.1786		1804
2.1788		1787
2.1794		1967
2.1804		1630
2.1806		1704
2.1808		1607
2.1812		1820
2.1814		1609
2.1814		1650
2.1818		1653
2.1836		1915
2.187		1061
2.1872		1729
2.1886		1982
2.191		67
2.194		748
2.2026		739
2.203		1098
2.2058		387
2.207		489
2.2082		1698
2.21		715
2.2116		834
2.2116		1738
2.2124		1772
2.214		1878
2.215		1797
2.2162		1492
2.2192		1781
2.2208		1819
2.2218		520
2.2234		1430
2.2242		793
2.2264		1871
2.2266		1649
2.2304		590
2.231		878
2.235		1414
2.2356		1738
2.236		433
2.2368		465
2.2374		289
2.2392		1458
2.24		1842
2.2404		1846
2.2414		1744
2.2416		351
2.2422		376
2.2422		1790
2.2424		574
2.243		1751
2.2432		1176
2.2432		1653
2.2438		303
2.2444		1532
2.2446		1774
2.245		1153
2.2456		1614
2.246		1596
2.2468		1852
2.2476		1955
2.2478		1431
2.2486		1834
2.2488		1870
2.25		701
2.2506		1351
2.2506		1869
2.251		1787
2.2518		1622
2.2522		1957
2.2538		1697
2.2544		691
2.2548		179
2.2556		1781
2.2566		686
2.2576		1764
2.2614		912
2.2624		1755
2.2632		1478
2.2644		1605
2.2668		1936
2.2688		84
2.2694		57
2.2696		115
2.2702		1717
2.2714		1856
2.2728		1973
2.2732		1897
2.2734		933
2.2738		1789
2.2748		181
2.2794		1976
2.2798		140
2.2798		1668
2.2806		769
2.283		1073
2.2844		841
2.2884		405
2.2894		1677
2.2902		1770
2.2924		1579
2.2946		800
2.2956		1749
2.2976		1933
2.2978		1864
2.2982		1987
2.301		1932
2.3016		383
2.3032		896
2.3082		1494
2.3084		224
2.3098		1769
2.3106		1482
2.3106		1649
2.3116		1960
2.3118		1673
2.3128		1782
2.3128		1787
2.3158		1024
2.3158		1357
2.3162		831
2.3206		1789
2.3212		682
[truncated: 6,692 more rows]
