# Supplementary material for: Memory consolidation and improvement by synaptic tagging and capture in recurrent neural networks
Source: Commun Biol. 2021 Mar 3;4:275. doi: 10.1038/s42003-021-01778-y (PMC7977149; doi:10.1038/s42003-021-01778-y)
Supplement: Supplementary file 4 — Supplementary Data 2 [file 42003_2021_1778_MOESM4_ESM.zip › Figure 3f/Standby/19-12-04_03-23-01_spike_raster.txt]

0.0158		857
0.0196		564
0.0222		792
0.0232		1213
0.0246		1737
0.025		1985
0.0256		1682
0.0264		1963
0.0268		1591
0.028		1856
0.0286		1259
0.0288		1943
0.0294		793
0.0294		1955
0.0302		1417
0.031		1651
0.0314		1673
0.0318		1762
0.0356		1593
0.0368		1962
0.0372		1514
0.039		790
0.039		1942
0.0434		1965
0.0446		642
0.046		160
0.0466		558
0.0506		757
0.0514		1974
0.0524		1496
0.0532		347
0.0542		415
0.0542		1116
0.055		1992
0.0596		155
0.0596		894
0.0598		312
0.0604		1808
0.0612		275
0.0614		1651
0.0628		1857
0.063		603
0.063		1971
0.0636		589
0.0636		1861
0.065		854
0.0656		1588
0.066		1798
0.0662		1019
0.0668		1745
0.0668		1972
0.067		1451
0.0678		1689
0.068		732
0.068		983
0.068		1950
0.0688		1937
0.0694		1928
0.0702		1625
0.0702		1993
0.0708		1632
0.071		993
0.0712		1920
0.0718		1086
0.0718		1748
0.0722		1139
0.0724		931
0.0738		245
0.0742		1856
0.0762		1683
0.0774		921
0.0778		1943
0.0782		1986
0.0826		177
0.0874		1772
0.0892		1821
0.0952		1740
0.0958		244
0.108		433
0.1114		1714
0.1126		467
0.113		1853
0.1138		1442
0.1148		622
0.1182		967
0.119		1802
0.1196		1628
0.1202		1913
0.1216		1147
0.122		188
0.122		1833
0.1228		1514
0.1238		382
0.1242		943
0.1272		1914
0.128		1656
0.129		770
0.1294		1848
0.1298		576
0.1314		1787
0.1326		486
0.1334		106
0.1342		921
0.1352		393
0.1352		1870
0.1354		785
0.1356		1657
0.136		660
0.1378		1937
0.1384		1010
0.139		1641
0.1402		673
0.1402		1706
0.1404		1522
0.1412		924
0.1414		707
0.142		1621
0.1424		1049
0.1426		1837
0.1428		1931
0.1428		1987
0.1438		1777
0.144		1656
0.1446		1785
0.1454		1652
0.1454		1803
0.1454		1845
0.1458		143
0.1468		963
0.147		504
0.1476		20
0.1478		1617
0.1484		1637
0.1502		505
0.151		1653
0.153		368
0.1544		913
0.1558		1880
0.1574		1903
0.1582		1783
0.1604		1060
0.162		1690
0.1668		723
0.1676		146
0.171		1569
0.1716		488
0.1746		628
0.1772		1602
0.1774		1896
0.1776		1940
0.1784		1297
0.1788		550
0.18		631
0.1824		1759
0.1846		1857
0.1848		1555
0.185		708
0.185		893
0.185		1869
0.1868		1834
0.1872		1691
0.1876		506
0.1878		1527
0.1882		1904
0.1886		1695
0.1888		1332
0.189		1954
0.1894		66
0.1894		1593
0.1898		1455
0.1904		1925
0.191		1971
0.1922		1479
0.1928		1666
0.1928		1803
0.1928		1837
0.1932		389
0.1934		1093
0.1948		1945
0.1954		1139
0.1984		1859
0.1988		1955
0.2018		88
0.2018		1932
0.203		1854
0.2042		1513
0.2048		172
0.2068		1824
0.2086		733
0.2088		1474
0.2128		703
0.2136		407
0.2146		1857
0.2148		1893
0.215		1649
0.2154		1971
0.2172		1658
0.2208		1003
0.2218		1744
0.2226		100
0.228		916
0.2286		1644
0.229		692
0.2314		171
0.2314		303
0.2374		50
0.2374		1147
0.2378		1982
0.24		1622
0.2406		1654
0.2406		1877
0.241		1689
0.241		1703
0.242		1505
0.245		1652
0.248		1713
0.2624		1185
0.2658		1915
0.2668		1612
0.268		1088
0.2704		215
0.2732		907
0.2734		1458
0.2764		1889
0.2772		1775
0.2782		1900
0.2786		1674
0.279		1896
0.2858		931
0.2872		1494
0.2872		1875
0.29		460
0.291		1751
0.2924		1657
0.2946		991
0.2954		260
0.297		1736
0.2972		1907
0.2998		377
0.3018		1518
0.3026		389
0.3054		1161
0.307		694
0.3072		482
0.3074		941
0.3078		983
0.3098		1872
0.311		1814
0.3116		1785
0.3122		1712
0.3126		1774
0.313		1693
0.313		1780
0.3134		513
0.3142		1855
0.3166		1214
0.3168		711
0.3174		242
0.3176		1401
0.319		71
0.3232		235
0.3236		442
0.3238		653
0.3238		1691
0.324		1634
0.324		1826
0.3252		1758
0.3278		136
0.3282		1101
0.3284		1822
0.3288		1331
0.329		879
0.3294		1613
0.331		1203
0.3312		106
0.332		264
0.3334		121
0.3338		1897
0.3342		1611
0.335		1785
0.3356		1849
0.3364		1868
0.3388		1077
0.3392		457
0.3394		641
0.3396		173
0.3404		652
0.3406		922
0.3416		989
0.3424		1913
0.3434		1933
0.3436		1700
0.3438		1387
0.344		1601
0.3444		1636
0.3448		122
0.3448		595
0.3448		1101
0.3452		1672
0.3458		1730
0.347		1706
0.3482		1622
0.3488		1526
0.3498		231
0.3498		1964
0.3502		1878
0.351		1932
0.352		1877
0.3546		345
0.3608		95
0.3624		829
0.3628		309
0.3646		1619
0.3654		1482
0.3666		610
0.3672		1630
0.3678		1678
0.3706		247
0.3708		57
0.372		331
0.3758		1932
0.3762		1493
0.3764		174
0.3768		1601
0.3782		1903
0.3786		1971
0.3816		1669
0.3826		830
0.3828		1865
0.3846		1728
0.3858		1326
0.389		1258
0.3908		198
0.392		1893
0.3922		245
0.3942		1373
0.3948		865
0.3966		1920
0.3978		1954
0.3982		1917
0.3984		1017
0.3986		1742
0.3988		890
0.3992		1125
0.3992		1383
0.3992		1503
0.3994		1546
0.4006		1825
0.4026		1672
0.4032		1875
0.4034		1953
0.4036		419
0.404		1749
0.405		1634
0.4056		699
0.406		1726
0.406		1821
0.4062		579
0.4064		254
0.4076		1106
0.4076		1943
0.408		1607
0.408		1615
0.4084		1847
0.4104		1919
0.4106		1322
0.4108		28
0.4134		235
0.4134		1704
0.4142		1837
0.417		185
0.4178		737
0.4212		1743
0.4238		1279
0.4238		1941
0.429		271
0.4306		260
0.4308		1884
0.4366		586
0.437		1334
0.4378		253
0.4414		1621
0.4428		612
0.443		769
0.4432		1168
0.4434		1855
0.4436		338
0.4446		92
0.446		1828
0.447		1712
0.4478		1747
0.4482		533
0.4486		396
0.4492		1488
0.4494		1737
0.4516		826
0.4522		277
0.4522		1686
0.4522		1906
0.4532		1016
0.4534		465
0.4534		1486
0.4542		1705
0.4542		1976
0.4558		1642
0.4564		1729
0.4564		1810
0.4578		1823
0.4584		1670
0.4588		1748
0.4588		1792
0.459		711
0.459		842
0.4598		1915
0.4604		1680
0.4622		856
0.4632		1826
0.4654		1785
0.4694		152
0.4704		1957
0.4748		1838
0.4748		1980
0.4832		932
0.487		1826
0.492		1385
0.4922		453
0.4928		1987
0.4938		569
0.4972		1867
0.499		974
0.4994		73
0.4998		813
0.503		1852
0.504		499
0.5048		1774
0.505		233
0.5058		97
0.5068		288
0.508		862
0.5086		1128
0.5088		1554
0.509		1841
0.5096		1849
0.5106		1805
0.5122		1943
0.5124		1839
0.5126		1350
0.5128		1407
0.513		1920
0.5132		1868
0.5136		1978
0.5152		1160
0.516		926
0.5172		1589
0.5178		1966
0.5198		1530
0.5202		88
0.5212		1965
0.5214		506
0.5214		1455
0.5216		1667
0.5216		1932
0.522		1905
0.523		1997
0.5236		1726
0.5238		1689
0.5242		245
0.5252		1873
0.5254		1937
0.5262		1874
0.527		1991
0.5294		687
0.5296		334
0.5364		1804
0.5374		535
0.5386		126
0.543		360
0.5458		300
0.5504		1637
0.5504		1824
0.5528		348
0.554		1618
0.5564		141
0.5566		1995
0.5582		758
0.5598		1971
0.5634		1676
0.5676		313
0.568		815
0.5684		399
0.5684		1806
0.5686		1752
0.5696		779
0.5734		780
0.575		41
0.5752		1967
0.576		732
0.5764		1750
0.5768		82
0.578		1794
0.579		1795
0.5796		990
0.5806		1688
0.5816		1865
0.583		560
0.5834		343
0.5848		1787
0.585		869
0.5854		337
0.5872		1766
0.5916		1611
0.5924		1784
0.5926		1709
0.5928		1606
0.5962		1049
0.5962		1389
0.601		652
0.6038		1805
0.6066		1286
0.6074		1937
0.6086		1752
0.6108		1689
0.6118		1993
0.6168		879
0.6174		1691
0.6208		931
0.6218		236
0.624		1837
0.625		1036
0.6268		355
0.6268		576
0.6298		814
0.6302		1954
0.6322		705
0.6324		1707
0.6328		89
0.634		1748
0.6344		28
0.635		992
0.637		1598
0.637		1690
0.639		565
0.6396		1389
0.6396		1699
0.6396		1710
0.6398		1983
0.6414		212
0.6414		613
0.6442		1758
0.6446		1871
0.6462		442
0.6464		1647
0.6476		1780
0.6478		1493
0.648		1771
0.6482		1700
0.6494		1810
0.6494		1859
0.6504		828
0.6514		955
0.6532		522
0.6546		1165
0.6568		1706
0.6588		634
0.6652		1780
0.666		1953
0.6674		1131
0.6702		1692
0.6746		1935
0.6784		757
0.6792		1480
0.681		905
0.6842		432
0.6846		1033
0.6858		1740
0.6862		248
0.6868		1113
0.6888		1490
0.6902		1330
0.6922		1610
0.6924		516
0.6924		1950
0.6928		1779
0.6928		1788
0.693		1709
0.693		1785
0.6936		123
0.6936		1860
0.6944		45
0.6944		1363
0.695		1856
0.696		1386
0.6966		1328
0.6974		1713
0.6978		1684
0.6986		374
0.699		1618
0.7004		1400
0.7012		843
0.7016		1217
0.7022		1664
0.704		1778
0.7046		1197
0.7048		1948
0.7052		1331
0.7054		1761
0.7062		1755
0.7068		1721
0.7068		1812
0.707		1099
0.7074		1634
0.708		1073
0.7094		1844
0.7114		1010
0.7126		1910
0.716		351
0.7222		1085
0.7268		832
0.7294		1583
0.7298		1558
0.73		878
0.7326		1074
0.7338		1341
0.7338		1938
0.7356		1498
0.737		1570
0.7378		832
0.7378		1638
0.7382		1997
0.7388		1863
0.7392		1835
0.7396		1893
0.7406		1914
0.7408		971
0.7408		1643
0.7412		64
0.7414		1393
0.742		1039
0.7424		1649
0.7426		1962
0.7434		1854
0.7436		1868
0.744		1621
0.744		1704
0.7444		1675
0.7456		1940
0.7456		1953
0.746		1716
0.7462		1712
0.7474		1459
0.7478		1915
0.7556		120
0.7572		888
0.7602		271
0.7604		114
0.765		366
0.7684		968
0.7706		1666
0.7716		699
0.7724		774
0.7742		1735
0.7748		901
0.776		816
0.7786		208
0.7798		195
0.7808		890
0.7814		1695
0.782		83
0.7824		1798
0.783		316
0.7832		274
0.7834		1137
0.7836		1651
0.7838		285
0.7838		572
0.7838		1965
0.7842		1161
0.7854		1048
0.7854		1150
0.7854		1824
0.7856		1787
0.7862		137
0.7862		156
0.7864		551
0.7866		1864
0.787		1725
0.787		1782
0.7872		1341
0.7872		1936
0.7874		1755
0.788		1271
0.788		1593
0.7884		575
0.7886		1356
0.7888		1791
0.789		449
0.789		1689
0.7892		1710
0.7892		1742
0.7894		472
0.7894		619
0.7894		699
0.7894		1663
0.7894		1737
0.7896		1817
0.7898		1638
0.79		1865
0.7902		315
0.7904		1469
0.7906		1668
0.7906		1884
0.7908		1056
0.7908		1984
0.791		1096
0.791		1115
0.791		1868
0.7918		1612
0.7918		1691
0.7918		1810
0.792		1708
0.792		1947
0.7922		633
0.7926		1481
0.7928		1856
0.793		1293
0.7938		636
0.7938		885
0.7942		1749
0.7948		1854
0.795		1975
0.7952		1508
0.7964		1953
0.797		1924
0.7974		1693
0.7982		1424
0.7984		1788
0.7984		1880
0.7986		1698
0.801		1718
0.8018		1741
0.8058		1674
0.8182		264
0.8266		709
0.8278		1397
0.8296		1014
0.8314		1255
0.8314		1276
0.8344		1944
0.8358		1808
0.836		226
0.8382		1953
0.8386		696
0.839		1668
0.8402		1625
0.8426		1322
0.8426		1462
0.8432		1835
0.8432		1934
0.8456		1665
0.846		1442
0.8464		167
0.8464		1567
0.8472		1355
0.8478		584
0.8502		1646
0.8504		1879
0.852		11
0.852		1494
0.8528		1847
0.8536		987
0.8536		1901
0.8542		1089
0.8542		1610
0.855		1868
0.8556		725
0.856		1198
0.8562		383
0.8564		709
0.8576		1794
0.858		1897
0.8582		1615
0.8584		1968
0.8596		1787
0.861		1821
0.8622		1842
0.8626		989
0.8628		1235
0.8648		88
0.8668		1672
0.8678		1847
0.8694		1744
0.8712		493
0.8794		1889
0.883		224
0.8842		324
0.8844		1006
0.8918		946
0.8936		1174
0.8936		1995
0.8962		1710
0.8964		1035
0.8986		1817
0.8986		1867
0.8988		225
0.9008		1739
0.901		1833
0.9016		1810
0.902		1932
0.9026		1607
0.9028		1556
0.9028		1937
0.9158		157
0.9192		304
0.9196		1775
0.9198		1031
0.9224		74
0.9254		1860
0.926		1376
0.9274		1165
0.9274		1810
0.9306		1734
0.9308		601
0.9344		680
0.9344		763
0.9352		0
0.936		1305
0.936		1681
0.9362		1312
0.938		1766
0.9384		1775
0.9392		421
0.9408		1998
0.9412		1556
0.9414		944
0.9418		1519
0.943		1035
0.9432		875
0.945		116
0.9452		258
0.9452		527
0.9468		1204
0.9472		1755
0.9474		1506
0.9476		1737
0.948		1294
0.9482		707
0.9482		901
0.9484		1734
0.9484		1965
0.9488		608
0.9488		1777
0.949		861
0.949		1726
0.949		1860
0.9496		1193
0.9496		1342
0.9496		1981
0.95		1814
0.9502		400
0.9502		1764
0.9504		94
0.9504		1713
0.951		243
0.951		1604
0.9512		791
0.9512		1672
0.9512		1751
0.9514		169
0.9516		1903
0.952		611
0.9524		1132
0.9528		77
0.9528		219
0.953		732
0.953		1976
0.9538		221
0.954		749
0.9544		1904
0.9546		885
0.9546		1355
0.9546		1721
0.9552		1877
0.9554		1681
0.9554		1946
0.9556		1835
0.9558		283
0.9558		1614
0.956		1813
0.956		1852
0.9568		1624
0.9568		1828
0.957		1517
0.9572		1798
0.9574		1849
0.958		1731
0.9584		896
0.9584		1496
0.9586		766
0.959		571
0.959		1755
0.9596		1982
0.9598		203
0.9602		1709
0.9602		1901
0.9606		1736
0.9606		1783
0.9618		1670
0.9624		1127
0.9646		1484
0.965		1541
0.9668		1699
0.9694		442
0.9746		417
0.9746		830
0.9764		1449
0.9786		1685
0.981		219
0.9906		1812
0.991		1220
0.9928		1881
0.9932		1909
0.9942		1533
0.9948		599
1.0008		807
1.0014		1708
1.0038		152
1.0042		773
1.0058		1461
1.0076		1694
1.008		40
1.0082		920
1.009		1533
1.009		1680
1.0092		1695
1.0096		1861
1.0098		828
1.01		1524
1.0106		352
1.0116		944
1.013		1613
1.0136		1713
1.0144		1639
1.0144		1867
1.0146		1877
1.0148		1920
1.015		252
1.015		1541
1.0152		1162
1.0156		319
1.0166		13
1.0166		1841
1.0168		1959
1.017		1788
1.017		1992
1.0176		1749
1.018		167
1.0188		117
1.019		739
1.0198		673
1.0198		1746
1.02		1782
1.0214		705
1.022		312
1.0226		1886
1.0236		1760
1.0244		772
1.0244		1752
1.0248		171
1.0252		139
1.0252		1868
1.0256		263
1.026		1916
1.0284		1240
1.03		1966
1.0302		442
1.0322		1920
1.0326		1169
1.0326		1613
1.0344		1530
1.0356		1806
1.0364		1939
1.0368		638
1.0372		1977
1.0394		1855
1.0394		1927
1.0398		1596
1.0452		1924
1.0502		392
1.058		1603
1.0582		320
1.06		1994
1.0616		1735
1.0618		1891
1.0632		840
1.0638		1487
1.0642		949
1.0674		1476
1.069		1065
1.0698		988
1.0702		1701
1.0712		333
1.0718		1990
1.0722		1661
1.0726		198
1.0728		1845
1.073		271
1.0736		617
1.075		1923
1.0776		1139
1.0786		1731
1.0792		490
1.0792		1714
1.0802		920
1.0804		1847
1.0806		27
1.0806		889
1.0814		694
1.0832		1102
1.0842		884
1.0848		1640
1.0856		1821
1.0858		1439
1.0858		1743
1.086		1871
1.0868		1957
1.087		921
1.0872		1833
1.0878		1830
1.0882		408
1.0896		1790
1.0898		215
1.0898		1231
1.0918		1822
1.0922		1675
1.0938		1917
1.0948		1672
1.0952		1228
1.0954		1704
1.0954		1883
1.0984		1437
1.0998		752
1.1074		1454
1.1166		1612
1.117		730
1.1182		1557
1.12		1178
1.1224		1705
1.124		1907
1.1254		1388
1.1256		1033
1.1258		1781
1.1294		1770
1.1306		45
1.1326		1778
1.1336		757
1.134		1844
1.1346		422
1.1354		614
1.1374		1171
1.1378		1716
1.142		1873
1.1424		1912
1.1426		1870
1.1462		653
1.1472		591
1.148		1249
1.1486		316
1.151		1124
1.1524		140
1.1526		1791
1.153		1849
1.1532		1426
1.1536		590
1.154		491
1.154		1864
1.154		1993
1.155		1988
1.156		24
1.156		634
1.1564		1964
1.1576		1696
1.1582		812
1.1584		1650
1.1588		1395
1.1596		1215
1.16		1832
1.1612		1916
1.1622		822
1.1626		1940
1.1628		353
1.163		1756
1.164		818
1.1642		55
1.1654		1740
1.166		1373
1.1664		1683
1.1668		1084
1.167		277
1.1676		650
1.1676		1666
1.1682		1845
1.1688		1241
1.1706		1954
1.1712		1624
1.1714		1866
1.1714		1953
1.1734		1846
1.1736		1033
1.1742		1737
1.1742		1809
1.1774		1668
1.1788		1802
1.1794		1008
1.193		1989
1.196		60
1.1992		1865
1.2006		1913
1.2016		205
1.2022		994
1.2046		1023
1.2054		707
1.2086		452
1.2106		1685
1.211		1139
1.2118		1697
1.2122		1025
1.2134		80
1.2142		1967
1.2164		1778
1.2168		190
1.2178		1637
1.218		1117
1.218		1803
1.2212		1737
1.2214		1607
1.222		1266
1.223		1193
1.2236		1390
1.2238		1618
1.2238		1891
1.2242		1975
1.2244		257
1.2244		817
1.2252		1876
1.2258		743
1.2278		1790
1.2304		1823
1.231		169
1.231		1454
1.2314		1783
1.2318		1983
1.2326		1652
1.233		490
1.2344		1957
1.235		772
1.235		1108
1.2364		1613
1.2368		1890
1.2372		1731
1.2374		1955
1.239		1807
1.2396		1834
1.2402		1868
1.244		773
1.245		1616
1.25		1964
1.2524		1633
1.2526		1843
1.26		1683
1.261		1169
1.2644		1299
1.2674		1360
1.272		1079
1.2752		280
1.2794		1660
1.2814		255
1.2822		905
1.2844		1865
1.2856		1827
1.287		663
1.287		1377
1.2882		490
1.2898		800
1.29		849
1.2908		1714
1.291		1762
1.2918		1903
1.2918		1910
1.2922		1990
1.2934		168
1.2936		1925
1.2946		442
1.2946		1291
1.2952		270
1.2952		1835
1.297		1372
1.2982		570
1.2984		157
1.2984		1824
1.299		1766
1.2998		1178
1.2998		1872
1.2998		1988
1.3014		958
1.3016		49
1.302		120
1.3022		1996
1.3026		1609
1.303		1986
1.3032		1946
1.3044		41
1.3044		1906
1.3048		846
1.3056		1889
1.3092		1898
1.3232		1518
1.3236		736
1.3282		1812
1.3296		481
1.3312		128
1.3326		1972
1.334		1215
1.3386		1089
1.34		1368
1.3406		896
1.341		1093
1.3434		1539
1.344		224
1.344		672
1.3446		1333
1.345		460
1.346		1975
1.3462		814
1.3478		1767
1.348		548
1.3484		1824
1.3484		1835
1.3486		1638
1.349		443
1.3494		216
1.3494		894
1.3494		1401
1.3494		1896
1.3496		14
1.3498		1557
1.3498		1669
1.3502		1711
1.3506		199
1.3506		1328
1.3506		1356
1.3506		1958
1.351		159
1.351		219
1.3514		1757
1.3514		1912
1.3516		414
1.3522		1791
1.3526		1902
1.3528		813
1.3528		1319
1.3528		1794
1.3534		1682
1.3538		1216
1.3544		299
1.3546		1651
1.3546		1843
1.3548		863
1.3548		1649
1.3548		1974
1.355		342
1.355		1551
1.355		1633
1.3552		1812
1.3552		1840
1.3554		1899
1.3558		1611
1.3558		1647
1.356		1849
1.3562		1738
1.3564		71
1.3564		335
1.3564		1783
1.3566		1115
1.3568		446
1.3568		1693
1.357		1873
1.3572		1618
1.3572		1766
1.3578		1642
1.358		1942
1.3582		592
1.3582		1789
1.3588		190
1.359		865
1.3592		1762
1.3604		1981
1.3614		1208
1.3614		1991
1.3632		1682
1.3638		835
1.3648		327
1.3658		1746
1.3956		519
1.4012		1965
1.4042		1953
1.4052		1780
1.4076		912
1.4094		678
1.4126		1584
1.4128		920
1.415		178
1.4154		234
1.416		1853
1.416		1983
1.419		1476
1.4194		1757
1.4194		1865
1.4206		1735
1.4214		844
1.422		1281
1.4232		458
1.425		1254
1.4256		433
1.4258		1723
1.4264		1084
1.4272		10
1.4278		397
1.428		1499
1.4286		139
1.4286		1013
1.429		1772
1.43		1064
1.43		1619
1.43		1714
1.4302		1850
1.4308		1624
1.4314		1696
1.4318		1993
1.4322		1986
1.4324		1601
1.4326		1996
1.4328		568
1.4328		1562
1.4328		1709
1.4332		846
1.4338		1328
1.434		1635
1.434		1697
1.4342		1801
1.4344		1146
1.436		36
1.4372		520
1.4374		1676
1.4378		642
1.4384		996
1.4396		1951
1.4408		584
1.441		862
1.4416		1978
1.442		1824
1.4432		1963
1.4432		1986
1.4438		1937
1.444		207
1.444		1671
1.4444		1644
1.4448		454
1.4458		1845
1.4466		1559
1.448		1865
1.4486		1798
1.449		1200
1.4538		1610
1.4558		82
1.4568		319
1.457		823
1.4626		406
1.4678		1858
1.4716		1627
1.4794		1134
1.4798		911
1.48		521
1.4856		1044
1.4866		1579
1.4868		758
1.4896		360
1.49		1978
1.4906		424
1.4908		1620
1.4924		1984
1.4926		1339
1.4926		1593
1.4928		227
1.494		1857
1.4954		1681
1.496		1635
1.4962		535
1.4966		1869
1.497		155
1.4978		534
1.498		1694
1.498		1728
1.499		1125
1.5008		1004
1.5012		1602
1.5016		1951
1.502		1851
1.5028		1871
1.503		890
1.5032		1784
1.5048		1962
1.508		1704
1.5082		1984
1.5086		1477
1.509		1874
1.5114		1814
1.5186		1839
1.519		493
1.5284		1885
1.5296		651
1.5316		1279
1.5318		351
1.532		1246
1.537		447
1.5384		176
1.5384		294
1.541		382
1.5418		1593
1.5424		406
1.5428		1610
1.543		1945
1.5432		880
1.5434		1600
1.5434		1712
1.5434		1902
1.5436		1801
1.5446		1227
1.5458		1982
1.546		1791
1.5462		1092
1.547		1195
1.5478		1830
1.5488		995
1.5502		1862
1.5506		1651
1.5508		1722
1.5508		1815
1.552		1234
1.552		1414
1.5522		1608
1.5546		1063
1.5556		201
1.5558		1054
1.5566		1487
1.5568		560
1.5578		203
1.5586		993
1.5592		720
1.5592		1497
1.5596		1831
1.5602		1698
1.5604		1299
1.561		1947
1.5612		1542
1.5616		743
1.5616		1647
1.5632		1693
1.5646		934
1.5646		1812
1.5648		1780
1.5648		1794
1.565		1903
1.5652		1949
1.5654		1614
1.566		1775
1.5668		1991
1.5678		1871
1.5684		1834
1.57		1575
1.5716		1506
1.5758		1417
1.5758		1610
1.578		1052
1.5796		1905
1.5846		936
1.5948		1753
1.5962		799
1.5994		1981
1.6012		637
1.602		1404
1.604		1611
1.6056		71
1.6062		1009
1.6062		1090
1.6076		378
1.6082		1912
1.6084		1832
1.6088		93
1.6088		1653
1.6104		1379
1.6104		1974
1.6106		1817
1.6122		1675
1.613		1775
1.6132		1797
1.614		1158
1.6152		682
1.6152		1689
1.6172		1632
1.6178		1795
1.6196		1593
1.6198		1686
1.6204		1958
1.629		749
1.6324		811
1.634		854
1.638		1077
1.6412		626
1.642		705
1.6448		1625
1.6448		1741
1.6488		1576
1.6544		1881
1.6576		1333
1.658		935
1.6598		115
1.6608		970
1.6616		778
1.6626		1824
1.6644		1688
1.665		1266
1.6658		1735
1.6658		1941
1.666		190
1.668		1604
1.6686		545
1.6694		1557
1.67		1051
1.6704		960
1.6722		1738
1.6732		1733
1.6734		641
1.6734		1542
1.6738		1150
1.674		456
1.675		829
1.6762		1491
1.6768		1728
1.6772		1739
1.6774		1712
1.6776		1021
1.6778		1927
1.6782		1628
1.6782		1759
1.6782		1868
1.6784		1486
1.679		442
1.6792		1833
1.6792		1863
1.68		32
1.6802		15
1.6806		1025
1.6806		1947
1.681		1940
1.682		1721
1.6822		1682
1.6822		1963
1.683		1704
1.6834		1882
1.6836		1707
1.6844		1793
1.6852		531
1.6856		972
1.6918		1788
1.6986		1722
1.7044		1625
1.7142		1206
1.7182		1651
1.7214		1086
1.7222		524
1.7222		1891
1.7228		1897
1.723		1915
1.7248		1721
1.727		1756
1.7288		1052
1.729		1667
1.7298		1171
1.7308		1300
1.7328		1724
1.7332		1927
1.734		834
1.7346		1417
1.741		1347
1.7414		1887
1.7422		1538
1.7428		1079
1.7436		500
1.7452		867
1.746		61
1.746		1684
1.7468		1174
1.7474		1719
1.7486		1666
1.7502		25
1.7532		1791
1.7536		1846
1.7538		1924
1.7542		1686
1.755		1564
1.7578		881
1.7594		1721
1.7624		1142
1.7624		1284
1.7636		180
1.7638		1360
1.7658		267
1.7662		1135
1.7674		1668
1.7676		1797
1.7678		339
1.768		522
1.7692		1498
1.77		1644
1.7704		1890
1.771		1932
1.772		838
1.7722		1755
1.7732		1589
1.7736		1694
1.7738		690
1.7754		1893
1.7754		1999
1.7766		178
1.7776		298
1.778		1490
1.7796		1764
1.7798		195
1.78		92
1.7814		1995
1.7832		1825
1.7836		1735
1.7902		1817
1.7926		1670
1.7958		23
1.8002		1841
1.8022		1999
1.8094		1842
1.817		1186
1.8174		956
1.8194		1398
1.8198		396
1.823		1792
1.8254		654
1.8254		858
1.8254		1548
1.826		1757
1.8272		676
1.8286		1039
1.8286		1684
1.8286		1945
1.8288		164
1.8288		1906
1.829		1907
1.8298		1676
1.8302		170
1.8304		517
1.8312		665
1.8312		1840
1.8316		1587
1.8332		1723
1.8334		1976
1.8338		1556
1.8342		1054
1.8342		1872
1.8342		1953
1.8352		1737
1.8358		751
1.836		188
1.836		1912
1.8362		1774
1.8362		1974
1.8372		1660
1.8376		1413
1.8382		710
1.8384		1683
1.8388		1971
1.8398		1671
1.8428		1891
1.8432		916
1.8438		875
1.8442		1700
1.8478		1824
1.8488		1232
1.8494		1558
1.8518		270
1.8548		692
1.8558		1915
1.8562		1878
1.8564		21
1.8572		1682
1.8578		1222
1.858		387
1.858		881
1.8604		1729
1.861		1555
1.8612		293
1.8626		1867
1.8634		835
1.8646		709
1.866		1971
1.8666		1713
1.8668		37
1.8688		1758
1.869		1725
1.869		1769
1.8694		1825
1.87		1098
1.8702		676
1.8702		1663
1.8706		1885
1.871		1612
1.8712		224
1.8768		1750
1.8842		125
1.8904		1891
1.8946		1599
1.8968		1263
1.8978		641
1.8984		803
1.8998		903
1.9028		183
1.9046		1213
1.9048		1058
1.9056		1239
1.9062		1111
1.907		1636
1.907		1682
1.908		1136
1.9084		1189
1.9092		1954
1.9098		22
1.91		1001
1.91		1650
1.9102		1719
1.911		1100
1.9118		1555
1.9118		1992
1.912		1231
1.9124		373
1.9124		1319
1.9128		1130
1.913		1384
1.9132		1894
1.9138		572
1.9138		1802
1.914		1701
1.9144		1906
1.9154		152
1.9154		1766
1.9156		1617
1.9158		1837
1.916		1777
1.9162		1350
1.9164		1546
1.9164		1722
1.9168		494
1.9168		495
1.9168		1666
1.9172		1600
1.9174		1440
1.9182		1678
1.9182		1841
1.9184		253
1.9184		1668
1.9186		1982
1.9194		1654
1.92		1779
1.9202		1718
1.9202		1748
1.9202		1826
1.9204		435
1.9204		1793
1.9204		1857
1.9206		1683
1.9206		1948
1.921		819
1.921		1653
1.921		1951
1.921		1997
1.9212		1888
1.9214		1710
1.9214		1875
1.9278		1821
1.9284		1493
1.95		643
1.952		184
1.952		656
1.9534		1653
1.957		1860
1.9596		458
1.9596		560
1.962		820
1.9624		85
1.9626		434
1.9656		893
1.966		1917
1.9662		1806
1.9668		451
1.9668		1931
1.9672		1741
1.9672		1772
1.9676		1834
1.9676		1918
1.968		1892
1.9682		851
1.9686		1888
1.9688		1955
1.9692		735
1.971		1479
1.9712		1876
1.9724		1933
1.9734		1578
1.9736		15
1.9764		307
1.9788		1776
1.979		436
1.9796		72
1.9804		1960
1.981		1657
1.983		986
1.9834		843
1.9852		1685
1.987		785
1.9876		963
1.9888		1886
1.9904		1673
1.9906		1504
1.9906		1755
1.9932		656
1.9958		1991
1.996		1328
2.0002		1975
2.0018		930
2.0026		1812
2.0038		1289
2.004		1776
2.0042		801
2.0044		1141
2.0066		1949
2.0072		1397
2.0086		170
2.0088		1754
2.0088		1980
2.0112		1802
2.0118		1856
2.0122		1738
2.0132		1642
2.0146		1857
2.018		1944
2.0184		1416
2.0198		949
2.023		1243
2.0238		613
2.0294		1965
2.0326		1538
2.034		1881
2.0366		1633
2.0388		1467
2.0416		228
2.0416		1455
2.0428		1427
2.0446		1417
2.0468		1970
2.047		1233
2.0474		121
2.0482		661
2.0498		1484
2.051		345
2.0512		1713
2.0514		1921
2.0524		1739
2.053		1783
2.053		1940
2.0536		1688
2.0544		162
2.055		746
2.0556		1617
2.0572		1913
2.0572		1970
2.0582		1431
2.0592		1755
2.06		814
2.061		1977
2.062		279
2.0626		93
2.0636		284
2.0638		150
2.064		78
2.0648		1702
2.0652		1854
2.0668		1957
2.0674		1637
2.0678		415
2.07		1566
2.0718		1629
2.0738		1688
2.0742		1697
2.0744		944
2.0746		1747
2.075		1695
2.0752		1085
2.0752		1668
2.077		1730
2.0792		1888
2.083		1604
2.085		1450
2.0874		1054
2.0898		671
2.09		704
2.0902		1972
2.0904		213
2.0986		1963
2.0992		1807
2.1		1863
2.1006		1841
2.1014		1044
2.1126		656
2.116		1906
2.1166		109
2.1194		1187
2.1196		1837
2.1208		1557
2.1214		698
2.1232		1855
2.1266		1985
2.1282		404
2.129		1755
2.1294		1727
2.1302		232
2.1306		1979
2.1318		1691
2.133		1903
2.1342		326
2.1346		1402
2.1352		292
2.137		1782
2.1372		1637
2.1378		1064
2.1384		1959
2.139		1852
2.1428		741
2.1438		198
2.1486		1787
2.1514		1305
2.1534		1754
2.1536		1634
2.1602		1573
2.1618		388
2.165		120
2.167		1944
2.1676		1012
2.1682		67
2.172		1871
2.1738		1978
2.174		508
2.1756		1301
2.1762		1403
2.1778		1840
2.1792		1612
2.1796		1772
2.1796		1901
2.181		1790
2.1812		951
2.1816		113
2.1854		1761
2.1856		981
2.1876		1661
2.188		843
2.1888		1600
2.189		1594
2.1892		556
2.1896		1805
2.1904		1706
2.1906		1720
2.1906		1829
2.1956		1247
2.1968		1947
2.198		1323
2.1982		1896
2.2064		1697
2.2074		1828
2.2082		399
2.2144		1944
2.2158		1907
2.2184		38
2.2216		590
2.2228		1249
2.2264		328
2.2274		1954
[truncated: 6,909 more rows]
