# Supplementary material for: Memory consolidation and improvement by synaptic tagging and capture in recurrent neural networks
Source: Commun Biol. 2021 Mar 3;4:275. doi: 10.1038/s42003-021-01778-y (PMC7977149; doi:10.1038/s42003-021-01778-y)
Supplement: Supplementary file 4 — Supplementary Data 2 [file 42003_2021_1778_MOESM4_ESM.zip › Figure 3f/Standby/19-12-04_06-12-03_spike_raster.txt]

0.0206		1940
0.0258		614
0.0318		91
0.0338		236
0.038		1176
0.038		1707
0.0416		1891
0.0438		1240
0.044		599
0.0462		1242
0.047		1617
0.047		1677
0.0478		414
0.0488		379
0.0488		1665
0.049		1707
0.0504		1800
0.0514		1857
0.0516		1643
0.0518		1920
0.0526		1341
0.0566		1655
0.059		80
0.0608		471
0.0636		1110
0.064		382
0.064		1884
0.0642		453
0.0658		304
0.0662		1843
0.0672		1730
0.0674		1764
0.0678		1258
0.0688		1018
0.0696		1473
0.0712		1786
0.0728		375
0.073		1796
0.0734		1829
0.0736		1826
0.0742		1905
0.0748		1925
0.0758		18
0.0778		1911
0.0798		170
0.0804		1871
0.081		1902
0.0826		643
0.0842		1685
0.085		1699
0.0856		1884
0.0906		193
0.0966		290
0.0998		390
0.106		433
0.1146		387
0.1158		546
0.1158		654
0.1192		1673
0.1194		1910
0.12		1797
0.1202		1887
0.1214		1256
0.1218		1896
0.123		1919
0.1234		1028
0.124		1014
0.1266		1707
0.1292		1069
0.1308		595
0.1312		1747
0.1332		1634
0.134		644
0.1346		1660
0.1364		1982
0.137		1715
0.1378		1645
0.1382		1806
0.14		110
0.1448		1118
0.1474		1524
0.1522		1635
0.1554		386
0.1558		1684
0.1602		283
0.1622		1449
0.1636		1010
0.1664		225
0.168		98
0.1682		1974
0.1686		532
0.1686		601
0.1686		1927
0.169		1691
0.1692		1951
0.1694		1652
0.1698		1602
0.1718		1764
0.1724		1773
0.1734		517
0.1734		1900
0.1736		1922
0.1738		11
0.18		901
0.1804		1827
0.1806		1192
0.1808		1878
0.1814		1539
0.1822		1432
0.1826		1546
0.1858		1707
0.1866		1301
0.1886		521
0.1886		1774
0.1906		215
0.191		708
0.1916		458
0.1918		1795
0.192		155
0.1924		1434
0.1948		1476
0.1952		1182
0.1958		479
0.1958		1729
0.1962		603
0.1964		278
0.198		1014
0.198		1039
0.1982		1862
0.1984		1786
0.1986		1842
0.199		1880
0.199		1881
0.1996		1290
0.1996		1655
0.1996		1878
0.1998		1806
0.2004		1707
0.2004		1753
0.2006		1643
0.201		1062
0.201		1727
0.2012		927
0.2014		1642
0.2016		1704
0.2016		1837
0.2018		1785
0.2024		729
0.2026		874
0.2028		1464
0.2036		1771
0.2036		1889
0.2048		693
0.2048		1632
0.2052		1957
0.206		62
0.206		1870
0.2062		1638
0.2064		1042
0.2064		1634
0.2064		1838
0.2064		1993
0.2176		963
0.2232		1713
0.2252		1634
0.2262		85
0.2308		1617
0.2332		62
0.2346		1784
0.2358		782
0.238		1443
0.2388		1246
0.245		1134
0.245		1735
0.2454		1377
0.2468		1623
0.2472		18
0.2474		1178
0.249		1892
0.2494		380
0.2534		1434
0.2534		1779
0.2538		1834
0.2558		1371
0.258		1693
0.2586		1633
0.2596		1677
0.2602		1889
0.261		1711
0.2618		1671
0.2654		1927
0.2662		909
0.2678		1829
0.2682		1752
0.2686		538
0.2752		1533
0.2842		1349
0.2884		1758
0.289		479
0.291		1291
0.2932		139
0.2958		1209
0.2982		1125
0.2982		1927
0.2988		556
0.2988		834
0.2996		909
0.2998		1691
0.3004		185
0.3024		1739
0.3034		578
0.304		1769
0.3042		1534
0.3046		204
0.305		120
0.3052		1620
0.3052		1907
0.3056		1165
0.306		66
0.3066		1520
0.3066		1801
0.3068		56
0.3068		1834
0.307		562
0.307		1533
0.3074		1211
0.308		1946
0.3082		15
0.3094		1850
0.3094		1923
0.3104		547
0.3106		186
0.3108		392
0.3108		1840
0.3114		1768
0.3118		1861
0.3128		1187
0.313		1617
0.3132		1602
0.3132		1803
0.3138		203
0.3138		266
0.3138		276
0.3142		1940
0.3158		1911
0.3166		1325
0.317		1721
0.3172		383
0.3178		1986
0.3184		1925
0.3194		18
0.3202		743
0.3212		1576
0.3226		1797
0.326		1743
0.3264		576
0.3264		1742
0.3272		880
0.3304		1651
0.3316		1149
0.3338		1690
0.3344		1931
0.337		1959
0.338		1738
0.3424		70
0.3466		1168
0.3486		1008
0.3492		1992
0.3546		1997
0.3556		1284
0.359		1825
0.3632		852
0.3636		1837
0.367		1234
0.3678		993
0.3686		1968
0.3694		205
0.3704		211
0.3714		437
0.3742		371
0.3744		1676
0.3748		1846
0.3762		752
0.3764		1703
0.3766		669
0.3766		1416
0.3772		12
0.3774		1654
0.3778		1609
0.3786		693
0.3792		1734
0.3798		1733
0.3806		619
0.3808		1672
0.3812		725
0.3812		1222
0.3812		1671
0.3812		1832
0.3826		1983
0.3828		480
0.3828		838
0.3832		1959
0.3844		784
0.3848		1615
0.3856		650
0.3862		1962
0.3864		1539
0.3874		1992
0.3882		1796
0.3884		1799
0.3886		1887
0.3892		709
0.3894		1921
0.3902		1361
0.3902		1878
0.391		1704
0.3914		1633
0.3922		1721
0.3922		1884
0.3934		1663
0.3936		126
0.395		1847
0.416		1799
0.4256		1543
0.4266		857
0.4288		827
0.4306		1651
0.4308		1359
0.4314		267
0.433		1717
0.4332		182
0.4368		799
0.4368		1840
0.4376		893
0.4376		1978
0.4394		1899
0.4396		60
0.4396		332
0.44		1675
0.441		1755
0.4416		1628
0.4418		890
0.4422		572
0.4428		1743
0.444		1832
0.4456		865
0.4466		724
0.448		388
0.4492		267
0.4516		1596
0.4526		177
0.4532		1845
0.4542		1953
0.4546		1740
0.4546		1810
0.455		1954
0.456		709
0.4562		1647
0.4566		1978
0.4572		1745
0.4572		1837
0.4586		781
0.4594		1996
0.4642		1231
0.4668		281
0.47		410
0.4704		1600
0.474		600
0.4746		1945
0.4764		408
0.4764		1104
0.478		1015
0.4794		1614
0.4802		1904
0.4822		1493
0.4834		1923
0.484		1654
0.4868		1925
0.4906		1806
0.4922		287
0.4948		1365
0.4974		440
0.5002		793
0.502		1809
0.5046		1898
0.505		1773
0.506		131
0.5086		1150
0.5088		227
0.5088		1722
0.5092		979
0.5102		167
0.5118		1273
0.513		1812
0.513		1903
0.5138		82
0.5138		1720
0.5142		1993
0.5152		1668
0.5154		1940
0.5154		1995
0.5156		683
0.516		639
0.5164		1724
0.5172		1729
0.5172		1937
0.5174		1973
0.5176		890
0.5176		1671
0.5182		1195
0.5186		268
0.5202		1980
0.5204		819
0.5212		1958
0.5224		746
0.5226		1756
0.5242		896
0.5244		1943
0.5248		982
0.5248		1843
0.5252		1983
0.5274		1797
0.5282		1752
0.5286		1213
0.5352		1515
0.54		686
0.5404		307
0.5412		1013
0.5434		1796
0.5444		477
0.5454		1395
0.5464		406
0.5466		1811
0.5502		1331
0.551		1150
0.551		1866
0.5512		1906
0.552		1079
0.5558		254
0.5562		1805
0.558		1660
0.5588		658
0.5612		44
0.5618		1722
0.5636		373
0.566		1185
0.5662		1030
0.568		1411
0.5684		1858
0.5686		738
0.5688		148
0.5692		825
0.5698		1176
0.5704		1919
0.5714		1765
0.5724		1627
0.5724		1731
0.5728		1900
0.573		1994
0.5732		1905
0.5736		1441
0.5738		1780
0.5742		1661
0.5742		1941
0.5746		1708
0.5748		1929
0.575		108
0.575		1674
0.5754		540
0.5758		1898
0.576		1852
0.5778		1725
0.5786		1722
0.58		826
0.5804		377
0.5822		1911
0.587		1962
0.5978		1158
0.611		947
0.6166		1080
0.6168		1323
0.6174		1774
0.6186		1694
0.6204		91
0.624		869
0.6244		383
0.6248		717
0.6256		1744
0.6272		939
0.6286		463
0.6286		1944
0.6306		1626
0.6306		1963
0.6308		763
0.631		1157
0.631		1638
0.6314		1931
0.6316		1127
0.6318		1361
0.6318		1904
0.632		13
0.6336		1223
0.634		99
0.6352		1863
0.6354		416
0.6362		1700
0.6362		1703
0.6364		727
0.6366		1858
0.6368		687
0.6368		876
0.637		203
0.637		1798
0.6376		1869
0.6378		1599
0.638		197
0.6384		70
0.6384		1787
0.6386		1629
0.6392		803
0.6392		1695
0.6404		1607
0.6404		1839
0.6406		37
0.6408		1893
0.641		1907
0.6416		1533
0.6416		1713
0.6416		1832
0.6416		1868
0.642		1766
0.6424		1903
0.6426		1780
0.6428		195
0.6436		1978
0.6438		1602
0.6438		1962
0.6452		1826
0.6454		755
0.6456		1923
0.6472		1775
0.6474		1867
0.6496		1873
0.6566		44
0.6572		1103
0.663		1292
0.6686		1654
0.67		97
0.6854		179
0.6864		1462
0.6906		1742
0.6916		379
0.6918		1431
0.6958		1623
0.6962		1506
0.6978		1982
0.699		537
0.7002		1860
0.7008		1508
0.701		922
0.703		917
0.703		1711
0.7036		1478
0.704		1678
0.7042		1621
0.7044		219
0.706		1432
0.706		1855
0.7062		834
0.7068		121
0.7076		1347
0.709		1303
0.7094		1034
0.7094		1453
0.7102		921
0.7104		37
0.7104		122
0.7114		1502
0.7116		1721
0.7116		1951
0.7118		878
0.7118		1959
0.7126		1684
0.7136		1884
0.714		747
0.7144		1629
0.7146		1669
0.7146		1704
0.7148		1666
0.7148		1728
0.7148		1907
0.7154		1678
0.7154		1840
0.716		1737
0.7166		1608
0.717		1698
0.7172		1767
0.7178		656
0.7178		1478
0.7182		398
0.7186		1132
0.7186		1977
0.7204		1099
0.7234		1553
0.7234		1658
0.7242		1983
0.7246		1216
0.7268		431
0.727		1909
0.7302		166
0.7346		74
0.7368		1684
0.7378		1734
0.738		1590
0.7394		1891
0.7454		1706
0.747		1088
0.757		1674
0.7592		1798
0.765		793
0.7718		1303
0.777		1618
0.7784		595
0.7788		1986
0.7794		369
0.7806		397
0.7824		379
0.7828		1999
0.7838		889
0.7838		1897
0.784		419
0.7846		1571
0.785		1756
0.7852		1649
0.7856		1803
0.786		1033
0.7874		869
0.7878		1067
0.7884		1206
0.7886		1877
0.7888		1121
0.7888		1644
0.7892		806
0.7898		1826
0.7906		1449
0.7908		482
0.7914		1614
0.7914		1788
0.7916		241
0.7918		991
0.7918		1982
0.7924		1927
0.7928		1357
0.7928		1721
0.793		1944
0.7932		1626
0.794		707
0.794		1327
0.7944		1769
0.795		512
0.7956		1772
0.7956		1923
0.7956		1943
0.796		1974
0.7962		1694
0.7964		1842
0.798		703
0.7982		1797
0.7982		1871
0.7984		1964
0.8004		74
0.8012		1743
0.8046		945
0.8048		1861
0.8062		1274
0.8078		1777
0.8116		1011
0.8128		452
0.82		121
0.8248		402
0.8248		794
0.8252		311
0.8264		1770
0.8274		1099
0.8284		1995
0.83		1240
0.832		699
0.8322		186
0.833		1631
0.8332		1965
0.8358		574
0.836		1963
0.8368		1830
0.837		582
0.837		1871
0.8378		865
0.838		628
0.8382		1689
0.8396		1978
0.8408		647
0.8426		1880
0.843		1234
0.8432		1743
0.844		567
0.845		659
0.8464		1926
0.8468		889
0.849		1652
0.8496		386
0.85		204
0.8524		1790
0.8548		387
0.8554		1689
0.8556		1685
0.8568		1875
0.8574		1927
0.8584		657
0.8592		522
0.8598		1802
0.86		1764
0.8626		1780
0.863		942
0.8642		1794
0.8644		1667
0.8648		1086
0.866		1792
0.8662		517
0.8674		1915
0.8686		1253
0.8688		1434
0.869		1803
0.8704		1815
0.8708		1870
0.8712		850
0.8728		1797
0.8754		1820
0.8772		1954
0.8782		1997
0.8802		1036
0.8842		782
0.8872		551
0.8896		1744
0.8926		1752
0.9014		1811
0.9058		1977
0.907		731
0.9088		1432
0.9118		1055
0.9122		1817
0.9122		1975
0.9132		1895
0.9188		877
0.9254		480
0.9292		1255
0.9298		1885
0.9302		267
0.9308		348
0.9308		350
0.931		222
0.9326		610
0.933		1360
0.9336		1584
0.9342		594
0.9356		191
0.9362		1955
0.937		1820
0.937		1932
0.9374		1226
0.9374		1818
0.9378		1326
0.9378		1802
0.9378		1890
0.9382		1888
0.9384		1656
0.9386		1627
0.9386		1754
0.9388		842
0.9388		1662
0.9392		1782
0.9398		1646
0.9406		1690
0.9406		1859
0.9412		457
0.9414		1620
0.942		37
0.942		1722
0.9424		1128
0.9428		304
0.943		173
0.9434		476
0.9458		566
0.946		851
0.9466		1293
0.9482		1860
0.9488		1649
0.9492		1783
0.9494		1840
0.9496		1643
0.9498		1671
0.951		1943
0.9514		506
0.9524		1767
0.9582		1753
0.9602		1801
0.9722		1952
0.974		957
0.9758		1642
0.98		120
0.981		603
0.9844		1623
0.986		212
0.9866		252
0.9886		1055
0.989		1405
0.9896		1029
0.9918		1892
0.9922		360
0.9922		1749
0.9928		1640
0.9934		1699
0.9936		1947
0.9938		1035
0.9938		1786
0.994		122
0.9954		1744
0.9984		980
0.9988		1858
0.999		1696
0.999		1764
0.9994		1912
0.9998		1379
0.9998		1625
0.9998		1984
1.01		1456
1.0138		915
1.014		242
1.015		1888
1.024		413
1.0242		913
1.0242		1310
1.0246		489
1.0258		1629
1.028		924
1.0282		1802
1.0284		1915
1.0298		312
1.0312		1781
1.0316		1023
1.033		1873
1.0356		1993
1.0366		724
1.0374		1657
1.0384		1542
1.0394		1737
1.0408		302
1.0432		1358
1.0452		663
1.0454		1667
1.0456		784
1.046		728
1.0478		1709
1.0484		828
1.0484		1211
1.0508		1835
1.0514		1811
1.0516		1838
1.0518		592
1.0526		1011
1.0532		1775
1.0534		958
1.0538		1639
1.0562		704
1.0572		21
1.06		1977
1.062		848
1.0632		234
1.0632		1768
1.0652		1895
1.0654		1658
1.0658		1431
1.0662		1678
1.0664		1392
1.0672		1791
1.0692		1272
1.0708		906
1.0714		1448
1.074		726
1.0754		1880
1.0772		1723
1.0774		1748
1.0778		354
1.0778		1439
1.078		1660
1.08		1658
1.082		1700
1.0828		1783
1.0832		1670
1.084		1734
1.096		878
1.097		409
1.1004		1671
1.1006		1737
1.1016		96
1.1022		1357
1.1032		1958
1.108		237
1.1082		1897
1.1092		104
1.112		163
1.1126		1323
1.1128		214
1.1172		1832
1.1176		1630
1.1176		1934
1.1198		1677
1.12		920
1.121		548
1.125		919
1.1256		1702
1.1266		1647
1.128		1448
1.1288		707
1.13		1487
1.1304		1640
1.131		1899
1.133		361
1.1336		1992
1.1346		352
1.135		1757
1.1368		257
1.138		1567
1.1394		1257
1.1402		1832
1.1404		1601
1.1424		1578
1.1428		937
1.1428		1831
1.1432		930
1.1452		769
1.1468		1791
1.147		1659
1.1472		1993
1.1482		980
1.1492		1826
1.1496		1790
1.1506		1841
1.1506		1903
1.152		323
1.1522		1589
1.1636		1218
1.1684		1943
1.1692		1755
1.1752		1850
1.1756		1738
1.1812		1982
1.1814		1687
1.1852		1330
1.189		1841
1.1906		72
1.194		843
1.1948		870
1.1958		68
1.197		81
1.1984		320
1.199		419
1.2018		1838
1.2022		1596
1.2026		1458
1.2028		1890
1.2036		1802
1.205		539
1.2056		1160
1.206		504
1.2064		1397
1.2066		1996
1.207		1750
1.2074		1717
1.2076		1548
1.2084		1249
1.2088		1356
1.2094		1394
1.2102		1244
1.2102		1737
1.2104		1132
1.2108		1867
1.211		758
1.211		1787
1.2114		451
1.212		1738
1.2124		1712
1.2124		1865
1.213		1328
1.2132		1853
1.2134		1238
1.2134		1669
1.2136		1129
1.2136		1883
1.2138		224
1.214		1935
1.214		1995
1.215		1766
1.215		1880
1.215		1943
1.216		130
1.216		1505
1.2162		200
1.2162		1606
1.2164		959
1.2164		1861
1.2166		1701
1.2168		1709
1.218		245
1.218		1223
1.2186		1983
1.22		1856
1.2216		1869
1.2224		1905
1.2246		1928
1.2252		1195
1.2252		1762
1.2252		1810
1.2264		1672
1.2402		511
1.2444		1404
1.246		240
1.2472		1403
1.2518		928
1.2552		195
1.2554		1005
1.2564		1756
1.2572		1269
1.2586		1422
1.2594		1871
1.2602		1865
1.2604		1784
1.2608		1706
1.2608		1817
1.2614		70
1.2632		1631
1.2646		1206
1.2668		986
1.2672		473
1.2678		1741
1.268		1650
1.2696		1701
1.2696		1824
1.27		745
1.2706		1517
1.2712		284
1.2718		1971
1.2722		1833
1.2732		1920
1.2748		304
1.2754		1851
1.2758		1827
1.2766		69
1.277		1649
1.2786		1610
1.2806		180
1.2806		429
1.2838		848
1.2888		1717
1.2908		1600
1.2952		1805
1.299		811
1.3008		1463
1.303		1955
1.306		1651
1.307		123
1.3094		251
1.3116		870
1.3128		1865
1.313		275
1.3146		1281
1.3178		1643
1.3188		4
1.3192		186
1.3196		1790
1.3204		1732
1.3218		1711
1.322		1213
1.3236		1857
1.3276		1731
1.3282		1578
1.33		819
1.3302		1976
1.3314		246
1.3318		1648
1.332		1110
1.3322		1929
1.3334		1993
1.3336		986
1.3364		803
1.3366		25
1.3396		1813
1.34		1087
1.3404		1648
1.3436		1530
1.3458		1143
1.3482		647
1.3482		1284
1.3494		1969
1.3502		1857
1.3504		119
1.3508		763
1.3516		1492
1.3526		164
1.3534		505
1.3546		1422
1.3556		1729
1.3558		1847
1.3558		1854
1.3562		1978
1.3564		1663
1.3564		1677
1.3582		1937
1.3582		1977
1.3584		420
1.3586		1745
1.3594		650
1.3594		1985
1.3626		1474
1.363		954
1.3642		1011
1.3656		1041
1.3664		1670
1.3698		1768
1.3702		1336
1.3718		1267
1.3722		1642
1.3748		1626
1.375		737
1.375		1884
1.3774		1832
1.3794		1714
1.3794		1966
1.3796		1844
1.3856		1715
1.394		1596
1.4056		903
1.4068		1648
1.4098		1774
1.41		334
1.4118		783
1.4132		1491
1.4138		1595
1.4156		1484
1.417		1804
1.4198		1105
1.4204		1541
1.4206		1344
1.4216		946
1.4236		1591
1.4238		1024
1.4248		1870
1.425		579
1.425		1647
1.4252		1670
1.4254		390
1.4256		1687
1.4268		1933
1.427		1789
1.4274		1177
1.4276		1776
1.4278		1287
1.428		1891
1.4282		1801
1.4284		1826
1.4286		870
1.429		257
1.4292		1350
1.4294		1824
1.43		1986
1.4304		1490
1.4304		1876
1.4306		1796
1.431		1736
1.431		1775
1.4334		868
1.4334		1902
1.4338		1756
1.434		1631
1.4342		1628
1.4354		1916
1.4362		1019
1.4414		1789
1.4566		1285
1.4636		1687
1.4654		1881
1.4744		1848
1.4754		438
1.4782		390
1.4792		1456
1.484		1627
1.485		1644
1.486		339
1.4862		1789
1.4868		1548
1.4878		1986
1.4882		1562
1.4912		1559
1.4926		1984
1.4932		1842
1.4952		1781
1.496		1902
1.4976		1939
1.498		959
1.4992		1512
1.4998		1951
1.5038		452
1.5078		1827
1.5086		1158
1.5096		543
1.5108		1056
1.5112		1720
1.5122		212
1.5122		1913
1.513		1707
1.5156		1442
1.5166		449
1.5188		1846
1.5192		637
1.5194		207
1.5218		1627
1.5226		1425
1.5232		1800
1.5236		650
1.5238		71
1.5242		1715
1.5242		1912
1.5248		1854
1.5254		1704
1.5262		1451
1.5268		1815
1.5278		1775
1.5292		1844
1.5304		1677
1.5364		904
1.537		446
1.5456		1091
1.5464		1118
1.5464		1734
1.5494		1844
1.5538		143
1.5546		1266
1.5546		1644
1.558		1931
1.5592		1109
1.5608		502
1.5608		688
1.5612		1887
1.5614		1734
1.5628		1915
1.5652		1623
1.5654		1858
1.567		1950
1.568		99
1.569		158
1.5726		1962
1.573		697
1.5744		894
1.5752		1064
1.5764		1404
1.5768		1019
1.5774		1458
1.578		990
1.5782		439
1.581		1727
1.5814		1715
1.582		1652
1.5824		1915
1.5826		1775
1.5846		1754
1.5858		89
1.5906		1861
1.592		300
1.592		1870
1.593		1833
1.5948		1354
1.5956		617
1.6074		98
1.6084		989
1.6086		574
1.609		1611
1.6098		1164
1.6106		268
1.6122		1445
1.6124		1974
1.6126		991
1.6136		1817
1.614		1632
1.6148		842
1.615		1870
1.6154		294
1.6154		1916
1.616		1934
1.6162		1044
1.6168		1157
1.617		1860
1.619		1945
1.6196		1891
1.6198		1828
1.6212		1823
1.6218		1316
1.6226		1667
1.623		1869
1.6238		1858
1.6254		1658
1.6268		1637
1.6292		1790
1.6416		433
1.651		1955
1.6542		515
1.6586		1692
1.6604		1815
1.6606		206
1.661		1721
1.6702		1750
1.6748		174
1.6786		636
1.679		1957
1.6802		473
1.6816		1011
1.6842		431
1.6852		873
1.6852		1654
1.6854		247
1.6862		646
1.6862		894
1.6866		1695
1.6866		1856
1.6882		271
1.6888		1129
1.6888		1953
1.689		1910
1.6896		415
1.6898		1855
1.69		1266
1.6908		597
1.691		1949
1.6918		1785
1.6922		1627
1.6928		1085
1.693		853
1.6942		244
1.6944		1909
1.6946		1978
1.6946		1997
1.6952		1895
1.6954		1340
1.6954		1879
1.6956		71
1.6956		1634
1.696		1987
1.6962		1622
1.6964		1436
1.6968		1028
1.6978		1761
1.6984		73
1.699		1771
1.6996		1041
1.7004		326
1.701		1602
1.7018		1279
1.7028		1707
1.7028		1846
1.7036		807
1.7036		1741
1.7038		1664
1.704		1311
1.705		848
1.7056		1992
1.706		1948
1.7066		1819
1.7094		1494
1.7104		1222
1.7112		1923
1.7114		1050
1.7122		1331
1.7146		1896
1.716		1777
1.7162		1706
1.722		1174
1.7326		52
1.739		680
1.742		126
1.7432		1029
1.745		221
1.746		1013
1.7464		1392
1.748		1452
1.7484		207
1.7488		1834
1.75		401
1.7502		134
1.7506		1892
1.7516		604
1.7528		1204
1.7528		1839
1.7532		517
1.7534		430
1.7534		1630
1.7534		1663
1.7534		1845
1.7536		1683
1.7536		1979
1.754		95
1.755		1736
1.7552		296
1.7552		774
1.7552		1651
1.7556		1283
1.756		371
1.756		690
1.7564		369
1.7564		1959
1.7572		1311
1.7572		1669
1.7572		1728
1.758		1751
1.7586		1073
1.759		1241
1.7592		1981
1.7598		1924
1.7604		645
1.7608		700
1.761		705
1.7618		79
1.7626		1675
1.763		18
1.763		1995
1.7634		1613
1.7636		1779
1.7636		1797
1.7642		1418
1.7646		118
1.7648		1696
1.765		1649
1.7652		1017
1.7652		1764
1.7652		1916
1.7658		1022
1.7658		1624
1.7662		1547
1.7664		1703
1.7668		1035
1.7672		1716
1.7676		1589
1.768		409
1.7686		1849
1.7688		1991
1.7708		1953
1.7722		165
1.7732		1719
1.7734		1681
1.7742		993
1.7812		1461
1.7826		1630
1.7886		1115
1.7906		1407
1.7946		1869
1.8006		1953
1.8056		572
1.8068		993
1.8116		1772
1.813		1428
1.8144		446
1.8148		1619
1.8164		174
1.8218		98
1.8224		1663
1.8246		1147
1.8258		474
1.826		1738
1.8262		753
1.8274		13
1.8276		1631
1.8278		710
1.8284		700
1.8294		1698
1.83		1853
1.83		1909
1.8304		1816
1.8308		1835
1.831		1861
1.831		1914
1.8318		1537
1.832		238
1.8322		1620
1.8322		1921
1.8326		1674
1.833		592
1.837		1934
1.8374		1495
1.8376		1697
1.8452		1671
1.8508		1590
1.8568		1200
1.864		244
1.8662		1499
1.867		350
1.8704		1778
1.8706		743
1.8708		1363
1.8716		1251
1.873		1748
1.8748		1628
1.8752		532
1.8756		1671
1.876		1998
1.8764		1667
1.8776		1990
1.8782		1783
1.879		1718
1.88		1854
1.8804		1878
1.8814		1614
1.8832		1189
1.886		945
1.8884		1629
1.8886		1713
1.8928		1060
1.8928		1349
1.897		509
1.8988		633
1.9		1997
1.902		1630
1.9026		1020
1.9032		1976
1.9046		346
1.9054		1966
1.91		1613
1.9112		1858
1.9118		1786
1.9148		537
1.9182		1431
1.9192		1608
1.9196		1352
1.9216		1253
1.9236		1661
1.9246		1878
1.9258		1700
1.9262		651
1.9284		217
1.933		1602
1.9342		1242
1.9394		181
1.946		1119
1.9462		1935
1.9466		77
1.9466		1939
1.947		1001
1.948		1377
1.9484		522
1.9486		1878
1.9516		1780
1.9518		373
1.9518		694
1.9524		29
1.953		761
1.953		1407
1.9556		1280
1.9556		1674
1.9558		1061
1.956		1507
1.9564		1815
1.957		1772
1.9574		721
1.9574		1702
1.9576		267
1.958		1670
1.9586		480
1.9588		916
1.959		1615
1.9592		1783
1.9592		1800
1.9598		1969
1.9602		752
1.9608		1745
1.9608		1828
1.9612		701
1.9614		1343
1.9616		671
1.962		1954
1.9628		1825
1.963		921
1.964		915
1.9648		1847
1.965		424
1.9652		1776
1.9652		1863
1.9656		1845
1.9658		174
1.966		1914
1.9664		1748
1.9664		1810
1.9666		1612
1.9672		1712
1.9674		1024
1.968		1721
1.968		1886
1.9682		665
1.9684		930
1.9688		421
1.9694		1532
1.9698		1704
1.9716		1905
1.9726		732
1.9736		1661
1.9754		1878
1.9822		1963
1.992		1240
1.9976		1383
1.9976		1694
2.0118		137
2.012		1066
2.0178		1686
2.0196		532
2.0208		1856
2.0222		1214
2.0226		1552
2.0228		1469
2.0232		1127
2.0232		1841
2.0234		132
2.0244		334
2.0244		1970
2.0264		908
2.0268		712
2.0274		1947
2.0282		127
2.029		1793
2.0298		1627
2.0298		1794
2.0298		1955
2.0314		148
2.0314		1824
2.0318		1735
2.0318		1755
2.032		278
2.032		1895
2.032		1956
2.0322		1800
2.0338		772
2.0346		892
2.0346		1906
2.0348		1889
2.035		109
2.0388		525
2.0438		1070
2.0556		1516
2.0596		1223
2.06		1832
2.0606		1682
2.0614		1706
2.0616		1694
2.0634		1075
2.074		450
2.0752		1987
2.0766		905
2.0778		1013
2.0792		1794
2.0794		1843
2.082		1495
2.0826		1858
2.084		1663
2.0842		1924
2.085		1650
2.0856		229
2.091		1311
2.0936		1841
2.094		1940
2.097		1672
2.0974		1962
2.0998		302
2.1008		1633
2.101		1427
2.101		1464
2.105		1671
2.1086		437
2.1092		1813
2.1098		779
2.11		1790
2.1104		166
2.1116		1906
2.1162		281
2.1194		344
2.1244		1651
2.1246		1078
2.1248		1516
2.1252		1783
2.129		1574
2.1296		1517
2.13		1672
2.1312		1825
2.1314		1234
2.1318		355
2.132		1100
2.1322		1821
2.1324		1753
2.1352		1609
2.1358		1034
2.136		1997
2.1364		1169
2.1374		1631
2.1378		1788
2.1382		1039
2.14		1186
2.1406		1506
2.1418		1667
2.1422		1989
2.1424		387
2.1428		557
2.1442		328
2.1446		676
2.1448		1694
2.1452		1148
2.1458		1955
2.1462		1949
2.1466		1759
2.1472		1660
2.1476		1244
2.1486		283
2.1486		1910
2.1488		1781
2.1492		1887
2.1496		1902
2.1512		1021
2.1512		1642
2.1538		1983
2.1554		245
2.1554		1602
2.1562		1918
2.1606		1846
2.1798		1209
2.1802		846
2.1848		1286
2.187		1869
2.1884		1416
2.1912		1693
2.1922		1775
2.1934		1456
2.1956		316
2.1968		149
2.1996		1680
2.2		1633
2.2006		1431
2.2018		1718
2.202		973
2.202		1872
2.2058		922
2.2062		254
2.2066		336
2.2082		171
2.2086		1407
2.2094		1990
2.211		1858
2.2118		1834
2.2132		1875
2.214		1330
2.2144		582
2.2152		930
2.2176		1307
2.2176		1414
2.2182		1112
2.2202		799
2.2208		1953
2.2208		1966
2.2212		938
2.2214		1637
2.2222		1646
2.2224		1604
2.223		1617
2.2236		1405
2.224		1423
2.2244		1868
2.2274		1103
2.2282		1688
2.2284		1774
2.2286		737
2.2296		660
2.2296		1697
2.2312		1444
2.2314		1827
2.2322		1825
2.234		1320
2.236		968
2.2368		1772
2.2398		1946
2.2404		895
2.2456		78
2.2458		1692
2.2474		712
2.2476		1740
2.251		1859
2.251		1926
2.2512		52
2.2512		1621
2.2514		1750
2.2538		1813
2.2574		283
2.2574		989
2.2586		1648
2.2606		397
2.2612		1457
2.2622		1640
2.2622		1767
2.2646		1865
2.2648		1981
2.265		1662
2.2712		743
2.2722		1089
2.2724		1329
2.2754		283
2.2758		1049
2.2768		549
2.2788		206
2.279		1165
2.2826		1827
2.2828		1879
2.2834		1357
2.2836		261
2.285		1062
2.285		1286
2.2854		1601
2.2858		1518
2.2858		1820
2.2868		1742
2.2872		1627
2.2874		376
2.2876		1691
2.288		521
2.288		1777
2.2882		1716
2.2884		582
2.2886		681
2.2886		1446
2.2892		178
2.2892		1672
2.2892		1812
2.2894		1869
2.2898		1880
2.2904		1504
2.291		1753
2.2912		116
2.2912		612
2.2916		831
2.2922		1221
2.2936		1678
2.294		139
2.2942		1643
2.2942		1945
2.2948		1658
2.295		140
2.295		464
2.2952		1854
2.296		1067
2.296		1408
2.2962		1902
2.2964		1741
2.2966		1921
2.2966		1925
2.2972		1930
2.2974		1773
2.298		490
2.2984		1693
2.2992		1454
2.2992		1954
2.301		1237
2.3024		1627
2.3038		1709
2.3044		1446
2.3054		1660
2.3088		1930
2.3088		1969
2.3092		1850
2.311		1003
2.3116		1633
2.3252		1831
2.3264		1079
2.3364		1230
2.3428		1316
2.3448		109
2.3462		870
2.3476		1683
2.3496		1392
2.3512		1877
2.3526		435
2.3526		1790
2.3534		1632
2.3536		1343
2.3546		1228
2.3556		1919
2.3558		1570
2.3564		1004
2.3598		1888
2.36		217
2.3602		1224
2.3604		155
2.3616		507
2.3616		1789
2.362		523
2.3624		1729
2.363		771
2.3632		1288
2.3634		1210
2.3636		1836
2.364		1826
2.365		463
2.3656		1713
2.3666		1863
2.3682		1604
2.3686		1744
2.3686		1857
2.369		530
2.369		1637
2.3696		579
2.3702		840
2.3704		1522
2.3706		599
2.371		1972
2.3722		1547
2.3722		1687
2.3728		739
2.373		1774
2.3732		1407
2.3732		1993
2.3742		1633
2.3744		1756
2.3748		1722
2.3758		1892
2.376		267
2.3768		626
2.3772		905
2.3786		15
2.379		982
2.3798		940
2.3808		1895
2.3812		1662
2.3814		1691
2.3822		1901
2.383		1826
2.3834		1928
2.3842		1818
2.3912		1493
2.4046		1943
2.4084		1187
2.4106		529
2.416		218
2.4162		1067
2.417		9
2.4182		712
2.4214		464
2.422		1386
2.4222		1409
2.4222		1847
2.4226		748
2.4234		1980
2.424		114
2.4244		1354
2.4248		1991
2.425		707
2.4252		144
2.4252		1925
2.4262		356
2.4264		434
2.4264		1439
2.4274		1849
2.4274		1927
2.428		1558
2.428		1721
2.4284		302
2.4288		1124
2.4292		1605
2.4294		488
2.4294		1781
2.4294		1968
2.4298		1817
2.4298		1996
2.4302		195
2.4302		1707
2.4302		1838
2.4306		1623
2.4308		1830
2.431		1713
2.4312		1626
2.4314		1622
2.432		960
2.432		1742
2.4324		683
2.4326		1891
2.4326		1912
2.4328		1607
2.433		1672
2.4332		1753
2.4332		1870
2.4334		614
2.4336		1813
2.4342		1732
2.4348		1823
[truncated: 6,474 more rows]
