# Supplementary material for: Memory consolidation and improvement by synaptic tagging and capture in recurrent neural networks
Source: Commun Biol. 2021 Mar 3;4:275. doi: 10.1038/s42003-021-01778-y (PMC7977149; doi:10.1038/s42003-021-01778-y)
Supplement: Supplementary file 4 — Supplementary Data 2 [file 42003_2021_1778_MOESM4_ESM.zip › Figure 3f/Standby/19-12-04_08-29-48_spike_raster.txt]

0.0192		1998
0.0196		799
0.0196		1214
0.0198		1065
0.0216		1459
0.0248		648
0.0248		649
0.025		1199
0.0254		1822
0.0258		1754
0.0262		1815
0.0266		41
0.0274		481
0.0282		1692
0.0296		635
0.03		1969
0.0304		1844
0.0306		127
0.0306		903
0.0308		1799
0.0338		1978
0.034		495
0.034		1857
0.0344		672
0.0346		132
0.035		921
0.0368		1933
0.0378		1869
0.0386		1166
0.0398		817
0.04		211
0.0404		879
0.0418		1901
0.0424		1722
0.043		1969
0.0434		1832
0.0444		716
0.0458		1962
0.0476		1608
0.0486		1905
0.049		1728
0.0502		1786
0.0502		1867
0.0504		1979
0.0506		966
0.0528		1827
0.0538		1702
0.0632		1677
0.0662		1995
0.067		703
0.0682		1660
0.0814		1916
0.0826		1308
0.0864		1869
0.0878		1822
0.0976		35
0.0976		1561
0.1006		1777
0.1016		1317
0.1028		1822
0.1028		1962
0.1054		961
0.106		1764
0.107		1423
0.11		1810
0.111		1929
0.1114		1845
0.1118		1933
0.1126		714
0.1128		55
0.1136		1817
0.1146		19
0.1172		940
0.1188		577
0.119		1083
0.1244		1630
0.1258		1637
0.1272		1803
0.1274		1862
0.1282		634
0.1282		897
0.1296		530
0.132		125
0.1324		1908
0.1328		979
0.1348		831
0.1358		336
0.136		1894
0.1366		1769
0.137		1810
0.1386		324
0.1396		1932
0.1424		658
0.1424		872
0.1458		1788
0.146		1767
0.1478		358
0.1484		1949
0.1514		894
0.1576		1745
0.159		1266
0.1632		811
0.1648		1507
0.166		592
0.1676		362
0.1692		294
0.17		419
0.1702		1891
0.1706		1880
0.1708		1175
0.1724		112
0.1738		1502
0.1744		1644
0.1748		868
0.175		1663
0.1756		1708
0.1764		1856
0.1766		909
0.177		1705
0.1774		1290
0.1776		299
0.1776		1798
0.1786		1186
0.1786		1735
0.179		1456
0.1804		966
0.181		842
0.181		1696
0.1836		1936
0.1838		1019
0.1842		1323
0.1842		1905
0.1844		1023
0.1844		1941
0.1846		1929
0.1848		1275
0.1852		1285
0.1854		529
0.1856		1861
0.186		887
0.1874		1175
0.1876		1190
0.1884		1428
0.1884		1847
0.1888		1893
0.1892		1637
0.1892		1750
0.1898		591
0.1904		1092
0.1904		1960
0.1906		1761
0.1906		1896
0.191		40
0.1912		1923
0.1924		1698
0.193		1604
0.1932		1843
0.1932		1882
0.1934		1693
0.1936		1760
0.1954		1763
0.1958		136
0.1964		1798
0.2012		362
0.2038		1951
0.2078		1541
0.223		325
0.224		884
0.2246		217
0.2246		1551
0.2256		509
0.2264		983
0.2274		805
0.2282		789
0.2296		488
0.23		756
0.2304		969
0.2308		661
0.2316		1829
0.2316		1841
0.2324		1693
0.2328		1823
0.233		1292
0.2334		1694
0.2336		8
0.2336		1643
0.2338		25
0.2338		866
0.2338		1912
0.2342		352
0.2344		413
0.2346		1329
0.2346		1650
0.2346		1666
0.2348		549
0.2348		1908
0.2364		1740
0.2366		1962
0.2366		1970
0.2372		1625
0.2374		1872
0.2374		1924
0.2376		1407
0.2378		1699
0.2378		1761
0.2386		478
0.2388		1731
0.2392		1649
0.2392		1897
0.2396		399
0.2396		1877
0.2404		1857
0.2418		784
0.242		1920
0.2438		1936
0.2442		1665
0.2444		970
0.2446		1978
0.2456		1618
0.2466		1824
0.2536		1699
0.2538		582
0.2572		1953
0.2684		95
0.269		1540
0.2702		646
0.2752		157
0.2774		1723
0.2776		64
0.2784		1716
0.2838		1666
0.2908		1671
0.2914		139
0.2914		1534
0.2928		2
0.2964		1496
0.298		1800
0.2986		1688
0.299		977
0.3		1960
0.3008		420
0.3012		1214
0.3012		1729
0.302		120
0.3036		552
0.307		1642
0.3076		307
0.3124		594
0.313		1917
0.3134		1460
0.3138		659
0.3164		1022
0.3168		1621
0.3182		1127
0.3192		854
0.3208		1920
0.3218		1032
0.3222		626
0.3224		620
0.3228		480
0.324		1388
0.3242		1915
0.3248		525
0.325		225
0.3258		1259
0.3258		1810
0.326		1774
0.3262		1957
0.3266		613
0.3268		1235
0.327		1851
0.3272		1761
0.328		770
0.328		965
0.328		1683
0.329		250
0.329		1950
0.3294		396
0.3294		1873
0.3294		1886
0.33		432
0.33		1627
0.3304		1991
0.3306		1869
0.3306		1908
0.3308		1852
0.331		34
0.331		320
0.331		1682
0.3316		826
0.3324		1878
0.3328		1847
0.333		1954
0.3334		1992
0.335		1936
0.3356		1260
0.336		1679
0.3382		859
0.3384		1521
0.3404		1693
0.347		606
0.3472		130
0.3514		589
0.3516		1907
0.3526		1807
0.3568		1704
0.3576		1450
0.3584		1914
0.36		1004
0.3614		834
0.3622		1901
0.364		1213
0.3664		1716
0.3688		1992
0.3714		1027
0.372		48
0.373		1997
0.3744		770
0.3748		422
0.375		1633
0.3764		1931
0.3794		1784
0.3806		1932
0.382		225
0.3826		1880
0.3828		1096
0.3832		1263
0.3832		1952
0.386		845
0.3862		1231
0.387		1640
0.3888		661
0.3898		1397
0.3938		1875
0.3946		1718
0.396		535
0.4018		1997
0.4026		1948
0.4038		1802
0.4056		1633
0.4096		147
0.4218		717
0.426		1687
0.434		44
0.4354		79
0.4384		163
0.4384		571
0.4438		641
0.4444		473
0.4446		177
0.4448		1905
0.4456		1047
0.4462		472
0.4482		744
0.4488		1867
0.4498		1123
0.4502		474
0.4504		1614
0.4506		555
0.4506		1453
0.4506		1951
0.451		1342
0.4516		1893
0.4522		1963
0.4524		1810
0.4534		1354
0.4536		1431
0.4538		1602
0.4542		1607
0.4544		1209
0.4546		378
0.4546		1221
0.4548		713
0.455		1763
0.455		1775
0.455		1975
0.4552		1627
0.4552		1771
0.4558		232
0.4562		1863
0.4564		1023
0.4576		1677
0.4578		1087
0.458		1791
0.46		923
0.46		1159
0.4602		1700
0.4606		279
0.4606		1387
0.4612		1609
0.4614		1726
0.4616		1472
0.4632		1637
0.4642		1790
0.465		1759
0.4654		1610
0.4658		1181
0.4664		859
0.4668		1798
0.467		788
0.4676		1987
0.468		93
0.469		1787
0.4698		185
0.4698		1619
0.4724		1823
0.4862		1429
0.4872		832
0.4896		1949
0.493		1568
0.4968		1377
0.4972		1829
0.5008		536
0.5018		1611
0.502		1357
0.5024		1667
0.5026		1679
0.5028		1817
0.5038		733
0.5058		1515
0.5074		1911
0.509		742
0.5104		768
0.5106		1676
0.5112		979
0.5118		1834
0.513		622
0.5146		1955
0.515		1999
0.5168		153
0.517		1723
0.5172		1474
0.5174		1685
0.5176		1880
0.5218		710
0.5232		1346
0.524		1827
0.5254		797
0.526		1678
0.5268		683
0.5274		1334
0.529		1904
0.5302		621
0.5306		1646
0.531		1681
0.5356		1811
0.5392		303
0.5394		1723
0.5416		753
0.5446		1009
0.5464		1180
0.5478		506
0.5504		274
0.5506		1817
0.5518		230
0.5524		1798
0.553		661
0.5532		1843
0.5534		1554
0.5538		1628
0.554		1624
0.5548		610
0.5558		1632
0.5568		562
0.5572		1371
0.5574		1484
0.5576		1955
0.5604		1725
0.5606		1902
0.5608		1719
0.561		1608
0.561		1891
0.5614		746
0.5622		1772
0.5626		825
0.5628		351
0.5634		1676
0.5636		1925
0.5638		1815
0.5644		1927
0.5644		1958
0.5646		1897
0.565		721
0.566		1397
0.5672		1840
0.5692		522
0.5692		1847
0.571		1685
0.5734		1146
0.5768		1618
0.5834		1952
0.5846		943
0.5854		399
0.5922		894
0.5956		30
0.5968		1732
0.5974		915
0.5986		664
0.6026		461
0.6056		623
0.6058		60
0.6062		184
0.6088		1298
0.6092		1130
0.6092		1990
0.6098		1860
0.6114		1731
0.6114		1996
0.6116		1665
0.612		1219
0.613		1606
0.6132		1950
0.6134		1970
0.6148		1569
0.6158		1980
0.616		1768
0.6162		1842
0.6174		747
0.618		487
0.618		1954
0.6192		23
0.6192		1235
0.6226		1318
0.6228		1547
0.6236		1445
0.626		193
0.6262		871
0.6266		1643
0.627		1272
0.627		1860
0.6286		1654
0.6292		755
0.6294		1975
0.6296		152
0.63		1807
0.63		1895
0.6304		701
0.6306		1794
0.6316		654
0.6318		1686
0.633		1665
0.6376		852
0.64		1672
0.643		1848
0.6444		1710
0.6458		1937
0.6466		134
0.6486		1351
0.6552		1825
0.6566		397
0.6624		1820
0.6658		1729
0.6666		1736
0.668		1572
0.677		1753
0.6784		1846
0.6796		1442
0.6798		77
0.6804		231
0.6816		1324
0.6834		43
0.6836		198
0.6868		1370
0.6874		1893
0.6878		1212
0.688		1917
0.6884		1775
0.689		261
0.6904		1968
0.6926		1622
0.6942		111
0.6948		1770
0.6966		1792
0.6972		143
0.6976		1625
0.6982		541
0.7052		1226
0.7056		1749
0.706		1528
0.7062		1827
0.7094		53
0.7112		348
0.7128		1954
0.7138		1604
0.714		1926
0.715		561
0.715		629
0.7172		979
0.7196		664
0.7196		1797
0.7218		1852
0.722		1747
0.7224		1889
0.7226		683
0.723		493
0.7232		984
0.7246		955
0.7252		1927
0.726		800
0.7268		204
0.727		1137
0.727		1903
0.7272		31
0.7274		139
0.7278		1843
0.728		1121
0.7294		1684
0.7302		1863
0.7306		1604
0.7312		1538
0.7314		1744
0.7318		132
0.7322		1870
0.733		1617
0.7336		1632
0.7338		1066
0.7344		340
0.7344		908
0.7348		1612
0.735		1869
0.7356		185
0.7358		1889
0.7378		932
0.7378		1021
0.739		1886
0.7402		1894
0.7408		963
0.7446		1901
0.7494		1389
0.7498		1867
0.7508		1989
0.7522		1064
0.7558		22
0.7576		1408
0.7622		92
0.7632		154
0.7652		914
0.766		1672
0.7666		1907
0.7674		1118
0.7684		1871
0.7686		1071
0.769		1815
0.7702		1923
0.7716		1460
0.7718		621
0.772		236
0.773		113
0.7744		1858
0.7748		864
0.7748		1740
0.7754		1713
0.7754		1826
0.7766		1350
0.7776		150
0.779		1640
0.78		1897
0.7818		1704
0.783		1993
0.7842		1773
0.7848		1019
0.785		1529
0.787		1776
0.7886		439
0.7898		772
0.7902		799
0.795		1670
0.7954		1835
0.7968		828
0.7976		666
0.7976		1890
0.8004		754
0.8008		1483
0.801		1648
0.802		1606
0.8022		1799
0.8034		876
0.8052		1758
0.8078		886
0.8128		1883
0.813		1079
0.8152		476
0.8152		1965
0.8186		1285
0.8188		1638
0.819		681
0.819		1529
0.8208		1258
0.8224		1979
0.8228		1114
0.8232		331
0.824		1015
0.825		1660
0.8252		215
0.8258		953
0.8258		1639
0.8262		1650
0.8264		1942
0.8268		993
0.8272		1965
0.8276		1729
0.8286		1778
0.8286		1917
0.8294		966
0.8294		1968
0.83		1386
0.83		1843
0.8304		1813
0.831		1992
0.8316		1999
0.832		1612
0.8328		1985
0.8338		437
0.834		1902
0.8358		1216
0.84		1765
0.8422		1779
0.8446		915
0.8526		1877
0.8672		195
0.8676		871
0.872		834
0.8722		1846
0.8728		576
0.8768		169
0.8774		1911
0.8776		731
0.8782		1909
0.8796		1335
0.8804		816
0.8812		1061
0.8828		1224
0.8836		1602
0.884		1107
0.8844		1825
0.8858		1775
0.886		1711
0.886		1933
0.8864		1589
0.8866		315
0.8866		1868
0.8868		543
0.8872		1719
0.8876		1862
0.888		1651
0.8886		1754
0.889		627
0.889		1730
0.8894		1903
0.8906		596
0.8906		1473
0.8906		1681
0.8906		1781
0.893		956
0.894		1771
0.894		1993
0.8948		1962
0.8958		1644
0.896		1669
0.896		1859
0.897		1603
0.8972		922
0.8994		1947
0.9068		1822
0.9092		872
0.9142		672
0.9158		1516
0.9248		983
0.9252		1619
0.9254		1858
0.9258		1041
0.9266		1870
0.9302		1472
0.9306		1531
0.9334		881
0.9338		1923
0.9346		1800
0.938		1458
0.9382		1741
0.9418		843
0.9456		1944
0.9458		409
0.9466		1381
0.947		1999
0.9472		1879
0.9488		903
0.9518		45
0.9524		1792
0.953		1440
0.954		1990
0.9544		659
0.955		1712
0.9574		1445
0.959		1855
0.9594		1474
0.9618		584
0.9622		1814
0.9626		620
0.963		493
0.9636		1918
0.9652		314
0.9652		1491
0.9652		1827
0.9658		1871
0.9664		559
0.9666		1873
0.967		1954
0.9674		1609
0.9674		1793
0.9674		1981
0.9676		1400
0.9682		1011
0.9684		369
0.9684		1060
0.9684		1970
0.9686		1822
0.9686		1883
0.9688		1643
0.9696		1325
0.9696		1655
0.9696		1982
0.97		666
0.97		667
0.97		846
0.97		1317
0.97		1864
0.9732		1943
0.9736		1819
0.9742		1785
0.9774		20
0.9776		1808
0.9826		1671
0.9858		1916
0.9888		1764
0.9904		768
0.9936		1620
1.0026		823
1.0032		1023
1.0046		866
1.0052		917
1.0056		688
1.0076		1858
1.0088		1646
1.0094		1621
1.0114		1884
1.0124		1779
1.0156		441
1.016		726
1.025		278
1.0252		908
1.029		613
1.0292		728
1.0304		1118
1.0312		1126
1.0336		1025
1.034		284
1.0344		692
1.0348		1212
1.0348		1706
1.035		549
1.0352		1621
1.0354		786
1.0354		1655
1.0356		350
1.0356		664
1.0356		1836
1.0356		1954
1.0356		1973
1.0364		1717
1.0366		1635
1.037		1858
1.0372		1687
1.0376		1424
1.0378		1367
1.038		1617
1.038		1903
1.0382		591
1.0382		1859
1.0384		1649
1.0386		1995
1.0388		1736
1.039		1326
1.039		1364
1.039		1704
1.0392		1456
1.0392		1738
1.0392		1980
1.0394		1870
1.0396		1869
1.0408		895
1.041		246
1.041		1253
1.0412		1989
1.0416		1990
1.0422		1740
1.0424		698
1.0428		473
1.0428		1743
1.043		1830
1.0434		1942
1.0438		844
1.0444		1227
1.0456		1604
1.0456		1987
1.0458		597
1.0484		1881
1.0496		1780
1.0498		1552
1.05		1783
1.0556		908
1.058		548
1.0606		1928
1.0622		1233
1.063		765
1.0634		1982
1.0652		1455
1.0696		1605
1.0744		1502
1.0806		1997
1.0842		900
1.0844		1824
1.0874		1190
1.0924		1331
1.0966		300
1.0976		1807
1.0986		1997
1.099		58
1.1032		1790
1.1046		234
1.1046		1783
1.105		1839
1.1054		734
1.106		424
1.1072		208
1.1076		1891
1.1084		1279
1.1086		1190
1.1086		1459
1.1094		925
1.1098		1573
1.1104		1812
1.1124		1873
1.1128		1381
1.1132		1985
1.1134		1766
1.1136		24
1.1136		1741
1.1142		1799
1.1142		1950
1.115		1641
1.115		1872
1.1154		139
1.1154		1819
1.116		1158
1.116		1773
1.1164		1884
1.1166		1937
1.1172		1916
1.1176		1452
1.1208		1812
1.1208		1881
1.1212		1794
1.1218		1724
1.1242		829
1.1264		177
1.1268		545
1.1278		1304
1.13		1919
1.1322		1901
1.1372		1026
1.1424		151
1.144		1844
1.1466		941
1.1498		1170
1.1518		1752
1.1574		1746
1.1592		1847
1.1652		808
1.1662		344
1.1664		1798
1.1698		1150
1.1702		488
1.1708		1261
1.1722		260
1.1752		1943
1.1754		1887
1.1764		1902
1.1778		1912
1.1784		538
1.1792		1627
1.184		1299
1.186		1176
1.1892		636
1.1904		1635
1.1906		1921
1.192		1944
1.1938		426
1.1954		1565
1.1976		226
1.1986		1823
1.1994		319
1.2002		149
1.2012		1742
1.2024		1034
1.203		1980
1.2046		1657
1.2054		1447
1.2054		1910
1.206		268
1.2076		1794
1.208		373
1.2082		1874
1.2094		157
1.2102		983
1.212		1607
1.2128		1536
1.2136		997
1.2138		751
1.2144		1197
1.2148		634
1.2158		1985
1.2166		232
1.2166		1975
1.218		1932
1.2182		1284
1.2184		1721
1.2186		1692
1.22		1627
1.2222		1834
1.223		177
1.2252		1955
1.2254		1050
1.2306		1999
1.2336		1883
1.2392		1708
1.25		1823
1.2516		1005
1.2568		1263
1.257		692
1.2576		1571
1.2586		1694
1.2588		1787
1.2624		1871
1.2628		1974
1.2638		1122
1.2688		1923
1.27		1826
1.2704		1568
1.2764		1773
1.2786		1728
1.2826		1075
1.2854		1501
1.2894		1469
1.2902		1476
1.2914		1405
1.2932		1889
1.2938		1548
1.2948		1236
1.2958		1689
1.296		1667
1.2964		1797
1.2978		1026
1.2978		1613
1.2982		1043
1.2994		184
1.3		1221
1.3004		1952
1.3018		593
1.3022		1473
1.3026		1205
1.3028		1812
1.303		1815
1.3032		1719
1.3036		1845
1.3044		80
1.3046		160
1.3046		1742
1.3048		1792
1.306		1701
1.3072		1627
1.3074		1898
1.3078		1890
1.3082		1673
1.3086		1714
1.3086		1974
1.309		1886
1.3094		1700
1.31		1893
1.3158		1918
1.3222		1268
1.3348		1978
1.3382		1446
1.3508		888
1.3544		1567
1.355		1585
1.3576		419
1.3578		21
1.3578		1684
1.3584		1861
1.3586		931
1.3594		1874
1.3608		1427
1.361		1799
1.3614		1901
1.3626		1715
1.363		1766
1.3636		809
1.3644		1619
1.3646		1442
1.3654		1848
1.3654		1916
1.3656		1601
1.3664		1285
1.367		1134
1.3704		436
1.3704		1003
1.3712		756
1.372		1917
1.3722		1728
1.3724		216
1.3726		1965
1.3732		1663
1.3738		309
1.3754		1794
1.3756		429
1.3778		1932
1.3782		629
1.3802		1482
1.3832		1431
1.3842		1842
1.3844		1688
1.3866		534
1.3896		1815
1.394		1810
1.3956		1842
1.397		667
1.3984		891
1.399		1512
1.4036		1659
1.4054		1686
1.4074		1148
1.4076		1976
1.4078		1630
1.4088		407
1.4088		1317
1.4166		1807
1.4172		55
1.4188		1755
1.4198		881
1.4198		1787
1.4218		1910
1.4238		1948
1.4248		1516
1.4306		1879
1.4318		1980
1.4352		1785
1.4452		552
1.4478		777
1.4504		1876
1.451		1293
1.452		1075
1.4526		799
1.4534		953
1.454		1348
1.455		1510
1.4558		1810
1.4564		409
1.4566		1887
1.4568		1950
1.4572		1623
1.4584		1832
1.4592		1969
1.4594		1730
1.4596		1073
1.4596		1972
1.4596		1994
1.461		103
1.461		1816
1.4612		1062
1.4614		1745
1.4618		1007
1.4618		1956
1.4624		911
1.4638		1948
1.4666		509
1.4668		1078
1.467		613
1.467		1019
1.4676		1657
1.4682		1459
1.4692		1017
1.4706		283
1.4714		607
1.4714		1782
1.4714		1892
1.4718		186
1.4718		905
1.4722		448
1.4734		1986
1.4744		135
1.4752		1741
1.4752		1918
1.4758		132
1.4758		645
1.4758		1572
1.4758		1748
1.476		1689
1.4766		640
1.4768		404
1.4774		1613
1.4776		661
1.478		1777
1.478		1899
1.4792		1812
1.4814		1018
1.4818		1806
1.4822		618
1.4822		1683
1.4826		1767
1.483		1254
1.4836		1928
1.4852		1693
1.4862		1636
1.4878		1950
1.5032		1449
1.5044		633
1.5056		1026
1.5096		1146
1.5102		372
1.511		75
1.511		1674
1.5112		1531
1.5114		1545
1.5128		1919
1.5132		1652
1.5142		515
1.5146		1751
1.5148		1762
1.5152		1205
1.516		847
1.5174		1755
1.5184		358
1.5184		403
1.5184		1865
1.5188		1513
1.519		1744
1.5192		137
1.5194		1825
1.5196		1829
1.52		1927
1.5202		693
1.5208		647
1.521		773
1.5212		1721
1.522		1649
1.522		1903
1.5224		983
1.5224		1918
1.523		184
1.5236		50
1.524		1802
1.5246		1840
1.525		1966
1.5256		1688
1.5266		427
1.5268		1626
1.5274		1338
1.5276		1731
1.5312		1707
1.5336		1516
1.5338		323
1.5374		1323
1.538		1844
1.5396		1438
1.5414		167
1.5436		1937
1.5438		1662
1.5472		1879
1.5486		1733
1.5522		369
1.5598		1924
1.561		816
1.5626		1912
1.5674		1800
1.5706		545
1.5768		103
1.5774		66
1.5776		1843
1.5796		438
1.5824		1644
1.5828		1996
1.583		1951
1.5832		723
1.5834		1631
1.5836		1198
1.5846		756
1.5854		855
1.5868		924
1.587		298
1.5874		150
1.5876		1714
1.5876		1813
1.5892		1820
1.5894		713
1.59		1759
1.5908		609
1.5912		1850
1.5912		1958
1.5916		622
1.5916		1072
1.592		1860
1.5922		1741
1.5924		1768
1.5944		1838
1.5948		1692
1.597		1493
1.5972		1882
1.5974		1715
1.5988		1972
1.5994		1560
1.6		1828
1.6022		1866
1.6028		1089
1.6046		1238
1.6046		1894
1.6094		1999
1.6116		1733
1.6132		894
1.6254		1812
1.626		1718
1.6278		1839
1.6328		1882
1.6378		1900
1.638		131
1.6456		1733
1.6506		1102
1.6532		1772
1.654		188
1.6574		1604
1.659		92
1.6604		1250
1.6606		339
1.6614		1251
1.6656		1030
1.6658		1972
1.6668		1987
1.667		1691
1.6674		1353
1.6682		1727
1.6706		984
1.6708		528
1.6712		634
1.6722		1722
1.6724		236
1.6728		1603
1.6748		1910
1.675		1859
1.6752		880
1.6758		613
1.676		1132
1.677		1943
1.6774		1764
1.6794		1916
1.68		1743
1.6806		1151
1.6818		642
1.6822		974
1.6828		1521
1.6858		1636
1.6862		1971
1.6888		1745
1.6888		1889
1.69		1488
1.6922		1013
1.6942		1764
1.6962		1933
1.6964		1943
1.6972		768
1.6986		1475
1.6998		1540
1.7		1748
1.7026		1615
1.703		1780
1.7046		1100
1.708		1759
1.7158		1412
1.7162		1497
1.7198		1643
1.7204		1015
1.7236		1929
1.7238		1541
1.7256		823
1.726		1894
1.7264		365
1.7276		798
1.7284		1924
1.73		1785
1.7306		254
1.7308		1968
1.732		768
1.7322		1670
1.7346		225
1.7356		930
1.7358		1221
1.736		1256
1.7378		142
1.738		88
1.7392		1743
1.7396		1741
1.7396		1820
1.7396		1999
1.7402		1222
1.7402		1654
1.7404		1661
1.7404		1772
1.7412		1026
1.7412		1748
1.7414		455
1.7414		866
1.7414		1017
1.7414		1966
1.7418		1729
1.7422		1905
1.7426		1561
1.7446		1950
1.7462		1745
1.7468		458
1.7482		1896
1.7502		1130
1.7506		1715
1.7522		1874
1.7538		1871
1.7556		421
1.7576		1742
1.7612		25
1.7654		829
1.7678		1831
1.7702		149
1.7706		1410
1.7722		676
1.7742		1446
1.7778		1677
1.7784		515
1.779		1551
1.7806		1935
1.7832		1978
1.7834		1850
1.7858		1979
1.7858		1989
1.7898		261
1.792		457
1.795		860
1.7956		1274
1.7992		1723
1.8014		1964
1.8034		1478
1.8038		1904
1.808		3
1.8092		1629
1.8116		1755
1.813		1759
1.8148		1653
1.8182		1080
1.8212		1121
1.8222		1909
1.8228		115
1.8236		995
1.8244		1649
1.8246		1797
1.8258		1413
1.8272		1897
1.8284		1138
1.831		1989
1.8336		550
1.8354		611
1.8356		1649
1.8368		1717
1.8368		1918
1.839		1608
1.8392		1952
1.8394		27
1.8416		827
1.8428		768
1.8434		310
1.8442		1707
1.8472		1869
1.848		1665
1.8488		1633
1.8488		1797
1.8498		1494
1.8532		1938
1.854		1957
1.8544		1786
1.855		1647
1.857		1693
1.8632		1324
1.8668		1058
1.8686		1833
1.8704		1989
1.8764		219
1.8776		1360
1.8814		1830
1.882		126
1.888		1777
1.893		1680
1.8936		1850
1.8948		1142
1.897		1299
1.8982		1915
1.9		278
1.9032		1128
1.9068		1408
1.9076		1084
1.9076		1826
1.908		1923
1.9084		1861
1.9104		518
1.9108		1369
1.9116		72
1.9156		594
1.9162		1208
1.9168		1983
1.917		1687
1.917		1903
1.9176		880
1.9182		539
1.9184		1883
1.92		1954
1.9218		1725
1.922		304
1.925		429
1.9268		334
1.9282		1649
1.9314		555
1.9314		897
1.9316		1320
1.932		109
1.9328		1774
1.9334		1860
1.9346		1952
1.9348		1766
1.935		480
1.9358		1796
1.936		1707
1.937		45
1.937		1639
1.9378		1201
1.9384		1651
1.9392		1615
1.9394		385
1.9398		121
1.9402		1491
1.9404		1165
1.9414		1387
1.9418		1823
1.9442		1346
1.9448		1754
1.9452		1849
1.946		1989
1.9462		1776
1.9474		694
1.9494		1064
1.9522		243
1.9532		36
1.955		495
1.9554		1871
1.957		1180
1.9602		1121
1.9624		1098
1.9674		1798
1.9698		1890
1.9706		1131
1.9726		1622
1.9738		1267
1.9752		717
1.9754		1041
1.978		1892
1.9788		372
1.9788		1628
1.9794		1811
1.9814		1498
1.9816		433
1.9822		1646
1.9826		1350
1.9838		1595
1.9844		161
1.9844		1226
1.9862		1426
1.9878		1364
1.9878		1961
1.9882		467
1.9882		1891
1.9886		1793
1.9888		1787
1.989		1811
1.9892		1686
1.9894		631
1.9896		1406
1.9898		690
1.99		326
1.9902		393
1.9902		1122
1.9906		1048
1.9906		1954
1.9908		222
1.992		1372
1.9926		1050
1.9926		1605
1.9928		681
1.9928		1092
1.993		1192
1.9934		498
1.994		1768
1.994		1884
1.9942		1609
1.9942		1945
1.9944		1901
1.9952		238
1.9952		937
1.9954		1632
1.9958		1190
1.996		1838
1.9964		1294
1.9964		1725
1.9964		1860
1.9966		115
1.9966		1301
1.9966		1857
1.997		354
1.997		582
1.997		1504
1.9972		1613
1.9978		1691
1.9978		1812
1.9978		1948
1.998		1821
1.9982		1787
1.9984		1479
1.9984		1639
1.9988		1440
1.9992		49
1.9994		1744
1.9996		1903
2.0002		1641
2.0004		398
2.0008		1862
2.001		775
2.0012		1596
2.0012		1844
2.0014		1593
2.0014		1832
2.0016		1609
2.0022		1782
2.0022		1837
2.0022		1867
2.0022		1878
2.0028		643
2.0028		860
2.003		1795
2.0034		1642
2.0038		1857
2.004		851
2.0048		46
2.0048		1920
2.0052		441
2.0052		1817
2.006		1898
2.0066		1625
2.0068		1680
2.007		1740
2.0076		1934
2.0082		1603
2.0086		1664
2.0088		1669
2.0376		412
2.0458		287
2.0498		1325
2.05		1916
2.0536		1197
2.0538		1155
2.0542		1479
2.0554		1242
2.056		542
2.0572		740
2.0592		418
2.0592		691
2.0592		1973
2.0596		804
2.0598		1069
2.06		1807
2.0604		1773
2.0612		1172
2.0616		1860
2.0618		385
2.062		1209
2.0622		148
2.0622		1429
2.0622		1788
2.0626		1990
2.0628		361
2.063		1536
2.063		1830
2.0632		58
2.0634		765
2.0636		461
2.0642		1783
2.0644		1125
2.0644		1454
2.0646		321
2.0656		1207
2.0656		1915
2.0658		1680
2.0658		1695
2.0658		1883
2.0664		1029
2.0666		1103
2.0666		1279
2.0666		1831
2.0666		1858
2.0668		487
2.0668		617
2.0668		889
2.0668		1912
2.067		829
2.067		1784
2.0672		108
2.0672		981
2.0672		1159
2.0676		621
2.0676		1702
2.0676		1764
2.068		375
2.068		830
2.068		1693
2.0684		747
2.0686		1403
2.0686		1630
2.0688		1973
2.0692		390
2.0696		1785
2.0698		1043
2.07		1137
2.0702		30
2.0702		1753
2.0704		1940
2.0704		1962
2.0706		231
2.0706		897
2.0706		1222
2.0708		176
2.0708		1834
2.071		53
2.071		673
2.071		1006
2.071		1774
2.071		1923
2.0712		1625
2.0712		1938
2.0714		1823
2.0718		211
2.0718		1937
2.0722		1091
2.0722		1763
2.0722		1945
2.0724		1703
2.0724		1847
2.0728		1428
2.0728		1609
2.0732		1604
2.0732		1926
2.0734		468
2.0738		1732
2.074		174
2.074		1574
2.074		1671
2.0742		1978
2.0746		687
2.0746		1915
2.0748		1758
2.075		224
2.0756		1744
2.0764		919
2.0768		1318
2.0776		1589
2.0782		1804
2.0784		1841
2.0788		1829
2.0788		1970
2.0804		1677
2.0896		30
2.105		1636
2.1102		1960
2.1172		1699
2.1202		1164
2.1296		1419
2.1308		1925
2.1332		1442
2.1376		332
2.1394		938
2.14		1727
2.1418		624
2.1426		1626
2.1428		1758
2.143		1753
2.1432		1986
2.1442		1985
2.1458		699
2.1462		1563
2.1464		1399
2.1468		1610
2.1498		1005
2.152		491
2.1538		1687
2.1542		837
2.1544		1724
2.1564		1986
2.1566		1685
2.1572		1999
2.1604		1984
2.1612		1964
2.1616		77
2.1624		419
2.1628		291
2.172		1990
2.1724		999
2.1774		790
2.1794		1781
2.1816		786
2.1816		1762
2.183		929
2.1852		411
2.1862		1864
2.1864		1939
2.1906		1343
2.1934		1219
2.1946		1742
2.1948		496
2.1962		1591
2.1976		587
2.1978		373
2.198		408
2.1994		1152
2.2		1469
2.2		1613
2.2004		699
2.2004		1759
2.2012		168
2.2014		59
2.2016		1972
2.202		589
2.2028		1935
2.203		901
2.2034		996
2.2038		117
2.2038		808
2.2038		1604
2.2038		1653
2.204		269
2.2046		1928
2.2058		1116
2.2058		1519
2.206		1890
2.2064		872
2.2072		1615
2.2072		1737
2.2072		1841
2.2072		1863
2.2074		1709
2.2074		1903
2.2074		1999
2.2078		1889
2.208		1849
2.2086		1628
2.209		331
2.209		1947
2.2098		1608
2.2098		1733
2.2104		1646
2.2112		1609
2.2118		321
2.212		1948
2.2126		1774
2.2128		1551
2.214		1619
2.215		1842
2.2168		1865
2.2346		1041
2.2432		797
2.2468		431
2.25		1353
2.2544		1362
2.2562		1787
2.2572		1978
2.2576		1971
2.2578		842
2.2582		1092
2.2594		988
2.2602		1700
2.2606		385
2.2624		1868
2.2642		257
2.2652		925
2.2652		1690
2.2664		1980
2.2668		1278
2.27		1775
2.2706		1709
2.271		1702
2.2712		1061
2.273		871
2.2782		1711
2.2786		1581
2.279		970
2.2814		743
2.282		261
2.2826		1432
2.2826		1442
2.2828		1706
2.2844		840
2.2864		1858
2.2868		1610
2.2868		1870
2.2872		1678
2.2878		424
2.2878		1838
2.2878		1969
2.288		1632
2.2888		1701
2.2908		465
2.2908		1282
2.2912		1655
2.2918		1298
2.2952		1729
2.2964		1711
2.2964		1798
2.2966		1982
2.2996		1955
2.3002		597
2.3048		410
2.3074		474
2.3088		1064
2.3132		1157
2.3172		252
2.3184		1847
2.319		1369
2.32		417
2.321		1879
2.3232		1637
2.3234		1392
2.3236		1135
2.3236		1436
2.3278		1607
2.3288		624
2.3292		1726
2.3332		1680
2.3334		777
2.3338		1973
2.3342		674
2.3366		1889
2.3392		1508
2.3394		372
2.3394		1079
2.3396		841
2.3404		402
2.341		132
2.3412		728
2.3426		1666
2.343		220
2.3436		1655
2.344		1582
2.3446		1927
2.3454		1997
2.3456		178
2.3456		1895
2.346		458
2.3464		1804
2.3466		867
2.3478		339
2.3478		1781
2.3484		1817
2.3504		1923
2.351		1670
2.3518		1648
2.352		788
2.3524		1671
2.3532		1688
2.3538		1025
2.3558		1814
2.3566		1896
2.36		1943
2.3616		1869
2.367		1868
2.371		361
2.3844		1210
2.3864		655
2.388		977
2.3884		1479
2.3902		1457
2.3926		1691
2.3928		1659
[truncated: 6,532 more rows]
