# Supplementary material for: Memory consolidation and improvement by synaptic tagging and capture in recurrent neural networks
Source: Commun Biol. 2021 Mar 3;4:275. doi: 10.1038/s42003-021-01778-y (PMC7977149; doi:10.1038/s42003-021-01778-y)
Supplement: Supplementary file 4 — Supplementary Data 2 [file 42003_2021_1778_MOESM4_ESM.zip › Figure 3f/Standby/19-12-04_19-57-27_spike_raster.txt]

0.0172		1179
0.0208		1720
0.0216		1854
0.0228		559
0.0238		1881
0.03		1815
0.0314		1676
0.0352		1882
0.0402		890
0.0462		1633
0.0464		1230
0.0508		1661
0.0534		172
0.0562		1994
0.0596		1222
0.0608		1848
0.0622		969
0.0664		588
0.0672		1748
0.0676		1216
0.0688		825
0.0696		1894
0.0698		1617
0.07		884
0.0718		1654
0.073		1686
0.0744		1229
0.0744		1397
0.0756		812
0.0778		650
0.0792		132
0.0794		1373
0.0812		47
0.0826		649
0.0826		686
0.0828		1259
0.0832		1795
0.0834		1875
0.0836		1683
0.0836		1817
0.0836		1979
0.0842		1673
0.0844		1778
0.0846		1748
0.085		1279
0.0852		1660
0.0852		1825
0.0854		1609
0.0864		786
0.0872		803
0.0874		1738
0.0878		923
0.088		784
0.0882		311
0.0882		1358
0.0882		1718
0.0882		1950
0.089		1942
0.0928		1490
0.0938		1702
0.0942		1681
0.0952		767
0.1002		812
0.1024		209
0.1026		1943
0.103		1829
0.1038		1728
0.1066		1633
0.1068		1975
0.1108		631
0.114		1293
0.1146		382
0.1176		1381
0.1206		1931
0.1236		1737
0.1288		1732
0.13		768
0.1306		125
0.1308		1000
0.1316		739
0.1326		809
0.1342		1661
0.1344		1665
0.136		229
0.136		1265
0.1364		1691
0.1374		609
0.1382		1831
0.1384		1418
0.1388		1734
0.1392		1813
0.1406		1780
0.1408		1852
0.1422		1720
0.1432		1929
0.1432		1991
0.1434		226
0.1446		852
0.145		788
0.145		1679
0.1492		1800
0.1512		1745
0.1536		1645
0.1544		1634
0.1558		1013
0.1608		15
0.1664		1991
0.1724		1597
0.1732		570
0.1754		106
0.1792		700
0.1814		874
0.182		959
0.1824		980
0.1842		168
0.1842		1649
0.1858		1111
0.187		372
0.1882		1485
0.1886		1893
0.1894		492
0.1896		1601
0.1904		1824
0.1908		480
0.1912		310
0.1926		1110
0.1944		602
0.1956		827
0.1958		1721
0.196		472
0.197		1605
0.1974		653
0.1974		1726
0.1976		1767
0.198		1841
0.198		1941
0.1982		1992
0.1986		1632
0.1988		209
0.1994		1203
0.1998		1643
0.2		950
0.2004		873
0.2006		1749
0.2024		505
0.2026		687
0.2062		1731
0.2064		1609
0.2066		1466
0.2072		1958
0.208		1855
0.2096		1349
0.2138		1867
0.2152		1670
0.2166		1473
0.2196		265
0.2252		1577
0.2268		1375
0.2272		719
0.2276		746
0.2294		1059
0.2298		387
0.2328		1606
0.234		1634
0.234		1736
0.2342		1964
0.2346		1886
0.235		221
0.235		1987
0.2352		369
0.2362		1302
0.2406		1924
0.2458		1200
0.2514		1856
0.2516		1074
0.253		1515
0.2538		244
0.2542		1813
0.2554		1614
0.2558		217
0.2566		1875
0.2578		1872
0.2596		634
0.2596		785
0.26		1819
0.2608		1327
0.263		1994
0.2636		1849
0.2646		1613
0.2698		1998
0.2792		618
0.2824		1188
0.2848		123
0.2866		436
0.289		366
0.2916		1247
0.2922		992
0.2922		1424
0.2922		1687
0.2924		1612
0.2926		1743
0.2932		1635
0.2946		1886
0.2952		1660
0.2956		1759
0.2964		1906
0.2996		1961
0.3036		1851
0.306		626
0.3062		697
0.3088		787
0.31		873
0.3144		966
0.3154		533
0.3172		1369
0.3196		919
0.3208		1409
0.3208		1896
0.3212		1756
0.3224		1633
0.3226		1758
0.3226		1974
0.3236		865
0.3242		1841
0.3246		226
0.3246		1257
0.325		1600
0.3254		708
0.3254		1993
0.3264		1750
0.3282		1649
0.3292		1856
0.3294		1870
0.3298		592
0.33		1754
0.3302		1518
0.3348		67
0.3364		1890
0.3366		121
0.339		640
0.3414		1949
0.3432		1478
0.3436		946
0.344		800
0.3456		1870
0.3462		1167
0.3464		1091
0.348		1647
0.3484		1708
0.3502		793
0.3508		1688
0.3516		1879
0.3516		1893
0.3526		1609
0.353		626
0.3532		408
0.3538		484
0.356		1716
0.359		756
0.3596		841
0.3598		951
0.3606		1167
0.3622		1707
0.3624		301
0.3638		101
0.365		1102
0.3658		1761
0.3664		1973
0.3668		1993
0.367		1316
0.3676		1840
0.3678		1704
0.3688		201
0.3688		1146
0.369		1598
0.3698		710
0.3698		1728
0.3702		1450
0.3704		1907
0.3706		1980
0.374		1765
0.3744		1893
0.3746		1724
0.3762		1617
0.3772		1999
0.3782		1079
0.3782		1969
0.379		986
0.379		1781
0.3824		50
0.383		564
0.3854		1395
0.3868		1867
0.3876		1470
0.3896		1993
0.3918		3
0.3934		327
0.3962		150
0.3968		1611
0.3968		1938
0.3972		1906
0.3974		1638
0.402		1602
0.4044		1874
0.4092		1920
0.4142		466
0.4154		263
0.4178		1752
0.4196		600
0.4196		1763
0.4204		1994
0.4206		169
0.4222		134
0.427		1848
0.429		1944
0.4292		1816
0.4314		1276
0.4382		1776
0.4392		85
0.4402		1363
0.4406		1903
0.441		71
0.4412		653
0.4424		1143
0.4436		1915
0.4468		737
0.4476		1498
0.4486		1602
0.449		1139
0.4502		1960
0.4504		874
0.4518		1859
0.4542		1585
0.4542		1634
0.4542		1879
0.4562		1993
0.4572		1036
0.4604		1503
0.4612		489
0.4646		1678
0.4648		1472
0.465		1112
0.4682		1704
0.4688		1634
0.4704		513
0.471		747
0.4732		203
0.4742		1893
0.4748		1878
0.4752		656
0.4756		547
0.476		1677
0.4772		573
0.4772		1975
0.4784		592
0.4808		1056
0.4812		1755
0.4814		351
0.4822		1164
0.4822		1615
0.4822		1863
0.4828		1785
0.4828		1974
0.483		1644
0.4852		1812
0.4858		1880
0.486		713
0.4878		1933
0.4898		816
0.4944		1808
0.4962		163
0.5006		1222
0.501		582
0.501		1798
0.5076		991
0.5096		1713
0.5134		630
0.515		116
0.515		146
0.519		1283
0.5194		1731
0.5196		1721
0.5234		590
0.5254		1002
0.526		1102
0.527		688
0.5308		1703
0.5312		884
0.5314		1155
0.5316		22
0.5318		1871
0.532		188
0.5322		1814
0.5324		1001
0.5326		777
0.5338		1824
0.5358		1813
0.5364		1973
0.5366		1668
0.5368		1387
0.5368		1936
0.5372		1887
0.5376		1695
0.538		1724
0.5382		1755
0.5384		593
0.5386		1748
0.5388		1708
0.5388		1749
0.539		1745
0.5396		1551
0.5406		1622
0.5428		1674
0.5432		1877
0.5458		55
0.5486		551
0.552		1141
0.5522		1989
0.5556		259
0.5644		1060
0.569		1604
0.5696		1346
0.5704		1714
0.572		760
0.5736		633
0.574		1399
0.577		68
0.578		1740
0.5784		428
0.5802		1778
0.5814		1761
0.5834		1937
0.5854		414
0.586		1191
0.5882		1882
0.5888		404
0.5894		17
0.5922		1227
0.5924		1145
0.593		538
0.5936		1655
0.5954		675
0.5966		578
0.5976		1692
0.5978		1724
0.5984		584
0.5988		1859
0.599		54
0.599		1799
0.5994		1684
0.5998		1911
0.6006		1494
0.6018		1970
0.602		1878
0.603		1967
0.6034		1741
0.6036		786
0.6044		1903
0.6064		288
0.607		1751
0.6074		1865
0.608		1779
0.6086		1382
0.6094		1175
0.6102		832
0.6114		1854
0.6116		1446
0.6126		1690
0.6128		1815
0.614		1942
0.6152		268
0.6168		1645
0.6188		1096
0.6188		1967
0.6204		1064
0.6216		1730
0.625		1891
0.6396		1134
0.6452		1150
0.6504		1475
0.6514		283
0.6528		108
0.6536		227
0.6552		1745
0.6558		1941
0.6564		1564
0.657		1972
0.6576		787
0.6576		1703
0.6586		436
0.6598		1911
0.6616		1640
0.6618		1839
0.6622		751
0.6636		866
0.6646		1066
0.6646		1833
0.665		1925
0.6662		1021
0.6678		623
0.668		368
0.6682		1966
0.6688		26
0.6688		1856
0.6694		1730
0.6708		389
0.6714		1693
0.6716		261
0.6716		1171
0.6716		1607
0.6728		1062
0.6738		1943
0.674		34
0.6754		1371
0.6754		1748
0.6754		1970
0.6758		426
0.676		366
0.6764		1626
0.6774		1396
0.678		558
0.6784		1044
0.6786		582
0.679		1957
0.6796		994
0.6798		1541
0.6802		1953
0.6804		1914
0.6816		1929
0.682		1982
0.6822		510
0.683		1886
0.6832		1743
0.6842		1690
0.6844		414
0.6848		1066
0.685		1343
0.6858		356
0.6882		1614
0.689		1704
0.689		1748
0.6904		1893
0.6912		1607
0.6932		1684
0.6946		1699
0.6958		1371
0.7036		843
0.7048		805
0.706		1200
0.708		1754
0.7114		1838
0.7154		1188
0.716		662
0.7202		1788
0.7232		1773
0.724		1339
0.724		1865
0.7256		873
0.7256		1684
0.7264		1676
0.7274		690
0.7292		161
0.7324		1781
0.7326		1757
0.7332		630
0.7346		1963
0.7354		1928
0.7368		181
0.7388		747
0.7404		561
0.7406		1606
0.742		299
0.7424		1878
0.7442		1723
0.745		1488
0.745		1946
0.7458		1619
0.7472		1613
0.7504		869
0.7526		1967
0.7542		1059
0.7584		708
0.7598		1269
0.7602		612
0.7624		1958
0.7642		1861
0.7652		1741
0.7662		1669
0.7664		1751
0.7668		1640
0.7742		266
0.7758		1974
0.7796		65
0.782		1267
0.7862		30
0.7876		881
0.7884		1602
0.7888		1219
0.7896		1755
0.7906		1736
0.7912		1948
0.7916		832
0.7936		1797
0.7948		1489
0.797		1868
0.7972		1986
0.7978		125
0.798		1751
0.7996		1707
0.8		1949
0.8022		1875
0.8062		1466
0.8064		1652
0.807		1190
0.8104		648
0.811		1446
0.8118		951
0.8132		1103
0.8166		892
0.817		1925
0.8178		1982
0.819		1484
0.8194		182
0.8194		391
0.8194		906
0.8198		1656
0.8204		1703
0.8208		1733
0.8214		612
0.8214		1999
0.8224		1617
0.8228		1914
0.8272		824
0.8284		467
0.8316		553
0.8326		1705
0.8328		1772
0.8344		1793
0.8362		18
0.8372		1822
0.839		200
0.842		1983
0.8492		239
0.8514		540
0.8578		1380
0.8584		282
0.8642		806
0.8674		1896
0.8684		1897
0.8696		256
0.8696		1968
0.87		166
0.871		404
0.8712		1998
0.8746		1725
0.8758		181
0.8762		1847
0.8766		1798
0.8772		1739
0.8772		1790
0.8788		813
0.8804		1910
0.8848		1986
0.8866		398
0.8886		207
0.8924		1248
0.8938		1702
0.8984		273
0.9022		1845
0.9026		876
0.903		1885
0.9042		1723
0.9054		913
0.91		921
0.912		1826
0.913		936
0.9138		228
0.9172		1739
0.9182		1737
0.9186		1026
0.9198		1767
0.92		1538
0.9202		481
0.9206		512
0.9206		1966
0.921		58
0.9222		1705
0.9222		1940
0.9234		1697
0.9244		1711
0.9252		1602
0.9252		1999
0.9258		1920
0.927		1255
0.928		1876
0.9282		1631
0.9356		1909
0.9398		1096
0.9414		1608
0.949		950
0.952		1589
0.9524		990
0.9582		1344
0.9606		1549
0.9612		1833
0.9622		503
0.9628		1465
0.9634		1507
0.9644		164
0.966		1641
0.9676		473
0.9682		234
0.9682		1763
0.9686		1990
0.9688		1741
0.969		1985
0.9692		1976
0.9696		1506
0.9698		93
0.9698		563
0.9704		1446
0.9704		1821
0.9716		1211
0.9716		1780
0.972		1739
0.9724		1790
0.9726		1886
0.9728		1600
0.973		260
0.9732		1913
0.9738		220
0.974		678
0.9746		1610
0.9752		1989
0.9782		1806
0.9792		1840
0.9796		1942
0.9802		1091
0.9806		1127
0.9824		840
0.9874		1970
1.0032		1228
1.006		1702
1.0072		812
1.011		1882
1.012		123
1.012		1771
1.0124		896
1.018		1083
1.0202		98
1.021		1639
1.0226		1849
1.024		65
1.0252		1798
1.0264		1470
1.0272		1882
1.0298		63
1.031		1910
1.0344		1511
1.0362		811
1.0364		862
1.038		1729
1.0408		1278
1.0426		1635
1.0428		1120
1.0428		1214
1.0442		1841
1.0448		1741
1.0448		1901
1.0452		495
1.0456		1232
1.0466		1955
1.0468		676
1.0482		1922
1.0506		209
1.052		899
1.0536		1312
1.0542		1975
1.0546		1623
1.055		1897
1.059		500
1.0602		762
1.0626		313
1.067		1777
1.0682		1881
1.0688		101
1.069		1592
1.0708		1917
1.0728		965
1.074		1908
1.076		1726
1.0764		1041
1.078		267
1.0814		1977
1.082		1442
1.0824		98
1.0882		1910
1.0888		1936
1.0902		1434
1.0904		271
1.0922		1621
1.0942		1194
1.0986		1764
1.1004		1297
1.1014		748
1.1048		212
1.1064		327
1.1082		1240
1.1084		1779
1.1084		1831
1.1094		600
1.1106		1504
1.1114		768
1.1116		1908
1.1146		1612
1.1162		1456
1.1162		1615
1.1162		1797
1.1166		1688
1.117		1742
1.1172		1134
1.1178		1649
1.118		1776
1.119		1129
1.1196		404
1.1198		653
1.1238		628
1.1246		1633
1.1248		1915
1.125		1417
1.1254		1858
1.1274		546
1.1274		1162
1.1276		1927
1.1282		1941
1.1296		1266
1.1296		1666
1.137		1709
1.1428		193
1.1434		1111
1.1484		1862
1.1486		1645
1.1488		1701
1.149		1419
1.1634		1465
1.1636		678
1.1648		215
1.1678		13
1.1712		1735
1.1716		1726
1.174		1640
1.1742		1790
1.1748		1759
1.1762		1731
1.1896		756
1.1908		691
1.1918		9
1.1958		1881
1.1966		1183
1.1992		180
1.1996		1324
1.2008		1867
1.2024		890
1.2028		1393
1.2032		1888
1.2034		1611
1.2036		1945
1.2036		1962
1.2042		1864
1.2046		137
1.2048		1981
1.2072		470
1.2072		1999
1.2078		1979
1.2082		141
1.209		358
1.213		132
1.2148		1772
1.215		619
1.2156		528
1.2174		1742
1.2182		1651
1.22		1654
1.2218		1073
1.2218		1832
1.2248		1021
1.227		718
1.232		1811
1.2322		217
1.2326		1772
1.2368		1916
1.2374		1432
1.2384		229
1.2404		707
1.242		991
1.2426		231
1.2426		478
1.2428		1727
1.2428		1906
1.2462		1591
1.2466		1677
1.2472		1790
1.2476		1430
1.2482		417
1.249		283
1.25		648
1.2506		480
1.251		1972
1.2516		1497
1.2518		1952
1.2518		1988
1.2524		331
1.2532		284
1.2532		1683
1.2532		1856
1.2544		1949
1.2552		1657
1.2556		1642
1.2558		1663
1.256		254
1.2562		768
1.2562		1770
1.257		1383
1.257		1858
1.2578		1925
1.2588		976
1.2598		1920
1.2618		1991
1.263		1856
1.2644		1140
1.2666		1809
1.2698		966
1.2708		551
1.2738		1746
1.2742		372
1.2742		1907
1.2758		205
1.2772		1990
1.2804		141
1.2814		1281
1.2856		779
1.2858		168
1.286		1402
1.2862		1728
1.288		1987
1.2884		1824
1.2898		1595
1.2902		692
1.2904		1154
1.2904		1693
1.2906		667
1.292		1765
1.294		1139
1.2948		1797
1.2958		1814
1.2982		1745
1.3036		55
1.304		1923
1.3058		1835
1.3068		867
1.3092		109
1.3136		767
1.3188		427
1.3192		1792
1.3198		129
1.3236		1958
1.324		1716
1.3244		1500
1.3266		1620
1.327		890
1.327		1603
1.328		1949
1.3284		1788
1.329		1992
1.33		464
1.3302		1877
1.3348		103
1.3352		1544
1.3366		252
1.3374		907
1.3416		1593
1.3422		1383
1.3426		296
1.3428		1704
1.3448		490
1.346		1953
1.3464		1746
1.3478		1139
1.3486		1170
1.349		1862
1.3494		184
1.35		822
1.3532		240
1.3532		1934
1.3538		1753
1.354		993
1.3546		180
1.3546		1712
1.355		1656
1.357		22
1.3578		1316
1.359		1811
1.3598		1014
1.3604		1455
1.3608		1779
1.361		1839
1.3614		553
1.362		536
1.363		1982
1.3648		1993
1.3652		1273
1.366		1675
1.3672		1230
1.3684		1981
1.3686		993
1.3686		1826
1.3686		1921
1.369		1758
1.3706		1606
1.3716		1611
1.3724		1631
1.3738		1979
1.3748		193
1.3748		1866
1.3754		752
1.3782		1875
1.383		1724
1.386		1922
1.3894		1611
1.3936		1457
1.397		752
1.4024		1461
1.4032		1749
1.4038		692
1.4046		210
1.4052		282
1.407		1152
1.4122		534
1.4122		1603
1.413		1894
1.4132		1765
1.4134		1352
1.4138		1997
1.4142		1851
1.4146		1036
1.415		1052
1.416		1990
1.4192		1222
1.4204		1435
1.421		1985
1.4214		1946
1.4244		1959
1.425		541
1.4258		956
1.4286		740
1.4288		924
1.43		590
1.4316		1741
1.4322		912
1.4326		52
1.4334		1888
1.4338		205
1.436		1931
1.4362		1815
1.4366		1865
1.4368		471
1.4368		1811
1.4376		1830
1.438		542
1.438		1442
1.4388		1356
1.4412		47
1.4412		1802
1.4418		43
1.4418		332
1.4418		1703
1.4422		723
1.4438		1809
1.4438		1995
1.4448		1233
1.4448		1991
1.4454		640
1.446		265
1.4462		1565
1.4466		1794
1.4468		1564
1.4468		1704
1.4468		1764
1.4472		37
1.4474		1651
1.4474		1654
1.4474		1983
1.4474		1986
1.4484		1760
1.4492		1961
1.4494		1639
1.4502		1792
1.4508		1744
1.4512		828
1.4512		1836
1.4516		1844
1.452		1646
1.452		1657
1.4536		106
1.4554		1329
1.4568		22
1.4592		476
1.4624		1175
1.4702		1892
1.476		181
1.4806		1807
1.4828		922
1.4838		1177
1.4856		1670
1.4876		1808
1.4918		68
1.494		4
1.4968		1881
1.4996		21
1.5006		1670
1.503		1083
1.5066		623
1.5066		1742
1.507		97
1.5098		464
1.5102		1167
1.5104		1286
1.5128		1126
1.5132		1905
1.5134		13
1.5134		1775
1.5136		193
1.5138		1337
1.514		1716
1.5152		1748
1.5152		1749
1.516		50
1.517		1952
1.5178		1921
1.518		1994
1.5184		1729
1.5186		553
1.5186		1870
1.5188		1616
1.519		124
1.5192		371
1.5194		1709
1.5196		1678
1.5196		1717
1.52		1819
1.5202		1733
1.5204		1643
1.5212		116
1.5228		1006
1.523		921
1.5234		1531
1.5252		1983
1.527		948
1.528		1019
1.5302		1942
1.5374		1864
1.5458		28
1.5494		1409
1.5496		297
1.551		1663
1.5536		941
1.5536		1207
1.5562		807
1.557		1295
1.5572		589
1.5572		1726
1.5576		1331
1.5576		1753
1.558		1856
1.5584		657
1.5584		659
1.559		450
1.5598		1905
1.5608		957
1.5622		438
1.5628		110
1.5634		190
1.5636		1667
1.5638		1604
1.5642		1598
1.5646		1768
1.5652		601
1.5652		1755
1.5654		1764
1.5656		176
1.5656		1611
1.5656		1949
1.5664		1545
1.5668		839
1.5674		1436
1.5674		1798
1.5676		686
1.5676		1618
1.5676		1970
1.5682		1781
1.5682		1937
1.5686		1671
1.5692		1996
1.5696		1871
1.5698		1960
1.57		1954
1.5704		644
1.5704		1708
1.5708		278
1.571		1659
1.5712		1622
1.5712		1693
1.5714		1662
1.5734		1881
1.5748		694
1.5764		10
1.5846		318
1.5902		12
1.5962		327
1.6		1928
1.6032		1597
1.6044		534
1.607		815
1.6094		1289
1.611		1722
1.613		1710
1.6134		839
1.6134		952
1.6146		1445
1.6146		1633
1.6178		1562
1.6184		1963
1.6186		1718
1.6188		1811
1.6192		372
1.6202		891
1.6202		1517
1.6204		787
1.6212		294
1.6214		1752
1.6218		1795
1.622		1916
1.6228		1738
1.6228		1982
1.623		1927
1.6236		1783
1.6238		1745
1.624		1937
1.624		1983
1.6242		1444
1.6244		1149
1.6248		1755
1.6248		1888
1.6264		1110
1.6264		1243
1.6276		1894
1.6298		1621
1.6302		1609
1.6394		1755
1.6398		840
1.6456		1986
1.6498		25
1.6548		1205
1.6566		1139
1.6634		582
1.6644		1824
1.6658		1018
1.6696		971
1.6698		1911
1.6712		161
1.6716		1032
1.6724		1812
1.6734		1619
1.6734		1853
1.6746		1832
1.6752		267
1.6754		30
1.6762		618
1.6764		1409
1.6766		1237
1.6784		1781
1.6786		63
1.6786		1847
1.679		888
1.679		966
1.6798		741
1.6804		1742
1.6806		151
1.6806		834
1.681		409
1.682		1026
1.682		1108
1.682		1891
1.682		1906
1.6824		1396
1.6828		1716
1.6834		683
1.6836		911
1.6836		1973
1.684		768
1.684		1868
1.6842		1890
1.6844		1828
1.6846		1668
1.6846		1920
1.6848		1636
1.6848		1907
1.6852		1266
1.6852		1751
1.6854		1909
1.6856		1809
1.6858		80
1.6858		1860
1.6858		1887
1.6858		1946
1.6862		1609
1.6866		766
1.6866		1671
1.687		1607
1.687		1954
1.6874		738
1.688		1840
1.6882		509
1.6884		1640
1.6886		258
1.6904		1923
1.692		1700
1.692		1884
1.698		1646
1.7054		1136
1.7126		214
1.7192		1926
1.727		1242
1.7298		253
1.7316		1405
1.7344		1508
1.7366		1152
1.7378		71
1.7392		1708
1.7396		1602
1.7398		590
1.7402		812
1.7404		1747
1.7416		302
1.7418		870
1.742		953
1.743		236
1.743		1615
1.7432		1518
1.7432		1778
1.7434		820
1.7436		1650
1.7442		1898
1.7444		1041
1.7444		1117
1.7454		617
1.7454		1509
1.7456		868
1.7456		1701
1.7466		1633
1.747		1663
1.748		1988
1.7482		1069
1.7484		157
1.7484		1667
1.7488		1890
1.749		1627
1.749		1638
1.749		1875
1.7492		1187
1.7494		4
1.7494		1698
1.7498		1743
1.75		1928
1.7506		1750
1.7512		1749
1.7518		561
1.7518		1721
1.752		1931
1.754		1652
1.7576		301
1.7582		1938
1.7604		1953
1.7612		905
1.762		1711
1.7756		1305
1.7824		1491
1.7824		1639
1.7888		1366
1.7948		332
1.7972		1899
1.7982		1983
1.7994		421
1.7998		151
1.8034		655
1.804		658
1.8048		1798
1.8048		1878
1.8072		1793
1.8074		1321
1.8078		590
1.8092		1784
1.8102		1891
1.8108		1959
1.8112		294
1.8118		747
1.8124		1985
1.8134		637
1.8138		668
1.814		1746
1.8146		1919
1.8158		1899
1.8162		1797
1.8176		1697
1.8178		1983
1.8202		1718
1.8242		1382
1.8298		1437
1.8304		1528
1.831		37
1.831		892
1.8322		974
1.8348		8
1.835		27
1.837		1681
1.838		1017
1.8402		1673
1.8408		1852
1.8412		1621
1.8414		1003
1.8432		1934
1.8436		37
1.8438		387
1.844		1447
1.844		1687
1.8446		1833
1.8474		1631
1.8486		1298
1.8498		1193
1.8514		1797
1.8528		1812
1.854		1985
1.8572		1668
1.8622		1531
1.8644		1031
1.8658		1646
1.8688		1328
1.8698		1354
1.8744		809
1.875		1806
1.8754		1631
1.8766		1003
1.8784		1393
1.8796		1487
1.8798		1722
1.881		854
1.8826		1456
1.8832		75
1.8848		1476
1.8852		1506
1.8854		1657
1.8866		1922
1.8868		1857
1.887		1768
1.8874		837
1.8882		1959
1.8886		1789
1.889		137
1.889		363
1.8914		1324
1.8928		368
1.894		1332
1.8942		84
1.8954		1923
1.896		1887
1.8964		1812
1.8968		1903
1.897		966
1.8974		426
1.898		1629
1.8992		1713
1.8992		1790
1.8994		1766
1.9002		1722
1.9004		1739
1.9004		1779
1.9012		305
1.9012		317
1.9016		911
1.9022		1044
1.903		1606
1.9032		1993
1.9052		749
1.9066		1185
1.9072		1767
1.9114		1813
1.912		638
1.9124		67
1.9148		1798
1.9162		1648
1.917		1889
1.9174		1650
1.9178		354
1.918		387
1.918		1724
1.9194		563
1.9204		1495
1.9244		1753
1.925		1948
1.9254		1625
1.9262		215
1.9278		1796
1.9296		1906
1.9312		1735
1.932		1038
1.9322		1640
1.9338		1724
1.9414		1376
1.942		531
1.9458		571
1.9464		361
1.9466		1869
1.947		1010
1.949		46
1.9526		1892
1.9554		554
1.9558		1649
1.956		434
1.9588		1547
1.9604		1633
1.9608		1866
1.9622		1790
1.964		1746
1.9658		287
1.9706		1910
1.9722		585
1.9728		57
1.9772		1903
1.9774		1142
1.978		1783
1.9794		274
1.9808		1059
1.9836		1957
1.9838		1088
1.9858		1676
1.9858		1868
1.9868		383
1.9886		640
1.99		1617
1.991		666
1.9916		1687
1.992		1883
1.9924		1162
1.9928		832
1.9938		1160
1.9942		848
1.9944		1587
1.9944		1967
1.9948		890
1.9966		1695
1.9974		456
1.9978		1645
1.9978		1917
1.9982		1
1.9996		1982
2.0014		1653
2.0024		1962
2.003		354
2.0032		880
2.005		1919
2.0058		138
2.0074		1806
2.008		1154
2.0084		1254
2.009		1889
2.0094		1604
2.01		1717
2.0116		994
2.0116		1783
2.014		262
2.0162		1923
2.0168		1639
2.0202		1792
2.0204		488
2.0256		1719
2.0262		1411
2.0392		1627
2.04		1256
2.0472		734
2.0496		1738
2.05		343
2.0526		1927
2.0536		1672
2.0544		111
2.055		934
2.0552		1947
2.0564		1853
2.0568		1466
2.0576		1825
2.058		1604
2.058		1886
2.0586		1912
2.06		381
2.061		1801
2.0612		540
2.0618		490
2.0624		1749
2.0634		1842
2.0668		599
2.0678		1310
2.069		1670
2.0694		1682
2.072		1733
2.0726		372
2.0728		1174
2.0748		152
2.077		1519
2.0776		273
2.0782		1613
2.0788		1980
2.0826		1910
2.083		154
2.0844		771
2.0864		1831
2.0902		1733
2.0916		668
2.0918		1674
2.0942		1735
2.0944		854
2.0954		1294
2.0992		1401
2.0992		1697
2.0996		740
2.1006		1667
2.101		1880
2.103		941
2.1034		1774
2.1054		342
2.1056		1979
2.1068		1791
2.1072		958
2.1072		1083
2.108		1859
2.1092		1514
2.1102		282
2.112		1875
2.1124		1674
2.1128		104
2.114		542
2.1154		1851
2.1164		1989
2.117		1948
2.1172		246
2.1202		12
2.124		1471
2.1244		244
2.1262		936
2.128		1742
2.1282		101
2.1298		391
2.131		1668
2.1312		302
2.1318		1238
2.1318		1900
2.1322		1783
2.1326		1804
2.1332		1038
2.1336		54
2.1336		1846
2.1342		1362
2.1352		1966
2.1356		1753
2.1358		1384
2.1358		1718
2.136		975
2.1364		488
2.1378		1522
2.1384		1643
2.1388		387
2.1388		1673
2.139		1714
2.1394		1492
2.1402		669
2.1406		1989
2.1408		1667
2.1412		1840
2.1414		1445
2.1414		1769
2.1422		1306
2.1428		1704
2.1434		1857
2.1438		1385
2.1448		99
2.145		738
2.145		1800
2.1486		162
2.1488		1810
2.149		1601
2.1496		652
2.1512		118
2.1512		1637
2.1516		151
2.1516		1705
2.153		626
2.1532		1752
2.1536		525
2.1544		1945
2.1554		1924
2.1568		1449
2.1592		1724
2.16		1661
2.16		1990
2.1612		1854
2.1636		1667
2.1676		217
2.1726		141
2.173		1091
2.181		824
2.1812		1608
2.1814		555
2.1826		1953
2.1838		1514
2.186		1866
2.1862		1126
2.189		1977
2.1896		1963
2.1902		846
2.1906		1506
2.1924		487
2.1932		185
2.1942		438
2.197		233
2.1978		692
2.1986		1763
2.199		440
2.2006		315
2.2006		1849
2.2008		1842
2.201		215
2.201		1918
2.2038		1703
2.2046		1648
2.2046		1697
2.205		1917
2.206		700
2.206		1476
2.2068		340
2.2074		1822
2.2082		94
2.2084		1838
2.2088		1834
2.2096		689
2.2098		1735
2.2104		1832
2.2118		1513
2.2118		1700
2.2122		902
2.2126		1982
2.2128		1116
2.213		1152
2.2138		1470
2.2152		1861
2.2162		1606
2.2164		1750
2.2164		1770
2.217		388
2.2172		1704
2.2172		1781
2.2174		1714
2.2176		1989
2.2186		1653
2.221		1715
2.221		1975
2.223		1895
2.2234		1867
2.2252		1993
2.244		210
2.2564		1990
2.2586		871
2.2648		1378
2.2686		1215
2.2708		1978
2.2712		1345
2.2756		273
2.2766		1790
2.2794		1958
2.2818		233
2.2842		546
2.2846		533
2.2848		1054
2.2856		471
2.286		930
2.287		1720
2.2876		1868
2.2888		647
2.2888		1277
2.2888		1640
2.289		1053
2.2894		1965
2.2898		1615
2.29		412
2.2906		28
2.2916		1871
2.292		1880
2.2928		1961
2.293		1438
2.2932		1678
2.2932		1681
2.294		1896
2.294		1990
2.2944		1943
2.2946		1790
2.2954		1976
2.2978		1660
2.2998		1557
2.3012		698
2.3026		1906
2.3034		1628
2.3062		1676
2.3122		1421
2.3166		767
2.319		270
2.3214		1838
2.3274		953
2.3382		1809
2.3384		1061
2.3384		1867
2.3404		1266
2.3406		1315
2.344		635
2.3464		648
2.3472		1078
2.3482		1990
2.349		1830
2.3498		818
2.3504		399
2.3506		434
2.351		1746
2.3512		1850
2.3518		1761
2.3524		1701
2.3532		1967
2.3538		1014
2.354		1952
2.3546		1806
2.3546		1860
2.3548		964
2.356		1661
2.3568		1373
2.3574		273
2.3576		276
2.3576		1103
2.3606		1977
2.3612		1039
2.3612		1669
2.3622		1611
2.3624		1956
2.3632		1867
2.365		167
2.366		1715
2.3662		1934
2.3674		1785
2.3684		1694
2.375		1073
2.3784		1561
2.3792		1242
2.3902		1288
2.3922		661
2.394		1021
2.3958		1594
2.3964		1815
2.3978		253
2.398		1095
2.398		1960
2.3984		1343
2.3984		1707
2.3986		10
2.399		1164
2.3998		1625
2.4		1977
2.4014		1658
2.4026		1609
2.4034		1805
2.4042		1765
2.405		64
2.4068		1677
2.4084		1480
2.4098		1860
2.41		1031
2.4114		1365
2.4142		210
2.4144		53
2.4152		345
2.4154		460
2.4154		1610
2.417		1722
2.4182		1752
2.4222		1680
2.4224		1957
2.4276		324
2.4322		523
2.4352		155
2.4354		1099
2.4372		1386
2.4378		1186
2.4382		1970
2.4388		804
2.44		330
2.4422		266
2.4428		1827
2.4432		1680
2.4434		1628
2.4436		1863
2.444		1661
2.4446		70
2.4446		1332
2.4452		1026
2.4454		350
2.4456		1830
2.4458		555
2.4458		1698
2.446		1721
2.4486		667
2.4486		897
2.4492		1844
2.45		491
2.45		995
2.4526		19
2.4532		1797
2.455		1652
2.4558		1965
2.4568		395
2.4568		1352
2.4576		1615
2.4582		736
2.4586		1302
2.4602		1254
2.4606		858
2.4616		1923
2.4626		358
2.4628		1722
2.4632		1827
2.4638		942
2.464		1127
2.4652		1582
2.4658		1744
2.4658		1870
2.4666		531
2.467		1899
2.467		1940
2.4674		1128
2.468		1198
2.4702		1828
2.471		220
2.4732		1909
2.4738		1004
2.4742		1778
2.475		1746
2.4756		1806
2.4762		141
2.4762		1892
2.4778		68
2.478		1826
2.4798		1389
2.4804		884
2.481		1699
2.4814		1445
2.4836		1342
2.4838		1777
2.485		521
2.4852		354
2.4854		1751
2.4896		690
2.4916		316
2.4916		1984
2.493		1806
2.494		303
2.4944		664
2.4946		1756
2.4958		1783
2.496		1928
2.4974		1079
2.4984		1615
2.4994		1807
2.501		1652
2.501		1705
2.5026		1383
2.505		987
2.5072		1412
2.5092		1399
2.5148		1108
2.5172		13
2.5178		1647
2.5214		1968
2.5224		1011
2.5226		1719
2.524		930
2.526		648
2.5274		1971
2.5276		1507
[truncated: 6,746 more rows]
