# Supplementary material for: Memory consolidation and improvement by synaptic tagging and capture in recurrent neural networks
Source: Commun Biol. 2021 Mar 3;4:275. doi: 10.1038/s42003-021-01778-y (PMC7977149; doi:10.1038/s42003-021-01778-y)
Supplement: Supplementary file 4 — Supplementary Data 2 [file 42003_2021_1778_MOESM4_ESM.zip › Figure 3f/Standby/19-12-05_01-45-23_spike_raster.txt]

0.0146		489
0.0222		51
0.0252		1348
0.0262		1615
0.0264		1514
0.027		1759
0.03		1942
0.0306		288
0.0308		224
0.0312		1841
0.032		725
0.0332		1870
0.038		1338
0.038		1775
0.04		905
0.0404		75
0.041		806
0.0426		1122
0.0436		1878
0.0438		782
0.0452		1217
0.0454		1896
0.0462		1711
0.0472		1089
0.0474		651
0.0476		1025
0.0476		1434
0.0478		1614
0.0482		1602
0.0484		113
0.049		974
0.0498		1753
0.0498		1958
0.0512		1935
0.0514		1731
0.052		1849
0.0524		383
0.0524		1863
0.0526		531
0.0526		1559
0.0526		1798
0.0528		682
0.0534		1761
0.0536		1752
0.0536		1844
0.054		1973
0.0548		1894
0.0556		665
0.056		1700
0.0562		313
0.0562		929
0.0562		1696
0.0562		1847
0.0566		32
0.0566		1266
0.0566		1907
0.0572		1757
0.0578		1710
0.0582		1900
0.059		1714
0.0606		29
0.0612		763
0.0634		244
0.067		587
0.0698		991
0.071		1745
0.0748		1702
0.0758		1994
0.0818		293
0.0868		673
0.0948		581
0.0954		1749
0.0966		905
0.0976		1215
0.0988		1774
0.0996		1764
0.101		1099
0.1014		1997
0.1042		1617
0.1056		72
0.1058		1059
0.1076		1601
0.1082		302
0.113		444
0.1142		46
0.1154		1373
0.1168		1954
0.1174		54
0.1174		1751
0.118		1790
0.1182		1731
0.1182		1747
0.119		1883
0.1196		1793
0.1196		1974
0.1208		1378
0.1212		1339
0.1228		1447
0.1248		775
0.126		1949
0.1278		1557
0.1284		1902
0.1304		1413
0.1306		602
0.132		1927
0.1324		1069
0.1336		1034
0.134		1784
0.1346		1652
0.1348		834
0.135		1011
0.1364		732
0.1372		1891
0.139		1666
0.1394		1478
0.1406		5
0.1412		747
0.142		1802
0.1426		1514
0.1426		1995
0.1436		1787
0.1454		565
0.1454		1645
0.1476		1827
0.1486		1880
0.1488		1485
0.1504		1213
0.1508		1724
0.1514		1758
0.1558		383
0.1594		1887
0.1622		642
0.1622		1703
0.1658		1734
0.1662		1041
0.1688		747
0.1696		1446
0.1722		1089
0.173		1184
0.1732		128
0.174		1625
0.1742		1686
0.1758		1012
0.1768		658
0.1768		1723
0.177		497
0.1778		1706
0.1784		151
0.1786		28
0.1796		1504
0.1818		979
0.1832		1870
0.1842		1955
0.1846		1878
0.1848		1611
0.185		1999
0.1856		1618
0.1856		1740
0.186		1949
0.1862		1643
0.1868		1094
0.1874		393
0.1902		733
0.1908		1251
0.1924		1696
0.1936		1325
0.1998		149
0.2		1484
0.2002		1930
0.2032		1632
0.2076		1822
0.2086		1626
0.212		1927
0.2184		1383
0.2184		1575
0.2186		1391
0.221		1423
0.2224		1615
0.2246		972
0.2258		1094
0.2274		1846
0.2276		1654
0.229		1191
0.2298		1964
0.2302		1148
0.232		1730
0.2326		255
0.2338		596
0.2346		505
0.2384		1755
0.2394		1697
0.24		149
0.24		1670
0.2402		1958
0.2422		1255
0.2428		1390
0.243		1527
0.2448		1762
0.2456		1241
0.2464		1845
0.2478		566
0.2478		1086
0.2478		1716
0.2484		503
0.249		226
0.2502		346
0.251		409
0.2526		1606
0.2534		1943
0.2534		1997
0.2536		1712
0.2536		1810
0.2536		1992
0.254		1879
0.2542		368
0.2542		1933
0.2546		1624
0.2546		1689
0.2548		534
0.255		1929
0.2568		1496
0.2598		1280
0.2608		1948
0.2638		983
0.2708		1729
0.2752		372
0.2848		1823
0.289		369
0.29		954
0.2936		168
0.2944		1268
0.2956		1612
0.2958		306
0.2964		1580
0.297		621
0.2982		647
0.2992		924
0.2994		1762
0.3004		892
0.3024		1283
0.3032		1659
0.3034		1840
0.3044		1975
0.3046		1937
0.305		532
0.3054		1503
0.3054		1767
0.3056		1592
0.3064		1838
0.307		117
0.3074		1896
0.3076		1862
0.308		1102
0.309		1979
0.3096		276
0.3102		1977
0.3114		1755
0.3118		1831
0.3118		1894
0.312		1844
0.3124		109
0.3128		1714
0.315		1216
0.3196		1907
0.33		198
0.34		1303
0.3412		1683
0.3436		845
0.3456		598
0.3464		29
0.3496		1913
0.3522		495
0.3522		880
0.3532		223
0.3534		1461
0.3546		50
0.3548		119
0.355		1639
0.3552		180
0.3552		1676
0.3564		386
0.3566		1880
0.3584		1898
0.3588		559
0.3588		713
0.3592		1743
0.3598		1704
0.3604		665
0.3608		666
0.3608		1831
0.361		346
0.3624		1140
0.3628		1830
0.3632		824
0.3638		1729
0.3644		1798
0.3646		1725
0.3648		1678
0.365		1646
0.3652		1715
0.3654		428
0.3654		1441
0.3656		917
0.366		1794
0.3662		71
0.3662		1607
0.3668		1907
0.367		1840
0.3672		1604
0.3672		1785
0.368		1965
0.3682		1434
0.369		1844
0.369		1927
0.369		1973
0.3694		1557
0.3694		1661
0.3696		1560
0.3696		1775
0.3712		1075
0.379		1774
0.3834		320
0.3966		1402
0.4008		1840
0.4016		1464
0.4032		339
0.4104		921
0.4124		1638
0.4126		429
0.413		1470
0.4142		1614
0.4162		1221
0.4164		964
0.4178		1708
0.4182		1299
0.4192		1840
0.4198		1934
0.42		919
0.42		1950
0.4214		1649
0.4214		1854
0.4218		1897
0.4226		1687
0.4242		915
0.4262		412
0.4268		1915
0.4272		1472
0.4278		1861
0.429		1740
0.4302		1045
0.4316		64
0.4316		1858
0.432		1982
0.4328		1533
0.4366		700
0.4396		1843
0.4414		1704
0.4418		1861
0.4422		1807
0.445		518
0.447		639
0.4516		1268
0.4532		1437
0.4546		1860
0.4572		1859
0.4584		1720
0.467		903
0.4688		1027
0.4692		212
0.4698		1238
0.4702		1661
0.4722		401
0.4732		1064
0.4734		1869
0.4746		1937
0.475		1604
0.4754		1605
0.477		1960
0.477		1963
0.4772		1052
0.4778		1180
0.4794		1461
0.4796		1727
0.4814		1662
0.4844		1843
0.4846		671
0.4856		436
0.4888		735
0.4888		1740
0.4928		1533
0.4952		680
0.4956		1041
0.4978		893
0.4978		1880
0.4992		1722
0.4998		1721
0.5		317
0.5006		1768
0.5008		1992
0.5038		1926
0.504		1595
0.505		891
0.505		1155
0.5056		1675
0.506		1909
0.5082		58
0.514		1730
0.5146		1305
0.5146		1981
0.517		595
0.52		1649
0.5202		889
0.5204		756
0.5214		1929
0.5238		1839
0.5296		1860
0.5302		31
0.5308		1381
0.5342		204
0.5342		1294
0.5362		20
0.5366		1713
0.5406		1630
0.5428		950
0.5442		935
0.545		1535
0.5452		142
0.5466		1142
0.5468		1767
0.5468		1775
0.5474		1613
0.5498		289
0.5498		1890
0.551		1794
0.5516		1710
0.5542		1539
0.555		1680
0.5552		1999
0.5556		1777
0.5572		1614
0.5588		1808
0.5618		1990
0.5646		1208
0.5672		1615
0.575		707
0.5806		1786
0.5818		1986
0.5832		1013
0.5858		21
0.5886		731
0.5896		1734
0.5926		227
0.598		1586
0.5982		801
0.5986		1020
0.6002		1871
0.601		1582
0.6014		1551
0.6024		1656
0.6026		1427
0.603		1236
0.6032		1235
0.604		952
0.6046		1687
0.6046		1927
0.6052		158
0.6058		1734
0.6062		448
0.6062		1947
0.6066		1668
0.6066		1792
0.607		1743
0.607		1829
0.607		1992
0.6074		1982
0.6076		1916
0.6082		318
0.6082		1878
0.6084		1745
0.6086		1238
0.6088		667
0.6088		1711
0.6092		700
0.6092		1666
0.6102		1618
0.6106		764
0.6116		1790
0.614		1733
0.614		1965
0.6142		1984
0.6144		1160
0.615		1701
0.616		1849
0.6162		1164
0.6242		367
0.6356		1669
0.6374		1467
0.6374		1866
0.6466		394
0.6472		1268
0.6492		859
0.6518		567
0.653		1979
0.6536		1651
0.655		1131
0.6558		1975
0.656		1949
0.6562		1488
0.6564		291
0.6566		1688
0.6568		1473
0.6596		1356
0.6608		1996
0.6624		1879
0.6634		1913
0.6658		1249
0.6694		1761
0.6696		1846
0.6708		1364
0.6742		183
0.6744		71
0.6754		189
0.6756		1747
0.6762		1810
0.683		9
0.6838		448
0.6856		1153
0.687		36
0.6872		1790
0.6886		1710
0.691		1828
0.693		231
0.6962		1732
0.6964		1722
0.6984		1230
0.6992		1825
0.7		333
0.7016		1029
0.7016		1452
0.7024		507
0.7028		1504
0.7046		1900
0.7058		997
0.7062		1179
0.707		653
0.7076		1963
0.7078		1749
0.708		1845
0.708		1869
0.709		1095
0.709		1784
0.7092		1606
0.7092		1611
0.7094		981
0.71		1156
0.7108		1683
0.711		1776
0.7112		1669
0.7128		1657
0.7128		1978
0.7136		1719
0.7136		1976
0.714		1770
0.7144		1899
0.7154		1872
0.7162		89
0.7164		1787
0.7178		1634
0.7214		124
0.7272		357
0.736		990
0.7398		1465
0.7438		1135
0.7448		162
0.7488		1863
0.7544		783
0.755		605
0.7552		233
0.756		402
0.757		1377
0.7592		1704
0.7594		20
0.7594		1808
0.7598		1629
0.7602		1895
0.7604		1792
0.7606		1498
0.7608		617
0.761		1274
0.7612		1183
0.7612		1664
0.7622		1677
0.7624		697
0.7628		250
0.7628		1159
0.7628		1472
0.763		1909
0.7632		1832
0.7636		1984
0.7638		848
0.7642		1867
0.7654		889
0.7654		1644
0.7662		647
0.7662		1464
0.7664		1036
0.7664		1211
0.7664		1878
0.7664		1879
0.7666		1941
0.767		1200
0.7672		1927
0.7676		685
0.7678		1983
0.768		88
0.7686		1933
0.7688		1395
0.7694		1519
0.7694		1733
0.7702		413
0.7704		1603
0.7706		1860
0.7712		198
0.7716		1005
0.7722		1574
0.7728		1973
0.773		1096
0.7732		1608
0.7734		1840
0.7736		357
0.7744		1656
0.775		1917
0.7758		759
0.776		1450
0.776		1741
0.776		1886
0.7762		1784
0.777		1985
0.7776		1585
0.7816		1642
0.7822		53
0.7822		1882
0.7898		1893
0.7986		518
0.803		1616
0.8038		1791
0.8048		280
0.8076		1235
0.808		481
0.81		877
0.8106		264
0.8148		90
0.8152		1934
0.8156		1928
0.8162		1148
0.8162		1618
0.8182		260
0.8192		1165
0.8218		1300
0.8224		1964
0.8226		1867
0.8246		1285
0.8248		1847
0.8258		1488
0.8268		1571
0.8278		1296
0.8284		1829
0.8288		57
0.8288		1756
0.8302		883
0.8304		11
0.8308		75
0.8308		1779
0.8322		1803
0.8326		454
0.8332		1365
0.8332		1669
0.8338		1774
0.8346		637
0.8346		766
0.8348		430
0.835		1704
0.8352		627
0.8352		1859
0.8354		172
0.8356		533
0.836		777
0.838		1127
0.838		1741
0.8386		1825
0.839		564
0.8392		1715
0.8396		642
0.8396		1624
0.8398		1433
0.84		297
0.84		809
0.8402		1189
0.8406		1387
0.8408		185
0.8408		1853
0.841		1982
0.8412		1716
0.8412		1770
0.8412		1832
0.8414		1699
0.8416		1697
0.8418		1771
0.8426		255
0.8428		1744
0.843		887
0.843		1765
0.8432		1756
0.8434		891
0.8442		205
0.8442		784
0.8462		1866
0.847		1872
0.8482		436
0.8482		1606
0.849		1870
0.8496		1023
0.8498		1604
0.8502		1824
0.8522		653
0.8524		1753
0.8526		946
0.8538		1622
0.854		1669
0.8574		116
0.8594		1139
0.8596		1891
0.8614		1685
0.866		1262
0.8694		1634
0.8738		1369
0.8748		657
0.879		224
0.88		957
0.881		1656
0.8856		1954
0.8858		1547
0.8864		261
0.887		86
0.8878		1739
0.8882		678
0.889		802
0.8894		1045
0.8896		1568
0.8898		1049
0.8912		740
0.8916		1207
0.8916		1673
0.8922		1945
0.8924		163
0.8936		1728
0.8938		1665
0.8946		1961
0.8948		1836
0.895		1955
0.8952		863
0.8954		1349
0.896		165
0.896		1103
0.896		1267
0.896		1827
0.8962		1990
0.8964		1657
0.897		1747
0.8972		1768
0.8974		253
0.8974		1980
0.898		1735
0.8984		1423
0.8986		1200
0.8988		1749
0.8992		105
0.8992		880
0.8992		1824
0.8996		1638
0.9006		1258
0.901		1359
0.901		1564
0.9012		1685
0.9014		1046
0.9032		1725
0.9038		1693
0.9048		1059
0.9054		714
0.9056		421
0.9058		377
0.907		1828
0.9074		1625
0.9078		1759
0.9082		1847
0.9086		398
0.909		1735
0.9098		1675
0.9104		1609
0.9114		1703
0.9116		1626
0.9124		1434
0.9158		1844
0.916		1515
0.9198		918
0.922		101
0.9306		683
0.9314		1148
0.9346		142
0.9352		484
0.9362		1049
0.938		886
0.9394		76
0.9402		645
0.9426		1726
0.943		1416
0.9432		340
0.9442		1436
0.9442		1708
0.945		1658
0.946		1270
0.9462		941
0.9466		1855
0.9468		1858
0.947		1685
0.9478		1620
0.9482		1607
0.9484		37
0.9486		1286
0.9488		1660
0.9492		1832
0.9494		1108
0.9504		577
0.951		1325
0.952		1687
0.9522		1602
0.9524		1814
0.954		1723
0.9546		1614
0.9546		1934
0.9566		1819
0.9588		448
0.9612		1328
0.962		1658
0.9658		809
0.97		744
0.9786		1415
0.9792		1699
0.9794		1497
0.9794		1766
0.9808		155
0.9818		1562
0.9818		1574
0.9846		1682
0.9858		1811
0.9864		1578
0.9866		1651
0.9872		1666
0.9874		683
0.988		1204
0.9886		61
0.989		208
0.9908		513
0.992		944
0.992		1272
0.9936		1826
0.994		772
0.994		1668
0.9942		1770
0.9944		1772
0.9946		1237
0.995		667
0.9954		1838
0.9956		1693
0.9958		1621
0.9992		1697
0.9994		766
1.0012		47
1.002		436
1.0026		1596
1.0028		1921
1.004		1868
1.0058		1762
1.0068		1922
1.0076		1735
1.008		1889
1.0084		1833
1.0134		128
1.0154		1669
1.0212		1018
1.025		954
1.0262		197
1.0282		1849
1.0362		991
1.0382		569
1.0394		983
1.0396		1186
1.0404		813
1.0434		72
1.0438		1068
1.044		1882
1.0444		572
1.0454		1816
1.046		661
1.0466		1716
1.0466		1903
1.047		1799
1.0476		266
1.0478		1023
1.0482		1693
1.0492		1632
1.0494		165
1.0496		197
1.0498		1750
1.0504		948
1.051		1908
1.0516		1878
1.052		1707
1.0532		1044
1.0534		423
1.0536		1942
1.054		1414
1.054		1677
1.0544		1899
1.0546		1499
1.0548		1991
1.0552		1616
1.0574		1915
1.058		234
1.0582		1682
1.0586		495
1.059		387
1.059		748
1.0592		1440
1.0592		1905
1.062		116
1.0626		1210
1.0632		1846
1.0656		291
1.0678		1541
1.0692		1815
1.07		1617
1.07		1865
1.0704		1473
1.0714		1681
1.0718		850
1.0742		1031
1.0742		1629
1.0772		1971
1.0782		181
1.0784		1623
1.0784		1645
1.0802		49
1.0806		1704
1.0824		1797
1.0836		1094
1.084		1999
1.0844		39
1.0856		1661
1.0876		563
1.0878		1610
1.0912		296
1.097		1668
1.1058		698
1.1086		1550
1.1106		982
1.1108		1595
1.1144		91
1.1146		567
1.1152		1960
1.1154		1475
1.1158		475
1.1166		824
1.1172		1982
1.1174		347
1.1188		1659
1.1192		1762
1.1192		1978
1.1194		1967
1.1202		1992
1.1204		1406
1.1204		1741
1.1204		1884
1.121		1391
1.121		1925
1.1212		1064
1.1216		1816
1.1216		1836
1.122		686
1.122		1635
1.122		1973
1.1222		553
1.1224		1832
1.1232		248
1.1232		1607
1.1242		649
1.1262		1610
1.1268		1975
1.1276		1942
1.1278		1241
1.1278		1672
1.1286		1879
1.1302		1937
1.1304		1229
1.1308		846
1.1308		1787
1.1326		1976
1.1442		280
1.1476		916
1.1482		1999
1.1556		1823
1.1562		125
1.1566		87
1.1594		1853
1.1598		207
1.1602		1253
1.1622		1894
1.1626		175
1.1636		1959
1.1644		1956
1.1654		1057
1.1656		1747
1.1672		16
1.1696		857
1.1698		1966
1.1704		1516
1.1732		1912
1.1736		1196
1.1744		1626
1.175		729
1.175		1662
1.1754		930
1.176		73
1.1762		1616
1.1762		1857
1.1768		1825
1.1778		1091
1.1778		1627
1.1804		1222
1.1818		1878
1.1844		1694
1.1844		1962
1.1848		806
1.1864		1832
1.1872		1950
1.1876		1258
1.1928		277
1.1928		1998
1.1932		1633
1.1954		1985
1.1998		165
1.202		1635
1.2058		1676
1.2108		1098
1.2152		119
1.2172		906
1.2198		1747
1.2232		698
1.2234		1799
1.224		29
1.228		921
1.23		1706
1.2308		3
1.2326		882
1.2338		697
1.236		1602
1.2366		1641
1.2374		309
1.238		127
1.2382		1254
1.2382		1801
1.2388		280
1.2392		1682
1.2396		1805
1.2408		441
1.2408		1822
1.241		220
1.241		1252
1.243		1568
1.2436		1653
1.2438		1466
1.244		1933
1.2458		826
1.246		1804
1.2466		598
1.2478		1740
1.2484		1704
1.2486		20
1.2498		357
1.25		1609
1.25		1976
1.2508		1771
1.2514		1763
1.2522		31
1.2534		1518
1.2542		339
1.2568		188
1.2588		1848
1.2594		1818
1.2608		916
1.261		920
1.2612		1383
1.265		942
1.2656		1925
1.2668		1624
1.2672		1637
1.2684		1785
1.272		1611
1.2758		1057
1.276		422
1.284		333
1.2848		1417
1.285		1876
1.2898		1619
1.2898		1883
1.2902		203
1.292		1902
1.2928		1870
1.2936		1067
1.2958		1382
1.2982		372
1.299		71
1.3018		1990
1.3048		696
1.3052		93
1.3062		1733
1.3068		1728
1.3082		653
1.3088		1859
1.3102		1918
1.3104		1703
1.3116		379
1.3116		1791
1.312		369
1.3134		1743
1.3158		1622
1.3274		1333
1.3298		1845
1.331		1025
1.3312		1471
1.3342		561
1.3344		1764
1.3354		63
1.3384		1447
1.3384		1860
1.3388		274
1.3388		1627
1.341		1966
1.343		626
1.3432		1356
1.3434		189
1.3436		333
1.344		1737
1.3442		1876
1.3456		1960
1.3466		1416
1.3482		1754
1.3498		666
1.35		1742
1.35		1783
1.3504		22
1.3504		1873
1.3508		1604
1.3514		1555
1.3516		1464
1.3518		1645
1.3524		1712
1.353		1964
1.3562		562
1.3562		958
1.3564		750
1.3564		1676
1.357		1972
1.3592		881
1.3596		1316
1.3622		1637
1.3644		1822
1.3654		220
1.3672		150
1.369		37
1.3696		1812
1.3706		1413
1.3724		1329
1.3734		1882
1.3734		1943
1.3742		1923
1.3748		723
1.3764		1993
1.3768		1314
1.3772		1982
1.3774		1783
1.3786		999
1.3788		1671
1.38		1748
1.3816		1928
1.382		1736
1.3824		1679
1.3844		1059
1.3878		1642
1.3878		1907
1.3904		1611
1.3974		472
1.3978		1780
1.4042		1355
1.4068		513
1.408		98
1.4094		1438
1.4098		1472
1.4106		638
1.4112		771
1.4128		1807
1.4138		1788
1.4142		1335
1.4146		1584
1.4146		1929
1.4152		1773
1.4162		984
1.4166		632
1.4172		1069
1.4178		961
1.4178		1501
1.4184		1880
1.4184		1978
1.4198		1868
1.42		1290
1.42		1963
1.4214		457
1.4216		1790
1.422		1541
1.4222		1735
1.4228		1742
1.4228		1751
1.4232		1643
1.4232		1867
1.4238		1914
1.4246		1684
1.4246		1987
1.4252		589
1.4254		963
1.4258		1870
1.426		1634
1.4262		1841
1.4262		1911
1.4264		1185
1.4266		1685
1.4276		1661
1.4282		1995
1.4286		1690
1.4302		1625
1.431		1658
1.4334		268
1.4334		1108
1.4366		1612
1.4398		1343
1.4432		1955
1.4438		1827
1.451		178
1.4512		268
1.4576		796
1.4582		1403
1.4596		412
1.4598		944
1.4652		1687
1.4666		243
1.4666		1678
1.4686		735
1.4696		1016
1.4702		1930
1.4714		1614
1.473		747
1.4736		1910
1.474		1819
1.476		1699
1.479		837
1.479		1627
1.4808		1636
1.4908		1871
1.4938		553
1.4942		948
1.4946		427
1.495		1351
1.496		890
1.4986		1524
1.5006		1852
1.5006		1962
1.5008		337
1.501		1049
1.5024		1692
1.5028		1621
1.503		1697
1.5042		1822
1.5048		817
1.5048		1681
1.5048		1853
1.5056		1897
1.506		1749
1.5078		1021
1.5084		1755
1.51		402
1.5148		43
1.5186		486
1.5186		1936
1.5208		1666
1.5236		205
1.527		513
1.5274		672
1.5306		156
1.5306		416
1.5308		1654
1.5308		1664
1.5324		1439
1.5356		1965
1.5366		978
1.537		1382
1.5372		1450
1.5376		512
1.5396		1791
1.5402		1626
1.5404		1729
1.5416		820
1.5416		1859
1.5446		1844
1.5484		1812
1.5502		1364
1.5506		1872
1.5518		1411
1.5524		1947
1.5554		552
1.5564		253
1.5594		1796
1.5608		317
1.5632		1859
1.5652		1735
1.5654		1757
1.5676		1881
1.568		1350
1.5684		1490
1.57		137
1.5716		1178
1.572		275
1.5722		92
1.5724		740
1.5724		1351
1.5728		664
1.5748		1934
1.5768		1999
1.5774		501
1.5774		1988
1.5782		1962
1.5784		332
1.5786		1668
1.5788		1831
1.5796		1090
1.5796		1296
1.5796		1439
1.5798		1697
1.5808		1407
1.5808		1648
1.5808		1734
1.5814		1649
1.5818		1963
1.583		1740
1.5848		1641
1.585		1889
1.5888		1906
1.5918		299
1.5968		578
1.603		1613
1.6086		897
1.6086		1900
1.6122		1202
1.6132		1339
1.617		480
1.6178		1744
1.618		1379
1.6184		402
1.6226		1830
1.6236		1165
1.6248		1080
1.6254		1203
1.6262		156
1.6262		1169
1.6286		1858
1.6296		1680
1.6298		1869
1.6302		1470
1.6302		1813
1.6304		1806
1.6308		1902
1.632		808
1.6322		1774
1.6354		1544
1.6364		1661
1.6378		626
1.6378		756
1.6382		318
1.6386		645
1.6394		1681
1.6394		1994
1.6428		1877
1.6438		358
1.6448		1162
1.6448		1647
1.6456		1692
1.6458		1687
1.6474		1892
1.648		1753
1.6562		762
1.6612		1625
1.6616		141
1.663		1682
1.6654		1297
1.6662		1824
1.6698		560
1.6706		1351
1.6728		1834
1.6742		1806
1.6778		605
1.678		1265
1.6792		1525
1.681		534
1.682		1976
1.6822		670
1.684		1725
1.6868		606
1.6882		187
1.6882		191
1.6886		1324
1.6916		1752
1.692		833
1.692		1912
1.6928		438
1.6932		37
1.6932		976
1.6934		56
1.6934		1768
1.6952		1880
1.6954		1108
1.696		1784
1.6976		1676
1.6994		1525
1.6998		1047
1.7		1618
1.7		1942
1.7022		470
1.7038		836
1.704		514
1.704		1896
1.7048		1139
1.7052		1559
1.706		48
1.7062		698
1.7062		1717
1.7088		1686
1.7092		1609
1.7092		1798
1.7092		1804
1.7094		1177
1.7096		1760
1.7098		1994
1.7112		1200
1.7112		1741
1.712		1816
1.7128		1475
1.7128		1877
1.713		1603
1.7136		1951
1.7148		1929
1.7162		1191
1.7166		1882
1.7178		176
1.7192		1790
1.7224		1294
1.723		29
1.723		1738
1.7234		1692
1.729		1854
1.7332		1781
1.7338		1328
1.7436		1798
1.7446		96
1.7546		53
1.7562		909
1.7574		575
1.7582		1948
1.7606		78
1.7612		590
1.7618		28
1.762		1565
1.7622		1772
1.7634		1159
1.7636		1962
1.7644		1688
1.7652		1712
1.7654		417
1.7654		1361
1.7656		1661
1.7658		1767
1.7662		180
1.7662		1660
1.7664		1269
1.7668		1970
1.767		1676
1.7674		393
1.7684		1845
1.771		1717
1.771		1868
1.7712		1720
1.7738		387
1.7742		1612
1.7746		44
1.775		1563
1.776		1611
1.7784		1776
1.7794		744
1.78		1615
1.7852		1064
1.7864		78
1.7868		1639
1.79		846
1.8004		493
1.8044		93
1.8046		427
1.8056		1325
1.8066		1196
1.8068		488
1.8088		324
1.8092		1862
1.8104		211
1.8106		1124
1.8106		1194
1.8106		1569
1.811		1618
1.8112		1199
1.8112		1983
1.8116		1746
1.812		915
1.8128		1805
1.8132		1843
1.8136		1696
1.8142		1963
1.8146		1083
1.8148		1710
1.815		1221
1.815		1793
1.8152		1146
1.8154		587
1.8154		1694
1.816		1294
1.816		1615
1.8162		884
1.8164		1949
1.8168		1752
1.8172		1493
1.8172		1942
1.8172		1985
1.8174		1931
1.8176		1671
1.8176		1825
1.8176		1962
1.8184		1860
1.8184		1922
1.819		635
1.819		1686
1.8194		1602
1.8198		1726
1.82		1697
1.8208		879
1.8224		1788
1.8228		1889
1.8242		1967
1.8244		1743
1.826		1227
1.8268		1707
1.843		501
1.848		1086
1.8486		672
1.8494		1197
1.8528		692
1.8548		166
1.8552		1740
1.8576		1893
1.858		1669
1.8582		1858
1.8586		1739
1.8594		1814
1.8596		1912
1.8598		1603
1.8662		1470
1.8708		1404
1.8712		1460
1.877		1115
1.8784		1649
1.8798		1623
1.8806		1891
1.8812		599
1.8814		814
1.8826		355
1.886		950
1.8864		788
1.8874		357
1.8874		1682
1.8878		1958
1.8884		1974
1.8886		1449
1.8892		228
1.89		1767
1.8902		163
1.8902		1712
1.8904		1608
1.8914		1957
1.8916		624
1.892		1696
1.893		1955
1.8932		71
1.8946		1921
1.8948		46
1.8948		1991
1.8966		397
1.8968		1874
1.897		2
1.897		1602
1.8976		1924
1.898		1772
1.9004		1807
1.9012		1600
1.903		1894
1.9084		1798
1.9184		251
1.9392		1438
1.9432		1023
1.953		1777
1.9544		1668
1.956		799
1.956		1171
1.956		1964
1.9568		481
1.9584		766
1.9594		580
1.9622		1610
1.9622		1651
1.9626		1587
1.9628		1788
1.963		315
1.9634		782
1.9638		1526
1.964		1037
1.964		1962
1.965		1756
1.9654		1697
1.9662		1626
1.9666		1694
1.9672		441
1.9678		1862
1.9682		967
1.9684		1648
1.9684		1980
1.9688		1606
1.969		1884
1.969		1889
1.9706		619
1.9712		1351
1.9728		1741
1.973		1870
1.9766		1497
1.9812		1978
1.9822		1600
1.984		657
1.9918		1443
1.9928		320
1.9976		441
1.9976		1604
1.998		1695
2.0016		837
2.0024		1896
2.0066		1696
2.0068		1870
2.0096		1818
2.0144		869
2.017		1113
2.0176		1995
2.0248		373
2.0282		1241
2.0282		1922
2.03		1355
2.035		1091
2.0382		748
2.0394		1780
2.0394		1880
2.0408		1970
2.041		1338
2.0412		1716
2.043		502
2.0432		1330
2.0448		1727
2.045		428
2.048		1126
2.048		1773
2.0486		453
2.0488		305
2.05		1817
2.0504		537
2.0508		879
2.052		1721
2.053		1924
2.0532		1869
2.0548		1384
2.055		412
2.055		1113
2.055		1775
2.0552		764
2.0562		163
2.0564		1785
2.0568		1999
2.0584		1482
2.0596		1791
2.0604		131
2.0604		1600
2.061		1425
2.0616		894
2.0616		1196
2.0628		1671
2.0634		484
2.0634		1831
2.0638		1770
2.0642		1421
2.0648		1709
2.065		1869
2.0652		1726
2.0656		1604
2.0658		704
2.0666		1149
2.068		549
2.0684		1987
2.0704		1839
2.0706		1632
2.0714		1797
2.0718		369
2.0724		1993
2.0732		1422
2.0734		1738
2.0756		573
2.0766		1681
2.0806		1644
2.0822		1788
2.0884		1096
2.0924		55
2.0958		1870
2.0968		1842
2.0994		1959
2.0996		1084
2.1108		1402
2.1128		1623
2.117		804
2.1192		1008
2.1238		1041
2.1246		1120
2.125		1819
2.1252		1670
2.1256		1731
2.127		802
2.132		1744
2.1322		1831
2.1344		1092
2.1352		780
2.1362		837
2.1386		13
2.1418		372
2.1424		1792
2.143		1383
2.1438		1810
2.1442		670
2.1448		46
2.145		1617
2.1456		1795
2.1466		1831
2.147		343
2.1472		1602
2.1476		827
2.148		1781
2.1506		650
2.1534		1576
2.1538		1582
2.1546		1945
2.1548		1790
2.1558		421
2.156		1510
2.1568		1765
2.1574		1678
2.1578		1721
2.1594		612
2.16		950
2.1602		1234
2.1614		910
2.1618		467
2.1618		1965
2.1628		1700
2.1636		1829
2.1638		1120
2.1638		1366
2.1638		1964
2.165		671
2.1658		25
2.166		1854
2.1668		361
2.1672		1749
2.1674		1878
2.1676		1704
2.1682		1354
2.1682		1604
2.1684		498
2.1704		1773
2.1716		1899
2.1726		1669
2.1736		675
2.174		181
2.1746		1759
2.1756		1799
2.1774		1715
2.1778		1041
2.179		488
2.1794		1869
2.182		624
2.1844		1848
2.1848		206
2.1946		1973
2.2056		329
2.2102		1946
2.2142		852
2.217		207
2.2204		927
2.221		865
2.2216		1904
2.2254		1766
2.2256		1137
2.2264		1641
2.227		1710
2.2274		1260
2.2274		1672
2.2276		1803
2.228		1138
2.228		1952
2.2304		1721
2.2306		1182
2.2318		1886
2.232		533
2.232		1604
2.233		1797
2.2344		235
2.2348		538
2.2386		52
2.2388		1689
2.2404		509
2.2404		1474
2.2404		1697
2.242		1728
2.2434		320
2.2438		686
2.2462		1035
2.2464		598
2.2474		1930
2.248		1890
2.2482		1316
2.2492		1129
2.2526		1661
2.2528		774
2.253		101
2.2536		1965
2.2538		517
2.2574		1713
2.2592		914
2.2616		1619
2.2632		1662
2.267		1932
2.268		1346
2.2686		1856
2.2686		1916
2.2688		864
2.2744		520
2.2748		1840
2.2756		1406
2.2764		1711
2.282		741
2.2822		1777
2.2852		911
2.2862		1957
2.2894		205
2.2912		1856
2.2954		1817
2.2974		1901
2.2984		604
2.299		251
2.3026		1760
2.3028		753
2.303		998
2.3036		780
2.305		735
2.3052		1000
2.3068		1745
2.3074		1479
2.308		1521
2.3088		1792
2.3092		1957
2.311		1721
2.3118		1213
2.3126		263
2.3128		1768
2.314		1715
2.3142		592
2.3142		898
2.3148		473
2.316		479
2.316		821
2.3176		1475
2.318		502
2.318		1614
2.3184		1961
2.3194		1713
2.3194		1782
2.3194		1851
2.3202		1861
2.3202		1896
2.3202		1945
2.3204		1270
2.3204		1724
2.3208		1923
2.321		1632
2.3214		1198
2.3216		1977
2.3226		1955
2.3226		1970
2.3228		1957
2.3242		625
2.3262		1992
2.3304		1906
2.3368		1357
2.3414		791
2.3476		1244
2.3496		192
2.3542		1983
2.3544		1921
2.3606		1880
2.362		1501
2.3634		797
2.3662		1577
2.3664		1951
2.3674		1017
2.3682		1905
2.373		1972
2.3738		729
2.3738		1499
2.3772		200
2.3774		1826
2.3784		1735
2.3784		1902
2.379		386
2.382		340
2.382		512
2.3822		1856
2.3844		96
2.3858		179
2.3858		1760
2.3866		1767
2.3884		1850
2.391		1789
2.4006		1885
2.4018		29
2.4058		223
2.4074		536
2.4104		1986
2.4118		620
2.417		1983
2.4182		519
2.4186		1236
2.4204		104
2.4206		1108
2.4218		1238
2.4234		868
2.424		477
2.424		1680
2.4242		36
2.4248		597
2.4262		1222
2.4264		633
2.4266		54
2.4274		1334
2.4274		1609
2.4276		1508
2.4276		1957
2.4278		232
2.4282		122
2.4282		825
2.4286		1659
2.4286		1837
2.4286		1858
2.4298		1883
2.43		1649
2.43		1776
2.4302		556
2.4302		1294
[truncated: 6,724 more rows]
