# Supplementary material for: Memory consolidation and improvement by synaptic tagging and capture in recurrent neural networks
Source: Commun Biol. 2021 Mar 3;4:275. doi: 10.1038/s42003-021-01778-y (PMC7977149; doi:10.1038/s42003-021-01778-y)
Supplement: Supplementary file 4 — Supplementary Data 2 [file 42003_2021_1778_MOESM4_ESM.zip › Figure 3f/Standby/19-12-05_04-57-21_spike_raster.txt]

0.0194		1204
0.0228		506
0.0266		1898
0.027		1031
0.0274		403
0.0276		1686
0.0278		1909
0.0298		1964
0.0328		225
0.0352		786
0.0354		1789
0.0366		1681
0.038		827
0.0392		993
0.0404		1871
0.0408		1874
0.043		1666
0.043		1922
0.0448		1629
0.0454		1917
0.0458		1619
0.0558		1364
0.0564		267
0.0564		1924
0.0566		507
0.0602		801
0.0622		950
0.0632		1744
0.0636		1232
0.0638		1696
0.0648		1676
0.0682		1815
0.0692		1808
0.073		444
0.0742		551
0.0764		1772
0.0766		1281
0.0796		1402
0.0806		1833
0.0808		442
0.082		109
0.0826		104
0.0834		1188
0.0842		1709
0.0842		1866
0.0856		1425
0.0868		1897
0.088		1112
0.0884		1917
0.089		1864
0.0892		195
0.0896		946
0.0912		1615
0.0924		1631
0.0924		1654
0.0928		1833
0.093		1637
0.0942		513
0.0962		1761
0.0962		1859
0.0982		1649
0.0982		1751
0.0998		1989
0.1012		352
0.1112		1562
0.1124		1824
0.1176		1800
0.1206		578
0.123		1530
0.1258		959
0.1266		1717
0.1354		424
0.1362		9
0.1382		1300
0.139		622
0.142		1784
0.143		1665
0.1438		579
0.1438		1602
0.1452		682
0.1464		263
0.1468		1501
0.1478		1904
0.1486		1951
0.1488		1818
0.1492		825
0.1496		523
0.1504		1364
0.1506		1782
0.1508		684
0.1518		1396
0.1522		1974
0.1524		1707
0.1526		522
0.1526		1685
0.1528		1802
0.1538		446
0.154		768
0.1544		1830
0.1552		1786
0.1552		1933
0.156		1839
0.1562		1787
0.1568		1822
0.1568		1857
0.1582		914
0.159		1235
0.1614		512
0.1616		1729
0.1674		1647
0.1674		1935
0.1688		723
0.1706		1723
0.1782		533
0.1814		1954
0.186		4
0.1868		1590
0.191		1906
0.195		415
0.1972		1415
0.1978		609
0.2026		1966
0.2028		1996
0.2032		512
0.2032		1830
0.2082		361
0.2086		1742
0.2096		1920
0.21		1734
0.2108		1645
0.2138		1367
0.2152		1999
0.2156		1032
0.2194		1866
0.2208		1891
0.2238		1931
0.2248		1900
0.248		820
0.2534		77
0.2538		1721
0.2562		1654
0.2568		1705
0.2578		1912
0.2582		1690
0.2606		749
0.2612		1940
0.2634		929
0.2652		197
0.2652		829
0.2658		1326
0.2686		1643
0.2694		1892
0.2702		1057
0.2712		1058
0.2736		153
0.2746		645
0.2774		1983
0.278		401
0.2788		738
0.2788		1794
0.2796		1365
0.2804		1604
0.282		1894
0.2826		1149
0.2828		1471
0.283		1208
0.283		1629
0.2832		455
0.2832		1869
0.284		299
0.2846		1963
0.2848		1769
0.285		1813
0.285		1873
0.2852		1438
0.2858		632
0.2864		151
0.2868		576
0.2874		1981
0.288		479
0.2882		1220
0.2892		1905
0.29		1896
0.2916		1752
0.2918		1885
0.2918		1952
0.292		1633
0.2928		511
0.2932		705
0.2934		1690
0.2968		1768
0.2976		1655
0.298		1777
0.2982		1418
0.2982		1844
0.2994		750
0.3004		1634
0.3034		1859
0.3046		1626
0.3064		1458
0.307		683
0.3094		271
0.3104		1840
0.3168		687
0.3186		1639
0.3216		175
0.3218		1391
0.3234		1599
0.3246		1254
0.3254		1255
0.3278		1937
0.3286		1382
0.3294		982
0.3302		1609
0.3308		1712
0.331		1812
0.3324		93
0.3326		1685
0.333		1194
0.3344		822
0.3344		1616
0.3352		1954
0.3358		1760
0.3364		1826
0.3374		1320
0.3384		1249
0.34		1012
0.3408		1927
0.3436		1606
0.3456		48
0.3456		604
0.3482		1728
0.3496		975
0.3504		1776
0.3506		1745
0.3508		1649
0.3508		1905
0.3514		1870
0.3528		1668
0.3532		381
0.3556		1786
0.356		1973
0.3594		1606
0.3608		97
0.3632		794
0.3646		1623
0.3656		1746
0.367		1430
0.3696		400
0.3718		1633
0.3748		1879
0.3804		25
0.3824		1953
0.3828		1191
0.3868		781
0.3872		1171
0.388		1270
0.391		884
0.3912		607
0.3916		762
0.3922		464
0.3952		1332
0.3956		1767
0.3962		741
0.3964		1740
0.3968		1567
0.3974		248
0.3976		330
0.3976		1975
0.3982		1750
0.3984		1027
0.3992		695
0.3994		1819
0.3998		1636
0.4		1003
0.4002		547
0.4004		1892
0.4012		1860
0.4024		1818
0.4024		1947
0.4026		1725
0.4026		1755
0.4028		1784
0.403		1749
0.4032		1824
0.4032		1943
0.4034		1611
0.4034		1680
0.4042		1669
0.4042		1794
0.4042		1826
0.405		601
0.4054		425
0.4054		1376
0.406		363
0.4074		560
0.409		1665
0.4112		1809
0.4118		625
0.4132		1636
0.4186		1654
0.42		1741
0.4204		332
0.4206		1487
0.4254		1860
0.4322		357
0.4326		1947
0.4362		1834
0.4382		1621
0.4398		1235
0.4408		1113
0.4426		1706
0.4438		724
0.4454		646
0.4488		773
0.449		1691
0.4502		1781
0.4512		1693
0.4514		1985
0.4522		1794
0.4524		1816
0.453		1964
0.4534		1823
0.4544		1895
0.4562		168
0.4568		1712
0.4682		1973
0.4746		1640
0.4794		283
0.482		1534
0.483		1226
0.4842		1911
0.4854		1901
0.4868		1966
0.4872		1989
0.488		1080
0.492		1883
0.4932		1985
0.4944		1903
0.4956		177
0.4988		1223
0.499		178
0.499		1649
0.4992		1551
0.5008		1025
0.503		1570
0.5032		952
0.5044		1125
0.5052		481
0.5064		1472
0.5064		1724
0.5072		1428
0.508		1854
0.5084		1686
0.5088		1726
0.5092		1016
0.5098		1928
0.5106		1837
0.5112		1164
0.5122		1978
0.5128		861
0.513		1499
0.5134		1702
0.514		96
0.515		1979
0.5156		1666
0.5168		627
0.5168		1823
0.5186		174
0.519		383
0.5194		1943
0.5198		212
0.5218		1959
0.522		1597
0.523		1407
0.5236		99
0.524		1003
0.5246		125
0.5248		1690
0.525		1452
0.5258		1673
0.5272		1576
0.5272		1912
0.5278		1992
0.528		1661
0.528		1844
0.5282		1150
0.5284		1787
0.5292		101
0.5292		1967
0.5294		1783
0.5306		1455
0.5332		1597
0.5336		1744
0.5338		211
0.536		1994
0.5398		1768
0.54		1673
0.5404		1877
0.5416		1938
0.5418		1720
0.5436		1857
0.5488		1579
0.55		432
0.5522		1493
0.5548		1172
0.5666		1637
0.5684		794
0.5732		1671
0.5788		1816
0.5858		331
0.5888		1495
0.5894		314
0.5914		153
0.5914		1963
0.5938		1520
0.5946		1787
0.5958		234
0.597		1779
0.5992		754
0.6016		1766
0.6016		1991
0.604		1482
0.604		1970
0.6042		602
0.6046		1584
0.6058		986
0.6058		1757
0.6064		1949
0.6082		1927
0.6086		432
0.6096		27
0.6104		616
0.611		1204
0.612		1391
0.613		1298
0.6134		490
0.6136		1626
0.6138		1655
0.6142		1951
0.6144		1774
0.6146		584
0.615		1835
0.6154		1907
0.6158		244
0.617		1833
0.619		678
0.621		108
0.6214		1812
0.6244		1759
0.628		1191
0.6322		457
0.639		158
0.647		1957
0.6478		1919
0.6496		793
0.6496		1706
0.65		178
0.655		1337
0.6588		1317
0.6652		1155
0.6652		1871
0.6664		692
0.667		1016
0.6674		72
0.6676		388
0.668		1607
0.6688		1811
0.669		1877
0.6694		1814
0.6706		1761
0.6706		1887
0.671		1903
0.6712		477
0.6712		1781
0.6722		1732
0.6726		124
0.6736		1801
0.6746		267
0.675		1779
0.6758		501
0.6788		969
0.6798		1278
0.683		1342
0.6846		230
0.6848		1752
0.6854		766
0.6858		1606
0.6862		1897
0.6868		1793
0.6874		1364
0.6882		973
0.6882		1882
0.6892		1989
0.6896		1221
0.6906		1993
0.6908		1745
0.693		1263
0.6958		1688
0.6992		1654
0.7		594
0.7036		141
0.7092		1411
0.7136		61
0.714		1457
0.7152		1862
0.7162		868
0.7166		1434
0.7174		1541
0.7174		1910
0.718		341
0.718		1905
0.7188		947
0.7194		1765
0.7196		1100
0.7202		89
0.7206		1679
0.7224		1937
0.723		842
0.723		890
0.723		1821
0.7236		1442
0.7236		1722
0.7236		1935
0.724		526
0.724		1019
0.725		1667
0.7256		1704
0.7262		1721
0.7272		916
0.7274		25
0.7278		1911
0.728		1845
0.7282		421
0.7288		1785
0.7318		1711
0.7322		1560
0.7336		857
0.734		45
0.734		1790
0.7358		1948
0.7366		1754
0.7372		383
0.7376		1783
0.7388		1096
0.7388		1457
0.7436		1822
0.746		1617
0.7476		1969
0.7478		1698
0.76		167
0.7712		1196
0.7718		1233
0.7746		1156
0.7758		1321
0.7766		1741
0.777		434
0.7784		1924
0.7806		1220
0.7806		1781
0.7808		397
0.7822		168
0.7836		1985
0.7854		1609
0.7862		805
0.7864		1805
0.7868		223
0.7872		150
0.7878		922
0.788		828
0.7888		1871
0.789		523
0.7892		814
0.7894		1587
0.7904		728
0.7912		1826
0.7918		807
0.7924		1163
0.7924		1228
0.7926		1660
0.7932		131
0.7934		628
0.7934		1580
0.7934		1755
0.794		1827
0.7942		1986
0.7946		1855
0.7948		1611
0.795		1483
0.7954		1292
0.796		749
0.796		1602
0.796		1928
0.7962		132
0.7964		1671
0.7966		1677
0.797		1631
0.7972		1950
0.7972		1953
0.7976		1059
0.7976		1626
0.7978		1971
0.798		1887
0.798		1929
0.7982		148
0.7982		1622
0.7982		1907
0.7984		1742
0.7988		1620
0.7988		1943
0.7994		233
0.7998		1817
0.8004		1516
0.8004		1957
0.801		1933
0.8034		320
0.804		606
0.804		1700
0.8046		1837
0.8048		383
0.8048		419
0.8058		1907
0.8062		1741
0.807		1627
0.807		1901
0.8094		1557
0.8114		1937
0.8138		1979
0.85		389
0.85		744
0.8544		787
0.859		491
0.8608		901
0.8612		667
0.862		789
0.8622		932
0.8638		1669
0.8648		962
0.8648		1752
0.865		1820
0.8656		1952
0.8662		1725
0.8662		1967
0.8666		1360
0.8666		1897
0.867		1950
0.8674		1918
0.8678		1404
0.8692		1879
0.8706		916
0.871		1759
0.8718		982
0.872		1935
0.8724		1872
0.8728		1903
0.874		1958
0.8744		25
0.8746		1941
0.8752		1915
0.8756		1974
0.8766		1758
0.8772		1637
0.8772		1818
0.8796		1664
0.8842		1823
0.893		1322
0.8996		1788
0.911		799
0.9146		1978
0.915		1216
0.9174		640
0.9196		733
0.9214		755
0.9222		1074
0.9236		1327
0.9238		1690
0.9256		366
0.9256		1997
0.926		897
0.9266		1606
0.9278		1462
0.9284		1847
0.929		1724
0.9292		1638
0.9294		1826
0.9294		1905
0.9296		1706
0.9298		1600
0.9298		1719
0.9304		435
0.9308		1929
0.931		1857
0.931		1922
0.9312		1611
0.9312		1615
0.9318		885
0.932		742
0.932		1007
0.9326		807
0.9328		1923
0.9336		1637
0.934		1658
0.9346		1966
0.9356		693
0.9364		137
0.9364		850
0.9372		1933
0.9376		294
0.9398		1707
0.941		586
0.9428		1987
0.944		1802
0.9458		599
0.9462		1712
0.9652		1838
0.9672		1077
0.9686		86
0.97		412
0.9704		1585
0.9736		123
0.9746		1998
0.9748		1686
0.9752		1384
0.9766		1519
0.9768		1770
0.9782		1732
0.9784		137
0.9788		1872
0.9796		1659
0.9798		1597
0.98		1715
0.9824		1993
0.9828		1231
0.9832		522
0.9838		518
0.9842		1810
0.9844		697
0.9848		1593
0.9854		659
0.986		1374
0.986		1688
0.9866		1674
0.9878		936
0.9894		959
0.9894		1249
0.9896		1115
0.99		1676
0.9908		1440
0.991		1058
0.991		1673
0.9918		1982
0.9926		1739
0.9942		391
0.9946		524
0.9952		1662
0.9966		542
0.9966		1704
0.9972		1645
0.9984		1312
0.9994		1442
1.0008		750
1.0008		1963
1.0018		1859
1.0026		973
1.0064		947
1.0072		736
1.0076		1753
1.0086		1759
1.009		1946
1.0092		1713
1.0104		759
1.011		1966
1.0112		748
1.0116		494
1.0122		908
1.0124		1525
1.013		1989
1.0162		1824
1.017		886
1.0174		1434
1.0182		1762
1.02		1856
1.0204		137
1.0216		1895
1.0228		1070
1.0244		4
1.0256		1929
1.0258		1730
1.0264		1668
1.027		69
1.027		525
1.0288		1673
1.0302		1117
1.0342		1698
1.0342		1934
1.0378		705
1.0388		1990
1.042		809
1.0436		1975
1.0498		1006
1.051		605
1.0536		1250
1.0548		1470
1.0584		816
1.0602		602
1.0616		370
1.0622		1086
1.0624		1792
1.063		326
1.0634		1695
1.0642		920
1.0654		1372
1.0656		940
1.066		805
1.066		1969
1.0662		1932
1.0664		1682
1.068		452
1.0684		1946
1.0686		1744
1.0696		1725
1.0696		1756
1.0704		1631
1.0704		1755
1.0708		1797
1.071		1643
1.0718		77
1.072		1303
1.0724		179
1.0732		188
1.0756		204
1.0758		1741
1.0788		1747
1.0792		1547
1.08		1751
1.0802		162
1.0878		1674
1.089		1232
1.0992		1713
1.1014		1807
1.103		718
1.1064		591
1.1118		1569
1.1136		1703
1.1138		586
1.116		37
1.1166		1172
1.1194		997
1.1194		1274
1.1204		1662
1.1206		1669
1.121		1905
1.1212		1867
1.1214		914
1.1216		1911
1.124		1842
1.1244		880
1.1246		1226
1.126		1883
1.126		1976
1.1264		1087
1.1266		1191
1.1278		1879
1.128		1619
1.128		1634
1.1282		973
1.1286		509
1.1298		1873
1.1302		153
1.1306		1127
1.1318		265
1.1318		1884
1.132		889
1.1332		1725
1.1336		1156
1.1352		1353
1.1358		1424
1.136		1777
1.1372		1839
1.1378		599
1.1382		1608
1.1384		413
1.1388		1984
1.1408		1725
1.141		1820
1.1412		673
1.1412		1691
1.1422		1772
1.1428		1613
1.143		519
1.143		1505
1.1466		1834
1.1476		1249
1.148		1001
1.1492		1921
1.1494		1566
1.1506		1167
1.151		1815
1.1526		1077
1.1532		244
1.1536		1749
1.1536		1863
1.1542		1774
1.1584		1669
1.1588		1861
1.163		1056
1.1636		1505
1.1652		804
1.167		1333
1.1684		731
1.1712		511
1.1714		1015
1.173		1910
1.1736		462
1.1742		1798
1.176		1712
1.1776		1178
1.1786		421
1.1788		1999
1.18		1605
1.181		1940
1.1812		844
1.1812		1892
1.1822		506
1.1824		1658
1.183		1544
1.1856		548
1.1858		317
1.1862		1843
1.1874		825
1.188		1229
1.1882		1354
1.1886		356
1.189		119
1.1892		1939
1.1898		665
1.191		1745
1.1916		282
1.1926		1403
1.1926		1975
1.1928		1332
1.1928		1642
1.193		1606
1.193		1798
1.1932		1020
1.1932		1326
1.1934		622
1.194		1466
1.1944		1862
1.1946		1121
1.1952		1814
1.1958		1833
1.196		863
1.197		926
1.1974		1671
1.1974		1684
1.1974		1993
1.198		1769
1.1984		1296
1.199		540
1.199		1657
1.199		1822
1.1992		1464
1.1994		708
1.1998		663
1.1998		1368
1.2008		1674
1.2012		1817
1.2016		447
1.202		1850
1.2024		1774
1.2026		1741
1.2028		1613
1.2032		1775
1.2034		1736
1.2034		1889
1.2038		893
1.2038		1291
1.2038		1883
1.2042		464
1.2044		1656
1.2048		1281
1.2048		1639
1.2048		1844
1.2052		1781
1.2054		1761
1.206		1849
1.2066		1699
1.2116		1317
1.2312		1243
1.2348		1022
1.2352		933
1.2374		1937
1.2376		1737
1.2382		1786
1.2386		377
1.2408		1024
1.242		1964
1.2428		1611
1.2432		1646
1.2434		1969
1.2446		1738
1.2474		1192
1.2526		234
1.2528		1359
1.2534		272
1.2548		1098
1.2564		1117
1.2588		1054
1.2592		900
1.2592		1649
1.2604		1855
1.2606		212
1.2624		1284
1.2626		1612
1.2634		448
1.2634		1201
1.2636		1669
1.2644		1372
1.2652		945
1.2662		1831
1.2666		1876
1.267		1680
1.2678		1240
1.268		1767
1.2682		803
1.2682		1955
1.2686		1918
1.269		961
1.2692		1866
1.2696		1191
1.2702		1991
1.2704		800
1.2704		1912
1.271		1254
1.2716		553
1.2716		1939
1.272		1813
1.2722		330
1.2728		1456
1.2734		1732
1.2738		1787
1.2742		1139
1.2742		1976
1.2748		997
1.2748		1600
1.275		199
1.2752		474
1.2756		1909
1.2758		1604
1.2758		1869
1.2762		1908
1.2764		551
1.2766		924
1.2768		1357
1.277		1775
1.2776		627
1.2778		1381
1.2792		1382
1.281		1836
1.2814		555
1.282		1023
1.2838		1666
1.2876		1619
1.2882		1697
1.2884		1823
1.2898		1601
1.2908		1655
1.2928		1494
1.3016		436
1.3108		626
1.3182		1702
1.3222		1654
1.3236		1743
1.3272		216
1.3274		565
1.3282		37
1.3282		1180
1.3294		1600
1.3324		1668
1.3328		1629
1.3328		1724
1.333		899
1.3342		807
1.3344		695
1.335		1958
1.3364		327
1.339		924
1.3394		1032
1.3396		1658
1.3396		1676
1.3406		1896
1.3436		1926
1.3442		1600
1.345		759
1.3456		172
1.3458		1604
1.3464		225
1.3468		1459
1.347		18
1.3494		1141
1.3498		1282
1.3506		1754
1.3508		1834
1.351		1798
1.3514		969
1.3536		954
1.3538		1184
1.3538		1743
1.354		1637
1.3546		1673
1.356		870
1.3568		567
1.3574		1897
1.3576		710
1.3592		1742
1.3598		439
1.3602		1896
1.3602		1916
1.3604		257
1.3608		1816
1.3614		1484
1.3634		1823
1.3642		799
1.3644		1146
1.3648		521
1.366		1853
1.3674		1968
1.3676		1942
1.368		1822
1.3688		1751
1.3692		1027
1.3692		1750
1.3704		1753
1.3706		1849
1.3708		1974
1.3732		1623
1.3752		1178
1.3772		1618
1.3786		1948
1.3792		495
1.3792		1775
1.3812		100
1.3848		1384
1.3852		950
1.39		1077
1.3928		507
1.3938		888
1.3946		159
1.397		1038
1.3974		1921
1.3994		1819
1.4032		1676
1.4034		99
1.4044		1753
1.405		223
1.406		1750
1.4066		1075
1.4084		444
1.4094		783
1.411		771
1.4122		1315
1.4122		1934
1.413		1986
1.4132		756
1.4138		1875
1.414		347
1.414		1704
1.4154		1614
1.416		1663
1.4164		419
1.4168		1063
1.4168		1735
1.4186		1679
1.4196		1618
1.42		1880
1.4202		1751
1.422		1860
1.424		413
1.4244		9
1.426		1468
1.4318		1897
1.4322		1230
1.4344		323
1.4366		1769
1.4368		1810
1.4468		395
1.4472		827
1.4478		266
1.4488		822
1.4492		558
1.452		1288
1.453		1794
1.453		1936
1.4546		367
1.4546		1841
1.4558		337
1.4572		994
1.4576		1797
1.459		59
1.4598		1903
1.46		1474
1.46		1990
1.4604		245
1.4606		1685
1.4612		1898
1.4616		247
1.4616		1720
1.4622		1336
1.4626		904
1.4628		1627
1.4642		557
1.465		977
1.4656		1660
1.4662		1765
1.4664		1419
1.4666		1832
1.4682		1919
1.4696		1681
1.4702		18
1.4704		1830
1.4716		1647
1.4726		91
1.4728		1716
1.4728		1858
1.473		416
1.4732		1445
1.4746		1817
1.4748		1136
1.479		1919
1.4796		1842
1.4812		1785
1.4822		445
1.486		1924
1.4964		1946
1.502		1113
1.5134		695
1.515		232
1.5158		1474
1.5176		407
1.5176		946
1.5202		1781
1.5208		1150
1.5208		1892
1.523		1670
1.5236		480
1.524		1469
1.5244		1251
1.5246		1629
1.5252		1843
1.5254		1797
1.5254		1808
1.5272		1653
1.5278		1516
1.5284		1909
1.5286		1676
1.5296		1879
1.5298		1537
1.5304		1253
1.5312		1264
1.532		1261
1.5322		432
1.5326		1756
1.5328		932
1.5328		1831
1.5336		1969
1.5346		1691
1.5356		1663
1.536		1612
1.5362		814
1.5374		1696
1.5392		1719
1.5404		1043
1.5404		1747
1.5408		1861
1.5412		1602
1.542		1592
1.543		471
1.5592		843
1.5644		1040
1.5648		1380
1.5654		451
1.5698		1999
1.5712		1274
1.5714		1755
1.572		1689
1.572		1971
1.5748		832
1.575		1752
1.5754		1847
1.5766		1712
1.5768		1688
1.577		329
1.5776		384
1.5782		497
1.5794		426
1.5804		1644
1.581		1691
1.5814		1801
1.582		32
1.5822		1655
1.5874		1712
1.5882		1693
1.5912		631
1.5912		1612
1.5938		1468
1.5962		1573
1.5986		1722
1.5996		786
1.5998		844
1.5998		1752
1.6012		1373
1.6024		1956
1.6032		45
1.604		1458
1.6064		1289
1.607		375
1.6078		1738
1.608		1270
1.6084		1906
1.6088		1712
1.6098		260
1.6106		776
1.6108		1944
1.611		839
1.612		1302
1.6122		1478
1.6132		1357
1.6132		1876
1.6136		751
1.6136		1966
1.6146		540
1.615		407
1.6152		1600
1.6154		1653
1.6154		1744
1.6156		178
1.6156		1854
1.6158		1718
1.6162		1711
1.6168		1313
1.617		1841
1.6172		273
1.618		1287
1.6182		1652
1.6182		1883
1.6186		974
1.6196		1754
1.6198		1856
1.62		1409
1.62		1734
1.6202		1884
1.621		677
1.6218		1425
1.6218		1643
1.6218		1858
1.622		76
1.622		1746
1.6222		383
1.6222		1078
1.6222		1613
1.6222		1784
1.6238		1776
1.624		13
1.6242		1614
1.6244		424
1.6256		1929
1.6264		1653
1.629		1433
1.6324		244
1.6344		561
1.6368		585
1.6414		1064
1.6456		2
1.6456		1857
1.646		1607
1.647		1976
1.6478		1707
1.6498		561
1.6514		1174
1.655		1729
1.6568		1763
1.657		1612
1.659		1742
1.659		1798
1.6596		1607
1.6608		1947
1.661		838
1.665		1066
1.6658		126
1.6684		1896
1.6688		391
1.6706		824
1.673		1734
1.6764		1867
1.6816		1291
1.6838		1139
1.6862		1505
1.6912		1067
1.6916		242
1.6932		855
1.6946		906
1.6956		778
1.6964		1800
1.6966		1996
1.6968		850
1.699		1911
1.6998		1820
1.6998		1921
1.7002		1443
1.7002		1876
1.7008		233
1.7012		716
1.7028		1237
1.7034		1612
1.705		1366
1.705		1393
1.705		1763
1.7056		1176
1.7056		1945
1.7056		1950
1.7064		1660
1.7064		1915
1.7068		419
1.708		1175
1.7086		1611
1.7086		1783
1.709		618
1.7098		631
1.71		1887
1.7104		1991
1.7108		14
1.7108		1665
1.7116		623
1.7118		1877
1.7122		1445
1.713		171
1.7132		679
1.7132		1672
1.7136		1037
1.7136		1171
1.7138		1837
1.7138		1898
1.7148		389
1.715		324
1.7154		1700
1.7168		1737
1.717		1945
1.7176		296
1.7182		1604
1.7184		1086
1.7184		1860
1.7186		1698
1.7192		894
1.7206		407
1.7212		1904
1.7216		1774
1.7218		763
1.7224		1694
1.723		1943
1.724		1896
1.7244		1982
1.7256		452
1.7258		465
1.726		964
1.7282		1715
1.7284		1877
1.7302		73
1.7302		1842
1.7314		279
1.7328		1856
1.7336		1569
1.737		1713
1.7376		268
1.7376		1768
1.7408		1802
1.741		1391
1.7434		1741
1.7476		649
1.7504		1012
1.751		440
1.757		1955
1.7584		1536
1.759		113
1.7594		1905
1.7602		107
1.7612		1336
1.7638		461
1.764		128
1.764		555
1.7644		1159
1.7644		1863
1.7654		1966
1.7656		1438
1.7656		1961
1.766		223
1.767		1268
1.767		1466
1.767		1844
1.7678		619
1.768		1861
1.7682		1978
1.7686		1245
1.7688		1807
1.769		982
1.7702		1759
1.7704		1613
1.7708		1472
1.7714		1378
1.7714		1798
1.7714		1967
1.7716		624
1.772		527
1.772		1832
1.7732		360
1.7736		1677
1.7738		963
1.7738		1393
1.7738		1715
1.7758		1838
1.7762		1331
1.7762		1822
1.7764		998
1.7764		1530
1.7768		161
1.777		1604
1.7772		1737
1.7772		1920
1.7774		1088
1.7776		1879
1.7778		168
1.778		1616
1.778		1883
1.7782		1788
1.7784		1471
1.7786		700
1.7786		1661
1.7788		1652
1.7804		433
1.7806		1283
1.781		1860
1.7812		1719
1.782		78
1.7826		1907
1.784		1979
1.7856		1714
1.7862		1636
1.7874		739
1.7882		1937
1.7886		1673
1.789		1132
1.7978		773
1.7994		1683
1.81		938
1.8126		56
1.8148		1649
1.815		1985
1.8176		357
1.8224		830
1.8256		1064
1.83		1879
1.8306		1780
1.8316		748
1.8318		1342
1.8324		676
1.8336		381
1.834		1940
1.8366		1513
1.8368		1841
1.8372		562
1.8374		738
1.8374		1455
1.8374		1787
1.8388		1258
1.841		1883
1.8414		441
1.843		1066
1.8432		879
1.8448		1862
1.845		1628
1.846		1486
1.8464		1943
1.8472		1956
1.8474		1412
1.8474		1924
1.8476		1884
1.8492		170
1.851		1438
1.8518		640
1.8526		1929
1.8534		1885
1.8542		1222
1.8546		1629
1.8554		1327
1.8562		1357
1.8568		1707
1.857		1684
1.8586		273
1.8598		1686
1.8608		951
1.8628		1384
1.8634		376
1.8636		68
1.8644		1911
1.8644		1919
1.8656		1621
1.866		1783
1.8668		510
1.8668		1661
1.867		1380
1.8674		1973
1.8678		1439
1.868		1777
1.8682		1481
1.8686		1810
1.869		1901
1.8694		1274
1.8694		1884
1.8696		687
1.871		1691
1.8722		532
1.8724		1766
1.874		856
1.876		1898
1.8774		163
1.8784		1350
1.88		1655
1.8806		728
1.8806		1175
1.882		1574
1.8836		991
1.8842		1915
1.8858		953
1.8858		1870
1.8866		1999
1.8868		1695
1.8868		1907
1.8882		1564
1.8886		1957
1.889		1709
1.889		1764
1.8908		1768
1.892		1910
1.8928		1667
1.9056		1195
1.9088		538
1.9098		1357
1.9112		1461
1.9126		1632
1.9162		1045
1.917		1764
1.9178		1742
1.9178		1907
1.918		1113
1.9196		213
1.9196		910
1.92		1353
1.9218		1881
1.9236		1994
1.924		331
1.9244		1658
1.9244		1897
1.925		1985
1.9252		1906
1.9262		926
1.9272		735
1.9282		1874
1.9302		1922
1.931		1161
1.9318		1688
1.9374		1742
1.9374		1983
1.9394		1703
1.9424		1974
1.9432		1280
1.9482		1518
1.949		799
1.9504		1011
1.954		1107
1.9552		1629
1.9574		1843
1.9632		380
1.9644		445
1.9652		232
1.9662		1291
1.9688		327
1.9694		322
1.9702		1892
1.9704		1880
1.971		1286
1.9712		782
1.9718		1297
1.9718		1936
1.9722		229
1.9724		762
1.973		1769
1.974		1031
1.974		1605
1.9742		718
1.9744		255
1.9744		1857
1.9752		100
1.9754		885
1.9754		1093
1.9762		40
1.9762		1746
1.9766		821
1.9768		1760
1.9772		716
1.9772		1633
1.9774		1530
1.9782		1635
1.979		1714
1.9792		174
1.9792		1753
1.9794		231
1.9796		1619
1.9796		1762
1.9798		1561
1.98		1776
1.9802		1646
1.9802		1691
1.9802		1855
1.9804		1602
1.9804		1850
1.9806		1094
1.9806		1250
1.9806		1688
1.9808		144
1.9808		1665
1.981		1791
1.981		1808
1.9814		1595
1.9814		1755
1.9818		72
1.982		1742
1.9828		1909
1.983		1883
1.985		1079
1.9864		1934
1.9962		1825
2.0038		1754
2.0114		1656
2.0154		400
2.0176		912
2.0176		1532
2.0202		1373
2.0222		1971
2.0252		1651
2.0256		1468
2.0256		1997
2.0266		1825
2.028		1304
2.0294		1761
2.0314		386
2.0314		1470
2.0316		494
2.0324		1497
2.0326		1283
2.0334		205
2.0352		1880
2.0354		1152
2.0364		1969
2.0366		1772
2.0374		881
2.0378		1795
2.0382		164
2.0384		662
2.0388		374
2.0388		1693
2.0394		1728
2.0398		1611
2.0414		1482
2.0422		1634
2.0422		1757
2.0428		747
2.0428		1249
2.0436		472
2.0436		1783
2.0438		1856
2.0442		1966
2.0444		1676
2.0448		1402
2.0454		1778
2.046		1767
2.0462		1496
2.0462		1979
2.0472		696
2.0482		1663
2.0488		1657
2.0488		1790
2.0492		1425
2.0514		396
2.0522		1122
2.0544		1842
2.0546		1613
2.0562		1715
2.0576		1332
2.0582		1936
2.0666		1100
2.067		1779
2.0698		143
2.0744		1484
2.0768		1123
2.0784		1782
2.0802		1637
2.0858		1320
2.0862		1721
2.0878		1422
2.088		1471
2.0888		1801
2.091		1850
2.0918		736
2.0932		1144
2.0942		1706
2.0956		913
2.0986		1741
2.099		1201
2.102		1398
2.1026		1767
2.1032		78
2.1052		20
2.1052		1719
2.1054		1636
2.1058		1877
2.106		490
2.107		710
2.107		716
2.1074		532
2.1076		1927
2.1104		402
2.1118		1790
2.1118		1816
2.112		1732
2.1122		778
2.1122		818
2.113		1643
2.1132		1858
2.1136		1959
2.114		1950
2.1146		1484
2.1146		1804
2.115		1676
2.116		697
2.1164		982
2.1184		1659
2.1198		1260
2.12		1462
2.1202		1232
2.1208		1476
2.121		1660
2.1234		1630
2.1238		1891
2.1242		1816
2.1248		990
2.125		1349
2.1254		1914
2.127		1811
2.1274		998
2.128		208
2.1282		727
2.1296		1519
2.1302		1784
2.131		1096
2.1312		1426
2.1336		1607
2.1342		1389
2.1342		1506
2.1362		1060
2.1364		1840
2.1368		406
2.1376		260
2.1394		1000
2.1406		1860
2.1412		1859
2.1418		1017
2.1418		1809
2.1422		1902
2.1428		1851
2.1428		1948
2.1436		1261
2.144		1462
2.1458		1701
2.1486		1598
2.1504		1746
2.1522		368
2.1522		686
2.1524		1481
2.1542		1900
2.1546		486
2.1548		1177
2.1554		1292
2.1558		1526
2.1564		1982
2.1566		1356
2.1566		1809
2.1584		1626
2.159		1616
2.159		1788
2.159		1885
2.1596		69
2.1616		1193
2.1624		1657
2.1628		1806
2.1654		1164
2.1658		1790
2.167		1726
2.1682		1490
2.1718		457
2.172		167
2.1748		1862
2.1766		1788
2.1776		354
2.1814		1765
2.1828		763
2.1828		1753
2.1858		605
2.1904		1186
2.1954		1980
2.1972		1692
2.199		927
2.1998		12
2.2028		6
2.2034		451
2.207		1813
2.2076		1304
2.2076		1734
2.2086		1752
2.211		143
2.2124		388
2.2126		44
2.2146		1689
2.2152		1623
2.2156		1887
2.2158		908
2.2158		1299
2.2162		1666
2.2166		1891
2.217		920
2.217		1685
2.2172		862
2.2176		1847
2.2176		1919
2.2178		1852
2.2186		225
2.2194		799
2.2206		1978
2.2208		1983
2.221		1676
2.221		1718
2.2254		1696
2.2258		1745
2.2262		1758
2.228		958
2.233		1777
2.2338		698
2.2352		590
2.2376		455
2.2428		116
2.2438		1463
2.245		370
2.2486		351
2.2492		1244
2.2506		1855
2.2518		183
2.2518		1096
2.2526		1889
2.253		699
2.2538		1701
2.2542		1627
2.255		1127
2.255		1268
2.255		1327
2.2554		1416
2.256		309
2.2566		1709
2.2568		1643
2.2576		289
2.258		875
2.2582		995
2.2582		1691
2.2584		1942
2.2594		1159
2.2596		1650
2.2598		1316
2.26		1994
2.2602		1684
2.2602		1965
2.2606		1928
2.2608		880
2.2608		1667
2.2614		390
2.2614		1978
2.2616		541
2.2616		598
2.2616		1033
2.2616		1190
2.2618		1892
2.262		1441
2.2622		1640
[truncated: 6,700 more rows]
