# Supplementary material for: Memory consolidation and improvement by synaptic tagging and capture in recurrent neural networks
Source: Commun Biol. 2021 Mar 3;4:275. doi: 10.1038/s42003-021-01778-y (PMC7977149; doi:10.1038/s42003-021-01778-y)
Supplement: Supplementary file 4 — Supplementary Data 2 [file 42003_2021_1778_MOESM4_ESM.zip › Figure 3f/Standby/19-12-05_09-14-21_spike_raster.txt]

0.016		614
0.0184		1869
0.019		243
0.021		216
0.0216		72
0.022		229
0.0222		1837
0.0224		737
0.0236		1591
0.0252		998
0.026		1638
0.026		1897
0.0264		317
0.028		1601
0.0282		701
0.029		838
0.0292		1127
0.0294		1131
0.0304		1815
0.0306		1896
0.032		809
0.0322		1893
0.0324		788
0.0326		1764
0.0326		1891
0.0328		1029
0.033		1788
0.0332		1390
0.0332		1793
0.0338		1866
0.0364		1631
0.0382		1828
0.041		1746
0.0412		278
0.0418		89
0.0428		1560
0.0454		666
0.046		269
0.0468		1798
0.0572		678
0.0572		1165
0.0574		1224
0.0576		894
0.0584		1011
0.0602		1952
0.062		1642
0.0634		1892
0.0634		1938
0.0646		179
0.0648		777
0.0664		1174
0.0698		634
0.0704		1491
0.0704		1909
0.0796		579
0.081		840
0.0826		1611
0.083		1552
0.086		1108
0.0876		1712
0.0882		1785
0.09		880
0.0904		100
0.0904		1005
0.0906		1951
0.0914		922
0.0914		1809
0.0918		1610
0.092		592
0.0926		1047
0.0934		591
0.0942		1669
0.0952		664
0.0952		1983
0.0954		1058
0.0958		1706
0.096		963
0.0962		1541
0.0964		1277
0.0966		153
0.097		1703
0.0972		433
0.0978		492
0.0984		1378
0.0986		871
0.0992		159
0.0996		1964
0.0998		1613
0.1006		853
0.1006		1602
0.1014		1293
0.1014		1697
0.1016		1709
0.1018		708
0.1018		823
0.102		731
0.102		1641
0.1032		124
0.1032		1781
0.1036		1937
0.1044		1855
0.1046		1845
0.105		1693
0.105		1776
0.1052		891
0.1056		1653
0.1056		1888
0.1058		1880
0.106		1936
0.1064		133
0.1068		640
0.107		1734
0.1072		497
0.1074		1498
0.1078		1879
0.108		1718
0.109		1822
0.1094		1719
0.1108		1669
0.1116		1820
0.1136		908
0.117		1747
0.1192		754
0.1216		1517
0.1342		1254
0.1354		390
0.1402		1704
0.1426		604
0.1428		1744
0.1506		1699
0.1508		101
0.1536		1724
0.1546		357
0.1556		1726
0.1574		19
0.1602		379
0.1624		586
0.165		1856
0.166		1845
0.1664		172
0.168		1909
0.1694		485
0.1698		1830
0.171		783
0.174		1408
0.1742		1724
0.1748		64
0.1748		1777
0.176		1775
0.1762		373
0.1778		1618
0.1812		1200
0.1816		1802
0.182		1609
0.1828		909
0.1834		740
0.1842		1898
0.1844		1109
0.185		254
0.185		1510
0.1856		1035
0.1864		1932
0.1886		1896
0.1896		1889
0.1906		684
0.1908		191
0.1908		1664
0.192		1366
0.194		861
0.1944		1711
0.1972		374
0.198		1764
0.1986		910
0.1988		753
0.1998		1703
0.2004		1883
0.2016		939
0.203		375
0.2054		799
0.208		1872
0.209		1667
0.2092		1761
0.2092		1893
0.2098		1602
0.212		1775
0.217		1926
0.2182		70
0.2184		1533
0.2228		1832
0.2238		178
0.225		1971
0.233		1700
0.2364		1918
0.2372		1812
0.2372		1937
0.2418		1633
0.2468		188
0.2482		1470
0.2488		1305
0.2512		556
0.2538		889
0.255		1780
0.2556		1592
0.2568		1854
0.2584		1995
0.2606		1865
0.2616		1726
0.262		96
0.2662		1429
0.271		993
0.274		1855
0.2804		1765
0.281		798
0.2834		591
0.2848		1656
0.289		1109
0.295		474
0.2956		1289
0.298		1962
0.299		1437
0.3014		1717
0.3034		1171
0.3036		1740
0.3044		1859
0.3074		1763
0.3082		1721
0.309		1850
0.3136		387
0.3138		1748
0.314		1089
0.3142		966
0.315		1688
0.3162		1400
0.3186		1747
0.32		1851
0.323		1798
0.3242		1818
0.3246		140
0.3276		1213
0.328		947
0.3358		1258
0.3372		991
0.3374		1080
0.339		139
0.3392		1257
0.342		224
0.3426		499
0.3428		1780
0.3438		1752
0.3444		714
0.3444		1450
0.3446		616
0.3448		1957
0.345		1468
0.3458		636
0.3458		1932
0.3464		1596
0.347		1707
0.3484		1923
0.3486		1060
0.3488		1254
0.349		1431
0.349		1704
0.3496		1766
0.3496		1908
0.3496		1918
0.35		1504
0.35		1759
0.3502		1721
0.3516		1869
0.3518		1949
0.352		1703
0.3526		812
0.3532		1699
0.3534		773
0.3552		1475
0.3576		1911
0.3594		973
0.3604		1288
0.365		53
0.366		972
0.3664		1626
0.3688		1865
0.3696		460
0.37		1666
0.3706		1761
0.3714		1721
0.3734		1838
0.3856		981
0.3862		1919
0.3866		257
0.3886		1807
0.3914		930
0.3916		1213
0.392		1995
0.3946		127
0.3954		1547
0.396		588
0.3964		1906
0.3972		1339
0.3996		1599
0.4002		1905
0.4008		973
0.4014		1717
0.4016		330
0.4026		1943
0.4028		875
0.4032		1639
0.404		1971
0.4044		1844
0.4052		1316
0.406		1661
0.4066		413
0.407		512
0.407		1704
0.4072		1685
0.4074		1830
0.4076		1362
0.4076		1924
0.408		1923
0.4088		1828
0.4114		1953
0.4124		1863
0.4162		1765
0.418		1845
0.4222		1117
0.4266		663
0.4332		1513
0.4378		644
0.4392		1589
0.442		351
0.4434		495
0.4472		1841
0.4496		1221
0.4502		1645
0.4508		1681
0.4518		217
0.4546		391
0.4562		1827
0.457		1790
0.458		1071
0.4596		994
0.4608		926
0.4636		502
0.464		1187
0.4642		1509
0.4654		1634
0.4662		1683
0.467		601
0.468		1806
0.4692		1790
0.4708		269
0.471		860
0.4718		672
0.4724		1506
0.4742		1881
0.475		1921
0.4756		1981
0.4756		1989
0.4758		644
0.4768		1155
0.4774		1041
0.479		1605
0.4796		1724
0.4802		1834
0.4804		1192
0.4804		1799
0.4812		1625
0.4814		1398
0.4828		404
0.4846		975
0.4862		1660
0.4884		865
0.4886		1679
0.4892		921
0.491		962
0.4924		1847
0.4946		121
0.496		1667
0.4982		1870
0.4986		1214
0.5		1034
0.5016		130
0.5024		1080
0.5026		170
0.5034		1834
0.5044		746
0.5046		872
0.5052		1146
0.506		455
0.506		1558
0.5066		4
0.5084		1625
0.509		1951
0.5092		912
0.5098		342
0.5098		735
0.5102		370
0.5102		1788
0.5104		1649
0.511		1391
0.511		1776
0.5112		120
0.5112		1713
0.5116		1830
0.5118		1844
0.5118		1854
0.512		1238
0.512		1696
0.512		1909
0.5126		1812
0.5128		1618
0.513		1639
0.5132		1865
0.5134		1331
0.5138		1817
0.5142		657
0.5142		661
0.5148		1119
0.515		1282
0.515		1714
0.515		1934
0.5154		1226
0.5158		1871
0.5162		1666
0.5164		1878
0.519		1680
0.5194		149
0.5194		1724
0.5196		1970
0.5208		1304
0.521		1976
0.5212		1945
0.5244		1696
0.5296		1010
0.5298		1865
0.5356		1440
0.5372		1963
0.5402		472
0.5468		1907
0.5478		593
0.556		1951
0.5582		1232
0.5664		1222
0.5676		678
0.5696		405
0.5732		1141
0.5738		1937
0.5754		363
0.5756		1894
0.5758		269
0.5758		1961
0.5764		1915
0.578		563
0.5782		1745
0.5788		998
0.5794		1816
0.5808		613
0.582		843
0.5844		1625
0.5848		1903
0.5856		1791
0.5866		1617
0.5868		262
0.5874		1696
0.589		1665
0.589		1709
0.5896		1981
0.594		601
0.5972		860
0.5996		1774
0.6016		551
0.603		46
0.603		1002
0.6032		380
0.6032		1230
0.605		1918
0.6054		1182
0.6056		1238
0.6072		356
0.608		1136
0.6086		1878
0.6094		1659
0.6104		153
0.6108		135
0.6112		270
0.6112		1883
0.6116		1767
0.6118		1957
0.6122		838
0.6126		1183
0.6138		293
0.6144		1836
0.6144		1863
0.6148		78
0.6164		1810
0.6166		1751
0.6166		1994
0.6178		1837
0.618		10
0.618		1304
0.618		1685
0.6188		1642
0.619		1319
0.6194		1626
0.6194		1900
0.62		633
0.6204		1532
0.6208		1360
0.6216		1765
0.622		1105
0.6222		1630
0.6222		1715
0.6224		1683
0.6238		1504
0.624		402
0.6248		1380
0.6248		1981
0.6252		1827
0.6258		1602
0.6258		1877
0.6272		1878
0.6276		1682
0.6328		1515
0.6344		1317
0.636		666
0.6388		1966
0.6406		1832
0.6502		976
0.6542		532
0.657		1112
0.6572		1769
0.6596		64
0.6606		1742
0.6622		1172
0.6632		1310
0.664		1646
0.6648		1893
0.665		967
0.6666		429
0.667		1761
0.6682		436
0.6694		604
0.6706		1757
0.6712		1910
0.6718		175
0.672		1610
0.6732		1311
0.6734		1907
0.6736		156
0.6742		1762
0.6752		1183
0.6756		1355
0.6772		1008
0.6774		1237
0.6822		1854
0.6824		725
0.6824		1681
0.6838		453
0.684		1874
0.6842		69
0.6842		1426
0.6856		1989
0.6858		1906
0.686		967
0.6864		374
0.6872		1801
0.688		1709
0.6898		254
0.6916		1270
0.6926		131
0.6926		1536
0.6936		1726
0.6938		1110
0.6946		288
0.698		1836
0.698		1881
0.6988		1666
0.6992		513
0.7012		1990
0.7014		312
0.7022		1190
0.7034		12
0.7036		296
0.7052		335
0.7064		1319
0.7074		1619
0.7078		591
0.7082		1293
0.7098		556
0.7098		1645
0.712		339
0.7124		1992
0.7132		692
0.714		1396
0.714		1937
0.7156		655
0.7158		1609
0.716		1724
0.7186		476
0.7192		42
0.7192		1844
0.7202		1102
0.7208		708
0.7232		1929
0.7234		1687
0.724		121
0.7244		1767
0.7254		1942
0.7258		1818
0.726		160
0.7272		789
0.7272		1735
0.7278		614
0.7306		305
0.7306		1793
0.7328		566
0.7338		1721
0.7342		1555
0.7346		1627
0.7352		1908
0.7386		326
0.7408		580
0.741		1109
0.7438		374
0.7444		1401
0.7472		1526
0.7486		1725
0.7498		1707
0.7522		1966
0.7536		1971
0.7546		1833
0.7552		1696
0.7566		1825
0.76		19
0.7604		84
0.766		1257
0.7662		1047
0.7714		651
0.772		1953
0.7722		1406
0.7724		1752
0.7738		1921
0.7744		402
0.7752		1845
0.779		1850
0.7816		656
0.7822		171
0.7862		1825
0.7886		1368
0.7894		1358
0.7904		1833
0.7916		489
0.7928		1540
0.7934		1052
0.7934		1642
0.796		769
0.796		1904
0.7964		1616
0.7966		55
0.7966		1964
0.798		1550
0.7986		1179
0.7998		205
0.8014		368
0.802		1657
0.8024		1822
0.8026		1625
0.8032		98
0.8032		1652
0.8032		1907
0.8034		149
0.8038		1947
0.8044		1976
0.8046		1745
0.8056		1781
0.8058		684
0.806		1690
0.8072		631
0.8078		1836
0.8086		1614
0.8092		1798
0.8094		1079
0.8124		1560
0.8182		822
0.8188		459
0.8188		697
0.8202		1744
0.8222		1733
0.8244		904
0.8284		1992
0.8318		1253
0.8382		1211
0.839		1761
0.8478		1442
0.8518		1407
0.8528		1264
0.8552		313
0.8552		1488
0.858		1749
0.8586		1869
0.8592		109
0.8624		1790
0.8626		40
0.8632		1415
0.8644		465
0.8648		1943
0.8652		1594
0.8654		1862
0.866		896
0.8666		1282
0.8666		1996
0.867		69
0.8678		1046
0.8688		1654
0.8692		1710
0.8698		1774
0.8704		1947
0.8706		1989
0.8714		1805
0.872		1783
0.873		1793
0.874		1751
0.877		1850
0.879		1117
0.879		1606
0.8842		1879
0.8866		623
0.8866		1247
0.8892		982
0.8936		1659
0.8976		1979
0.8982		786
0.8986		1616
0.8994		279
0.8994		1409
0.9004		1547
0.9014		1447
0.9018		1386
0.9032		1706
0.9058		959
0.9064		1874
0.9068		1962
0.9072		1392
0.9072		1831
0.9092		1902
0.9094		1709
0.9098		1851
0.91		1631
0.9108		1702
0.911		1481
0.9114		1630
0.9116		1900
0.9124		1704
0.9132		1910
0.9156		1308
0.9166		1684
0.9208		315
0.9262		1974
0.9284		1750
0.957		911
0.9622		531
0.9638		816
0.964		1714
0.965		480
0.9656		1603
0.9686		1668
0.97		1890
0.9716		933
0.9722		5
0.9734		1700
0.9756		1675
0.976		1739
0.9764		1314
0.9802		194
0.9834		1964
0.9854		1145
0.9862		1001
0.988		1932
0.9892		1718
0.9914		1172
0.9918		1300
0.992		1609
0.9936		844
0.9946		1755
0.9952		1655
0.9956		163
0.996		417
0.9962		284
0.9968		1530
0.9996		1993
1.0008		232
1.001		1776
1.0014		1096
1.0018		360
1.0022		1317
1.0024		237
1.0032		1314
1.0034		1637
1.0044		115
1.0044		1437
1.0058		1614
1.0062		834
1.0066		1677
1.0068		368
1.0068		1894
1.007		1829
1.0074		1401
1.0076		1900
1.008		1950
1.0084		1722
1.0088		1903
1.0092		1546
1.0092		1638
1.0094		1545
1.0096		182
1.0096		1407
1.01		150
1.0102		159
1.0104		960
1.0104		1628
1.0108		1958
1.011		1907
1.012		1497
1.013		1871
1.0132		1951
1.014		1855
1.014		1897
1.0144		1211
1.0156		1783
1.016		1936
1.0162		1797
1.0172		1728
1.0172		1798
1.0174		1547
1.0176		1603
1.0186		529
1.0192		1776
1.022		756
1.0302		17
1.0356		552
1.0356		1855
1.0418		1772
1.0442		799
1.0472		37
1.0476		237
1.0476		945
1.0504		1619
1.0506		726
1.0518		1299
1.0534		1725
1.0544		400
1.0546		1636
1.0558		1032
1.0562		1514
1.0566		278
1.0574		161
1.0574		1894
1.0578		1822
1.059		1897
1.0596		1870
1.06		1384
1.0604		1949
1.0612		167
1.062		1872
1.0626		1354
1.0626		1628
1.0632		1815
1.0638		601
1.0648		640
1.0648		1686
1.065		517
1.0652		1629
1.0656		1225
1.0658		1879
1.0664		1631
1.0664		1953
1.0688		395
1.0688		853
1.0688		1671
1.069		1849
1.0692		1714
1.0738		1909
1.0744		1774
1.0772		1959
1.0774		271
1.081		1973
1.0834		1704
1.086		1630
1.1016		1860
1.1044		1559
1.106		1228
1.1112		134
1.113		728
1.1134		723
1.1156		182
1.1172		1001
1.1176		1639
1.1186		1800
1.119		1895
1.1192		1992
1.1204		1024
1.1206		1000
1.1216		234
1.122		1124
1.1224		581
1.1242		473
1.1244		1317
1.1246		1670
1.1246		1677
1.1248		1675
1.1252		1430
1.1254		1725
1.1262		1506
1.1262		1755
1.1266		440
1.1268		1492
1.127		1631
1.127		1766
1.1278		1698
1.1278		1994
1.1294		512
1.13		1079
1.13		1764
1.1306		1740
1.1318		1254
1.1326		619
1.133		798
1.1332		1812
1.1362		1708
1.1364		1298
1.1364		1989
1.1372		981
1.1374		150
1.1374		712
1.1378		1783
1.1402		1804
1.1406		1604
1.1406		1887
1.1406		1906
1.1434		1243
1.1446		1748
1.158		865
1.1584		113
1.1586		1054
1.1602		414
1.1602		1035
1.162		1476
1.1628		1918
1.1642		1667
1.1674		1844
1.1682		1432
1.1692		1856
1.1692		1909
1.1698		1786
1.1706		249
1.171		816
1.1712		1953
1.1742		1857
1.175		1800
1.1798		1220
1.1834		1872
1.1876		1778
1.1882		988
1.1934		654
1.1966		1646
1.1986		1936
1.2036		964
1.2046		997
1.2052		255
1.2106		1230
1.2106		1640
1.2108		1970
1.2112		1196
1.2152		1612
1.2154		525
1.2162		1391
1.2174		1632
1.2178		1903
1.218		1917
1.2186		1866
1.2192		1774
1.2202		963
1.2202		1600
1.2228		387
1.2258		1369
1.2268		1821
1.2272		564
1.2298		1811
1.2318		1824
1.2326		1915
1.2336		1163
1.2338		1027
1.2344		1063
1.24		74
1.2402		1020
1.2426		103
1.2442		1958
1.2442		1982
1.2444		559
1.2448		1902
1.245		1916
1.2452		1938
1.2454		1838
1.2462		1864
1.2474		383
1.2488		1994
1.2498		1651
1.251		1805
1.2518		1807
1.2568		1828
1.2618		1744
1.2648		1889
1.2652		990
1.2744		426
1.275		1367
1.276		1322
1.278		775
1.2782		1026
1.2816		861
1.2818		418
1.2824		606
1.283		99
1.2838		1053
1.2846		1848
1.2848		726
1.285		864
1.2856		1254
1.2856		1816
1.2858		1332
1.2862		1908
1.2864		492
1.2864		684
1.2864		1146
1.2868		1828
1.287		592
1.287		895
1.2872		1833
1.2878		1638
1.2878		1704
1.2882		333
1.2882		1752
1.2888		1772
1.2888		1817
1.2894		1777
1.2896		586
1.2898		1667
1.2898		1756
1.2902		1606
1.2904		512
1.2906		241
1.2908		1952
1.2912		1524
1.2912		1996
1.2914		1579
1.2914		1957
1.2916		1008
1.2916		1194
1.2916		1626
1.2922		536
1.2922		1784
1.2924		1611
1.2934		46
1.2934		1934
1.2936		1825
1.2944		301
1.2948		1694
1.2952		1714
1.2952		1858
1.2956		1612
1.2956		1698
1.2962		1705
1.2964		948
1.2966		1650
1.2966		1704
1.2968		305
1.2968		1749
1.2968		1935
1.297		1678
1.2972		1997
1.2974		1943
1.2986		1805
1.3		1963
1.3004		1355
1.3176		779
1.3246		1914
1.3292		1115
1.3294		1628
1.3304		714
1.3346		1792
1.3422		1735
1.3432		1710
1.346		806
1.3486		998
1.3502		1592
1.3548		1185
1.355		1121
1.3558		1235
1.3562		984
1.3566		968
1.3566		1099
1.3568		1950
1.3572		1787
1.3586		157
1.3604		1871
1.361		901
1.361		1798
1.3614		1864
1.3618		320
1.362		1878
1.3622		1672
1.3624		1995
1.363		1895
1.3636		60
1.3638		1910
1.3644		1704
1.3644		1721
1.3646		1791
1.3652		996
1.3656		1423
1.3658		1711
1.3666		1807
1.367		1867
1.3672		642
1.3672		1658
1.3672		1896
1.3684		1907
1.3866		1979
1.392		1624
1.3948		1067
1.4006		361
1.403		1771
1.404		800
1.414		1172
1.4146		1799
1.4164		1291
1.417		369
1.42		1056
1.4214		1059
1.4222		1956
1.4232		246
1.4234		122
1.4238		262
1.4238		1742
1.4238		1820
1.424		471
1.4248		1800
1.4256		1869
1.427		1507
1.4272		40
1.4272		1624
1.4272		1837
1.4274		1815
1.4276		1611
1.4278		459
1.4282		1890
1.4288		1050
1.429		1738
1.4292		32
1.4292		1062
1.4292		1773
1.4294		1054
1.4296		1806
1.4298		1854
1.4302		442
1.4304		431
1.431		877
1.432		651
1.4326		1751
1.4342		1990
1.4348		1749
1.435		824
1.4352		178
1.4352		444
1.4352		1968
1.4362		206
1.4362		915
1.4364		1613
1.4378		1525
1.438		1669
1.4384		1684
1.44		1927
1.4402		1786
1.4406		1059
1.4406		1731
1.4412		1949
1.4414		379
1.4416		955
1.4422		1833
1.445		1696
1.4454		1735
1.4456		1884
1.4462		1963
1.4474		1799
1.4676		1486
1.4832		927
1.4844		1138
1.4856		696
1.4858		1915
1.486		52
1.4882		958
1.4894		1588
1.4904		777
1.4908		1910
1.4916		1842
1.4924		1857
1.4928		1494
1.4932		36
1.4934		1628
1.4938		1648
1.4938		1919
1.494		1811
1.4942		1101
1.495		1826
1.495		1922
1.4954		1297
1.4956		1125
1.496		1804
1.496		1990
1.498		1839
1.4986		88
1.4992		1886
1.4994		1923
1.5		1026
1.5002		1777
1.5014		1052
1.5018		1791
1.5026		383
1.5028		1979
1.5054		1902
1.507		1030
1.5072		1668
1.5074		1411
1.508		1350
1.5084		492
1.5088		47
1.51		109
1.513		1961
1.5138		1737
1.514		1754
1.517		56
1.5206		1723
1.5306		1912
1.5312		51
1.5336		1798
1.535		1570
1.536		58
1.5366		516
1.5404		1660
1.5412		1369
1.5422		1699
1.5428		932
1.5434		603
1.547		1637
1.5472		1778
1.5482		1010
1.549		1666
1.5506		768
1.551		1993
1.5518		1750
1.5532		76
1.562		1650
1.5628		822
1.5634		970
1.5678		113
1.5712		337
1.5732		914
1.5738		1958
1.576		1020
1.576		1390
1.5778		887
1.5788		374
1.579		383
1.5792		180
1.5792		550
1.5798		1295
1.5826		1991
1.5828		733
1.5828		1751
1.5828		1998
1.583		683
1.583		1611
1.583		1718
1.583		1723
1.5832		434
1.5832		1725
1.5834		1856
1.5836		266
1.5836		1779
1.584		1655
1.584		1762
1.5842		749
1.5844		1997
1.5846		1693
1.5846		1754
1.5848		330
1.5848		1809
1.585		1707
1.585		1719
1.5852		1465
1.5854		1906
1.5856		290
1.5856		616
1.5858		1981
1.586		1815
1.588		340
1.5882		389
1.5888		532
1.5892		1525
1.5898		1813
1.59		1637
1.5904		16
1.5918		1766
1.592		1591
1.5928		565
1.5938		1946
1.5956		753
1.596		1763
1.5972		1216
1.5984		829
1.6		1463
1.6012		1177
1.6036		1879
1.605		4
1.6052		1999
1.607		7
1.6086		1375
1.6102		1927
1.6106		341
1.6108		515
1.6138		741
1.614		1750
1.6142		104
1.6142		719
1.615		1716
1.6174		1844
1.6176		783
1.6176		1928
1.6182		617
1.62		1816
1.6202		1636
1.6218		715
1.622		1989
1.6252		1909
1.626		59
1.626		1653
1.6296		1306
1.6346		1019
1.64		639
1.6408		1085
1.6408		1815
1.641		146
1.641		645
1.6414		178
1.6414		1005
1.6434		1740
1.645		1319
1.6454		1726
1.6454		1918
1.6468		1483
1.647		1968
1.6472		555
1.6472		1474
1.6472		1589
1.6474		677
1.6474		1612
1.6474		1746
1.6482		1806
1.6484		1716
1.6506		1955
1.651		3
1.6512		1875
1.6516		1977
1.6526		297
1.6526		617
1.6528		1164
1.6536		1971
1.6548		365
1.6548		1249
1.6564		1411
1.6574		1702
1.6574		1978
1.6578		1614
1.6588		1796
1.6592		630
1.6592		955
1.6592		1828
1.6602		1666
1.6624		826
1.6628		1738
1.6634		1105
1.6634		1889
1.664		1979
1.666		1609
1.6662		1608
1.6662		1692
1.6668		1789
1.6674		1670
1.6676		423
1.6706		982
1.68		224
1.6806		1606
1.6822		251
1.6856		1939
1.6862		40
1.6936		1670
1.7002		91
1.7038		1016
1.7062		1923
1.7064		1607
1.7072		983
1.7114		1656
1.715		152
1.7156		69
1.7158		1650
1.7182		1301
1.7186		336
1.7194		704
1.7198		1609
1.7222		1735
1.7224		1519
1.7232		1252
1.7234		52
1.724		139
1.7248		1678
1.7256		1711
1.7262		1790
1.7266		604
1.7272		1847
1.7276		1983
1.729		1970
1.7296		1759
1.7302		1998
1.7304		1486
1.731		1842
1.7336		1877
1.735		1818
1.737		615
1.738		1060
1.7438		392
1.745		1826
1.7452		1608
1.7476		393
1.748		1742
1.7484		1909
1.7542		1093
1.7596		73
1.7616		1791
1.7616		1860
1.7636		557
1.7636		1057
1.7646		1904
1.765		402
1.7672		374
1.768		1290
1.7702		1997
1.7738		549
1.7756		1856
1.7778		352
1.778		742
1.7782		1886
1.7792		1914
1.7794		883
1.7802		1348
1.7802		1788
1.7808		377
1.7808		1988
1.783		1687
1.7846		120
1.785		1624
1.7866		1780
1.7898		1956
1.7918		1092
1.7932		1615
1.7952		1164
1.7958		442
1.7976		1775
1.7988		1924
1.8002		259
1.803		1704
1.8034		1499
1.8056		1946
1.8084		1885
1.811		1246
1.822		1348
1.8236		1805
1.8248		662
1.8254		638
1.8266		82
1.8278		1324
1.8278		1445
1.8278		1929
1.8304		215
1.8318		1664
1.835		752
1.8352		554
1.8352		1674
1.8352		1762
1.836		560
1.8372		342
1.8392		1539
1.8398		1716
1.8404		128
1.8406		503
1.8406		1611
1.8408		224
1.8422		1744
1.8426		300
1.843		1064
1.8432		686
1.8434		1738
1.8438		426
1.8438		1733
1.8442		1767
1.8444		1973
1.845		1860
1.8456		386
1.8466		1824
1.8468		1675
1.8474		1707
1.8478		1688
1.848		72
1.8482		547
1.8482		1709
1.8486		1280
1.8488		1877
1.849		534
1.849		1812
1.8498		1780
1.85		1601
1.851		403
1.8514		520
1.853		647
1.8538		1891
1.8542		213
1.8552		1163
1.8572		1752
1.8578		1812
1.8588		1782
1.8588		1875
1.859		877
1.8604		1838
1.8614		1314
1.8666		1503
1.8682		1408
1.8684		1064
1.8718		1712
1.8732		1991
1.8744		1043
1.875		1656
1.8756		1635
1.876		1921
1.8762		1384
1.8768		802
1.8772		1438
1.8774		283
1.878		1319
1.8808		1703
1.8814		1400
1.8836		1035
1.8848		1715
1.8868		1417
1.8876		809
1.8886		178
1.8914		694
1.8922		543
1.8928		107
1.893		1827
1.8946		1274
1.8954		1802
1.8956		1408
1.8972		1605
1.898		350
1.898		1703
1.8982		87
1.8984		1879
1.8988		1764
1.899		1626
1.9		1776
1.9002		21
1.9004		262
1.9022		1903
1.9024		1449
1.9024		1700
1.9024		1735
1.903		395
1.904		1306
1.904		1778
1.9042		1634
1.9044		856
1.9046		1075
1.9048		1653
1.9052		266
1.9052		608
1.9076		1931
1.9082		1857
1.9088		1899
1.9092		1118
1.9098		461
1.9098		1980
1.9112		1800
1.912		1297
1.9128		1740
1.9138		1381
1.914		1815
1.9176		1957
1.9194		1888
1.9202		243
1.9226		852
1.9242		474
1.9294		1783
1.9394		1717
1.9444		1834
1.947		1582
1.9496		1524
1.9502		109
1.9516		604
1.954		1216
1.9542		622
1.9556		488
1.9564		418
1.9564		716
1.9574		1919
1.9582		1156
1.9584		1969
1.9588		1617
1.9588		1880
1.959		1877
1.959		1978
1.9598		1774
1.9604		166
1.9604		1638
1.961		1766
1.962		1827
1.9626		1960
1.9628		1964
1.963		1654
1.9638		559
1.9648		948
1.965		631
1.9656		466
1.9684		675
1.9696		984
1.9696		1677
1.9722		1891
1.9724		1713
1.9728		464
1.9752		198
1.9778		1829
1.979		708
1.9808		1608
1.9808		1902
1.9818		631
1.9844		667
1.9872		1715
1.9876		1650
1.9888		1804
1.9892		1448
1.9892		1698
1.9894		727
1.9906		291
1.9942		1300
1.995		1778
1.9962		1729
1.9978		884
2.001		1769
2.0034		1826
2.0044		1662
2.0094		1164
2.01		752
2.014		1778
2.0172		1824
2.0184		755
2.0184		1983
2.0188		327
2.0206		1385
2.0228		438
2.0234		1975
2.0278		1772
2.0278		1779
2.0292		1498
2.0292		1945
2.0318		1931
2.0322		1196
2.033		1758
2.0368		512
2.0394		1867
2.0416		637
2.042		1605
2.0428		809
2.0446		663
2.0468		1769
2.0486		118
2.057		1432
2.057		1540
2.0592		513
2.0598		370
2.0614		1885
2.0616		1856
2.0618		1824
2.0622		1741
2.0624		1736
2.0628		1678
2.0642		181
2.0642		1751
2.0646		1818
2.0658		306
2.0692		1052
2.0698		1951
2.0726		1214
2.075		1767
2.076		1628
2.0806		168
2.085		147
2.0868		1706
2.0908		307
2.096		1703
2.0974		1745
2.101		1131
2.1038		383
2.1078		904
2.1082		1284
2.1106		1626
2.1128		1694
2.1134		1662
2.1136		1842
2.1138		484
2.1158		723
2.1164		1546
2.117		1502
2.1194		1007
2.1216		1682
2.1224		1434
2.1226		1843
2.1228		967
2.1228		1628
2.1236		1949
2.124		891
2.1246		648
2.1278		1970
2.129		1917
2.1296		659
2.131		1973
2.132		1605
2.133		1793
2.134		1496
2.1362		1268
2.1374		1704
2.1378		282
2.1406		535
2.1408		379
2.1416		267
2.1442		760
2.1448		1263
2.145		1006
2.1458		1921
2.1474		1135
2.149		1911
2.1492		1752
2.15		1845
2.1502		1189
2.152		255
2.153		189
2.153		1999
2.1532		657
2.1536		1851
2.1538		1204
2.1546		1814
2.1548		241
2.155		710
2.1556		481
2.1558		166
2.1558		1535
2.1562		92
2.1562		1642
2.1562		1787
2.1564		52
2.1564		1685
2.1576		1866
2.158		1628
2.1582		1973
2.1584		1717
2.1586		413
2.1586		1984
2.1592		526
2.1592		1850
2.1594		1946
2.16		1655
2.1602		1621
2.1604		1724
2.1606		1678
2.161		1065
2.161		1654
2.161		1773
2.1612		1609
2.1612		1870
2.1612		1934
2.1614		911
2.1614		1923
2.1618		331
2.1618		1966
2.1622		692
2.1622		1748
2.1628		1830
2.1636		1603
2.1638		1696
2.1746		1060
2.1934		1879
2.1984		574
2.203		1566
2.2036		1961
2.2058		1464
2.2078		794
2.208		1781
2.2098		1613
2.2134		930
2.2158		110
2.2174		1904
2.218		1544
2.2182		1835
2.2212		58
2.224		408
2.2248		1139
2.2268		409
2.2276		1711
2.2276		1929
2.228		1906
2.2288		1298
2.2296		1854
2.2298		491
2.2306		1958
2.231		994
2.231		1983
2.2312		139
2.2334		1583
2.2334		1860
2.234		1800
2.2346		1954
2.2348		186
2.2348		1700
2.235		665
2.235		1692
2.2364		1660
2.2372		1999
2.2378		1008
2.2392		1369
2.2396		940
2.2398		1784
2.2402		1878
2.2408		795
2.2424		1776
2.2424		1822
2.2466		1867
2.2468		519
2.2468		1644
2.2468		1672
2.2542		1610
2.2546		949
2.2568		1064
2.2604		1533
2.2662		1915
2.2692		1864
2.2698		1644
2.2826		1327
2.2848		866
2.289		1788
2.2896		835
2.291		1232
2.2926		3
2.2932		319
2.2938		1982
2.294		919
2.2946		1967
2.2966		751
2.2974		887
2.2994		1990
2.3004		1727
2.3004		1811
2.3016		1854
2.3018		1770
2.302		507
2.3032		1583
2.3034		1805
2.3036		1125
2.3036		1656
2.3054		1284
2.306		1161
2.3072		1086
2.3082		936
2.3084		1384
2.3086		1879
2.3088		1815
2.3096		1952
2.3098		1839
2.31		573
2.3112		1766
2.3118		1768
2.312		618
2.313		1695
2.3144		451
2.315		687
2.315		1787
2.317		1639
2.3176		1782
2.318		213
2.318		1738
2.3204		1703
2.3208		1176
2.321		1497
2.321		1873
2.3226		698
2.323		1313
2.325		1830
2.3256		493
2.326		1796
2.3262		1693
2.3272		726
2.3284		1431
2.334		1885
2.3348		469
2.335		1121
2.337		1880
2.3448		1123
2.3456		507
2.3498		1871
2.3544		1725
2.3608		855
2.3618		446
2.3636		448
2.3644		511
2.366		1855
2.3688		1987
2.37		1892
2.371		1668
2.3714		1675
2.3714		1860
2.3728		1464
2.373		1759
2.374		1560
2.377		1696
2.383		1222
2.3834		1783
2.3864		1160
2.393		1999
2.3938		753
2.3948		1916
2.3958		882
2.3962		172
2.3966		1810
2.3968		1876
2.3974		1613
2.3986		28
2.4004		42
2.4028		1752
2.4036		1853
2.4048		824
2.4062		1689
2.4074		293
2.4092		235
2.4096		1527
2.41		1863
2.4102		543
2.4108		1160
2.4114		901
2.4114		1293
2.413		1467
2.4138		1493
2.414		1584
2.414		1840
2.4142		959
2.4148		1673
2.4148		1694
2.4152		1644
2.4154		1967
2.4158		1932
2.416		1713
2.417		1368
2.417		1999
2.4172		1722
2.4176		1698
2.4182		1973
2.4198		1948
2.4222		1757
2.4272		1198
2.4314		768
2.437		1606
2.4388		1648
2.4394		1647
2.4414		165
2.4416		1942
2.446		1434
2.4714		1359
2.4728		554
2.477		549
2.477		1753
2.4796		717
2.4814		1531
2.4822		900
2.4822		986
2.4842		1784
[truncated: 6,423 more rows]
