# Supplementary material for: Memory consolidation and improvement by synaptic tagging and capture in recurrent neural networks
Source: Commun Biol. 2021 Mar 3;4:275. doi: 10.1038/s42003-021-01778-y (PMC7977149; doi:10.1038/s42003-021-01778-y)
Supplement: Supplementary file 4 — Supplementary Data 2 [file 42003_2021_1778_MOESM4_ESM.zip › Figure 3f/Standby/19-12-05_17-50-29_spike_raster.txt]

0.019		231
0.0246		1817
0.0282		1672
0.0322		272
0.0344		1746
0.0366		1188
0.0426		1214
0.0446		730
0.0446		1852
0.0446		1964
0.0452		1501
0.0458		1442
0.0462		1983
0.0466		1808
0.047		1609
0.0472		1912
0.0478		1895
0.0484		1751
0.0496		1666
0.0506		1227
0.0528		1088
0.0598		955
0.0612		803
0.0614		1010
0.0646		1868
0.07		1999
0.0742		689
0.078		1739
0.0794		1906
0.084		1633
0.0874		177
0.0884		1498
0.0886		1431
0.0904		1699
0.0908		163
0.0914		1686
0.0922		52
0.093		1617
0.0934		464
0.0936		1144
0.0944		1209
0.0944		1513
0.0966		774
0.0986		451
0.0996		565
0.0996		1187
0.0998		1385
0.1002		1829
0.1004		1941
0.101		1776
0.1014		994
0.1014		1874
0.102		1665
0.1024		1905
0.103		1867
0.1032		1830
0.1036		1952
0.1046		1716
0.1048		1834
0.1054		1074
0.1066		1325
0.1078		1901
0.109		1931
0.1094		1002
0.1102		1474
0.114		726
0.1146		1756
0.116		1072
0.1162		1274
0.1176		206
0.1184		1670
0.1192		1906
0.1194		937
0.12		924
0.1206		1894
0.1214		1879
0.1216		1983
0.1218		1764
0.1218		1886
0.122		710
0.1226		137
0.123		1600
0.1238		1944
0.1244		844
0.125		1282
0.127		1859
0.1274		1974
0.128		1937
0.1282		445
0.1292		1865
0.1294		226
0.1306		1023
0.1312		843
0.1312		1856
0.1318		1149
0.1348		1950
0.1348		1987
0.135		1993
0.1364		31
0.137		1988
0.142		1083
0.1438		1543
0.1458		1971
0.1526		1793
0.1582		879
0.1594		931
0.1606		601
0.165		678
0.1652		475
0.1664		638
0.1672		1910
0.168		1947
0.169		598
0.1698		1318
0.1708		1575
0.1716		1759
0.1718		1755
0.1718		1827
0.1724		1702
0.1736		1606
0.1744		1904
0.1766		1704
0.1798		33
0.1798		866
0.185		1916
0.1862		1182
0.1874		1342
0.1914		1787
0.1922		1633
0.1924		1272
0.1942		1387
0.1982		1156
0.1984		1890
0.2014		1492
0.2016		1857
0.2024		1810
0.2042		135
0.2042		743
0.2056		1699
0.2088		1823
0.209		710
0.2092		898
0.2112		986
0.2138		1790
0.215		1651
0.2158		1833
0.2192		1873
0.222		647
0.2244		498
0.2324		705
0.2328		1981
0.2348		5
0.2354		1898
0.2358		293
0.2368		230
0.2368		1092
0.237		721
0.2374		1781
0.239		1139
0.2396		1620
0.24		369
0.24		1870
0.2402		1975
0.2408		855
0.242		1525
0.2422		1203
0.2422		1987
0.2436		248
0.2438		744
0.2444		1728
0.2446		392
0.2448		169
0.2448		354
0.2454		1807
0.2462		1672
0.2462		1741
0.2474		1943
0.2476		1694
0.248		1750
0.2486		1889
0.2486		1899
0.2488		1886
0.249		1278
0.249		1980
0.2496		1912
0.2502		653
0.2502		971
0.2514		1676
0.2524		35
0.2526		455
0.253		53
0.2536		1569
0.2546		1891
0.2554		1581
0.2574		1669
0.259		1351
0.2592		1978
0.2596		369
0.2598		1405
0.2616		1930
0.2622		529
0.2662		1764
0.2666		71
0.2668		202
0.2686		1070
0.2698		1297
0.2698		1747
0.2704		784
0.2716		1920
0.2732		851
0.275		1676
0.2772		1955
0.2776		1926
0.2792		1917
0.2802		1953
0.2806		1121
0.2822		1658
0.2824		1950
0.2846		1871
0.2848		1805
0.287		1864
0.2892		1656
0.29		1826
0.3014		1921
0.3084		1775
0.3148		1657
0.3174		1064
0.319		1519
0.323		1010
0.3246		1449
0.3254		266
0.3282		1373
0.3292		1940
0.33		302
0.3304		1927
0.3306		1590
0.332		1667
0.3322		69
0.3328		1594
0.3332		1728
0.3334		1974
0.3356		1607
0.3356		1968
0.3364		1771
0.3364		1953
0.3366		1019
0.3374		1802
0.338		1936
0.3384		1920
0.3386		1797
0.339		213
0.339		287
0.3398		1672
0.3398		1961
0.341		1606
0.3424		1793
0.3444		867
0.3458		107
0.3608		1291
0.3638		1314
0.3664		565
0.3668		1734
0.3696		846
0.37		895
0.3702		1737
0.3712		338
0.3714		1637
0.372		1342
0.372		1730
0.3726		932
0.3744		176
0.3754		520
0.3758		436
0.3758		1842
0.3762		1774
0.3764		1619
0.3772		1874
0.3776		614
0.3776		1618
0.3778		661
0.378		1943
0.3788		1901
0.3798		1753
0.38		1008
0.3808		1900
0.3814		1654
0.3814		1982
0.3842		1594
0.3844		1712
0.3848		74
0.3852		1831
0.3856		574
0.3864		911
0.3876		1705
0.3898		1698
0.3906		1641
0.399		1575
0.399		1994
0.3992		1724
0.4092		598
0.4132		873
0.4138		1006
0.4154		847
0.4194		1901
0.42		1349
0.4204		621
0.4214		1573
0.4218		361
0.4238		1867
0.4246		1451
0.425		701
0.425		1860
0.4258		227
0.4258		1616
0.426		1879
0.4262		1773
0.4264		1295
0.4264		1923
0.4284		1025
0.4288		1738
0.429		1317
0.429		1866
0.4292		1075
0.4296		472
0.43		1972
0.4314		1713
0.4324		1700
0.4334		330
0.4342		235
0.4354		865
0.4356		1783
0.4368		912
0.4374		1252
0.4374		1716
0.4392		277
0.4392		971
0.4392		1736
0.4394		1577
0.4406		1969
0.4408		221
0.4412		961
0.4412		1917
0.4412		1985
0.4414		44
0.4416		815
0.4432		1612
0.4436		1907
0.4438		1795
0.444		1853
0.4444		1843
0.4448		1068
0.4452		1743
0.4454		1849
0.446		1886
0.447		1711
0.4486		611
0.449		1920
0.4494		1591
0.4506		1680
0.4512		1651
0.4598		1539
0.4652		404
0.4702		1684
0.4734		1991
0.4764		1630
0.4768		287
0.4882		532
0.4898		1968
0.49		1203
0.4906		1472
0.4916		1538
0.4934		1225
0.4948		1325
0.4966		1757
0.4974		680
0.4976		1747
0.499		494
0.4996		1671
0.5012		757
0.5012		1937
0.5018		1602
0.5018		1991
0.502		1732
0.5032		1529
0.5032		1678
0.5032		1901
0.5038		167
0.5038		1052
0.504		237
0.505		499
0.5056		381
0.5056		1343
0.5058		1102
0.5064		656
0.5072		1836
0.5072		1843
0.5074		1798
0.508		1363
0.5096		1646
0.5098		1835
0.51		42
0.51		591
0.51		1779
0.5102		1745
0.5102		1760
0.5108		743
0.511		1275
0.5112		1728
0.5112		1938
0.5114		598
0.5114		1719
0.5118		1902
0.512		1860
0.5122		1908
0.5128		1233
0.5128		1447
0.5138		1601
0.514		27
0.5146		1637
0.5154		334
0.5154		916
0.5166		1666
0.5176		1146
0.5182		901
0.5246		1746
0.5256		1737
0.5346		1965
0.5474		886
0.5484		1854
0.5492		825
0.5526		1224
0.553		1211
0.5554		1607
0.5558		1527
0.5578		1780
0.5606		410
0.5614		1395
0.563		132
0.5642		1994
0.5654		482
0.5656		1642
0.5664		1920
0.5674		1235
0.569		157
0.569		484
0.569		1505
0.569		1785
0.569		1837
0.569		1911
0.5698		1258
0.5706		175
0.5706		1221
0.5712		253
0.572		1807
0.5734		1974
0.574		301
0.5744		1198
0.5746		515
0.5746		1737
0.5746		1763
0.5748		1772
0.575		1664
0.5752		1858
0.5758		1059
0.576		1869
0.5762		1742
0.5764		1958
0.577		492
0.5772		1820
0.5774		1153
0.5776		395
0.578		757
0.579		1610
0.5834		1714
0.584		1818
0.5848		1639
0.5856		1773
0.5862		948
0.5902		1833
0.596		1930
0.598		1006
0.5994		244
0.6116		986
0.613		1826
0.6146		1086
0.6152		200
0.621		640
0.622		1801
0.6224		129
0.6226		111
0.623		714
0.6254		137
0.6264		1773
0.6278		1493
0.6304		1600
0.631		1633
0.6316		651
0.6316		1961
0.6324		1850
0.6328		128
0.633		1885
0.6348		148
0.6352		122
0.6388		447
0.6394		1827
0.6396		1859
0.64		897
0.64		1069
0.6402		1634
0.641		1605
0.641		1894
0.6418		383
0.6422		1738
0.6432		1678
0.6436		978
0.6444		1760
0.646		819
0.6462		439
0.6462		1885
0.6468		247
0.6472		1138
0.648		274
0.648		596
0.6486		1340
0.6506		1671
0.651		1847
0.6528		1689
0.6532		1628
0.6536		1797
0.6538		1964
0.655		1389
0.6566		762
0.6582		526
0.6584		1454
0.6584		1926
0.662		382
0.6626		1958
0.6632		667
0.6636		906
0.6644		547
0.665		1888
0.6656		782
0.6662		1732
0.6672		108
0.6688		1693
0.6708		1969
0.6722		778
0.6732		1708
0.6734		548
0.6744		1609
0.6788		524
0.679		499
0.6798		1373
0.6816		1608
0.6822		1911
0.6826		1568
0.683		823
0.6842		659
0.6854		171
0.6856		1695
0.6872		1243
0.6872		1611
0.6872		1728
0.688		1485
0.6888		1362
0.6888		1926
0.6894		1886
0.6896		536
0.6902		1861
0.691		643
0.6914		1168
0.6926		1912
0.6928		1690
0.693		7
0.6948		1702
0.6952		1685
0.6956		1895
0.6976		1907
0.7002		741
0.7028		769
0.703		1791
0.7034		1462
0.7042		1946
0.705		470
0.7072		1842
0.71		1669
0.7104		1341
0.7114		1801
0.7146		1634
0.7156		352
0.7192		1518
0.7206		1782
0.721		1965
0.7228		1616
0.7232		1938
0.7238		80
0.726		1379
0.7268		1934
0.729		1265
0.7324		944
0.7328		1759
0.7332		270
0.7362		67
0.7362		1053
0.7376		1262
0.7386		1949
0.74		1669
0.7412		957
0.742		1947
0.7422		1978
0.7428		1749
0.7444		1235
0.746		1735
0.7468		745
0.748		693
0.7482		419
0.7514		653
0.753		1203
0.753		1883
0.7532		1708
0.7544		1954
0.756		1533
0.7576		697
0.7578		871
0.7592		1041
0.7592		1889
0.7594		27
0.7598		1999
0.7606		1996
0.7628		756
0.7634		920
0.7642		1694
0.7644		530
0.7644		1729
0.7648		1735
0.7684		1009
0.7738		1334
0.7738		1776
0.7744		1215
0.7754		1267
0.7758		1841
0.779		916
0.78		718
0.78		1969
0.7804		1859
0.7842		1962
0.7844		438
0.7846		986
0.7868		1619
0.7872		1651
0.7874		1694
0.7878		1960
0.7904		1611
0.7932		1804
0.7956		78
0.7972		1230
0.7978		1798
0.7998		430
0.8032		1132
0.8036		694
0.8082		423
0.8086		180
0.8104		271
0.811		1924
0.8124		1634
0.8134		1623
0.8138		1853
0.8152		1933
0.8158		1370
0.8184		1119
0.8242		1829
0.8264		229
0.8264		1146
0.8308		1252
0.8312		1856
0.8314		1510
0.8338		1060
0.8338		1732
0.835		1414
0.8352		899
0.8352		1875
0.8356		1708
0.837		1775
0.8378		1961
0.8396		1953
0.8402		1245
0.8412		1876
0.8416		1581
0.842		640
0.842		1644
0.8452		1885
0.8462		1860
0.8466		382
0.8466		966
0.8488		1890
0.8514		1428
0.852		1980
0.8578		72
0.868		530
0.8724		685
0.8734		1925
0.8752		871
0.8764		612
0.8766		684
0.8806		1807
0.885		1824
0.8878		1786
0.888		1130
0.8884		1296
0.8888		673
0.8894		27
0.8904		230
0.8916		1064
0.8926		1821
0.8948		1883
0.8956		1964
0.896		1667
0.8964		1062
0.8966		563
0.8966		948
0.8968		672
0.897		1520
0.8972		233
0.8982		210
0.8988		576
0.9		1655
0.9002		1778
0.901		1949
0.9012		1982
0.9016		1305
0.9016		1776
0.9016		1921
0.9024		185
0.9024		1971
0.9034		1606
0.9058		1997
0.9064		603
0.9066		523
0.9076		1723
0.9078		1753
0.908		1665
0.9122		1019
0.9126		1821
0.9126		1917
0.9146		1332
0.918		108
0.9182		568
0.9214		1805
0.9232		1449
0.9246		1690
0.9276		1633
0.929		1927
0.9304		983
0.9356		1954
0.9358		927
0.9388		850
0.942		280
0.944		1837
0.9454		1183
0.948		1268
0.9534		847
0.9534		969
0.9538		1669
0.9544		925
0.9546		1576
0.9554		840
0.9574		219
0.9578		768
0.9578		1634
0.9582		85
0.9582		170
0.9584		1897
0.9586		1627
0.9602		652
0.9602		1648
0.9602		1840
0.961		61
0.961		1882
0.9614		1742
0.9616		60
0.9622		1927
0.9624		1775
0.9626		599
0.9626		1729
0.963		1931
0.9632		1655
0.9632		1872
0.9638		1894
0.9648		1341
0.965		1812
0.9656		1620
0.9658		1728
0.9662		603
0.9664		1924
0.9676		1979
0.9688		1416
0.9692		741
0.9692		1268
0.9698		1665
0.9698		1688
0.9698		1823
0.9706		1694
0.973		1747
0.9732		1844
0.9736		1157
0.9786		1081
0.983		1937
0.9862		1553
0.9866		588
0.9906		1416
0.9972		594
0.998		1850
0.9982		1942
0.9992		1209
0.9998		1142
1.0012		1384
1.0028		897
1.0034		948
1.0044		1077
1.0048		1879
1.0054		762
1.007		1906
1.0078		1
1.0078		1134
1.0086		1995
1.0088		1484
1.009		1842
1.0098		1646
1.0112		1591
1.0138		1623
1.0146		1760
1.0148		1937
1.015		1914
1.0152		1761
1.0182		1871
1.0184		48
1.0298		1746
1.031		1789
1.0316		1639
1.0336		1536
1.0356		736
1.0396		930
1.0408		225
1.0408		1617
1.0458		500
1.0462		1876
1.0464		974
1.0492		1185
1.0492		1874
1.0504		857
1.0528		174
1.0536		1872
1.056		1293
1.0578		36
1.058		1857
1.0586		1622
1.0588		1485
1.0616		1103
1.0626		1801
1.0628		1858
1.0644		921
1.0666		1751
1.069		166
1.0692		668
1.0692		1654
1.0692		1828
1.0694		391
1.07		1018
1.0712		468
1.0742		1728
1.0756		544
1.0764		1857
1.0766		1806
1.0766		1892
1.077		14
1.077		1936
1.0784		1878
1.0814		1858
1.0914		1078
1.0916		1066
1.0922		853
1.0922		1079
1.0986		1562
1.0994		1486
1.1022		676
1.1052		1813
1.1054		379
1.1062		1810
1.1064		381
1.1088		1595
1.109		1200
1.1104		1242
1.1118		1185
1.1122		1890
1.1126		1878
1.1134		1625
1.1134		1761
1.1138		138
1.114		1814
1.1148		1630
1.1148		1850
1.1156		1085
1.1156		1779
1.1158		1252
1.116		1807
1.117		613
1.1174		1995
1.118		1567
1.1184		1828
1.12		1994
1.121		99
1.1226		389
1.1232		1590
1.1234		1905
1.1242		157
1.126		877
1.1262		1885
1.1274		1198
1.1284		1130
1.1294		1608
1.1298		1688
1.13		895
1.1304		182
1.1304		1732
1.1344		243
1.1358		612
1.1364		290
1.137		1460
1.1384		911
1.1398		1626
1.14		848
1.14		1083
1.14		1699
1.14		1960
1.1408		1273
1.1434		547
1.144		1895
1.1446		1204
1.1452		89
1.1458		1723
1.1476		1675
1.1486		621
1.1488		1650
1.149		1636
1.1492		1164
1.1494		1602
1.1526		637
1.1538		39
1.1552		1681
1.1558		330
1.1568		1175
1.159		1688
1.1602		1569
1.1614		1812
1.162		1615
1.162		1622
1.1628		1896
1.1636		1935
1.1644		416
1.1662		1537
1.1684		1909
1.1688		892
1.171		1669
1.1726		29
1.1782		1733
1.1784		1812
1.1786		1952
1.18		1028
1.1854		374
1.1886		310
1.1896		224
1.1914		647
1.1918		1094
1.1918		1605
1.1922		1904
1.195		1705
1.195		1751
1.1952		1835
1.1968		1846
1.199		284
1.199		1529
1.2076		169
1.2106		167
1.211		1264
1.2112		1397
1.212		1995
1.2158		1444
1.2164		378
1.219		649
1.22		316
1.2208		881
1.2214		1012
1.2222		584
1.2222		1855
1.2228		1923
1.2234		1699
1.2236		1264
1.2238		1659
1.224		1800
1.2242		1858
1.2252		1342
1.2254		1934
1.2268		1385
1.2268		1774
1.2272		1807
1.2278		1730
1.228		1780
1.2286		1959
1.229		86
1.229		1262
1.2296		947
1.23		1859
1.2312		1552
1.2324		1889
1.2326		833
1.233		220
1.233		1793
1.2354		158
1.2354		225
1.2368		1775
1.239		1994
1.2392		435
1.2394		581
1.2394		1741
1.2406		242
1.2446		1705
1.2452		735
1.2458		1478
1.2462		1889
1.2464		663
1.2488		1936
1.2504		1658
1.2508		67
1.251		879
1.2522		845
1.255		1090
1.2574		1627
1.2576		1798
1.2582		1981
1.2594		1531
1.2598		1694
1.2604		494
1.2614		1211
1.2662		466
1.2678		1142
1.2686		1829
1.269		1879
1.2712		1999
1.2724		1961
1.273		313
1.2736		1332
1.2738		1335
1.274		1649
1.2788		383
1.2808		1854
1.287		1016
1.2874		416
1.2912		1541
1.2918		1710
1.2918		1962
1.2922		165
1.2922		1884
1.293		1043
1.2938		1223
1.295		462
1.2966		1678
1.2966		1847
1.2976		1145
1.2984		1696
1.2984		1736
1.299		1835
1.3		1898
1.3006		1951
1.3012		1644
1.3014		499
1.3018		1923
1.302		453
1.3036		727
1.3036		1604
1.3038		1657
1.3076		1798
1.3108		829
1.3122		1814
1.3126		334
1.3128		1644
1.3162		1741
1.3188		1855
1.322		1657
1.325		1449
1.3412		985
1.3424		976
1.3462		1166
1.3466		502
1.3472		1706
1.3488		963
1.3496		857
1.3526		885
1.3528		1801
1.3538		66
1.3542		139
1.3542		1952
1.3548		1829
1.3562		1466
1.357		1633
1.3574		1638
1.3578		510
1.358		1430
1.3586		667
1.3592		598
1.361		1444
1.361		1697
1.3612		1603
1.3614		1222
1.3614		1232
1.3626		445
1.3626		1901
1.363		83
1.3634		1539
1.3634		1809
1.3636		1150
1.3638		1746
1.3652		1879
1.3656		1864
1.3664		1713
1.367		743
1.367		1669
1.367		1874
1.3676		1860
1.368		238
1.3682		440
1.369		1224
1.3692		1816
1.3704		1680
1.3708		966
1.3708		1194
1.371		527
1.372		1909
1.3726		1476
1.3728		1785
1.373		1692
1.373		1802
1.3736		142
1.375		1771
1.3752		1726
1.3754		1060
1.3756		1610
1.3762		1970
1.3764		1960
1.3778		1686
1.3804		1644
1.381		1993
1.382		998
1.3844		126
1.3866		753
1.388		917
1.3908		1787
1.3942		750
1.3972		1606
1.3988		1713
1.4028		1893
1.4048		1356
1.4048		1781
1.4082		1487
1.4092		1042
1.4092		1217
1.4114		1953
1.4128		292
1.4128		991
1.4136		1839
1.4144		1771
1.4174		1844
1.4184		1708
1.421		932
1.4226		1966
1.424		214
1.4258		1949
1.4268		482
1.428		1018
1.4282		1590
1.4284		1397
1.4286		1898
1.4296		90
1.4304		1675
1.433		667
1.4338		1665
1.434		986
1.434		1797
1.4342		487
1.4344		1977
1.435		1622
1.4368		1647
1.437		1924
1.4384		472
1.4384		1745
1.4386		1903
1.4392		1846
1.455		701
1.4626		1872
1.465		1060
1.4658		705
1.469		1688
1.47		961
1.471		929
1.4726		1504
1.4766		153
1.4772		1683
1.4788		452
1.48		432
1.4804		1043
1.481		387
1.4812		1762
1.4816		1472
1.4828		1305
1.483		789
1.4838		1898
1.484		1808
1.4844		1813
1.4854		44
1.4856		1699
1.4856		1713
1.4864		1766
1.4866		1626
1.4866		1814
1.4868		519
1.4868		1168
1.4872		583
1.4872		1292
1.4872		1847
1.4872		1998
1.4874		454
1.488		1541
1.4882		1754
1.4882		1833
1.4884		502
1.4884		1627
1.4894		1823
1.4898		1860
1.4898		1946
1.4902		1604
1.4904		399
1.4906		652
1.4912		1918
1.4916		1893
1.492		1178
1.4928		1653
1.493		1672
1.493		1938
1.4942		1612
1.495		715
1.495		1881
1.4954		1256
1.496		1593
1.4968		1642
1.497		203
1.4974		1962
1.4994		1073
1.5		1715
1.5006		1146
1.5006		1801
1.506		1409
1.507		1333
1.5134		1266
1.5136		664
1.5174		1654
1.519		1623
1.525		1413
1.5312		1913
1.532		751
1.5324		1201
1.5324		1646
1.5344		152
1.5348		1143
1.536		1697
1.5378		1170
1.5388		568
1.5406		309
1.5414		683
1.5416		1064
1.542		1057
1.5422		1318
1.5434		1712
1.5434		1824
1.5438		248
1.5448		1059
1.5452		787
1.5454		1286
1.5462		1711
1.5466		1340
1.5472		1860
1.5474		1687
1.5476		959
1.5482		1702
1.5486		1316
1.5488		1459
1.5488		1907
1.549		1882
1.5492		1756
1.5496		1662
1.5498		1727
1.5498		1888
1.5498		1935
1.5498		1945
1.55		584
1.55		1634
1.5504		1672
1.5504		1757
1.5512		999
1.5512		1766
1.5514		1336
1.552		1812
1.5532		55
1.5544		1671
1.5548		1548
1.5568		1693
1.5588		1171
1.5604		1783
1.5628		1774
1.5642		1935
1.5706		341
1.5742		1711
1.5786		273
1.5848		1367
1.585		107
1.5862		960
1.587		791
1.5886		1189
1.5898		1961
1.5914		1773
1.5938		553
1.595		597
1.5998		272
1.6018		1343
1.6022		1448
1.603		400
1.603		1926
1.6032		900
1.6034		546
1.6036		1977
1.6042		409
1.607		110
1.607		1797
1.6076		1983
1.6086		1805
1.6088		1646
1.609		707
1.6092		377
1.6104		1634
1.6106		763
1.6106		1976
1.6108		1710
1.6108		1751
1.6112		1842
1.6114		137
1.6116		1700
1.6118		1947
1.6132		1639
1.6136		1140
1.6146		1754
1.6162		598
1.617		1192
1.6172		1730
1.6178		1907
1.618		200
1.6188		1985
1.622		1602
1.623		991
1.6314		1477
1.6348		596
1.6408		1617
1.641		946
1.6412		1332
1.6412		1872
1.6454		40
1.6472		1735
1.6476		699
1.6478		1672
1.6496		1869
1.6508		1768
1.6512		1933
1.6512		1994
1.6516		1023
1.6516		1596
1.6532		1495
1.6538		1795
1.6542		236
1.6544		95
1.6578		1857
1.6586		1979
1.6608		1975
1.6652		213
1.6652		969
1.6658		1111
1.6738		1856
1.6756		1116
1.677		491
1.6772		1802
1.679		1111
1.6806		1790
1.681		321
1.681		852
1.6814		839
1.6836		139
1.684		1774
1.6858		49
1.6858		1720
1.686		1703
1.6862		1967
1.6864		1083
1.687		604
1.6872		1040
1.6878		1300
1.6898		1029
1.69		686
1.69		1857
1.6902		1038
1.6906		914
1.6906		1628
1.691		1812
1.6918		627
1.692		1437
1.6922		1748
1.6924		171
1.6926		355
1.6928		1936
1.6932		1961
1.6936		1585
1.6938		1796
1.694		739
1.694		1770
1.6944		1740
1.6944		1856
1.6946		1745
1.6948		648
1.695		1586
1.6954		70
1.6954		1771
1.6958		1666
1.6962		1717
1.6964		634
1.6966		1791
1.6968		1821
1.697		1715
1.6986		1809
1.7		1662
1.7004		626
1.7004		1056
1.7008		1781
1.7016		1986
1.7036		1004
1.7036		1969
1.705		1917
1.7072		1672
1.7084		1742
1.709		1222
1.709		1782
1.7092		262
1.7094		1776
1.7094		1940
1.7098		1365
1.7104		1676
1.7104		1818
1.712		574
1.7212		784
1.7296		1498
1.7328		490
1.7376		146
1.7376		1526
1.7386		57
1.7398		1978
1.74		1515
1.7426		494
1.743		1582
1.7434		559
1.744		1921
1.7452		1200
1.7454		1216
1.7456		1761
1.7458		615
1.746		1839
1.7462		913
1.7468		957
1.7474		351
1.7476		1800
1.7476		1940
1.7488		1819
1.7494		1900
1.7504		1705
1.7506		1867
1.7508		1436
1.7508		1734
1.7512		594
1.7514		1444
1.7514		1632
1.7516		1984
1.752		1093
1.7524		1834
1.7526		170
1.7526		1013
1.753		1843
1.7532		1691
1.7538		1999
1.7542		1435
1.7546		1489
1.755		1611
1.7554		1731
1.7556		50
1.7556		176
1.7556		1593
1.756		1361
1.7562		1215
1.7562		1924
1.7564		1502
1.7568		735
1.7568		928
1.757		1710
1.7576		1642
1.7582		1933
1.7584		65
1.7584		1646
1.759		1655
1.7594		141
1.7594		1632
1.7594		1738
1.7598		1191
1.76		1882
1.7602		1975
1.7608		569
1.7618		1123
1.7618		1953
1.762		1612
1.7622		627
1.763		1661
1.7636		178
1.7644		1093
1.7652		1728
1.7652		1943
1.7686		1662
1.769		1878
1.7692		1974
1.7696		1936
1.7712		1717
1.7738		1192
1.7742		719
1.7764		343
1.7766		1382
1.784		1769
1.7862		1833
1.7946		1432
1.7976		1790
1.8012		766
1.808		1943
1.8108		1131
1.811		518
1.813		1280
1.8148		1486
1.816		452
1.8192		1274
1.8198		1963
1.8202		109
1.8214		442
1.8216		1061
1.8222		1726
1.824		635
1.8244		5
1.8244		1758
1.8252		1416
1.8254		1795
1.8264		1954
1.827		1820
1.8276		1712
1.8278		1812
1.828		402
1.8284		820
1.8288		393
1.8294		1666
1.8298		1771
1.83		1713
1.8308		1622
1.8314		1875
1.833		1997
1.8336		1255
1.8348		106
1.8362		1449
1.8378		1136
1.8386		1403
1.839		614
1.84		1005
1.8422		1952
1.8426		1827
1.8428		618
1.8432		1822
1.8446		315
1.846		623
1.8488		568
1.8508		95
1.853		1945
1.8536		1888
1.8546		487
1.8546		1180
1.855		1778
1.8558		1966
1.8562		1648
1.8586		1477
1.8588		1310
1.8598		1711
1.8616		41
1.862		1255
1.8642		1831
1.8646		1393
1.8662		1773
1.869		1423
1.8702		1951
1.872		1735
1.8726		1035
1.8726		1700
1.8728		900
1.8732		729
1.874		1032
1.8744		1168
1.8762		297
1.8768		649
1.877		23
1.878		1895
1.8782		703
1.8796		84
1.8796		1137
1.8796		1878
1.8804		1673
1.8808		1645
1.8824		1856
1.8826		1636
1.8834		870
1.8836		1681
1.8836		1718
1.8838		1815
1.8846		1059
1.8878		195
1.8888		1715
1.8888		1750
1.8896		739
1.8896		1547
1.8904		1151
1.8904		1985
1.8906		1640
1.8906		1818
1.8918		1494
1.8928		1700
1.8936		1811
1.8946		1701
1.8972		565
1.8972		1432
1.8976		569
1.8984		1541
1.902		1644
1.9026		1949
1.9034		763
1.9034		1627
1.905		1163
1.9072		1946
1.9082		1675
1.9088		1937
1.9104		39
1.9154		1215
1.9154		1687
1.916		1298
1.9174		1394
1.925		1320
1.9262		484
1.929		581
1.9308		325
1.9314		1935
1.9326		1700
1.9332		1612
1.9354		1631
1.9366		1768
1.94		623
1.9412		1620
1.942		1648
1.9446		1717
1.9468		1761
1.949		1759
1.949		1816
1.9498		74
1.9538		563
1.9546		1142
1.956		1104
1.9564		1308
1.9598		1556
1.9604		1890
1.9612		1865
1.9626		1728
1.9626		1734
1.9656		1723
1.9674		1620
1.9702		1951
1.9728		13
1.9776		181
1.9776		1602
1.9792		107
1.9838		41
1.9844		1768
1.9868		945
1.9894		1926
1.9896		1231
1.991		1689
1.9912		1531
1.9918		1923
1.9928		51
1.9936		1272
1.9944		526
1.9974		1969
1.9986		208
1.9988		541
1.9988		1365
1.999		1671
1.999		1981
2.0004		1606
2.0004		1950
2.0006		864
2.0012		386
2.0012		973
2.0014		1680
2.0018		944
2.0028		1608
2.0034		1960
2.004		1861
2.0054		1582
2.0054		1776
2.0054		1888
2.006		1946
2.0064		756
2.0066		1264
2.0066		1884
2.0068		1693
2.0084		911
2.009		542
2.0092		1704
2.0112		741
2.0118		1351
2.0118		1685
2.0122		1943
2.0156		1679
2.0158		1989
2.017		1865
2.0172		489
2.019		938
2.0204		1820
2.0244		1274
2.029		494
2.0294		1983
2.0342		1611
2.0354		698
2.0364		1873
2.038		318
2.0414		587
2.0438		1859
2.0442		1345
2.045		1255
2.048		128
2.0484		332
2.0496		925
2.0516		1355
2.0536		1759
2.054		1775
2.0542		1672
2.0544		1767
2.0546		254
2.0554		869
2.0556		199
2.059		1635
2.0604		1146
2.061		1797
2.0614		1025
2.0628		1023
2.0638		1674
2.064		1631
2.064		1868
2.064		1881
2.0642		1626
2.0658		1750
2.0714		280
2.0732		1196
2.0748		1756
2.0754		277
2.0766		1715
2.0786		1827
2.081		1888
2.0878		1963
2.0896		48
2.0916		1846
2.0948		183
2.096		1150
2.0998		1743
2.1		795
2.1002		1845
2.1012		1199
2.1018		1870
2.1038		1821
2.1058		1600
2.1062		1060
2.1062		1776
2.1068		1906
2.1068		1921
2.1222		1630
2.1302		265
2.1334		919
2.1346		1692
2.1402		1236
2.1422		1390
2.1442		2
2.1444		1765
2.1452		1534
2.1454		1342
2.1456		1763
2.1478		645
2.1478		1625
2.1478		1905
2.1488		330
2.1496		1818
2.1502		1946
2.151		1038
2.1512		177
2.152		1463
2.1522		1753
2.1526		1938
2.1532		1776
2.1538		775
2.1538		1654
2.154		1682
2.1548		268
2.1554		1130
2.158		1866
2.1588		1746
2.1592		120
2.1592		369
2.1596		1799
2.1598		564
2.16		1646
2.1616		1979
2.1622		1153
2.1626		837
2.1642		645
2.1646		1624
2.166		1607
2.1664		593
2.1664		1664
2.1678		1932
2.1694		1975
2.1696		1803
2.1702		1752
2.1706		1301
2.1718		1253
2.178		688
2.1794		82
2.1802		1842
2.1838		18
2.1848		1900
2.1852		1799
2.1884		1868
2.1906		1941
2.1914		1302
2.1924		1040
2.1926		331
2.2038		190
2.2044		711
2.205		1521
2.2056		1196
2.2066		1921
2.2074		1929
2.2096		1726
2.2102		113
2.2108		1724
2.2112		1267
2.2128		1147
2.2154		1852
2.2158		414
2.2158		1890
2.2162		1966
2.2168		265
2.217		1093
2.2174		286
2.2188		1648
2.2194		1970
2.221		1843
2.2218		21
2.2222		1442
2.2224		1036
2.225		189
2.2262		1421
2.227		1628
2.2272		436
2.2296		1747
2.23		861
2.2304		641
2.2304		1891
2.2306		1836
2.2312		1623
2.2314		1662
2.2316		1834
2.2318		1600
2.232		527
2.2326		1350
2.233		1
2.2332		1753
2.234		1596
2.2348		1991
2.2352		1860
2.2368		169
2.2376		1632
2.2376		1817
2.238		409
2.238		1898
2.2386		35
2.239		1570
2.2412		257
2.244		1008
2.2444		708
2.245		194
2.2472		1735
2.249		1487
2.251		873
2.2522		382
2.2526		1803
2.253		1682
2.2534		1681
2.2546		1644
2.2564		1110
2.2568		1439
2.2604		1894
2.2616		1858
2.262		1455
2.2624		1234
2.2624		1643
2.2644		757
2.266		55
2.2666		1119
2.267		1518
2.2694		1628
2.271		1799
2.2712		1813
2.2724		1791
2.2726		1616
2.274		179
2.2768		581
2.2784		1064
2.279		1747
2.2816		1968
2.2828		1652
2.287		1627
2.2898		564
2.2902		1325
2.2908		678
2.2958		946
2.2964		843
2.2966		1259
2.2974		406
2.2974		1248
2.2974		1922
2.2974		1963
2.3008		1997
2.3012		1526
2.3018		1807
2.3018		1838
2.302		1804
2.3032		1896
2.3046		663
2.3058		1602
2.3062		1660
2.3066		1648
2.3116		1742
2.3138		455
2.3196		1868
2.323		1334
2.3238		75
2.3266		304
2.3286		1257
2.3308		1064
2.3312		1494
2.3314		1775
2.334		1621
2.335		583
2.3372		1591
2.3382		1795
2.339		1958
2.3408		1752
2.3414		1557
2.3424		1110
2.3424		1742
2.3424		1896
2.3438		514
2.346		1767
2.346		1974
2.3462		1840
2.3468		1791
2.3482		1473
2.3486		1574
2.3486		1905
2.3488		268
2.3496		158
2.3498		94
[truncated: 6,531 more rows]
