# Supplementary material for: Memory consolidation and improvement by synaptic tagging and capture in recurrent neural networks
Source: Commun Biol. 2021 Mar 3;4:275. doi: 10.1038/s42003-021-01778-y (PMC7977149; doi:10.1038/s42003-021-01778-y)
Supplement: Supplementary file 4 — Supplementary Data 2 [file 42003_2021_1778_MOESM4_ESM.zip › Figure 6a/10s-recall_CA.txt]

# Time (s)		Mean(h)/nC		StdDev(h)/nC		Mean(z)		StdDev(z)		Mean(p)		StdDev(p)
0		0.420075		1.1702778228589E-16		0		0		0		0
0.02		0.420075		1.1702778228589E-16		0		0		0		0
0.04		0.420075		1.1702778228589E-16		0		0		0		0
0.06		0.420075		1.1702778228589E-16		0		0		0		0
0.08		0.420075		1.1702778228589E-16		0		0		0		0
0.1		0.420075		1.1702778228589E-16		0		0		0		0
0.12		0.420075		1.1702778228589E-16		0		0		0		0
0.14		0.420075		1.1702778228589E-16		0		0		0		0
0.16		0.420075		1.1702778228589E-16		0		0		0		0
0.18		0.420075		1.1702778228589E-16		0		0		0		0
0.2		0.420075		1.1702778228589E-16		0		0		0		0
0.22		0.420075		1.1702778228589E-16		0		0		0		0
0.24		0.420075		1.1702778228589E-16		0		0		0		0
0.26		0.420075		1.1702778228589E-16		0		0		0		0
0.28		0.420075		1.1702778228589E-16		0		0		0		0
0.3		0.420075		1.1702778228589E-16		0		0		0		0
0.32		0.420075		1.1702778228589E-16		0		0		0		0
0.34		0.420075		1.1702778228589E-16		0		0		0		0
0.36		0.420075		1.1702778228589E-16		0		0		0		0
0.38		0.420075		1.1702778228589E-16		0		0		0		0
0.4		0.420075		1.1702778228589E-16		0		0		0		0
0.42		0.420075		1.1702778228589E-16		0		0		0		0
0.44		0.420075		1.1702778228589E-16		0		0		0		0
0.46		0.420075		1.1702778228589E-16		0		0		0		0
0.48		0.420075		1.1702778228589E-16		0		0		0		0
0.5		0.420075		1.1702778228589E-16		0		0		0		0
0.52		0.420075		1.1702778228589E-16		0		0		0		0
0.54		0.420075		1.1702778228589E-16		0		0		0		0
0.56		0.420075		1.1702778228589E-16		0		0		0		0
0.58		0.420075		1.1702778228589E-16		0		0		0		0
0.6		0.420075		1.1702778228589E-16		0		0		0		0
0.62		0.420075		1.1702778228589E-16		0		0		0		0
0.64		0.420075		1.1702778228589E-16		0		0		0		0
0.66		0.420075		1.1702778228589E-16		0		0		0		0
0.68		0.420075		1.1702778228589E-16		0		0		0		0
0.7		0.420075		1.1702778228589E-16		0		0		0		0
0.72		0.420075		1.1702778228589E-16		0		0		0		0
0.74		0.420075		1.1702778228589E-16		0		0		0		0
0.76		0.420075		1.1702778228589E-16		0		0		0		0
0.78		0.420075		1.1702778228589E-16		0		0		0		0
0.8		0.420075		1.1702778228589E-16		0		0		0		0
0.82		0.420075		1.1702778228589E-16		0		0		0		0
0.84		0.420075		1.1702778228589E-16		0		0		0		0
0.86		0.420075		1.1702778228589E-16		0		0		0		0
0.88		0.420075		1.1702778228589E-16		0		0		0		0
0.9		0.420075		1.1702778228589E-16		0		0		0		0
0.92		0.420075		1.1702778228589E-16		0		0		0		0
0.94		0.420075		1.1702778228589E-16		0		0		0		0
0.96		0.420075		1.1702778228589E-16		0		0		0		0
0.98		0.420075		1.1702778228589E-16		0		0		0		0
1		0.420075		1.1702778228589E-16		0		0		0		0
1.02		0.420075		1.1702778228589E-16		0		0		0		0
1.04		0.420075		1.1702778228589E-16		0		0		0		0
1.06		0.420075		1.1702778228589E-16		0		0		0		0
1.08		0.420075		1.1702778228589E-16		0		0		0		0
1.1		0.420075		1.1702778228589E-16		0		0		0		0
1.12		0.420075		1.1702778228589E-16		0		0		0		0
1.14		0.420075		1.1702778228589E-16		0		0		0		0
1.16		0.420075		1.1702778228589E-16		0		0		0		0
1.18		0.420075		1.1702778228589E-16		0		0		0		0
1.2		0.420075		1.1702778228589E-16		0		0		0		0
1.22		0.420075		1.1702778228589E-16		0		0		0		0
1.24		0.420075		1.1702778228589E-16		0		0		0		0
1.26		0.420075		1.1702778228589E-16		0		0		0		0
1.28		0.420075		1.1702778228589E-16		0		0		0		0
1.3		0.420075		1.1702778228589E-16		0		0		0		0
1.32		0.420075		1.1702778228589E-16		0		0		0		0
1.34		0.420075		1.1702778228589E-16		0		0		0		0
1.36		0.420075		1.1702778228589E-16		0		0		0		0
1.38		0.420075		1.1702778228589E-16		0		0		0		0
1.4		0.420075		1.1702778228589E-16		0		0		0		0
1.42		0.420075		1.1702778228589E-16		0		0		0		0
1.44		0.420075		1.1702778228589E-16		0		0		0		0
1.46		0.420075		1.1702778228589E-16		0		0		0		0
1.48		0.420075		1.1702778228589E-16		0		0		0		0
1.5		0.420075		1.1702778228589E-16		0		0		0		0
1.52		0.420075		1.1702778228589E-16		0		0		0		0
1.54		0.420075		1.1702778228589E-16		0		0		0		0
1.56		0.420075		1.1702778228589E-16		0		0		0		0
1.58		0.420075		1.1702778228589E-16		0		0		0		0
1.6		0.420075		1.1702778228589E-16		0		0		0		0
1.62		0.420075		1.1702778228589E-16		0		0		0		0
1.64		0.420075		1.1702778228589E-16		0		0		0		0
1.66		0.420075		1.1702778228589E-16		0		0		0		0
1.68		0.420075		1.1702778228589E-16		0		0		0		0
1.7		0.420075		1.1702778228589E-16		0		0		0		0
1.72		0.420075		1.1702778228589E-16		0		0		0		0
1.74		0.420075		1.1702778228589E-16		0		0		0		0
1.76		0.420075		1.1702778228589E-16		0		0		0		0
1.78		0.420075		1.1702778228589E-16		0		0		0		0
1.8		0.420075		1.1702778228589E-16		0		0		0		0
1.82		0.420075		1.1702778228589E-16		0		0		0		0
1.84		0.420075		1.1702778228589E-16		0		0		0		0
1.86		0.420075		1.1702778228589E-16		0		0		0		0
1.88		0.420075		1.1702778228589E-16		0		0		0		0
1.9		0.420075		1.1702778228589E-16		0		0		0		0
1.92		0.420075		1.1702778228589E-16		0		0		0		0
1.94		0.420075		1.1702778228589E-16		0		0		0		0
1.96		0.420075		1.1702778228589E-16		0		0		0		0
1.98		0.420075		1.1702778228589E-16		0		0		0		0
2		0.420075		1.1702778228589E-16		0		0		0		0
2.02		0.420075		1.1702778228589E-16		0		0		0		0
2.04		0.420075		1.1702778228589E-16		0		0		0		0
2.06		0.420075		1.1702778228589E-16		0		0		0		0
2.08		0.420075		1.1702778228589E-16		0		0		0		0
2.1		0.420075		1.1702778228589E-16		0		0		0		0
2.12		0.420075		1.1702778228589E-16		0		0		0		0
2.14		0.420075		1.1702778228589E-16		0		0		0		0
2.16		0.420075		1.1702778228589E-16		0		0		0		0
2.18		0.420075		1.1702778228589E-16		0		0		0		0
2.2		0.420075		1.1702778228589E-16		0		0		0		0
2.22		0.420075		1.1702778228589E-16		0		0		0		0
2.24		0.420075		1.1702778228589E-16		0		0		0		0
2.26		0.420075		1.1702778228589E-16		0		0		0		0
2.28		0.420075		1.1702778228589E-16		0		0		0		0
2.3		0.420075		1.1702778228589E-16		0		0		0		0
2.32		0.420075		1.1702778228589E-16		0		0		0		0
2.34		0.420075		1.1702778228589E-16		0		0		0		0
2.36		0.420075		1.1702778228589E-16		0		0		0		0
2.38		0.420075		1.1702778228589E-16		0		0		0		0
2.4		0.420075		1.1702778228589E-16		0		0		0		0
2.42		0.420075		1.1702778228589E-16		0		0		0		0
2.44		0.420075		1.1702778228589E-16		0		0		0		0
2.46		0.420075		1.1702778228589E-16		0		0		0		0
2.48		0.420075		1.1702778228589E-16		0		0		0		0
2.5		0.420075		1.1702778228589E-16		0		0		0		0
2.52		0.420075		1.1702778228589E-16		0		0		0		0
2.54		0.420075		1.1702778228589E-16		0		0		0		0
2.56		0.420075		1.1702778228589E-16		0		0		0		0
2.58		0.420075		1.1702778228589E-16		0		0		0		0
2.6		0.420075		1.1702778228589E-16		0		0		0		0
2.62		0.420075		1.1702778228589E-16		0		0		0		0
2.64		0.420075		1.1702778228589E-16		0		0		0		0
2.66		0.420075		1.1702778228589E-16		0		0		0		0
2.68		0.420075		1.1702778228589E-16		0		0		0		0
2.7		0.420075		1.1702778228589E-16		0		0		0		0
2.72		0.420075		1.1702778228589E-16		0		0		0		0
2.74		0.420075		1.1702778228589E-16		0		0		0		0
2.76		0.420075		1.1702778228589E-16		0		0		0		0
2.78		0.420075		1.1702778228589E-16		0		0		0		0
2.8		0.420075		1.1702778228589E-16		0		0		0		0
2.82		0.420075		1.1702778228589E-16		0		0		0		0
2.84		0.420075		1.1702778228589E-16		0		0		0		0
2.86		0.420075		1.1702778228589E-16		0		0		0		0
2.88		0.420075		1.1702778228589E-16		0		0		0		0
2.9		0.420075		1.1702778228589E-16		0		0		0		0
2.92		0.420075		1.1702778228589E-16		0		0		0		0
2.94		0.420075		1.1702778228589E-16		0		0		0		0
2.96		0.420075		1.1702778228589E-16		0		0		0		0
2.98		0.420075		1.1702778228589E-16		0		0		0		0
3		0.420075		1.1702778228589E-16		0		0		0		0
3.02		0.420075		1.1702778228589E-16		0		0		0		0
3.04		0.420075		1.1702778228589E-16		0		0		0		0
3.06		0.420075		1.1702778228589E-16		0		0		0		0
3.08		0.420075		1.1702778228589E-16		0		0		0		0
3.1		0.420075		1.1702778228589E-16		0		0		0		0
3.12		0.420075		1.1702778228589E-16		0		0		0		0
3.14		0.420075		1.1702778228589E-16		0		0		0		0
3.16		0.420075		1.1702778228589E-16		0		0		0		0
3.18		0.420075		1.1702778228589E-16		0		0		0		0
3.2		0.420075		1.1702778228589E-16		0		0		0		0
3.22		0.420075		1.1702778228589E-16		0		0		0		0
3.24		0.420075		1.1702778228589E-16		0		0		0		0
3.26		0.420075		1.1702778228589E-16		0		0		0		0
3.28		0.420075		1.1702778228589E-16		0		0		0		0
3.3		0.420075		1.1702778228589E-16		0		0		0		0
3.32		0.420075		1.1702778228589E-16		0		0		0		0
3.34		0.420075		1.1702778228589E-16		0		0		0		0
3.36		0.420075		1.1702778228589E-16		0		0		0		0
3.38		0.420075		1.1702778228589E-16		0		0		0		0
3.4		0.420075		1.1702778228589E-16		0		0		0		0
3.42		0.420075		1.1702778228589E-16		0		0		0		0
3.44		0.420075		1.1702778228589E-16		0		0		0		0
3.46		0.420075		1.1702778228589E-16		0		0		0		0
3.48		0.420075		1.1702778228589E-16		0		0		0		0
3.5		0.420075		1.1702778228589E-16		0		0		0		0
3.52		0.420075		1.1702778228589E-16		0		0		0		0
3.54		0.420075		1.1702778228589E-16		0		0		0		0
3.56		0.420075		1.1702778228589E-16		0		0		0		0
3.58		0.420075		1.1702778228589E-16		0		0		0		0
3.6		0.420075		1.1702778228589E-16		0		0		0		0
3.62		0.420075		1.1702778228589E-16		0		0		0		0
3.64		0.420075		1.1702778228589E-16		0		0		0		0
3.66		0.420075		1.1702778228589E-16		0		0		0		0
3.68		0.420075		1.1702778228589E-16		0		0		0		0
3.7		0.420075		1.1702778228589E-16		0		0		0		0
3.72		0.420075		1.1702778228589E-16		0		0		0		0
3.74		0.420075		1.1702778228589E-16		0		0		0		0
3.76		0.420075		1.1702778228589E-16		0		0		0		0
3.78		0.420075		1.1702778228589E-16		0		0		0		0
3.8		0.420075		1.1702778228589E-16		0		0		0		0
3.82		0.420075		1.1702778228589E-16		0		0		0		0
3.84		0.420075		1.1702778228589E-16		0		0		0		0
3.86		0.420075		1.1702778228589E-16		0		0		0		0
3.88		0.420075		1.1702778228589E-16		0		0		0		0
3.9		0.420075		1.1702778228589E-16		0		0		0		0
3.92		0.420075		1.1702778228589E-16		0		0		0		0
3.94		0.420075		1.1702778228589E-16		0		0		0		0
3.96		0.420075		1.1702778228589E-16		0		0		0		0
3.98		0.420075		1.1702778228589E-16		0		0		0		0
4		0.420075		1.1702778228589E-16		0		0		0		0
4.02		0.420075		1.1702778228589E-16		0		0		0		0
4.04		0.420075		1.1702778228589E-16		0		0		0		0
4.06		0.420075		1.1702778228589E-16		0		0		0		0
4.08		0.420075		1.1702778228589E-16		0		0		0		0
4.1		0.420075		1.1702778228589E-16		0		0		0		0
4.12		0.420075		1.1702778228589E-16		0		0		0		0
4.14		0.420075		1.1702778228589E-16		0		0		0		0
4.16		0.420075		1.1702778228589E-16		0		0		0		0
4.18		0.420075		1.1702778228589E-16		0		0		0		0
4.2		0.420075		1.1702778228589E-16		0		0		0		0
4.22		0.420075		1.1702778228589E-16		0		0		0		0
4.24		0.420075		1.1702778228589E-16		0		0		0		0
4.26		0.420075		1.1702778228589E-16		0		0		0		0
4.28		0.420075		1.1702778228589E-16		0		0		0		0
4.3		0.420075		1.1702778228589E-16		0		0		0		0
4.32		0.420075		1.1702778228589E-16		0		0		0		0
4.34		0.420075		1.1702778228589E-16		0		0		0		0
4.36		0.420075		1.1702778228589E-16		0		0		0		0
4.38		0.420075		1.1702778228589E-16		0		0		0		0
4.4		0.420075		1.1702778228589E-16		0		0		0		0
4.42		0.420075		1.1702778228589E-16		0		0		0		0
4.44		0.420075		1.1702778228589E-16		0		0		0		0
4.46		0.420075		1.1702778228589E-16		0		0		0		0
4.48		0.420075		1.1702778228589E-16		0		0		0		0
4.5		0.420075		1.1702778228589E-16		0		0		0		0
4.52		0.420075		1.1702778228589E-16		0		0		0		0
4.54		0.420075		1.1702778228589E-16		0		0		0		0
4.56		0.420075		1.1702778228589E-16		0		0		0		0
4.58		0.420075		1.1702778228589E-16		0		0		0		0
4.6		0.420075		1.1702778228589E-16		0		0		0		0
4.62		0.420075		1.1702778228589E-16		0		0		0		0
4.64		0.420075		1.1702778228589E-16		0		0		0		0
4.66		0.420075		1.1702778228589E-16		0		0		0		0
4.68		0.420075		1.1702778228589E-16		0		0		0		0
4.7		0.420075		1.1702778228589E-16		0		0		0		0
4.72		0.420075		1.1702778228589E-16		0		0		0		0
4.74		0.420075		1.1702778228589E-16		0		0		0		0
4.76		0.420075		1.1702778228589E-16		0		0		0		0
4.78		0.420075		1.1702778228589E-16		0		0		0		0
4.8		0.420075		1.1702778228589E-16		0		0		0		0
4.82		0.420075		1.1702778228589E-16		0		0		0		0
4.84		0.420075		1.1702778228589E-16		0		0		0		0
4.86		0.420075		1.1702778228589E-16		0		0		0		0
4.88		0.420075		1.1702778228589E-16		0		0		0		0
4.9		0.420075		1.1702778228589E-16		0		0		0		0
4.92		0.420075		1.1702778228589E-16		0		0		0		0
4.94		0.420075		1.1702778228589E-16		0		0		0		0
4.96		0.420075		1.1702778228589E-16		0		0		0		0
4.98		0.420075		1.1702778228589E-16		0		0		0		0
5		0.420075		1.1702778228589E-16		0		0		0		0
5.02		0.420075		1.1702778228589E-16		0		0		0		0
5.04		0.420075		1.1702778228589E-16		0		0		0		0
5.06		0.420075		1.1702778228589E-16		0		0		0		0
5.08		0.420075		1.1702778228589E-16		0		0		0		0
5.1		0.420075		1.1702778228589E-16		0		0		0		0
5.12		0.420075		1.1702778228589E-16		0		0		0		0
5.14		0.420075		1.1702778228589E-16		0		0		0		0
5.16		0.420075		1.1702778228589E-16		0		0		0		0
5.18		0.420075		1.1702778228589E-16		0		0		0		0
5.2		0.420075		1.1702778228589E-16		0		0		0		0
5.22		0.420075		1.1702778228589E-16		0		0		0		0
5.24		0.420075		1.1702778228589E-16		0		0		0		0
5.26		0.420075		1.1702778228589E-16		0		0		0		0
5.28		0.420075		1.1702778228589E-16		0		0		0		0
5.3		0.420075		1.1702778228589E-16		0		0		0		0
5.32		0.420075		1.1702778228589E-16		0		0		0		0
5.34		0.420075		1.1702778228589E-16		0		0		0		0
5.36		0.420075		1.1702778228589E-16		0		0		0		0
5.38		0.420075		1.1702778228589E-16		0		0		0		0
5.4		0.420075		1.1702778228589E-16		0		0		0		0
5.42		0.420075		1.1702778228589E-16		0		0		0		0
5.44		0.420075		1.1702778228589E-16		0		0		0		0
5.46		0.420075		1.1702778228589E-16		0		0		0		0
5.48		0.420075		1.1702778228589E-16		0		0		0		0
5.5		0.420075		1.1702778228589E-16		0		0		0		0
5.52		0.420075		1.1702778228589E-16		0		0		0		0
5.54		0.420075		1.1702778228589E-16		0		0		0		0
5.56		0.420075		1.1702778228589E-16		0		0		0		0
5.58		0.420075		1.1702778228589E-16		0		0		0		0
5.6		0.420075		1.1702778228589E-16		0		0		0		0
5.62		0.420075		1.1702778228589E-16		0		0		0		0
5.64		0.420075		1.1702778228589E-16		0		0		0		0
5.66		0.420075		1.1702778228589E-16		0		0		0		0
5.68		0.420075		1.1702778228589E-16		0		0		0		0
5.7		0.420075		1.1702778228589E-16		0		0		0		0
5.72		0.420075		1.1702778228589E-16		0		0		0		0
5.74		0.420075		1.1702778228589E-16		0		0		0		0
5.76		0.420075		1.1702778228589E-16		0		0		0		0
5.78		0.420075		1.1702778228589E-16		0		0		0		0
5.8		0.420075		1.1702778228589E-16		0		0		0		0
5.82		0.420075		1.1702778228589E-16		0		0		0		0
5.84		0.420075		1.1702778228589E-16		0		0		0		0
5.86		0.420075		1.1702778228589E-16		0		0		0		0
5.88		0.420075		1.1702778228589E-16		0		0		0		0
5.9		0.420075		1.1702778228589E-16		0		0		0		0
5.92		0.420075		1.1702778228589E-16		0		0		0		0
5.94		0.420075		1.1702778228589E-16		0		0		0		0
5.96		0.420075		1.1702778228589E-16		0		0		0		0
5.98		0.420075		1.1702778228589E-16		0		0		0		0
6		0.420075		1.1702778228589E-16		0		0		0		0
6.02		0.420075		1.1702778228589E-16		0		0		0		0
6.04		0.420075		1.1702778228589E-16		0		0		0		0
6.06		0.420075		1.1702778228589E-16		0		0		0		0
6.08		0.420075		1.1702778228589E-16		0		0		0		0
6.1		0.420075		1.1702778228589E-16		0		0		0		0
6.12		0.420075		1.1702778228589E-16		0		0		0		0
6.14		0.420075		1.1702778228589E-16		0		0		0		0
6.16		0.420075		1.1702778228589E-16		0		0		0		0
6.18		0.420075		1.1702778228589E-16		0		0		0		0
6.2		0.420075		1.1702778228589E-16		0		0		0		0
6.22		0.420075		1.1702778228589E-16		0		0		0		0
6.24		0.420075		1.1702778228589E-16		0		0		0		0
6.26		0.420075		1.1702778228589E-16		0		0		0		0
6.28		0.420075		1.1702778228589E-16		0		0		0		0
6.3		0.420075		1.1702778228589E-16		0		0		0		0
6.32		0.420075		1.1702778228589E-16		0		0		0		0
6.34		0.420075		1.1702778228589E-16		0		0		0		0
6.36		0.420075		1.1702778228589E-16		0		0		0		0
6.38		0.420075		1.1702778228589E-16		0		0		0		0
6.4		0.420075		1.1702778228589E-16		0		0		0		0
6.42		0.420075		1.1702778228589E-16		0		0		0		0
6.44		0.420075		1.1702778228589E-16		0		0		0		0
6.46		0.420075		1.1702778228589E-16		0		0		0		0
6.48		0.420075		1.1702778228589E-16		0		0		0		0
6.5		0.420075		1.1702778228589E-16		0		0		0		0
6.52		0.420075		1.1702778228589E-16		0		0		0		0
6.54		0.420075		1.1702778228589E-16		0		0		0		0
6.56		0.420075		1.1702778228589E-16		0		0		0		0
6.58		0.420075		1.1702778228589E-16		0		0		0		0
6.6		0.420075		1.1702778228589E-16		0		0		0		0
6.62		0.420075		1.1702778228589E-16		0		0		0		0
6.64		0.420075		1.1702778228589E-16		0		0		0		0
6.66		0.420075		1.1702778228589E-16		0		0		0		0
6.68		0.420075		1.1702778228589E-16		0		0		0		0
6.7		0.420075		1.1702778228589E-16		0		0		0		0
6.72		0.420075		1.1702778228589E-16		0		0		0		0
6.74		0.420075		1.1702778228589E-16		0		0		0		0
6.76		0.420075		1.1702778228589E-16		0		0		0		0
6.78		0.420075		1.1702778228589E-16		0		0		0		0
6.8		0.420075		1.1702778228589E-16		0		0		0		0
6.82		0.420075		1.1702778228589E-16		0		0		0		0
6.84		0.420075		1.1702778228589E-16		0		0		0		0
6.86		0.420075		1.1702778228589E-16		0		0		0		0
6.88		0.420075		1.1702778228589E-16		0		0		0		0
6.9		0.420075		1.1702778228589E-16		0		0		0		0
6.92		0.420075		1.1702778228589E-16		0		0		0		0
6.94		0.420075		1.1702778228589E-16		0		0		0		0
6.96		0.420075		1.1702778228589E-16		0		0		0		0
6.98		0.420075		1.1702778228589E-16		0		0		0		0
7		0.420075		1.1702778228589E-16		0		0		0		0
7.02		0.420075		1.1702778228589E-16		0		0		0		0
7.04		0.420075		1.1702778228589E-16		0		0		0		0
7.06		0.420075		1.1702778228589E-16		0		0		0		0
7.08		0.420075		1.1702778228589E-16		0		0		0		0
7.1		0.420075		1.1702778228589E-16		0		0		0		0
7.12		0.420075		1.1702778228589E-16		0		0		0		0
7.14		0.420075		1.1702778228589E-16		0		0		0		0
7.16		0.420075		1.1702778228589E-16		0		0		0		0
7.18		0.420075		1.1702778228589E-16		0		0		0		0
7.2		0.420075		1.1702778228589E-16		0		0		0		0
7.22		0.420075		1.1702778228589E-16		0		0		0		0
7.24		0.420075		1.1702778228589E-16		0		0		0		0
7.26		0.420075		1.1702778228589E-16		0		0		0		0
7.28		0.420075		1.1702778228589E-16		0		0		0		0
7.3		0.420075		1.1702778228589E-16		0		0		0		0
7.32		0.420075		1.1702778228589E-16		0		0		0		0
7.34		0.420075		1.1702778228589E-16		0		0		0		0
7.36		0.420075		1.1702778228589E-16		0		0		0		0
7.38		0.420075		1.1702778228589E-16		0		0		0		0
7.4		0.420075		1.1702778228589E-16		0		0		0		0
7.42		0.420075		1.1702778228589E-16		0		0		0		0
7.44		0.420075		1.1702778228589E-16		0		0		0		0
7.46		0.420075		1.1702778228589E-16		0		0		0		0
7.48		0.420075		1.1702778228589E-16		0		0		0		0
7.5		0.420075		1.1702778228589E-16		0		0		0		0
7.52		0.420075		1.1702778228589E-16		0		0		0		0
7.54		0.420075		1.1702778228589E-16		0		0		0		0
7.56		0.420075		1.1702778228589E-16		0		0		0		0
7.58		0.420075		1.1702778228589E-16		0		0		0		0
7.6		0.420075		1.1702778228589E-16		0		0		0		0
7.62		0.420075		1.1702778228589E-16		0		0		0		0
7.64		0.420075		1.1702778228589E-16		0		0		0		0
7.66		0.420075		1.1702778228589E-16		0		0		0		0
7.68		0.420075		1.1702778228589E-16		0		0		0		0
7.7		0.420075		1.1702778228589E-16		0		0		0		0
7.72		0.420075		1.1702778228589E-16		0		0		0		0
7.74		0.420075		1.1702778228589E-16		0		0		0		0
7.76		0.420075		1.1702778228589E-16		0		0		0		0
7.78		0.420075		1.1702778228589E-16		0		0		0		0
7.8		0.420075		1.1702778228589E-16		0		0		0		0
7.82		0.420075		1.1702778228589E-16		0		0		0		0
7.84		0.420075		1.1702778228589E-16		0		0		0		0
7.86		0.420075		1.1702778228589E-16		0		0		0		0
7.88		0.420075		1.1702778228589E-16		0		0		0		0
7.9		0.420075		1.1702778228589E-16		0		0		0		0
7.92		0.420075		1.1702778228589E-16		0		0		0		0
7.94		0.420075		1.1702778228589E-16		0		0		0		0
7.96		0.420075		1.1702778228589E-16		0		0		0		0
7.98		0.420075		1.1702778228589E-16		0		0		0		0
8		0.420075		1.1702778228589E-16		0		0		0		0
8.02		0.420075		1.1702778228589E-16		0		0		0		0
8.04		0.420075		1.1702778228589E-16		0		0		0		0
8.06		0.420075		1.1702778228589E-16		0		0		0		0
8.08		0.420075		1.1702778228589E-16		0		0		0		0
8.1		0.420075		1.1702778228589E-16		0		0		0		0
8.12		0.420075		1.1702778228589E-16		0		0		0		0
8.14		0.420075		1.1702778228589E-16		0		0		0		0
8.16		0.420075		1.1702778228589E-16		0		0		0		0
8.18		0.420075		1.1702778228589E-16		0		0		0		0
8.2		0.420075		1.1702778228589E-16		0		0		0		0
8.22		0.420075		1.1702778228589E-16		0		0		0		0
8.24		0.420075		1.1702778228589E-16		0		0		0		0
8.26		0.420075		1.1702778228589E-16		0		0		0		0
8.28		0.420075		1.1702778228589E-16		0		0		0		0
8.3		0.420075		1.1702778228589E-16		0		0		0		0
8.32		0.420075		1.1702778228589E-16		0		0		0		0
8.34		0.420075		1.1702778228589E-16		0		0		0		0
8.36		0.420075		1.1702778228589E-16		0		0		0		0
8.38		0.420075		1.1702778228589E-16		0		0		0		0
8.4		0.420075		1.1702778228589E-16		0		0		0		0
8.42		0.420075		1.1702778228589E-16		0		0		0		0
8.44		0.420075		1.1702778228589E-16		0		0		0		0
8.46		0.420075		1.1702778228589E-16		0		0		0		0
8.48		0.420075		1.1702778228589E-16		0		0		0		0
8.5		0.420075		1.1702778228589E-16		0		0		0		0
8.52		0.420075		1.1702778228589E-16		0		0		0		0
8.54		0.420075		1.1702778228589E-16		0		0		0		0
8.56		0.420075		1.1702778228589E-16		0		0		0		0
8.58		0.420075		1.1702778228589E-16		0		0		0		0
8.6		0.420075		1.1702778228589E-16		0		0		0		0
8.62		0.420075		1.1702778228589E-16		0		0		0		0
8.64		0.420075		1.1702778228589E-16		0		0		0		0
8.66		0.420075		1.1702778228589E-16		0		0		0		0
8.68		0.420075		1.1702778228589E-16		0		0		0		0
8.7		0.420075		1.1702778228589E-16		0		0		0		0
8.72		0.420075		1.1702778228589E-16		0		0		0		0
8.74		0.420075		1.1702778228589E-16		0		0		0		0
8.76		0.420075		1.1702778228589E-16		0		0		0		0
8.78		0.420075		1.1702778228589E-16		0		0		0		0
8.8		0.420075		1.1702778228589E-16		0		0		0		0
8.82		0.420075		1.1702778228589E-16		0		0		0		0
8.84		0.420075		1.1702778228589E-16		0		0		0		0
8.86		0.420075		1.1702778228589E-16		0		0		0		0
8.88		0.420075		1.1702778228589E-16		0		0		0		0
8.9		0.420075		1.1702778228589E-16		0		0		0		0
8.92		0.420075		1.1702778228589E-16		0		0		0		0
8.94		0.420075		1.1702778228589E-16		0		0		0		0
8.96		0.420075		1.1702778228589E-16		0		0		0		0
8.98		0.420075		1.1702778228589E-16		0		0		0		0
9		0.420075		1.1702778228589E-16		0		0		0		0
9.02		0.420075		1.1702778228589E-16		0		0		0		0
9.04		0.420075		1.1702778228589E-16		0		0		0		0
9.06		0.420075		1.1702778228589E-16		0		0		0		0
9.08		0.420075		1.1702778228589E-16		0		0		0		0
9.1		0.420075		1.1702778228589E-16		0		0		0		0
9.12		0.420075		1.1702778228589E-16		0		0		0		0
9.14		0.420075		1.1702778228589E-16		0		0		0		0
9.16		0.420075		1.1702778228589E-16		0		0		0		0
9.18		0.420075		1.1702778228589E-16		0		0		0		0
9.2		0.420075		1.1702778228589E-16		0		0		0		0
9.22		0.420075		1.1702778228589E-16		0		0		0		0
9.24		0.420075		1.1702778228589E-16		0		0		0		0
9.26		0.420075		1.1702778228589E-16		0		0		0		0
9.28		0.420075		1.1702778228589E-16		0		0		0		0
9.3		0.420075		1.1702778228589E-16		0		0		0		0
9.32		0.420075		1.1702778228589E-16		0		0		0		0
9.34		0.420075		1.1702778228589E-16		0		0		0		0
9.36		0.420075		1.1702778228589E-16		0		0		0		0
9.38		0.420075		1.1702778228589E-16		0		0		0		0
9.4		0.420075		1.1702778228589E-16		0		0		0		0
9.42		0.420075		1.1702778228589E-16		0		0		0		0
9.44		0.420075		1.1702778228589E-16		0		0		0		0
9.46		0.420075		1.1702778228589E-16		0		0		0		0
9.48		0.420075		1.1702778228589E-16		0		0		0		0
9.5		0.420075		1.1702778228589E-16		0		0		0		0
9.52		0.420075		1.1702778228589E-16		0		0		0		0
9.54		0.420075		1.1702778228589E-16		0		0		0		0
9.56		0.420075		1.1702778228589E-16		0		0		0		0
9.58		0.420075		1.1702778228589E-16		0		0		0		0
9.6		0.420075		1.1702778228589E-16		0		0		0		0
9.62		0.420075		1.1702778228589E-16		0		0		0		0
9.64		0.420075		1.1702778228589E-16		0		0		0		0
9.66		0.420075		1.1702778228589E-16		0		0		0		0
9.68		0.420075		1.1702778228589E-16		0		0		0		0
9.7		0.420075		1.1702778228589E-16		0		0		0		0
9.72		0.420075		1.1702778228589E-16		0		0		0		0
9.74		0.420075		1.1702778228589E-16		0		0		0		0
9.76		0.420075		1.1702778228589E-16		0		0		0		0
9.78		0.420075		1.1702778228589E-16		0		0		0		0
9.8		0.420075		1.1702778228589E-16		0		0		0		0
9.82		0.420075		1.1702778228589E-16		0		0		0		0
9.84		0.420075		1.1702778228589E-16		0		0		0		0
9.86		0.420075		1.1702778228589E-16		0		0		0		0
9.88		0.420075		1.1702778228589E-16		0		0		0		0
9.9		0.420075		1.1702778228589E-16		0		0		0		0
9.92		0.420075		1.1702778228589E-16		0		0		0		0
9.94		0.420075		1.1702778228589E-16		0		0		0		0
9.96		0.420075		1.1702778228589E-16		0		0		0		0
9.98		0.420075		1.1702778228589E-16		0		0		0		0
10		0.420075		1.1702778228589E-16		0		0		0		0
10.02		0.4195751		1.05667192427703E-05		0		0		0		0
10.04		0.4388955		3.97163554331149E-05		0		0		4.374658E-06		8.13569883633572E-09
10.06		0.4610599		4.4652858562227E-05		0		0		9.930173E-06		8.1386827353491E-09
10.08		0.4820188		4.99105867193177E-05		0		0		1.548566E-05		8.13936934493881E-09
10.1		0.5018412		7.00647319745506E-05		4.128491E-12		2.02534621152917E-13		2.104111E-05		8.13435102922608E-09
10.12		0.520566		8.52356211399386E-05		1.178454E-10		5.3287255094962E-13		2.659655E-05		8.14674440770321E-09
10.14		0.5382379		9.13922559325678E-05		2.812482E-10		5.38834091142887E-13		3.215194E-05		8.1596840897452E-09
10.16		0.5549563		0.0001080514795		4.75514E-10		5.48342350483084E-13		3.770728E-05		8.12865985948033E-09
10.18		0.5707439		0.000118107719195		7.00643E-10		5.61582288419688E-13		4.326263E-05		8.14889903947458E-09
10.2		0.5791305		0.00010655123963		9.566344E-10		5.78168218504687E-13		4.881793E-05		8.14889903947543E-09
10.22		0.5739075		0.000102136346779		1.243489E-09		5.98636413489457E-13		5.437318E-05		8.12865985947947E-09
10.24		0.5691905		0.000106631504621		1.561206E-09		6.20146935993602E-13		5.992844E-05		8.1596840897452E-09
10.26		0.5691255		0.000115720208549		1.909788E-09		6.44201486769085E-13		6.548365E-05		8.14674440770302E-09
10.28		0.5691057		0.000125259774513		2.289228E-09		6.74451217245862E-13		7.103881E-05		8.13435102922528E-09
10.3		0.5691052		0.000125122872942		2.699531E-09		7.01703482802957E-13		7.659395E-05		8.14674440770302E-09
10.32		0.5691048		0.000125231164031		3.140696E-09		7.32821033176988E-13		8.214907E-05		8.11679329128082E-09
10.34		0.5691043		0.000125020931581		3.612723E-09		7.66290487420425E-13		8.770415E-05		8.1467444077038E-09
10.36		0.569104		0.000125120386473		4.115611E-09		8.0070038785497E-13		9.32592E-05		8.13060063382036E-09
10.38		0.5691034		0.000124893020889		4.64936E-09		8.3377321723465E-13		9.881424E-05		8.15968408974507E-09
10.4		0.5691031		0.000125138545443		5.213971E-09		8.71925710392944E-13		0.0001043693		8.08359106118361E-09
10.42		0.5691026		0.000125192474037		5.809443E-09		9.08112205499812E-13		0.0001099243		8.08359106118413E-09
10.44		0.5691022		0.000125122872942		6.435776E-09		9.47853715858441E-13		0.0001154791		7.93655396811925E-09
10.46		0.5691017		0.000125259774513		7.09297E-09		9.85382046608325E-13		0.000121034		8.16496580927838E-09
10.48		0.5691013		0.000125020931581		7.781023E-09		1.02482573044279E-12		0.0001265888		8.36394378003164E-09
10.5		0.5691009		0.000125253032787		8.499937E-09		1.06504094861313E-12		0.0001321436		8.20839678486168E-09
10.52		0.5683813		0.000133544873856		9.24971E-09		1.10546119083602E-12		0.0001376985		8.1000685868119E-09
10.54		0.5804746		0.000143266806266		1.003035E-08		1.14528016950722E-12		0.0001432534		8.09938269252647E-09
10.56		0.5948505		0.000153003449489		1.084183E-08		1.17099198213406E-12		0.0001488081		7.93655396812181E-09
10.58		0.6084186		0.000130658333068		1.168418E-08		1.23360357399688E-12		0.0001543626		8.20839678485962E-09
10.6		0.6212437		0.00012879531565		1.255742E-08		1.26649121591895E-12		0.0001599175		8.10006858681506E-09
10.62		0.63337		0.000132408458944		1.346147E-08		1.32501572317691E-12		0.0001654721		7.93655396812181E-09
10.64		0.6448393		0.000145580103952		1.439643E-08		1.34499070628755E-12		0.0001710266		8.20839678486168E-09
10.66		0.6556073		0.000149439731442		1.53622E-08		1.38644228953919E-12		0.0001765814		8.09938269252327E-09
10.68		0.6658289		0.000153376406993		1.635885E-08		1.4346892811104E-12		0.0001821358		8.36394378003164E-09
10.7		0.6704942		0.00014098605132		1.738635E-08		1.49238809370191E-12		0.0001876905		8.10006858681339E-09
10.72		0.6644189		0.000123310313167		1.844472E-08		1.53391293393345E-12		0.0001932448		8.3639437800379E-09
10.74		0.658915		0.000117211110584		1.953393E-08		1.57130518996147E-12		0.0001987994		8.09938269252484E-09
10.76		0.6587599		0.000132786754694		2.065401E-08		1.60447291449031E-12		0.0002043537		8.24688493379236E-09
10.78		0.6587439		0.000133895025217		2.180497E-08		1.66202687503335E-12		0.0002099083		8.08359106118749E-09
10.8		0.6587433		0.000133746069516		2.298676E-08		1.68007936320461E-12		0.0002154625		8.10006858681506E-09
10.82		0.6587426		0.000133885689219		2.419941E-08		1.73490313530387E-12		0.0002210168		8.36394378003164E-09
10.84		0.6587419		0.000133895025217		2.544296E-08		1.7902203464626E-12		0.0002265713		8.08359106117974E-09
10.86		0.6587412		0.000133691020225		2.671731E-08		1.85139586978702E-12		0.0002321255		8.10006858681339E-09
10.88		0.6587405		0.000133996890511		2.802253E-08		1.86192851038325E-12		0.0002376796		8.20839678487026E-09
10.9		0.6587397		0.000133935349246		2.935863E-08		1.91836156944209E-12		0.0002432339		8.29256695280038E-09
10.92		0.658739		0.000133874734153		3.072554E-08		1.95686824628878E-12		0.0002487881		7.93655396811042E-09
10.94		0.6587383		0.000133746069517		3.212335E-08		2.0244340773E-12		0.0002543424		8.09938269253146E-09
10.96		0.6587377		0.000133935349247		3.355202E-08		2.04656894446565E-12		0.0002598965		8.10006858682009E-09
10.98		0.6587369		0.000133895025217		3.501151E-08		2.09414527778016E-12		0.0002654505		8.10006858682009E-09
11		0.6587363		0.000133746069516		3.650188E-08		2.13635203091642E-12		0.0002710046		8.20839678486938E-09
11.02		0.6579022		0.000140747843875		3.80231E-08		2.18428732338758E-12		0.0002765586		8.20839678486146E-09
11.04		0.6656619		0.000127836223348		3.957518E-08		2.21950945531182E-12		0.0002821126		8.20839678485221E-09
11.06		0.6753107		0.000131212338512		4.115812E-08		2.2729325159854E-12		0.0002876666		8.20839678485926E-09
11.08		0.6844388		0.000120666482504		4.27719E-08		2.30843862575731E-12		0.0002932205		8.10006858682009E-09
11.1		0.6930531		0.000104220332842		4.441652E-08		2.38458009348014E-12		0.0002987745		8.10006858682009E-09
11.12		0.7011712		0.000117140751046		4.609202E-08		2.41559746462745E-12		0.0003043284		8.09938269253175E-09
11.14		0.7088684		0.000101547142856		4.779839E-08		2.45784458418377E-12		0.0003098823		8.08359106118633E-09
11.16		0.7161186		9.76287753573556E-05		4.953559E-08		2.51371791929367E-12		0.0003154361		7.93655396812075E-09
11.18		0.7229691		0.000106376114696		5.130367E-08		2.55258039377065E-12		0.0003209897		8.24688493379116E-09
11.2		0.7254325		0.000103096772231		5.310257E-08		2.60557095470533E-12		0.0003265435		8.10006858680373E-09
11.22		0.7188839		8.7225697029167E-05		5.493236E-08		2.62560046042435E-12		0.0003320974		8.09938269251792E-09
11.24		0.7128929		9.79823680283621E-05		5.679297E-08		2.69363447161374E-12		0.000337651		8.16496580927156E-09
11.26		0.7127382		0.000129706334978		5.868444E-08		2.73585249764812E-12		0.0003432046		8.20839678485221E-09
11.28		0.7127238		0.000131695608633		6.060676E-08		2.77536784348721E-12		0.0003487584		8.09938269253146E-09
11.3		0.7127217		0.000128683979837		6.255996E-08		2.83203892000962E-12		0.0003543118		8.36394378002328E-09
11.32		0.7127208		0.000128909787578		6.4544E-08		2.85384730573442E-12		0.0003598655		8.10006858682046E-09
11.34		0.7127199		0.000128906038131		6.65589E-08		2.91051732705821E-12		0.000365419		8.16496580927082E-09
11.36		0.7127189		0.000128906038131		6.860465E-08		2.96469972247573E-12		0.0003709725		8.10006858682009E-09
11.38		0.7127182		0.000128773530752		7.068124E-08		3.02037525262435E-12		0.000376526		8.16496580927082E-09
11.4		0.7127173		0.000128878107787		7.278869E-08		3.0431891166998E-12		0.0003820795		8.10006858682009E-09
11.42		0.7127165		0.000128792037366		7.4927E-08		3.10232887431974E-12		0.0003876328		8.36394378002328E-09
11.44		0.7127157		0.000128683979837		7.709615E-08		3.1440419844509E-12		0.0003931863		8.08359106118812E-09
11.46		0.7127148		0.000128909787578		7.929615E-08		3.19000174155352E-12		0.0003987396		8.20839678485221E-09
11.48		0.7127139		0.000128906038131		8.152701E-08		3.24669062277271E-12		0.0004042929		8.29256695278847E-09
11.5		0.712713		0.000128739185091		8.37887E-08		3.28430611646791E-12		0.0004098463		8.0835910611753E-09
11.52		0.7127122		0.000128773530752		8.608128E-08		3.32091018313561E-12		0.0004153995		8.1000685868067E-09
11.54		0.7127114		0.000128850645667		8.84047E-08		3.39673045409596E-12		0.0004209526		8.20839678486146E-09
11.56		0.7127105		0.000128792037366		9.075897E-08		3.42573593066877E-12		0.0004265059		8.29256695280256E-09
11.58		0.7127097		0.000128683979837		9.314407E-08		3.45416013268384E-12		0.0004320591		7.93655396812075E-09
11.6		0.7127088		0.000128909787578		9.556004E-08		3.49641085813724E-12		0.0004376123		8.08359106118633E-09
11.62		0.7127078		0.000128909787578		9.800685E-08		3.56440738412504E-12		0.0004431654		8.09938269253175E-09
11.64		0.7127071		0.000128726626789		1.004845E-07		3.53553390593675E-12		0.0004487185		8.10006858682009E-09
11.66		0.7127063		0.000128878107787		1.029931E-07		3.78447119453086E-12		0.0004542715		8.10006858682009E-09
11.68		0.7127054		0.000128850645667		1.055324E-07		3.74759181934728E-12		0.0004598245		8.10006858681376E-09
11.7		0.7127047		0.000128683979837		1.081026E-07		3.62705880232862E-12		0.0004653775		8.1000685868067E-09
11.72		0.7127037		0.000128683979837		1.107037E-07		3.74314187696732E-12		0.0004709305		8.10006858681005E-09
11.74		0.7127028		0.000128909787578		1.133356E-07		3.94968353162914E-12		0.0004764834		8.09938269252982E-09
11.76		0.712702		0.000128739185091		1.159985E-07		3.83695481107315E-12		0.0004820363		8.08359106118835E-09
11.78		0.7127012		0.000128773530752		1.18692E-07		3.94405318873755E-12		0.0004875891		7.93655396812287E-09
11.8		0.7127003		0.000128878107787		1.214166E-07		3.94968353163078E-12		0.0004931419		8.29256695281542E-09
11.82		0.7126995		0.000128792037366		1.241718E-07		4.04969134626791E-12		0.0004986946		8.20839678485984E-09
11.84		0.7126987		0.000128683979837		1.269579E-07		4.14862761778747E-12		0.0005042475		8.10006858683124E-09
11.86		0.7126978		0.000128909787578		1.297749E-07		4.14862761779144E-12		0.0005098003		8.08359106118984E-09
11.88		0.7126968		0.000128909787578		1.326229E-07		4.14862761779144E-12		0.0005153529		8.2925669527958E-09
11.9		0.712696		0.000128739185091		1.355015E-07		4.11636301173749E-12		0.0005209056		8.20839678488244E-09
11.92		0.7126952		0.000128773530752		1.38411E-07		4.2426406871241E-12		0.0005264584		8.0993826925203E-09
11.94		0.7126944		0.000128850645667		1.413514E-07		4.32563418600713E-12		0.0005320108		8.36394378001565E-09
11.96		0.7126935		0.000128792037366		1.443227E-07		4.52278183815021E-12		0.0005375635		8.10006858682752E-09
11.98		0.7126927		0.000128683979837		1.473247E-07		4.52278183816133E-12		0.0005431161		7.93655396811126E-09
12		0.7126918		0.000128909787578		1.503577E-07		4.52278183816133E-12		0.0005486685		8.10006858683124E-09
12.02		0.7126908		0.000128909787578		1.534216E-07		4.50185147096846E-12		0.0005542211		7.93655396812446E-09
12.04		0.71269		0.000128730554087		1.565162E-07		4.36653943835504E-12		0.0005597735		8.10006858680893E-09
12.06		0.7126892		0.000128773530752		1.596417E-07		4.52278183815131E-12		0.0005653259		8.29256695281992E-09
12.08		0.7126884		0.000128850645667		1.627979E-07		4.72463990397923E-12		0.0005708784		8.0993826925316E-09
12.1		0.7126876		0.000128671157089		1.659851E-07		4.74809903481256E-12		0.0005764306		8.20839678485984E-09
12.12		0.7126867		0.000128683979837		1.692031E-07		4.74809903481603E-12		0.0005819831		7.93655396813464E-09
12.14		0.7126858		0.000128909787578		1.72452E-07		4.73755680117816E-12		0.0005875354		8.0993826925316E-09
12.16		0.7126849		0.000128743025701		1.757319E-07		4.72463990397923E-12		0.0005930876		8.20839678485984E-09
12.18		0.7126841		0.000128777542901		1.790423E-07		4.92273636642605E-12		0.0005986398		8.36394378005396E-09
12.2		0.7126833		0.000128878107787		1.823838E-07		4.93963561409699E-12		0.0006041921		7.93655396812446E-09
12.22		0.7126825		0.000128792037366		1.85756E-07		4.73755680117816E-12		0.0006097444		8.09938269252089E-09
12.24		0.7126817		0.000128683979837		1.891592E-07		4.84882574559701E-12		0.0006152965		8.10006858683124E-09
12.26		0.7126808		0.000128909787578		1.92593E-07		5.05525029603195E-12		0.0006208485		8.10006858682752E-09
12.28		0.7126798		0.000128909787578		1.960578E-07		4.9396356140871E-12		0.0006264006		8.20839678485984E-09
12.3		0.7126789		0.000128743025701		1.995536E-07		5.1467357508262E-12		0.0006319526		8.20839678484399E-09
12.32		0.7126782		0.000128773530752		2.0308E-07		5.05525029603021E-12		0.0006375046		8.20839678488244E-09
12.34		0.7126774		0.000128850645667		2.066374E-07		5.33749837367221E-12		0.0006430566		8.20839678486043E-09
12.36		0.7126765		0.000128792037366		2.102255E-07		5.35931173026737E-12		0.0006486086		8.20839678485984E-09
12.38		0.7126757		0.000128683979837		2.138445E-07		5.35931173026737E-12		0.0006541606		8.20839678488244E-09
12.4		0.7126748		0.000128909787578		2.174945E-07		5.35931173027725E-12		0.0006597125		8.10006858682752E-09
12.42		0.7126738		0.000128909787578		2.211752E-07		5.49343041985042E-12		0.0006652645		8.10006858680893E-09
12.44		0.712673		0.000128730554087		2.248865E-07		5.35931173026737E-12		0.0006708163		8.08359106116077E-09
12.46		0.7126722		0.000128773530752		2.286291E-07		5.70477382939221E-12		0.0006763681		7.93655396813464E-09
12.48		0.7126714		0.000128850645667		2.324023E-07		5.49848463972507E-12		0.0006819197		8.24688493380029E-09
12.5		0.7126706		0.000128671157089		2.362064E-07		5.52167446422256E-12		0.0006874716		8.20839678485984E-09
12.52		0.7126696		0.0001286374751		2.400412E-07		5.71158666415804E-12		0.0006930234		8.09938269250424E-09
12.54		0.7126687		0.000128863450555		2.439071E-07		5.70477382939247E-12		0.000698575		8.16496580929517E-09
12.56		0.7126677		0.000128863450555		2.478036E-07		5.73875712444252E-12		0.0007041266		8.20839678487892E-09
12.58		0.7126668		0.000128851163061		2.517312E-07		5.7115866641671E-12		0.0007096784		8.0993826925203E-09
12.6		0.7126661		0.000128785307996		2.556893E-07		5.73585215987517E-12		0.0007152298		8.36394378003063E-09
12.62		0.7126654		0.000128745399055		2.596785E-07		5.94885609918671E-12		0.0007207815		8.10006858683124E-09
12.64		0.7126646		0.0001286374751		2.636985E-07		5.94885609918671E-12		0.000726333		8.16496580929074E-09
12.66		0.7126637		0.000128863450555		2.677493E-07		5.73585215987712E-12		0.0007318845		8.10006858682083E-09
12.68		0.7126627		0.000128863450555		2.718309E-07		6.08184913402111E-12		0.0007374359		8.2925669527958E-09
12.7		0.7126617		0.000128863450555		2.759435E-07		5.9488560991877E-12		0.0007429875		8.10006858679257E-09
12.72		0.7126609		0.000128847411909		2.800868E-07		6.12463150818597E-12		0.0007485387		8.24688493380511E-09
12.74		0.7126603		0.000128803942314		2.842609E-07		6.08184913400912E-12		0.0007540903		8.0835910611949E-09
12.76		0.7126594		0.000128745399055		2.884659E-07		6.0818491340096E-12		0.0007596415		8.10006858682083E-09
12.78		0.7126586		0.0001286374751		2.927018E-07		6.12463150818617E-12		0.0007651928		8.36394378003063E-09
12.8		0.7126577		0.000128863450555		2.969685E-07		6.48502548612306E-12		0.0007707441		7.93655396811126E-09
12.82		0.7126567		0.000128863450555		3.012661E-07		6.20841722538936E-12		0.0007762955		8.1000685868067E-09
12.84		0.7126558		0.000128851163061		3.055945E-07		6.48502548611172E-12		0.0007818466		8.20839678488244E-09
12.86		0.712655		0.000128680482851		3.099536E-07		6.50128192486882E-12		0.0007873977		8.24688493380029E-09
12.88		0.7126543		0.000128803942314		3.143436E-07		6.50128192486629E-12		0.0007929491		7.93655396811111E-09
12.9		0.7126535		0.000128624561332		3.187646E-07		6.50128192486864E-12		0.0007985001		7.93655396811126E-09
12.92		0.7126526		0.0001286374751		3.232165E-07		6.48502548611218E-12		0.0008040514		8.09938269250424E-09
12.94		0.7126517		0.000128863450555		3.276989E-07		6.72392081386265E-12		0.0008096024		8.09938269250424E-09
12.96		0.7126507		0.000128863450555		3.322124E-07		6.70323305080273E-12		0.0008151535		8.10006858683124E-09
12.98		0.7126498		0.000128851163061		3.367567E-07		6.61731734835984E-12		0.0008207045		8.10006858682752E-09
13		0.7126491		0.000128785307996		3.413317E-07		6.61731734835024E-12		0.0008262555		8.10006858681265E-09
13.02		0.7126484		0.000128745399055		3.459377E-07		6.61731734835984E-12		0.0008318064		8.0993826925203E-09
13.04		0.7126476		0.0001286374751		3.505745E-07		6.81909084848837E-12		0.0008373573		8.08359106117732E-09
13.06		0.7126466		0.0001286374751		3.552421E-07		6.8386158443523E-12		0.0008429081		7.93655396811126E-09
13.08		0.7126457		0.000128863450555		3.599406E-07		6.83455273672746E-12		0.0008484589		8.2925669527958E-09
13.1		0.7126447		0.000128863450555		3.646698E-07		7.02060459568519E-12		0.0008540097		8.24688493376655E-09
13.12		0.7126439		0.000128847411909		3.694299E-07		7.03088424975167E-12		0.0008595606		8.20839678488244E-09
13.14		0.7126433		0.000128803942314		3.742209E-07		7.0308842497489E-12		0.0008651115		8.10006858683124E-09
13.16		0.7126425		0.000128624561332		3.790427E-07		7.18099343174774E-12		0.0008706621		7.93655396813023E-09
13.18		0.7126416		0.0001286374751		3.838953E-07		7.19644974198878E-12		0.0008762127		8.24688493380029E-09
13.2		0.7126407		0.000128863450555		3.887787E-07		7.18099343174488E-12		0.0008817635		8.10006858682083E-09
13.22		0.7126397		0.000128863450555		3.936932E-07		7.23878442834845E-12		0.0008873141		7.93655396811111E-09
13.24		0.7126388		0.000128851163061		3.986383E-07		7.19644974197178E-12		0.0008928646		8.20839678485984E-09
13.26		0.712638		0.000128680482851		4.036143E-07		7.19644974198878E-12		0.0008984154		8.09938269252089E-09
13.28		0.7126374		0.000128745399055		4.086211E-07		7.40045043674686E-12		0.0009039658		8.36394378003063E-09
13.3		0.7126365		0.000128624561332		4.136587E-07		7.46919600016893E-12		0.0009095165		8.10006858679257E-09
13.32		0.7126356		0.0001286374751		4.187272E-07		7.36055553459988E-12		0.0009150668		8.36394378001565E-09
13.34		0.7126347		0.000128863450555		4.238266E-07		7.39669595908414E-12		0.0009206174		8.09938269254261E-09
13.36		0.7126337		0.000128863450555		4.289568E-07		7.58360805363262E-12		0.0009261676		8.20839678488244E-09
13.38		0.7126328		0.000128851163061		4.341178E-07		7.58360805363262E-12		0.0009317181		7.93655396813464E-09
13.4		0.7126321		0.000128785307996		4.393097E-07		7.51369120709213E-12		0.0009372685		8.10006858683124E-09
13.42		0.7126314		0.000128745399055		4.445323E-07		7.81807023646472E-12		0.0009428187		8.24688493380029E-09
13.44		0.7126306		0.0001286374751		4.497859E-07		7.5931255458782E-12		0.0009483691		7.93655396813023E-09
13.46		0.7126296		0.0001286374751		4.550702E-07		7.80028489507456E-12		0.0009539195		8.10006858682752E-09
13.48		0.7126287		0.000128863450555		4.603853E-07		7.81807023646472E-12		0.0009594696		8.20839678487892E-09
13.5		0.7126277		0.000128863450555		4.657314E-07		7.933053216331E-12		0.0009650198		8.3639437800361E-09
13.52		0.7126269		0.000128847411909		4.711082E-07		7.80028489508723E-12		0.0009705701		7.93655396812447E-09
13.54		0.7126262		0.000128699305014		4.765158E-07		7.99722173979215E-12		0.0009761203		8.08359106118984E-09
13.56		0.7126254		0.000128519950894		4.819544E-07		7.93305321633886E-12		0.0009816704		8.09938269251078E-09
13.58		0.7126245		0.000128532961618		4.874237E-07		7.97287066662321E-12		0.0009872205		8.10006858679926E-09
13.6		0.7126237		0.000128863450555		4.92924E-07		8.1785627642611E-12		0.0009927705		8.10006858679926E-09
13.62		0.7126227		0.000128863450555		4.98455E-07		8.1785627642611E-12		0.0009983205		8.10006858679926E-09
13.64		0.7126218		0.000128851163061		5.040169E-07		8.08908729915615E-12		0.001003871		9.94428926010936E-09
13.66		0.712621		0.000128680482851		5.096095E-07		8.18195847242249E-12		0.001009421		9.94428926010936E-09
13.68		0.7126203		0.000128640800509		5.152331E-07		8.29256695279473E-12		0.00101497		1.05409255338777E-08
13.7		0.7126194		0.000128519950894		5.208873E-07		8.38053299815339E-12		0.00102052		1.05409255338777E-08
13.72		0.7126185		0.000128532961618		5.265724E-07		8.34266144583625E-12		0.00102607		1.05409255338777E-08
13.74		0.7126177		0.000128863450555		5.322885E-07		8.43603382321242E-12		0.00103162		1.05409255338777E-08
13.76		0.7126167		0.000128863450555		5.380353E-07		8.38053299817838E-12		0.00103717		1.05409255338777E-08
13.78		0.7126158		0.000128851163061		5.438131E-07		8.53033801595979E-12		0.001042718		9.18936583471944E-09
13.8		0.712615		0.000128680482851		5.496217E-07		8.64163050456497E-12		0.001048268		9.18936583471944E-09
13.82		0.7126143		0.000128640800509		5.554609E-07		8.67243397849924E-12		0.001053818		9.18936583471944E-09
13.84		0.7126135		0.000128532961618		5.613312E-07		8.59974159818311E-12		0.001059368		9.18936583471944E-09
13.86		0.7126126		0.0001286374751		5.672321E-07		8.76165889922566E-12		0.001064918		9.18936583471944E-09
13.88		0.7126117		0.000128863450555		5.731639E-07		8.67243397848093E-12		0.001070468		9.18936583471944E-09
13.9		0.7126107		0.000128863450555		5.791266E-07		8.9218832092829E-12		0.001076018		9.18936583471944E-09
13.92		0.7126099		0.000128847411909		5.851201E-07		8.76165889924419E-12		0.001081568		9.18936583471944E-09
13.94		0.7126092		0.000128699305014		5.911445E-07		8.89756521001718E-12		0.001087117		8.23272602348651E-09
13.96		0.7126084		0.000128519950894		5.971996E-07		8.92188320926628E-12		0.001092666		6.99205898781462E-09
13.98		0.7126075		0.000128532961618		6.032856E-07		8.92188320928158E-12		0.001098216		6.99205898781462E-09
14		0.7126067		0.000128863450555		6.094024E-07		9.0578388396342E-12		0.001103766		6.99205898781462E-09
14.02		0.7126057		0.000128863450555		6.155502E-07		9.18694726228012E-12		0.001109315		7.07106781187459E-09
14.04		0.7126048		0.000128851163061		6.217285E-07		9.0829510622848E-12		0.001114864		8.4327404271456E-09
14.06		0.712604		0.000128680482851		6.279379E-07		8.96226657840318E-12		0.001120413		8.23272602351284E-09
14.08		0.7126033		0.000128640800509		6.341782E-07		9.18694726229471E-12		0.001125963		8.23272602351284E-09
14.1		0.7126024		0.000128519950894		6.404492E-07		9.18694726227243E-12		0.001131512		7.88810637749262E-09
14.12		0.7126015		0.000128532961618		6.467507E-07		9.34582497398394E-12		0.001137061		9.94428926013601E-09
14.14		0.7126007		0.000128863450555		6.530833E-07		9.27421754709974E-12		0.00114261		1.05409255339234E-08
14.16		0.7125997		0.000128863450555		6.59447E-07		9.56846672958622E-12		0.001148158		9.18936583476139E-09
14.18		0.7125988		0.000128851163061		6.658412E-07		9.4375137968772E-12		0.001153708		9.18936583476139E-09
14.2		0.712598		0.000128680482851		6.722662E-07		9.4375137968949E-12		0.001159258		9.18936583476139E-09
14.22		0.7125973		0.000128640800509		6.787221E-07		9.6545901575978E-12		0.001164807		8.23272602352748E-09
14.24		0.7125965		0.000128532961618		6.852091E-07		9.65459015760182E-12		0.001170356		6.99205898785597E-09
14.26		0.7125956		0.0001286374751		6.917268E-07		9.58934593993155E-12		0.001175906		6.99205898785597E-09
14.28		0.7125947		0.000128863450555		6.982751E-07		9.65459015758257E-12		0.001181454		8.43274042716845E-09
14.3		0.7125937		0.000128863450555		7.048541E-07		9.65459015759511E-12		0.001187003		8.23272602353918E-09
14.32		0.712593		0.000128680482851		7.114642E-07		9.77297862022294E-12		0.001192552		7.88810637751705E-09
14.34		0.7125922		0.000128699305014		7.181051E-07		9.65459015760182E-12		0.001198101		9.9442892601457E-09
14.36		0.7125914		0.000128519950894		7.247771E-07		9.6545901575978E-12		0.00120365		1.05409255339234E-08
14.38		0.7125905		0.000128532961618		7.314796E-07		9.96884034269363E-12		0.001209198		9.18936583473517E-09
14.4		0.7125896		0.0001286374751		7.38213E-07		9.87702159335973E-12		0.001214748		9.18936583473517E-09
14.42		0.7125886		0.0001286374751		7.449771E-07		9.99388702044418E-12		0.001220296		6.99205898775949E-09
14.44		0.7125878		0.000128851163061		7.517721E-07		9.99388702047301E-12		0.001225846		6.99205898775949E-09
14.46		0.712587		0.000128680482851		7.58598E-07		1.01543641411611E-11		0.001231393		8.23272602343675E-09
14.48		0.7125863		0.000128640800509		7.654548E-07		1.00752722598921E-11		0.001236943		8.23272602343675E-09
14.5		0.7125854		0.000128519950894		7.723423E-07		1.01549112365526E-11		0.001242491		9.94428926005847E-09
14.52		0.7125845		0.000128532961618		7.792606E-07		1.02761860629337E-11		0.001248038		9.18936583467224E-09
14.54		0.7125836		0.0001286374751		7.862098E-07		1.04115320678578E-11		0.001253588		9.18936583467224E-09
14.56		0.7125826		0.0001286374751		7.931898E-07		1.0411532067861E-11		0.001259137		8.23272602343675E-09
14.58		0.7125818		0.000128851163061		8.002007E-07		1.02961697301057E-11		0.001264686		6.99205898775949E-09
14.6		0.712581		0.000128680482851		8.072424E-07		1.04264620610884E-11		0.001270234		8.4327404270656E-09
14.62		0.7125802		0.000128594798582		8.143148E-07		1.04115320678495E-11		0.001275783		8.23272602343675E-09
14.64		0.7125794		0.000128487094034		8.21418E-07		1.05725010181083E-11		0.001281331		9.94428926010936E-09
14.66		0.7125785		0.000128591731201		8.285522E-07		1.06228265751013E-11		0.001286878		9.18936583471944E-09
14.68		0.7125775		0.000128591731201		8.357172E-07		1.06228265751013E-11		0.001292428		9.18936583471944E-09
14.7		0.7125767		0.000128863450555		8.429128E-07		1.06645831298343E-11		0.001297976		6.99205898781462E-09
14.72		0.712576		0.000128680482851		8.501395E-07		1.07729084074477E-11		0.001303524		8.4327404271456E-09
14.74		0.7125751		0.000128653237641		8.573969E-07		1.07336438878444E-11		0.001309073		8.23272602351284E-09
14.76		0.7125742		0.000128594798582		8.646852E-07		1.06228265750894E-11		0.001314621		9.94428926013601E-09
14.78		0.7125734		0.000128487094034		8.720043E-07		1.06463347892232E-11		0.001320168		9.18936583476139E-09
14.8		0.7125725		0.000128591731201		8.79354E-07		1.08217887205147E-11		0.001325718		9.18936583476139E-09
14.82		0.7125715		0.000128591731201		8.867348E-07		1.09524223601786E-11		0.001331266		6.99205898785597E-09
14.84		0.7125708		0.000128851163061		8.941463E-07		1.09244882920999E-11		0.001336813		8.23272602353918E-09
14.86		0.71257		0.000128680482851		9.015888E-07		1.09524223601711E-11		0.001342362		7.88810637751705E-09
14.88		0.7125692		0.000128594798582		9.090619E-07		1.10398268907318E-11		0.00134791		1.05409255339234E-08
14.9		0.7125684		0.000128487094034		9.165659E-07		1.1039826890754E-11		0.001353458		9.18936583473517E-09
14.92		0.7125674		0.000128487094034		9.241009E-07		1.10398268907557E-11		0.001359006		6.99205898775949E-09
14.94		0.7125665		0.000128591731201		9.316664E-07		1.12467279192245E-11		0.001364554		8.4327404270656E-09
14.96		0.7125656		0.0001286374751		9.39263E-07		1.11554670204607E-11		0.001370102		7.88810637741931E-09
14.98		0.7125648		0.000128851163061		9.468901E-07		1.11798429724671E-11		0.00137565		1.0540925533832E-08
15		0.7125641		0.000128653237641		9.545482E-07		1.1272385136566E-11		0.001381198		9.18936583467224E-09
15.02		0.7125632		0.000128594798582		9.622372E-07		1.12723851365239E-11		0.001386746		6.99205898775949E-09
15.04		0.7125624		0.000128487094034		9.699568E-07		1.15354525991312E-11		0.001392293		8.23272602343675E-09
15.06		0.7125615		0.000128591731201		9.777077E-07		1.14217142126765E-11		0.001397841		9.94428926010936E-09
15.08		0.7125605		0.000128591731201		9.854888E-07		1.15354525991337E-11		0.001403388		9.18936583471944E-09
15.1		0.7125598		0.000128851163061		9.93301E-07		1.16523721953077E-11		0.001408937		8.23272602348651E-09
15.12		0.712559		0.000128680482851		1.001145E-06		1.17851130197617E-11		0.001414484		8.4327404271456E-09
15.14		0.7125581		0.000128653237641		1.009018E-06		1.39841179756011E-11		0.001420032		7.88810637749262E-09
15.16		0.7125573		0.00012847399218		1.016922E-06		1.03279555898617E-11		0.00142558		1.05409255339234E-08
15.18		0.7125564		0.000128487094034		1.024858E-06		1.3984117975564E-11		0.001431128		9.18936583476139E-09
15.2		0.7125555		0.000128591731201		1.032825E-06		1.17851130197717E-11		0.001436676		6.99205898785597E-09
15.22		0.7125545		0.000128591731201		1.04082E-06		1.15470053837852E-11		0.001442223		8.23272602353918E-09
15.24		0.7125538		0.000128851163061		1.04885E-06		1.15470053837852E-11		0.00144777		1.05409255339234E-08
15.26		0.712553		0.000128680482851		1.056908E-06		1.3984117975564E-11		0.001453318		9.18936583473517E-09
15.28		0.7125522		0.000128594798582		1.064998E-06		1.39841179756145E-11		0.001458866		6.99205898775949E-09
15.3		0.7125514		0.000128487094034		1.073118E-06		1.3984117975564E-11		0.001464413		8.23272602343675E-09
15.32		0.7125504		0.000128487094034		1.08127E-06		1.15470053837852E-11		0.00146996		1.0540925533832E-08
15.34		0.7125495		0.000128591731201		1.08945E-06		1.15470053837852E-11		0.001475508		9.18936583467224E-09
15.36		0.7125486		0.0001286374751		1.097665E-06		1.17851130197617E-11		0.001481055		7.07106781182348E-09
15.38		0.7125479		0.000128684325213		1.105908E-06		1.39841179756011E-11		0.001486602		7.88810637741931E-09
15.4		0.7125471		0.000128653237641		1.114184E-06		1.1737877907772E-11		0.001492148		9.18936583471944E-09
15.42		0.7125462		0.000128594798582		1.122488E-06		1.39841179756145E-11		0.001497697		8.23272602348651E-09
15.44		0.7125454		0.000128487094034		1.130825E-06		1.17851130197717E-11		0.001503243		8.23272602351284E-09
15.46		0.7125445		0.000128591731201		1.13919E-06		1.15470053837852E-11		0.001508791		9.94428926013601E-09
15.48		0.7125435		0.000128591731201		1.147588E-06		1.39841179756145E-11		0.001514338		9.18936583476139E-09
15.5		0.7125427		0.000128625252402		1.156018E-06		1.39841179756011E-11		0.001519886		6.99205898785597E-09
15.52		0.712542		0.000128680482851		1.164477E-06		1.33749350984888E-11		0.001525432		7.88810637751705E-09
15.54		0.7125411		0.000128653237641		1.172968E-06		1.3984117975564E-11		0.001530978		9.18936583473517E-09
15.56		0.7125403		0.00012847399218		1.181488E-06		1.39841179756145E-11		0.001536526		6.99205898775949E-09
15.58		0.7125394		0.000128487094034		1.19004E-06		1.15470053837852E-11		0.001542073		8.23272602343675E-09
15.6		0.7125385		0.000128591731201		1.198623E-06		1.33749350984976E-11		0.00154762		1.0540925533832E-08
15.62		0.7125375		0.000128591731201		1.207237E-06		1.33749350984888E-11		0.001553168		9.18936583467224E-09
15.64		0.7125368		0.000128851163061		1.21588E-06		1.15470053837852E-11		0.001558714		8.4327404270656E-09
15.66		0.712536		0.000128680482851		1.224557E-06		1.33749350984625E-11		0.001564261		9.94428926010936E-09
15.68		0.7125352		0.000128594798582		1.233261E-06		1.28668393770778E-11		0.001569808		9.18936583471944E-09
15.7		0.7125344		0.000128487094034		1.241998E-06		1.39841179756011E-11		0.001575355		7.07106781187459E-09
15.72		0.7125334		0.000128487094034		1.250767E-06		1.33749350985012E-11		0.001580902		7.88810637749262E-09
15.74		0.7125325		0.000128591731201		1.259566E-06		1.26491106406767E-11		0.001586448		9.18936583476139E-09
15.76		0.7125316		0.0001286374751		1.268394E-06		1.34989711542142E-11		0.001591996		6.99205898785597E-09
15.78		0.7125309		0.000128684325213		1.277254E-06		1.34989711542142E-11		0.001597542		7.88810637751705E-09
15.8		0.7125301		0.000128653237641		1.286146E-06		1.26491106406767E-11		0.001603088		9.18936583473517E-09
15.82		0.7125292		0.000128594798582		1.295067E-06		1.33749350984888E-11		0.001608636		6.99205898775949E-09
15.84		0.7125284		0.000128487094034		1.304018E-06		1.3984117975564E-11		0.001614182		7.88810637741931E-09
15.86		0.7125275		0.000128591731201		1.313001E-06		1.28668393770851E-11		0.001619728		9.18936583471944E-09
15.88		0.7125265		0.000128591731201		1.322017E-06		1.33749350984888E-11		0.001625275		7.07106781187459E-09
15.9		0.7125257		0.000128625252402		1.33106E-06		1.49071198499839E-11		0.001630821		9.94428926013601E-09
15.92		0.712525		0.000128680482851		1.340137E-06		1.33749350984888E-11		0.001636368		9.18936583476139E-09
15.94		0.7125242		0.000128594798582		1.349243E-06		1.33749350984976E-11		0.001641914		8.43274042716845E-09
15.96		0.7125233		0.00012847399218		1.358379E-06		1.37032031940257E-11		0.001647461		9.9442892601457E-09
15.98		0.7125224		0.000128487094034		1.367548E-06		1.39841179756011E-11		0.001653007		8.2327260234748E-09
16		0.7125215		0.000128591731201		1.376748E-06		1.39841179756145E-11		0.001658553		8.23272602343675E-09
16.02		0.7125205		0.000128591731201		1.385978E-06		1.39841179756448E-11		0.001664098		9.18936583467224E-09
16.04		0.7125198		0.000128851163061		1.395238E-06		1.3984117975564E-11		0.001669646		6.99205898775949E-09
16.06		0.712519		0.000128680482851		1.404529E-06		1.37032031940257E-11		0.001675192		7.88810637741931E-09
16.08		0.7125182		0.000128594798582		1.41385E-06		1.49071198500155E-11		0.001680738		9.18936583471944E-09
16.1		0.7125174		0.000128487094034		1.423206E-06		1.50554530541315E-11		0.001686285		7.07106781187459E-09
16.12		0.7125164		0.000128487094034		1.432588E-06		1.39841179756145E-11		0.001691831		9.94428926013601E-09
16.14		0.7125155		0.000128591731201		1.442003E-06		1.33749350984976E-11		0.001697377		8.23272602352748E-09
16.16		0.7125146		0.0001286374751		1.451448E-06		1.39841179756112E-11		0.001702923		8.23272602353918E-09
16.18		0.7125139		0.000128684325213		1.460926E-06		1.50554530541315E-11		0.001708468		9.18936583473517E-09
16.2		0.7125131		0.000128653237641		1.470432E-06		1.54919333848472E-11		0.001714016		6.99205898775949E-09
16.22		0.7125122		0.000128594798582		1.479969E-06		1.37032031941013E-11		0.001719561		9.94428926005847E-09
16.24		0.7125114		0.000128487094034		1.489538E-06		1.39841179756011E-11		0.001725108		9.18936583467224E-09
16.26		0.7125105		0.000128591731201		1.499138E-06		1.39841179756145E-11		0.001730653		8.23272602343675E-09
16.28		0.7125095		0.000128591731201		1.508768E-06		1.3984117975564E-11		0.001736198		9.18936583471944E-09
16.3		0.7125087		0.000128625252402		1.518429E-06		1.37032031940686E-11		0.001741746		6.99205898781462E-09
16.32		0.712508		0.000128680482851		1.528121E-06		1.52388392675676E-11		0.001747291		9.94428926013601E-09
16.34		0.7125072		0.000128594798582		1.537846E-06		1.50554530541971E-11		0.001752837		8.23272602352748E-09
16.36		0.7125063		0.00012847399218		1.547598E-06		1.39841179756145E-11		0.001758383		8.23272602353918E-09
16.38		0.7125054		0.000128487094034		1.557382E-06		1.54919333848199E-11		0.001763928		9.18936583473517E-09
16.4		0.7125045		0.000128591731201		1.567198E-06		1.39841179756145E-11		0.001769474		8.4327404270656E-09
16.42		0.7125035		0.000128591731201		1.577045E-06		1.71593835683397E-11		0.001775018		9.18936583467224E-09
16.44		0.7125029		0.000128684325213		1.58692E-06		1.49071198500155E-11		0.001780566		6.99205898775949E-09
16.46		0.712502		0.000128680482851		1.596828E-06		1.39841179756111E-11		0.001786111		9.94428926010936E-09
16.48		0.7125012		0.000128594798582		1.606768E-06		1.39841179756448E-11		0.001791657		8.23272602348651E-09
16.5		0.7125004		0.000128487094034		1.616736E-06		1.50554530541877E-11		0.001797202		7.88810637749262E-09
16.52		0.7124994		0.000128487094034		1.626737E-06		1.56702123646658E-11		0.001802748		9.18936583476139E-09
16.54		0.7124985		0.000128591731201		1.636768E-06		1.39841179756145E-11		0.001808293		8.23272602353918E-09
16.56		0.7124976		0.0001286374751		1.646828E-06		1.39841179756448E-11		0.001813838		9.18936583473517E-09
16.58		0.712497		0.000128680482851		1.65692E-06		1.49071198500155E-11		0.001819384		8.4327404270656E-09
16.6		0.7124961		0.000128653237641		1.667045E-06		1.71593835683397E-11		0.00182493		1.05409255338777E-08
16.62		0.7124953		0.00012847399218		1.677198E-06		1.39841179756145E-11		0.001830476		6.99205898781462E-09
16.64		0.7124944		0.000128487094034		1.687384E-06		1.64654520469485E-11		0.001836021		9.94428926013601E-09
16.66		0.7124935		0.000128591731201		1.697598E-06		1.3984117975564E-11		0.001841566		6.99205898785597E-09
16.68		0.7124925		0.000128591731201		1.707846E-06		1.50554530542128E-11		0.001847111		9.9442892601457E-09
16.7		0.7124917		0.000128625252402		1.718123E-06		1.63639169448536E-11		0.001852657		8.2327260234748E-09
16.72		0.712491		0.000128680482851		1.72843E-06		1.49071198500155E-11		0.001858202		7.88810637741931E-09
16.74		0.7124902		0.000128594798582		1.73877E-06		1.49071198499839E-11		0.001863747		8.23272602343675E-09
16.76		0.7124893		0.00012847399218		1.749139E-06		1.52388392675599E-11		0.001869292		7.88810637741931E-09
16.78		0.7124884		0.000128487094034		1.75954E-06		1.49071198500155E-11		0.001874838		9.18936583471944E-09
16.8		0.7124875		0.000128591731201		1.769971E-06		1.52388392675383E-11		0.001880383		8.23272602351284E-09
16.82		0.7124865		0.000128591731201		1.780435E-06		1.71593835683397E-11		0.001885928		9.18936583476139E-09
16.84		0.7124859		0.000128684325213		1.790927E-06		1.56702123646658E-11		0.001891473		8.23272602353918E-09
16.86		0.712485		0.000128680482851		1.80145E-06		1.49071198500155E-11		0.001897018		9.18936583473517E-09
16.88		0.7124842		0.000128594798582		1.812005E-06		1.71593835683397E-11		0.001902563		8.23272602343675E-09
16.9		0.7124834		0.000128487094034		1.82259E-06		1.49071198499682E-11		0.001908108		9.18936583467224E-09
16.92		0.7124824		0.000128487094034		1.833207E-06		1.56702123647333E-11		0.001913653		8.23272602343675E-09
16.94		0.7124815		0.000128591731201		1.843855E-06		1.71593835683397E-11		0.001919198		9.18936583471944E-09
16.96		0.7124806		0.0001286374751		1.85453E-06		1.49071198500155E-11		0.001924742		7.88810637749262E-09
16.98		0.71248		0.000128680482851		1.86524E-06		1.49071198499839E-11		0.001930287		8.23272602352748E-09
17		0.7124791		0.000128653237641		1.875979E-06		1.52388392675414E-11		0.001935832		7.88810637751705E-09
17.02		0.7124783		0.00012847399218		1.886749E-06		1.52388392675414E-11		0.001941377		8.2327260234748E-09
17.04		0.7124774		0.000128487094034		1.89755E-06		1.49071198500155E-11		0.001946921		9.94428926005847E-09
17.06		0.7124765		0.000128591731201		1.908383E-06		1.63639169447645E-11		0.001952466		6.99205898775949E-09
17.08		0.7124755		0.000128591731201		1.919245E-06		1.71593835683465E-11		0.001958011		9.94428926005848E-09
17.1		0.7124747		0.000128625252402		1.930139E-06		1.52388392675908E-11		0.001963556		6.99205898775949E-09
17.12		0.712474		0.000128680482851		1.941064E-06		1.71269767714603E-11		0.0019691		1.05409255339234E-08
17.14		0.7124732		0.000128594798582		1.952017E-06		1.56702123648114E-11		0.001974645		7.0710678119257E-09
17.16		0.7124723		0.00012847399218		1.963005E-06		1.71593835682231E-11		0.001980188		9.18936583485053E-09
17.18		0.7124714		0.000128487094034		1.97402E-06		1.49071198500313E-11		0.001985734		8.43274042727131E-09
17.2		0.7124705		0.000128591731201		1.985067E-06		1.56702123648114E-11		0.001991278		9.18936583479809E-09
17.22		0.7124696		0.0001286374751		1.996146E-06		1.77638834592012E-11		0.001996823		8.23272602343675E-09
17.24		0.7124689		0.000128684325213		2.007256E-06		1.77638834592012E-11		0.002002368		9.18936583467224E-09
17.26		0.7124681		0.000128653237641		2.018396E-06		1.77638834592012E-11		0.002007912		7.88810637741931E-09
17.28		0.7124672		0.000128594798582		2.029566E-06		1.77638834592012E-11		0.002013456		6.99205898775949E-09
17.3		0.7124664		0.000128487094034		2.040766E-06		1.77638834592012E-11		0.002019001		9.94428926005848E-09
17.32		0.7124654		0.000128487094034		2.051999E-06		1.52388392675383E-11		0.002024545		7.07106781182348E-09
17.34		0.7124645		0.000128591731201		2.063264E-06		1.71269767715922E-11		0.002030088		9.18936583467224E-09
17.36		0.7124637		0.000128625252402		2.074556E-06		1.77638834593125E-11		0.002035633		8.23272602343675E-09
17.38		0.712463		0.000128680482851		2.08588E-06		1.49071198499366E-11		0.002041178		9.18936583467224E-09
17.4		0.7124621		0.000128653237641		2.097236E-06		1.77638834593496E-11		0.002046722		7.88810637741931E-09
17.42		0.7124613		0.00012847399218		2.108624E-06		1.71269767714603E-11		0.002052266		6.99205898786975E-09
17.44		0.7124604		0.000128487094034		2.120039E-06		1.52388392675815E-11		0.00205781		1.05409255340149E-08
17.46		0.7124595		0.000128591731201		2.131487E-06		1.88856206322253E-11		0.002063354		8.43274042727131E-09
17.48		0.7124585		0.000128591731201		2.142966E-06		1.77638834593125E-11		0.002068898		9.18936583479809E-09
17.5		0.7124578		0.000128458207644		2.154476E-06		1.77638834593125E-11		0.002074442		7.88810637741931E-09
17.52		0.712457		0.000128680482851		2.166016E-06		1.77638834593496E-11		0.002079986		6.99205898775949E-09
17.54		0.7124562		0.000128594798582		2.177587E-06		1.88856206323225E-11		0.00208553		1.0540925533832E-08
17.56		0.7124553		0.00012847399218		2.189187E-06		1.88856206323225E-11		0.002091074		8.4327404270656E-09
17.58		0.7124544		0.000128487094034		2.200823E-06		1.63639169448766E-11		0.002096618		9.18936583467224E-09
17.6		0.7124535		0.000128591731201		2.212486E-06		1.77638834593125E-11		0.002102162		7.88810637741931E-09
17.62		0.7124526		0.0001286374751		2.224177E-06		1.88856206322776E-11		0.002107706		6.99205898775949E-09
17.64		0.7124519		0.000128684325213		2.235905E-06		1.71593835683465E-11		0.00211325		1.05409255339234E-08
17.66		0.7124511		0.000128653237641		2.247658E-06		1.68654808543007E-11		0.002118793		8.23272602358893E-09
17.68		0.7124503		0.00012847399218		2.259447E-06		1.88856206322253E-11		0.002124338		9.18936583485053E-09
17.7		0.7124494		0.000128487094034		2.271265E-06		1.71593835684014E-11		0.002129881		9.94428926023292E-09
17.72		0.7124484		0.000128487094034		2.283114E-06		1.71269767715922E-11		0.002135425		7.07106781182348E-09
17.74		0.7124475		0.000128591731201		2.294994E-06		1.71269767715537E-11		0.002140968		9.18936583467224E-09
17.76		0.7124467		0.000128625252402		2.306903E-06		1.63639169448766E-11		0.002146512		7.88810637741931E-09
17.78		0.712446		0.000128680482851		2.318844E-06		1.71269767715922E-11		0.002152056		6.99205898775949E-09
17.8		0.7124452		0.000128594798582		2.330815E-06		1.71593835683465E-11		0.002157598		9.18936583467224E-09
17.82		0.7124443		0.00012847399218		2.342816E-06		1.77638834592012E-11		0.002163143		8.23272602343675E-09
17.84		0.7124434		0.000128487094034		2.354847E-06		1.88856206322253E-11		0.002168686		6.99205898775949E-09
17.86		0.7124425		0.000128591731201		2.366914E-06		1.71269767715922E-11		0.00217423		1.0540925533832E-08
17.88		0.7124415		0.000128591731201		2.379007E-06		1.88856206323225E-11		0.002179773		8.23272602343675E-09
17.9		0.7124408		0.000128458207644		2.391134E-06		1.71269767715757E-11		0.002185317		8.23272602353626E-09
17.92		0.71244		0.000128680482851		2.403287E-06		1.8885620632335E-11		0.00219086		1.05409255340149E-08
17.94		0.7124392		0.000128594798582		2.415476E-06		1.77638834593496E-11		0.002196403		8.23272602364161E-09
17.96		0.7124384		0.000128487094034		2.427695E-06		1.71593835683328E-11		0.002201947		8.23272602351284E-09
17.98		0.7124374		0.000128487094034		2.439944E-06		1.71269767715922E-11		0.00220749		1.0540925533832E-08
18		0.7124365		0.000128591731201		2.452224E-06		1.71269767714603E-11		0.002213033		8.23272602343675E-09
18.02		0.7124356		0.0001286374751		2.464534E-06		1.71269767715757E-11		0.002218577		8.23272602343675E-09
18.04		0.7124349		0.000128684325213		2.476875E-06		1.71593835683465E-11		0.00222412		1.0540925533832E-08
18.06		0.712434		0.00012865716718		2.489246E-06		1.77638834593496E-11		0.002229663		8.23272602343675E-09
18.08		0.7124333		0.00012847399218		2.501647E-06		1.88856206322253E-11		0.002235206		6.99205898775949E-09
18.1		0.7124324		0.000128487094034		2.514079E-06		1.96920739837216E-11		0.002240748		9.18936583476663E-09
18.12		0.7124314		0.000128487094034		2.526546E-06		1.77638834592012E-11		0.002246293		8.23272602358893E-09
18.14		0.7124305		0.000128591731201		2.539038E-06		1.9888578520202E-11		0.002251836		6.99205898795245E-09
18.16		0.7124297		0.000128625252402		2.551567E-06		1.88856206323225E-11		0.002257378		9.18936583479809E-09
18.18		0.7124289		0.000128684325213		2.564124E-06		1.71269767715757E-11		0.002262922		7.88810637741931E-09
18.2		0.7124282		0.000128594798582		2.576708E-06		1.98885785202067E-11		0.002268465		7.07106781182348E-09
18.22		0.7124273		0.00012847399218		2.589327E-06		1.88856206323225E-11		0.002274008		9.18936583467224E-09
18.24		0.7124264		0.000128487094034		2.601977E-06		1.88856206322776E-11		0.00227955		1.0540925533832E-08
18.26		0.7124255		0.000128591731201		2.614657E-06		1.88856206323225E-11		0.002285093		8.23272602343675E-09
18.28		0.7124245		0.000128591731201		2.627367E-06		1.88856206323175E-11		0.002290636		6.99205898775949E-09
18.3		0.7124238		0.000128458207644		2.640107E-06		1.88856206323449E-11		0.002296178		9.18936583467224E-09
18.32		0.7124229		0.000128684325213		2.652878E-06		1.98885785202588E-11		0.002301722		7.88810637741931E-09
18.34		0.7124222		0.000128594798582		2.665686E-06		1.77638834593496E-11		0.002307264		8.4327404272256E-09
18.36		0.7124213		0.00012847399218		2.678517E-06		1.88856206322253E-11		0.002312808		9.18936583485053E-09
18.38		0.7124204		0.000128487094034		2.691382E-06		2.0976176963475E-11		0.00231835		1.05409255340149E-08
18.4		0.7124195		0.000128591731201		2.704277E-06		1.88856206322253E-11		0.002323893		8.23272602343675E-09
18.42		0.7124186		0.0001286374751		2.717204E-06		1.95505043981444E-11		0.002329436		6.99205898775949E-09
18.44		0.7124178		0.000128458207644		2.730158E-06		1.98885785202588E-11		0.002334978		9.18936583467224E-09
18.46		0.712417		0.00012865716718		2.743147E-06		1.88856206322776E-11		0.00234052		1.0540925533832E-08
18.48		0.7124163		0.00012847399218		2.756167E-06		1.88856206322253E-11		0.002346063		8.23272602343675E-09
18.5		0.7124153		0.00012847399218		2.769217E-06		1.88856206323225E-11		0.002351606		6.99205898775949E-09
18.52		0.7124144		0.000128487094034		2.782297E-06		1.88856206322253E-11		0.002357148		9.18936583476663E-09
18.54		0.7124135		0.000128591731201		2.795407E-06		1.88856206323225E-11		0.00236269		1.05409255340149E-08
18.56		0.7124128		0.000128458207644		2.808547E-06		1.88856206322253E-11		0.002368233		8.23272602364161E-09
18.58		0.7124119		0.000128684325213		2.821719E-06		2.07899548393062E-11		0.002373776		6.99205898775949E-09
18.6		0.7124112		0.000128594798582		2.834925E-06		2.01384099559744E-11		0.002379318		9.18936583467224E-09
18.62		0.7124103		0.00012847399218		2.848157E-06		1.88856206323225E-11		0.00238486		1.0540925533832E-08
18.64		0.7124093		0.00012847399218		2.861422E-06		2.09761769633808E-11		0.002390402		7.88810637741931E-09
18.66		0.7124085		0.000128591731201		2.874717E-06		1.88856206323225E-11		0.002395944		8.4327404270656E-09
18.68		0.7124075		0.000128591731201		2.888045E-06		2.01384099559977E-11		0.002401487		8.23272602343675E-09
18.7		0.7124068		0.000128458207644		2.901402E-06		2.09761769634347E-11		0.002407028		9.18936583476663E-09
18.72		0.712406		0.00012865716718		2.914788E-06		1.98885785202067E-11		0.002412571		9.94428926021353E-09
18.74		0.7124053		0.00012847399218		2.928207E-06		1.88856206322253E-11		0.002418113		8.23272602364161E-09
18.76		0.7124043		0.00012847399218		2.941657E-06		1.88856206323225E-11		0.002423656		6.99205898775949E-09
18.78		0.7124034		0.000128487094034		2.955137E-06		1.88856206322776E-11		0.002429198		9.18936583467224E-09
18.8		0.7124025		0.000128591731201		2.968648E-06		1.9888578520202E-11		0.002434738		9.18936583467224E-09
18.82		0.7124016		0.0001286374751		2.982191E-06		2.1317702607052E-11		0.002440281		9.94428926005848E-09
18.84		0.7124008		0.000128458207644		2.995764E-06		2.17050941281597E-11		0.002445823		8.23272602343675E-09
18.86		0.7124001		0.000128598816307		3.009367E-06		1.88856206322253E-11		0.002451366		6.99205898775949E-09
18.88		0.7123992		0.000128594798582		3.023002E-06		2.09761769633539E-11		0.002456907		8.23272602343675E-09
18.9		0.7123982		0.000128594798582		3.036667E-06		1.88856206322776E-11		0.002462448		9.18936583476663E-09
18.92		0.7123973		0.000128607974524		3.050362E-06		2.09761769634347E-11		0.002467991		9.94428926021353E-09
18.94		0.7123965		0.000128591731201		3.064088E-06		1.98885785202067E-11		0.002473533		8.23272602364161E-09
18.96		0.7123958		0.000128458207644		3.077847E-06		1.88856206322776E-11		0.002479074		8.4327404270656E-09
18.98		0.7123949		0.000128684325213		3.091635E-06		2.27303028282851E-11		0.002484616		6.99205898775949E-09
19		0.7123942		0.000128594798582		3.105454E-06		2.17050941282161E-11		0.002490158		9.18936583467224E-09
19.02		0.7123932		0.000128594798582		3.119304E-06		2.17050941281597E-11		0.002495698		9.18936583467224E-09
19.04		0.7123923		0.000128607974524		3.133185E-06		2.27303028283679E-11		0.002501241		9.94428926005848E-09
19.06		0.7123915		0.000128591731201		3.147096E-06		2.11869981095238E-11		0.002506783		8.23272602343675E-09
19.08		0.7123905		0.000128591731201		3.161037E-06		1.88856206322776E-11		0.002512325		7.0710678119257E-09
19.1		0.7123898		0.000128458207644		3.175009E-06		2.07899548393401E-11		0.002517866		6.99205898795245E-09
19.12		0.712389		0.00012865716718		3.189015E-06		2.27303028282851E-11		0.002523408		9.18936583479809E-09
19.14		0.7123882		0.000128594798582		3.203048E-06		1.98885785202067E-11		0.002528948		9.18936583467224E-09
19.16		0.7123872		0.000128594798582		3.217115E-06		2.27303028283161E-11		0.002534491		9.94428926005848E-09
19.18		0.7123863		0.000128607974524		3.231209E-06		2.0789954839365E-11		0.002540032		7.88810637741931E-09
19.2		0.7123855		0.000128591731201		3.245336E-06		2.11869981095238E-11		0.002545573		8.23272602343675E-09
19.22		0.7123848		0.000128458207644		3.259495E-06		2.27303028282851E-11		0.002551116		6.99205898775949E-09
19.24		0.7123838		0.000128458207644		3.273684E-06		2.17050941281207E-11		0.002556657		8.23272602343675E-09
19.26		0.7123832		0.000128594798582		3.287902E-06		2.09761769634347E-11		0.002562198		9.18936583476663E-09
19.28		0.7123822		0.000128594798582		3.302152E-06		2.09761769634347E-11		0.002567738		9.18936583485053E-09
19.3		0.7123812		0.000128594798582		3.316434E-06		2.17050941280773E-11		0.00257328		1.05409255340149E-08
19.32		0.7123804		0.000128712599746		3.330745E-06		2.27303028282851E-11		0.002578822		7.88810637741931E-09
19.34		0.7123795		0.000128591731201		3.345086E-06		2.11869981093906E-11		0.002584363		8.23272602343675E-09
19.36		0.7123788		0.000128458207644		3.359459E-06		2.0789954839365E-11		0.002589904		8.4327404270656E-09
19.38		0.7123779		0.000128684325213		3.373865E-06		2.27303028282851E-11		0.002595446		6.99205898775949E-09
19.4		0.7123772		0.000128594798582		3.388298E-06		1.98885785202588E-11		0.002600986		6.99205898775949E-09
19.42		0.7123762		0.000128594798582		3.402765E-06		2.27303028282851E-11		0.002606528		9.18936583476663E-09
19.44		0.7123753		0.000128607974524		3.417259E-06		2.07899548393401E-11		0.002612068		9.18936583485053E-09
19.46		0.7123745		0.000128591731201		3.431786E-06		2.11869981094305E-11		0.002617608		9.18936583479809E-09
19.48		0.7123736		0.0001286374751		3.446345E-06		2.27303028283575E-11		0.002623151		9.94428926005848E-09
19.5		0.7123728		0.000128458207644		3.460935E-06		2.27303028282851E-11		0.002628691		9.94428926005848E-09
19.52		0.712372		0.00012865716718		3.475555E-06		2.27303028282851E-11		0.002634233		8.23272602343675E-09
19.54		0.7123712		0.000128594798582		3.490205E-06		2.27303028283782E-11		0.002639773		8.23272602343675E-09
19.56		0.7123702		0.000128594798582		3.504885E-06		2.27303028282851E-11		0.002645314		8.4327404270656E-09
19.58		0.7123693		0.000128607974524		3.519595E-06		2.27303028283161E-11		0.002650856		6.99205898786975E-09
19.6		0.7123685		0.000128591731201		3.534337E-06		2.21359436212072E-11		0.002656396		6.99205898795245E-09
19.62		0.7123678		0.000128458207644		3.549112E-06		2.09761769634347E-11		0.002661937		8.23272602351284E-09
19.64		0.7123668		0.000128458207644		3.563915E-06		2.27303028282851E-11		0.002667478		9.18936583467224E-09
19.66		0.7123662		0.000128594798582		3.578751E-06		2.13177026071226E-11		0.002673018		9.18936583467224E-09
19.68		0.7123652		0.000128594798582		3.593615E-06		2.27303028283782E-11		0.002678558		9.18936583467224E-09
19.7		0.7123642		0.000128594798582		3.608515E-06		2.27303028282851E-11		0.002684098		9.18936583467224E-09
19.72		0.7123635		0.000128591731201		3.623439E-06		2.07899548393062E-11		0.00268964		1.0540925533832E-08
19.74		0.7123625		0.000128591731201		3.638397E-06		2.21359436211243E-11		0.002695181		9.94428926016023E-09
19.76		0.7123618		0.000128458207644		3.653386E-06		2.36643191323875E-11		0.002700721		9.94428926021353E-09
19.78		0.712361		0.00012865716718		3.668405E-06		2.27303028283161E-11		0.002706262		7.88810637761479E-09
19.8		0.7123602		0.000128594798582		3.683456E-06		2.36643191323875E-11		0.002711802		7.88810637741931E-09
19.82		0.7123592		0.000128594798582		3.698537E-06		2.21359436212221E-11		0.002717343		8.23272602343675E-09
19.84		0.7123583		0.000128607974524		3.713648E-06		2.29975844142634E-11		0.002722883		8.23272602343675E-09
19.86		0.7123575		0.000128591731201		3.728794E-06		2.27058484879069E-11		0.002728423		8.23272602343675E-09
19.88		0.7123567		0.000128470532722		3.743965E-06		2.27303028283161E-11		0.002733964		8.4327404270656E-09
19.9		0.7123558		0.000128458207644		3.759168E-06		2.29975844142634E-11		0.002739504		8.4327404272256E-09
19.92		0.712355		0.00012865716718		3.774405E-06		2.27303028283161E-11		0.002745045		7.07106781202792E-09
19.94		0.7123542		0.000128594798582		3.789671E-06		2.13177026071226E-11		0.002750586		6.99205898775949E-09
19.96		0.7123532		0.000128594798582		3.804966E-06		2.36643191323994E-11		0.002756126		6.99205898775949E-09
19.98		0.7123523		0.000128607974524		3.820295E-06		2.27303028282644E-11		0.002761666		6.99205898775949E-09
20		0.7123515		0.000128591731201		3.835655E-06		2.27303028283058E-11		0.002767206		6.99205898775949E-09
20.02		0.7118876		0.000129429689192		3.851043E-06		2.31180545125543E-11		0.002772746		6.99205898775949E-09
20.04		0.7118398		0.000141279706807		3.866463E-06		2.3118054512477E-11		0.002778286		6.99205898786975E-09
20.06		0.715684		0.000517088000248		3.881913E-06		2.3118054512477E-11		0.002783826		6.99205898795245E-09
20.08		0.7201661		0.000761567455245		3.897395E-06		2.27303028283058E-11		0.002789366		6.99205898775949E-09
20.1		0.7249157		0.000737817810996		3.912905E-06		2.27303028283058E-11		0.002794906		6.99205898775949E-09
20.12		0.7276978		0.000771686436032		3.928447E-06		2.45175673978642E-11		0.002800446		6.99205898775949E-09
20.14		0.7293525		0.000782032288336		3.944022E-06		2.52982212813311E-11		0.002805986		6.99205898775949E-09
20.16		0.7310606		0.000749775107023		3.959625E-06		2.27303028282644E-11		0.002811526		6.99205898775949E-09
20.18		0.7331549		0.000751696666068		3.975261E-06		2.46981780704509E-11		0.002817066		6.99205898775949E-09
20.2		0.7322165		0.000744553147122		3.990926E-06		2.36643191324233E-11		0.002822606		6.99205898786975E-09
20.22		0.7286813		0.000745568694204		4.006625E-06		2.27303028283265E-11		0.002828146		6.99205898795245E-09
20.24		0.7262013		0.0007351208593		4.022351E-06		2.46981780706452E-11		0.002833686		6.99205898775949E-09
20.26		0.7261334		0.000730119959702		4.038108E-06		2.29975844141856E-11		0.002839226		6.99205898775949E-09
20.28		0.7261218		0.000725540074703		4.053897E-06		2.45175673978719E-11		0.002844766		6.99205898775949E-09
20.3		0.7261201		0.000725391457536		4.069717E-06		2.45175673978719E-11		0.002850305		7.07106781182348E-09
20.32		0.7261191		0.000725391457536		4.085567E-06		2.45175673978719E-11		0.002855845		7.07106781182348E-09
20.34		0.7261182		0.000725399169806		4.10145E-06		2.35702260395633E-11		0.002861384		8.4327404272256E-09
20.36		0.7261172		0.000725399169806		4.117362E-06		2.52982212813311E-11		0.002866924		8.43274042727131E-09
20.38		0.7261163		0.000725511781051		4.133305E-06		2.27303028282644E-11		0.002872463		8.23272602343675E-09
20.4		0.7261155		0.00072552773896		4.149277E-06		2.45175673978642E-11		0.002878003		8.23272602343675E-09
20.42		0.7261145		0.00072552773896		4.165285E-06		2.27303028283058E-11		0.002883543		8.23272602343675E-09
20.44		0.7261138		0.00072531568606		4.181317E-06		2.45175673979948E-11		0.002889082		7.88810637741931E-09
20.46		0.7261129		0.00072533447457		4.197385E-06		2.27303028283058E-11		0.002894622		7.88810637741931E-09
20.48		0.7261121		0.000725391457536		4.213482E-06		2.52982212814724E-11		0.002900161		9.94428926016023E-09
20.5		0.7261111		0.000725391457536		4.229607E-06		2.45175673978719E-11		0.002905701		9.94428926021354E-09
20.52		0.7261102		0.000725399169806		4.245766E-06		2.36643191323517E-11		0.00291124		1.05409255340149E-08
20.54		0.7261092		0.000725399169806		4.261956E-06		2.36643191324233E-11		0.002916778		9.18936583467224E-09
20.56		0.7261083		0.000725511781051		4.278176E-06		2.36643191323756E-11		0.002922318		9.18936583467224E-09
20.58		0.7261075		0.00072552773896		4.294426E-06		2.36643191323994E-11		0.002927858		9.18936583467224E-09
20.6		0.7261065		0.00072552773896		4.310707E-06		2.45175673978719E-11		0.002933398		9.18936583467224E-09
20.62		0.7261058		0.00072531568606		4.32702E-06		2.62466929134159E-11		0.002938937		8.23272602353626E-09
20.64		0.7261049		0.00072533447457		4.343364E-06		2.50333111406531E-11		0.002944476		6.99205898795245E-09
20.66		0.7261041		0.000725391457536		4.359736E-06		2.36643191323756E-11		0.002950015		7.07106781182348E-09
20.68		0.7261031		0.000725391457536		4.376142E-06		2.52982212814724E-11		0.002955554		8.4327404270656E-09
20.7		0.7261022		0.000725399169806		4.392576E-06		2.36643191323995E-11		0.002961093		8.23272602343675E-09
20.72		0.7261012		0.000725399169806		4.409044E-06		2.5033311140623E-11		0.002966632		7.88810637741931E-09
20.74		0.7261002		0.000725399169806		4.425537E-06		2.45175673978642E-11		0.002972171		9.94428926016023E-09
20.76		0.7260995		0.00072552773896		4.442067E-06		2.45175673979948E-11		0.00297771		1.05409255340149E-08
20.78		0.7260986		0.000725227504534		4.458626E-06		2.36643191323995E-11		0.002983248		9.18936583479809E-09
20.8		0.7260977		0.000725249696465		4.475214E-06		2.50333111408035E-11		0.002988788		9.18936583467224E-09
20.82		0.7260969		0.00072533447457		4.491834E-06		2.50333111406531E-11		0.002994328		9.18936583467224E-09
20.84		0.7260961		0.000725391457536		4.508486E-06		2.36643191323756E-11		0.002999866		6.99205898775949E-09
20.86		0.7260951		0.000725391457536		4.525166E-06		2.36643191323756E-11		0.003005406		6.99205898775949E-09
20.88		0.7260942		0.000725399169806		4.541877E-06		2.45175673978719E-11		0.003010944		8.4327404270656E-09
20.9		0.7260932		0.000725399169806		4.558622E-06		2.52982212813311E-11		0.003016483		8.23272602358894E-09
20.92		0.7260922		0.000725399169806		4.575396E-06		2.36643191323756E-11		0.003022021		9.94428926023292E-09
20.94		0.7260915		0.00072552773896		4.5922E-06		2.62466929135593E-11		0.00302756		1.0540925533832E-08
20.96		0.7260906		0.000725227504534		4.609035E-06		2.59272486436144E-11		0.003033098		9.18936583467224E-09
20.98		0.7260897		0.000725249696465		4.625901E-06		2.68535120814235E-11		0.003038638		9.18936583467224E-09
21		0.7260889		0.00072533447457		4.642797E-06		2.45175673979948E-11		0.003044176		6.99205898775949E-09
21.02		0.7260881		0.000725391457536		4.659726E-06		2.36643191323756E-11		0.003049715		7.0710678119257E-09
21.04		0.7260871		0.000725391457536		4.676684E-06		2.5033311140623E-11		0.003055253		8.23272602364161E-09
21.06		0.7260862		0.000725399169806		4.693674E-06		2.50333111406531E-11		0.003060792		7.88810637741931E-09
21.08		0.7260852		0.000725399169806		4.710694E-06		2.50333111408035E-11		0.003066331		9.94428926005848E-09
21.1		0.7260842		0.000725399169806		4.727744E-06		2.5033311140623E-11		0.003071868		9.18936583467224E-09
21.12		0.7260836		0.000725227504534		4.744825E-06		2.59272486434511E-11		0.003077408		9.18936583467224E-09
21.14		0.7260826		0.000725227504534		4.761937E-06		2.45175673978988E-11		0.003082946		6.99205898786975E-09
21.16		0.7260817		0.000725249696465		4.779081E-06		2.68535120815251E-11		0.003088484		8.43274042727131E-09
21.18		0.7260809		0.00072533447457		4.796255E-06		2.59272486434511E-11		0.003094023		8.23272602343675E-09
21.2		0.7260801		0.000725391457536		4.813458E-06		2.57336787541226E-11		0.003099561		9.94428926005848E-09
21.22		0.7260791		0.000725391457536		4.830695E-06		2.59272486434511E-11		0.003105098		9.18936583467224E-09
21.24		0.7260782		0.000725399169806		4.847961E-06		2.68535120815812E-11		0.003110638		9.18936583467224E-09
21.26		0.7260772		0.000725399169806		4.865257E-06		2.45175673978988E-11		0.003116176		6.99205898775949E-09
21.28		0.7260762		0.000725399169806		4.882585E-06		2.59272486435055E-11		0.003121714		8.4327404272256E-09
21.3		0.7260755		0.000725208820502		4.899944E-06		2.50333111408712E-11		0.003127253		8.23272602364161E-09
21.32		0.7260745		0.000725208820502		4.917332E-06		2.69979423084492E-11		0.003132791		9.94428926005848E-09
21.34		0.7260736		0.000725231028324		4.934752E-06		2.69979423083935E-11		0.003138328		9.18936583467224E-09
21.35		0.7260731		0.000725380428924		4.943474E-06		2.50333111408035E-11		0.003141098		9.18936583467224E-09
30		0.7256889		0.000724221183218		1.823857E-05		4.83045891524341E-11		0.005533398		9.18936583467224E-09
