# Supplementary material for: Memory consolidation and improvement by synaptic tagging and capture in recurrent neural networks
Source: Commun Biol. 2021 Mar 3;4:275. doi: 10.1038/s42003-021-01778-y (PMC7977149; doi:10.1038/s42003-021-01778-y)
Supplement: Supplementary file 4 — Supplementary Data 2 [file 42003_2021_1778_MOESM4_ESM.zip › Figure 6b/8h-recall_CA.txt]

# Time (s)		Mean(h)/nC		StdDev(h)/nC		Mean(z)		StdDev(z)		Mean(p)		StdDev(p)
0		0.420075		1.1702778228589E-16		0		0		0		0
0.02		0.420075		1.1702778228589E-16		0		0		0		0
0.04		0.420075		1.1702778228589E-16		0		0		0		0
0.06		0.420075		1.1702778228589E-16		0		0		0		0
0.08		0.420075		1.1702778228589E-16		0		0		0		0
0.1		0.420075		1.1702778228589E-16		0		0		0		0
0.12		0.420075		1.1702778228589E-16		0		0		0		0
0.14		0.420075		1.1702778228589E-16		0		0		0		0
0.16		0.420075		1.1702778228589E-16		0		0		0		0
0.18		0.420075		1.1702778228589E-16		0		0		0		0
0.2		0.420075		1.1702778228589E-16		0		0		0		0
0.22		0.420075		1.1702778228589E-16		0		0		0		0
0.24		0.420075		1.1702778228589E-16		0		0		0		0
0.26		0.420075		1.1702778228589E-16		0		0		0		0
0.28		0.420075		1.1702778228589E-16		0		0		0		0
0.3		0.420075		1.1702778228589E-16		0		0		0		0
0.32		0.420075		1.1702778228589E-16		0		0		0		0
0.34		0.420075		1.1702778228589E-16		0		0		0		0
0.36		0.420075		1.1702778228589E-16		0		0		0		0
0.38		0.420075		1.1702778228589E-16		0		0		0		0
0.4		0.420075		1.1702778228589E-16		0		0		0		0
0.42		0.420075		1.1702778228589E-16		0		0		0		0
0.44		0.420075		1.1702778228589E-16		0		0		0		0
0.46		0.420075		1.1702778228589E-16		0		0		0		0
0.48		0.420075		1.1702778228589E-16		0		0		0		0
0.5		0.420075		1.1702778228589E-16		0		0		0		0
0.52		0.420075		1.1702778228589E-16		0		0		0		0
0.54		0.420075		1.1702778228589E-16		0		0		0		0
0.56		0.420075		1.1702778228589E-16		0		0		0		0
0.58		0.420075		1.1702778228589E-16		0		0		0		0
0.6		0.420075		1.1702778228589E-16		0		0		0		0
0.62		0.420075		1.1702778228589E-16		0		0		0		0
0.64		0.420075		1.1702778228589E-16		0		0		0		0
0.66		0.420075		1.1702778228589E-16		0		0		0		0
0.68		0.420075		1.1702778228589E-16		0		0		0		0
0.7		0.420075		1.1702778228589E-16		0		0		0		0
0.72		0.420075		1.1702778228589E-16		0		0		0		0
0.74		0.420075		1.1702778228589E-16		0		0		0		0
0.76		0.420075		1.1702778228589E-16		0		0		0		0
0.78		0.420075		1.1702778228589E-16		0		0		0		0
0.8		0.420075		1.1702778228589E-16		0		0		0		0
0.82		0.420075		1.1702778228589E-16		0		0		0		0
0.84		0.420075		1.1702778228589E-16		0		0		0		0
0.86		0.420075		1.1702778228589E-16		0		0		0		0
0.88		0.420075		1.1702778228589E-16		0		0		0		0
0.9		0.420075		1.1702778228589E-16		0		0		0		0
0.92		0.420075		1.1702778228589E-16		0		0		0		0
0.94		0.420075		1.1702778228589E-16		0		0		0		0
0.96		0.420075		1.1702778228589E-16		0		0		0		0
0.98		0.420075		1.1702778228589E-16		0		0		0		0
1		0.420075		1.1702778228589E-16		0		0		0		0
1.02		0.420075		1.1702778228589E-16		0		0		0		0
1.04		0.420075		1.1702778228589E-16		0		0		0		0
1.06		0.420075		1.1702778228589E-16		0		0		0		0
1.08		0.420075		1.1702778228589E-16		0		0		0		0
1.1		0.420075		1.1702778228589E-16		0		0		0		0
1.12		0.420075		1.1702778228589E-16		0		0		0		0
1.14		0.420075		1.1702778228589E-16		0		0		0		0
1.16		0.420075		1.1702778228589E-16		0		0		0		0
1.18		0.420075		1.1702778228589E-16		0		0		0		0
1.2		0.420075		1.1702778228589E-16		0		0		0		0
1.22		0.420075		1.1702778228589E-16		0		0		0		0
1.24		0.420075		1.1702778228589E-16		0		0		0		0
1.26		0.420075		1.1702778228589E-16		0		0		0		0
1.28		0.420075		1.1702778228589E-16		0		0		0		0
1.3		0.420075		1.1702778228589E-16		0		0		0		0
1.32		0.420075		1.1702778228589E-16		0		0		0		0
1.34		0.420075		1.1702778228589E-16		0		0		0		0
1.36		0.420075		1.1702778228589E-16		0		0		0		0
1.38		0.420075		1.1702778228589E-16		0		0		0		0
1.4		0.420075		1.1702778228589E-16		0		0		0		0
1.42		0.420075		1.1702778228589E-16		0		0		0		0
1.44		0.420075		1.1702778228589E-16		0		0		0		0
1.46		0.420075		1.1702778228589E-16		0		0		0		0
1.48		0.420075		1.1702778228589E-16		0		0		0		0
1.5		0.420075		1.1702778228589E-16		0		0		0		0
1.52		0.420075		1.1702778228589E-16		0		0		0		0
1.54		0.420075		1.1702778228589E-16		0		0		0		0
1.56		0.420075		1.1702778228589E-16		0		0		0		0
1.58		0.420075		1.1702778228589E-16		0		0		0		0
1.6		0.420075		1.1702778228589E-16		0		0		0		0
1.62		0.420075		1.1702778228589E-16		0		0		0		0
1.64		0.420075		1.1702778228589E-16		0		0		0		0
1.66		0.420075		1.1702778228589E-16		0		0		0		0
1.68		0.420075		1.1702778228589E-16		0		0		0		0
1.7		0.420075		1.1702778228589E-16		0		0		0		0
1.72		0.420075		1.1702778228589E-16		0		0		0		0
1.74		0.420075		1.1702778228589E-16		0		0		0		0
1.76		0.420075		1.1702778228589E-16		0		0		0		0
1.78		0.420075		1.1702778228589E-16		0		0		0		0
1.8		0.420075		1.1702778228589E-16		0		0		0		0
1.82		0.420075		1.1702778228589E-16		0		0		0		0
1.84		0.420075		1.1702778228589E-16		0		0		0		0
1.86		0.420075		1.1702778228589E-16		0		0		0		0
1.88		0.420075		1.1702778228589E-16		0		0		0		0
1.9		0.420075		1.1702778228589E-16		0		0		0		0
1.92		0.420075		1.1702778228589E-16		0		0		0		0
1.94		0.420075		1.1702778228589E-16		0		0		0		0
1.96		0.420075		1.1702778228589E-16		0		0		0		0
1.98		0.420075		1.1702778228589E-16		0		0		0		0
2		0.420075		1.1702778228589E-16		0		0		0		0
2.02		0.420075		1.1702778228589E-16		0		0		0		0
2.04		0.420075		1.1702778228589E-16		0		0		0		0
2.06		0.420075		1.1702778228589E-16		0		0		0		0
2.08		0.420075		1.1702778228589E-16		0		0		0		0
2.1		0.420075		1.1702778228589E-16		0		0		0		0
2.12		0.420075		1.1702778228589E-16		0		0		0		0
2.14		0.420075		1.1702778228589E-16		0		0		0		0
2.16		0.420075		1.1702778228589E-16		0		0		0		0
2.18		0.420075		1.1702778228589E-16		0		0		0		0
2.2		0.420075		1.1702778228589E-16		0		0		0		0
2.22		0.420075		1.1702778228589E-16		0		0		0		0
2.24		0.420075		1.1702778228589E-16		0		0		0		0
2.26		0.420075		1.1702778228589E-16		0		0		0		0
2.28		0.420075		1.1702778228589E-16		0		0		0		0
2.3		0.420075		1.1702778228589E-16		0		0		0		0
2.32		0.420075		1.1702778228589E-16		0		0		0		0
2.34		0.420075		1.1702778228589E-16		0		0		0		0
2.36		0.420075		1.1702778228589E-16		0		0		0		0
2.38		0.420075		1.1702778228589E-16		0		0		0		0
2.4		0.420075		1.1702778228589E-16		0		0		0		0
2.42		0.420075		1.1702778228589E-16		0		0		0		0
2.44		0.420075		1.1702778228589E-16		0		0		0		0
2.46		0.420075		1.1702778228589E-16		0		0		0		0
2.48		0.420075		1.1702778228589E-16		0		0		0		0
2.5		0.420075		1.1702778228589E-16		0		0		0		0
2.52		0.420075		1.1702778228589E-16		0		0		0		0
2.54		0.420075		1.1702778228589E-16		0		0		0		0
2.56		0.420075		1.1702778228589E-16		0		0		0		0
2.58		0.420075		1.1702778228589E-16		0		0		0		0
2.6		0.420075		1.1702778228589E-16		0		0		0		0
2.62		0.420075		1.1702778228589E-16		0		0		0		0
2.64		0.420075		1.1702778228589E-16		0		0		0		0
2.66		0.420075		1.1702778228589E-16		0		0		0		0
2.68		0.420075		1.1702778228589E-16		0		0		0		0
2.7		0.420075		1.1702778228589E-16		0		0		0		0
2.72		0.420075		1.1702778228589E-16		0		0		0		0
2.74		0.420075		1.1702778228589E-16		0		0		0		0
2.76		0.420075		1.1702778228589E-16		0		0		0		0
2.78		0.420075		1.1702778228589E-16		0		0		0		0
2.8		0.420075		1.1702778228589E-16		0		0		0		0
2.82		0.420075		1.1702778228589E-16		0		0		0		0
2.84		0.420075		1.1702778228589E-16		0		0		0		0
2.86		0.420075		1.1702778228589E-16		0		0		0		0
2.88		0.420075		1.1702778228589E-16		0		0		0		0
2.9		0.420075		1.1702778228589E-16		0		0		0		0
2.92		0.420075		1.1702778228589E-16		0		0		0		0
2.94		0.420075		1.1702778228589E-16		0		0		0		0
2.96		0.420075		1.1702778228589E-16		0		0		0		0
2.98		0.420075		1.1702778228589E-16		0		0		0		0
3		0.420075		1.1702778228589E-16		0		0		0		0
3.02		0.420075		1.1702778228589E-16		0		0		0		0
3.04		0.420075		1.1702778228589E-16		0		0		0		0
3.06		0.420075		1.1702778228589E-16		0		0		0		0
3.08		0.420075		1.1702778228589E-16		0		0		0		0
3.1		0.420075		1.1702778228589E-16		0		0		0		0
3.12		0.420075		1.1702778228589E-16		0		0		0		0
3.14		0.420075		1.1702778228589E-16		0		0		0		0
3.16		0.420075		1.1702778228589E-16		0		0		0		0
3.18		0.420075		1.1702778228589E-16		0		0		0		0
3.2		0.420075		1.1702778228589E-16		0		0		0		0
3.22		0.420075		1.1702778228589E-16		0		0		0		0
3.24		0.420075		1.1702778228589E-16		0		0		0		0
3.26		0.420075		1.1702778228589E-16		0		0		0		0
3.28		0.420075		1.1702778228589E-16		0		0		0		0
3.3		0.420075		1.1702778228589E-16		0		0		0		0
3.32		0.420075		1.1702778228589E-16		0		0		0		0
3.34		0.420075		1.1702778228589E-16		0		0		0		0
3.36		0.420075		1.1702778228589E-16		0		0		0		0
3.38		0.420075		1.1702778228589E-16		0		0		0		0
3.4		0.420075		1.1702778228589E-16		0		0		0		0
3.42		0.420075		1.1702778228589E-16		0		0		0		0
3.44		0.420075		1.1702778228589E-16		0		0		0		0
3.46		0.420075		1.1702778228589E-16		0		0		0		0
3.48		0.420075		1.1702778228589E-16		0		0		0		0
3.5		0.420075		1.1702778228589E-16		0		0		0		0
3.52		0.420075		1.1702778228589E-16		0		0		0		0
3.54		0.420075		1.1702778228589E-16		0		0		0		0
3.56		0.420075		1.1702778228589E-16		0		0		0		0
3.58		0.420075		1.1702778228589E-16		0		0		0		0
3.6		0.420075		1.1702778228589E-16		0		0		0		0
3.62		0.420075		1.1702778228589E-16		0		0		0		0
3.64		0.420075		1.1702778228589E-16		0		0		0		0
3.66		0.420075		1.1702778228589E-16		0		0		0		0
3.68		0.420075		1.1702778228589E-16		0		0		0		0
3.7		0.420075		1.1702778228589E-16		0		0		0		0
3.72		0.420075		1.1702778228589E-16		0		0		0		0
3.74		0.420075		1.1702778228589E-16		0		0		0		0
3.76		0.420075		1.1702778228589E-16		0		0		0		0
3.78		0.420075		1.1702778228589E-16		0		0		0		0
3.8		0.420075		1.1702778228589E-16		0		0		0		0
3.82		0.420075		1.1702778228589E-16		0		0		0		0
3.84		0.420075		1.1702778228589E-16		0		0		0		0
3.86		0.420075		1.1702778228589E-16		0		0		0		0
3.88		0.420075		1.1702778228589E-16		0		0		0		0
3.9		0.420075		1.1702778228589E-16		0		0		0		0
3.92		0.420075		1.1702778228589E-16		0		0		0		0
3.94		0.420075		1.1702778228589E-16		0		0		0		0
3.96		0.420075		1.1702778228589E-16		0		0		0		0
3.98		0.420075		1.1702778228589E-16		0		0		0		0
4		0.420075		1.1702778228589E-16		0		0		0		0
4.02		0.420075		1.1702778228589E-16		0		0		0		0
4.04		0.420075		1.1702778228589E-16		0		0		0		0
4.06		0.420075		1.1702778228589E-16		0		0		0		0
4.08		0.420075		1.1702778228589E-16		0		0		0		0
4.1		0.420075		1.1702778228589E-16		0		0		0		0
4.12		0.420075		1.1702778228589E-16		0		0		0		0
4.14		0.420075		1.1702778228589E-16		0		0		0		0
4.16		0.420075		1.1702778228589E-16		0		0		0		0
4.18		0.420075		1.1702778228589E-16		0		0		0		0
4.2		0.420075		1.1702778228589E-16		0		0		0		0
4.22		0.420075		1.1702778228589E-16		0		0		0		0
4.24		0.420075		1.1702778228589E-16		0		0		0		0
4.26		0.420075		1.1702778228589E-16		0		0		0		0
4.28		0.420075		1.1702778228589E-16		0		0		0		0
4.3		0.420075		1.1702778228589E-16		0		0		0		0
4.32		0.420075		1.1702778228589E-16		0		0		0		0
4.34		0.420075		1.1702778228589E-16		0		0		0		0
4.36		0.420075		1.1702778228589E-16		0		0		0		0
4.38		0.420075		1.1702778228589E-16		0		0		0		0
4.4		0.420075		1.1702778228589E-16		0		0		0		0
4.42		0.420075		1.1702778228589E-16		0		0		0		0
4.44		0.420075		1.1702778228589E-16		0		0		0		0
4.46		0.420075		1.1702778228589E-16		0		0		0		0
4.48		0.420075		1.1702778228589E-16		0		0		0		0
4.5		0.420075		1.1702778228589E-16		0		0		0		0
4.52		0.420075		1.1702778228589E-16		0		0		0		0
4.54		0.420075		1.1702778228589E-16		0		0		0		0
4.56		0.420075		1.1702778228589E-16		0		0		0		0
4.58		0.420075		1.1702778228589E-16		0		0		0		0
4.6		0.420075		1.1702778228589E-16		0		0		0		0
4.62		0.420075		1.1702778228589E-16		0		0		0		0
4.64		0.420075		1.1702778228589E-16		0		0		0		0
4.66		0.420075		1.1702778228589E-16		0		0		0		0
4.68		0.420075		1.1702778228589E-16		0		0		0		0
4.7		0.420075		1.1702778228589E-16		0		0		0		0
4.72		0.420075		1.1702778228589E-16		0		0		0		0
4.74		0.420075		1.1702778228589E-16		0		0		0		0
4.76		0.420075		1.1702778228589E-16		0		0		0		0
4.78		0.420075		1.1702778228589E-16		0		0		0		0
4.8		0.420075		1.1702778228589E-16		0		0		0		0
4.82		0.420075		1.1702778228589E-16		0		0		0		0
4.84		0.420075		1.1702778228589E-16		0		0		0		0
4.86		0.420075		1.1702778228589E-16		0		0		0		0
4.88		0.420075		1.1702778228589E-16		0		0		0		0
4.9		0.420075		1.1702778228589E-16		0		0		0		0
4.92		0.420075		1.1702778228589E-16		0		0		0		0
4.94		0.420075		1.1702778228589E-16		0		0		0		0
4.96		0.420075		1.1702778228589E-16		0		0		0		0
4.98		0.420075		1.1702778228589E-16		0		0		0		0
5		0.420075		1.1702778228589E-16		0		0		0		0
5.02		0.420075		1.1702778228589E-16		0		0		0		0
5.04		0.420075		1.1702778228589E-16		0		0		0		0
5.06		0.420075		1.1702778228589E-16		0		0		0		0
5.08		0.420075		1.1702778228589E-16		0		0		0		0
5.1		0.420075		1.1702778228589E-16		0		0		0		0
5.12		0.420075		1.1702778228589E-16		0		0		0		0
5.14		0.420075		1.1702778228589E-16		0		0		0		0
5.16		0.420075		1.1702778228589E-16		0		0		0		0
5.18		0.420075		1.1702778228589E-16		0		0		0		0
5.2		0.420075		1.1702778228589E-16		0		0		0		0
5.22		0.420075		1.1702778228589E-16		0		0		0		0
5.24		0.420075		1.1702778228589E-16		0		0		0		0
5.26		0.420075		1.1702778228589E-16		0		0		0		0
5.28		0.420075		1.1702778228589E-16		0		0		0		0
5.3		0.420075		1.1702778228589E-16		0		0		0		0
5.32		0.420075		1.1702778228589E-16		0		0		0		0
5.34		0.420075		1.1702778228589E-16		0		0		0		0
5.36		0.420075		1.1702778228589E-16		0		0		0		0
5.38		0.420075		1.1702778228589E-16		0		0		0		0
5.4		0.420075		1.1702778228589E-16		0		0		0		0
5.42		0.420075		1.1702778228589E-16		0		0		0		0
5.44		0.420075		1.1702778228589E-16		0		0		0		0
5.46		0.420075		1.1702778228589E-16		0		0		0		0
5.48		0.420075		1.1702778228589E-16		0		0		0		0
5.5		0.420075		1.1702778228589E-16		0		0		0		0
5.52		0.420075		1.1702778228589E-16		0		0		0		0
5.54		0.420075		1.1702778228589E-16		0		0		0		0
5.56		0.420075		1.1702778228589E-16		0		0		0		0
5.58		0.420075		1.1702778228589E-16		0		0		0		0
5.6		0.420075		1.1702778228589E-16		0		0		0		0
5.62		0.420075		1.1702778228589E-16		0		0		0		0
5.64		0.420075		1.1702778228589E-16		0		0		0		0
5.66		0.420075		1.1702778228589E-16		0		0		0		0
5.68		0.420075		1.1702778228589E-16		0		0		0		0
5.7		0.420075		1.1702778228589E-16		0		0		0		0
5.72		0.420075		1.1702778228589E-16		0		0		0		0
5.74		0.420075		1.1702778228589E-16		0		0		0		0
5.76		0.420075		1.1702778228589E-16		0		0		0		0
5.78		0.420075		1.1702778228589E-16		0		0		0		0
5.8		0.420075		1.1702778228589E-16		0		0		0		0
5.82		0.420075		1.1702778228589E-16		0		0		0		0
5.84		0.420075		1.1702778228589E-16		0		0		0		0
5.86		0.420075		1.1702778228589E-16		0		0		0		0
5.88		0.420075		1.1702778228589E-16		0		0		0		0
5.9		0.420075		1.1702778228589E-16		0		0		0		0
5.92		0.420075		1.1702778228589E-16		0		0		0		0
5.94		0.420075		1.1702778228589E-16		0		0		0		0
5.96		0.420075		1.1702778228589E-16		0		0		0		0
5.98		0.420075		1.1702778228589E-16		0		0		0		0
6		0.420075		1.1702778228589E-16		0		0		0		0
6.02		0.420075		1.1702778228589E-16		0		0		0		0
6.04		0.420075		1.1702778228589E-16		0		0		0		0
6.06		0.420075		1.1702778228589E-16		0		0		0		0
6.08		0.420075		1.1702778228589E-16		0		0		0		0
6.1		0.420075		1.1702778228589E-16		0		0		0		0
6.12		0.420075		1.1702778228589E-16		0		0		0		0
6.14		0.420075		1.1702778228589E-16		0		0		0		0
6.16		0.420075		1.1702778228589E-16		0		0		0		0
6.18		0.420075		1.1702778228589E-16		0		0		0		0
6.2		0.420075		1.1702778228589E-16		0		0		0		0
6.22		0.420075		1.1702778228589E-16		0		0		0		0
6.24		0.420075		1.1702778228589E-16		0		0		0		0
6.26		0.420075		1.1702778228589E-16		0		0		0		0
6.28		0.420075		1.1702778228589E-16		0		0		0		0
6.3		0.420075		1.1702778228589E-16		0		0		0		0
6.32		0.420075		1.1702778228589E-16		0		0		0		0
6.34		0.420075		1.1702778228589E-16		0		0		0		0
6.36		0.420075		1.1702778228589E-16		0		0		0		0
6.38		0.420075		1.1702778228589E-16		0		0		0		0
6.4		0.420075		1.1702778228589E-16		0		0		0		0
6.42		0.420075		1.1702778228589E-16		0		0		0		0
6.44		0.420075		1.1702778228589E-16		0		0		0		0
6.46		0.420075		1.1702778228589E-16		0		0		0		0
6.48		0.420075		1.1702778228589E-16		0		0		0		0
6.5		0.420075		1.1702778228589E-16		0		0		0		0
6.52		0.420075		1.1702778228589E-16		0		0		0		0
6.54		0.420075		1.1702778228589E-16		0		0		0		0
6.56		0.420075		1.1702778228589E-16		0		0		0		0
6.58		0.420075		1.1702778228589E-16		0		0		0		0
6.6		0.420075		1.1702778228589E-16		0		0		0		0
6.62		0.420075		1.1702778228589E-16		0		0		0		0
6.64		0.420075		1.1702778228589E-16		0		0		0		0
6.66		0.420075		1.1702778228589E-16		0		0		0		0
6.68		0.420075		1.1702778228589E-16		0		0		0		0
6.7		0.420075		1.1702778228589E-16		0		0		0		0
6.72		0.420075		1.1702778228589E-16		0		0		0		0
6.74		0.420075		1.1702778228589E-16		0		0		0		0
6.76		0.420075		1.1702778228589E-16		0		0		0		0
6.78		0.420075		1.1702778228589E-16		0		0		0		0
6.8		0.420075		1.1702778228589E-16		0		0		0		0
6.82		0.420075		1.1702778228589E-16		0		0		0		0
6.84		0.420075		1.1702778228589E-16		0		0		0		0
6.86		0.420075		1.1702778228589E-16		0		0		0		0
6.88		0.420075		1.1702778228589E-16		0		0		0		0
6.9		0.420075		1.1702778228589E-16		0		0		0		0
6.92		0.420075		1.1702778228589E-16		0		0		0		0
6.94		0.420075		1.1702778228589E-16		0		0		0		0
6.96		0.420075		1.1702778228589E-16		0		0		0		0
6.98		0.420075		1.1702778228589E-16		0		0		0		0
7		0.420075		1.1702778228589E-16		0		0		0		0
7.02		0.420075		1.1702778228589E-16		0		0		0		0
7.04		0.420075		1.1702778228589E-16		0		0		0		0
7.06		0.420075		1.1702778228589E-16		0		0		0		0
7.08		0.420075		1.1702778228589E-16		0		0		0		0
7.1		0.420075		1.1702778228589E-16		0		0		0		0
7.12		0.420075		1.1702778228589E-16		0		0		0		0
7.14		0.420075		1.1702778228589E-16		0		0		0		0
7.16		0.420075		1.1702778228589E-16		0		0		0		0
7.18		0.420075		1.1702778228589E-16		0		0		0		0
7.2		0.420075		1.1702778228589E-16		0		0		0		0
7.22		0.420075		1.1702778228589E-16		0		0		0		0
7.24		0.420075		1.1702778228589E-16		0		0		0		0
7.26		0.420075		1.1702778228589E-16		0		0		0		0
7.28		0.420075		1.1702778228589E-16		0		0		0		0
7.3		0.420075		1.1702778228589E-16		0		0		0		0
7.32		0.420075		1.1702778228589E-16		0		0		0		0
7.34		0.420075		1.1702778228589E-16		0		0		0		0
7.36		0.420075		1.1702778228589E-16		0		0		0		0
7.38		0.420075		1.1702778228589E-16		0		0		0		0
7.4		0.420075		1.1702778228589E-16		0		0		0		0
7.42		0.420075		1.1702778228589E-16		0		0		0		0
7.44		0.420075		1.1702778228589E-16		0		0		0		0
7.46		0.420075		1.1702778228589E-16		0		0		0		0
7.48		0.420075		1.1702778228589E-16		0		0		0		0
7.5		0.420075		1.1702778228589E-16		0		0		0		0
7.52		0.420075		1.1702778228589E-16		0		0		0		0
7.54		0.420075		1.1702778228589E-16		0		0		0		0
7.56		0.420075		1.1702778228589E-16		0		0		0		0
7.58		0.420075		1.1702778228589E-16		0		0		0		0
7.6		0.420075		1.1702778228589E-16		0		0		0		0
7.62		0.420075		1.1702778228589E-16		0		0		0		0
7.64		0.420075		1.1702778228589E-16		0		0		0		0
7.66		0.420075		1.1702778228589E-16		0		0		0		0
7.68		0.420075		1.1702778228589E-16		0		0		0		0
7.7		0.420075		1.1702778228589E-16		0		0		0		0
7.72		0.420075		1.1702778228589E-16		0		0		0		0
7.74		0.420075		1.1702778228589E-16		0		0		0		0
7.76		0.420075		1.1702778228589E-16		0		0		0		0
7.78		0.420075		1.1702778228589E-16		0		0		0		0
7.8		0.420075		1.1702778228589E-16		0		0		0		0
7.82		0.420075		1.1702778228589E-16		0		0		0		0
7.84		0.420075		1.1702778228589E-16		0		0		0		0
7.86		0.420075		1.1702778228589E-16		0		0		0		0
7.88		0.420075		1.1702778228589E-16		0		0		0		0
7.9		0.420075		1.1702778228589E-16		0		0		0		0
7.92		0.420075		1.1702778228589E-16		0		0		0		0
7.94		0.420075		1.1702778228589E-16		0		0		0		0
7.96		0.420075		1.1702778228589E-16		0		0		0		0
7.98		0.420075		1.1702778228589E-16		0		0		0		0
8		0.420075		1.1702778228589E-16		0		0		0		0
8.02		0.420075		1.1702778228589E-16		0		0		0		0
8.04		0.420075		1.1702778228589E-16		0		0		0		0
8.06		0.420075		1.1702778228589E-16		0		0		0		0
8.08		0.420075		1.1702778228589E-16		0		0		0		0
8.1		0.420075		1.1702778228589E-16		0		0		0		0
8.12		0.420075		1.1702778228589E-16		0		0		0		0
8.14		0.420075		1.1702778228589E-16		0		0		0		0
8.16		0.420075		1.1702778228589E-16		0		0		0		0
8.18		0.420075		1.1702778228589E-16		0		0		0		0
8.2		0.420075		1.1702778228589E-16		0		0		0		0
8.22		0.420075		1.1702778228589E-16		0		0		0		0
8.24		0.420075		1.1702778228589E-16		0		0		0		0
8.26		0.420075		1.1702778228589E-16		0		0		0		0
8.28		0.420075		1.1702778228589E-16		0		0		0		0
8.3		0.420075		1.1702778228589E-16		0		0		0		0
8.32		0.420075		1.1702778228589E-16		0		0		0		0
8.34		0.420075		1.1702778228589E-16		0		0		0		0
8.36		0.420075		1.1702778228589E-16		0		0		0		0
8.38		0.420075		1.1702778228589E-16		0		0		0		0
8.4		0.420075		1.1702778228589E-16		0		0		0		0
8.42		0.420075		1.1702778228589E-16		0		0		0		0
8.44		0.420075		1.1702778228589E-16		0		0		0		0
8.46		0.420075		1.1702778228589E-16		0		0		0		0
8.48		0.420075		1.1702778228589E-16		0		0		0		0
8.5		0.420075		1.1702778228589E-16		0		0		0		0
8.52		0.420075		1.1702778228589E-16		0		0		0		0
8.54		0.420075		1.1702778228589E-16		0		0		0		0
8.56		0.420075		1.1702778228589E-16		0		0		0		0
8.58		0.420075		1.1702778228589E-16		0		0		0		0
8.6		0.420075		1.1702778228589E-16		0		0		0		0
8.62		0.420075		1.1702778228589E-16		0		0		0		0
8.64		0.420075		1.1702778228589E-16		0		0		0		0
8.66		0.420075		1.1702778228589E-16		0		0		0		0
8.68		0.420075		1.1702778228589E-16		0		0		0		0
8.7		0.420075		1.1702778228589E-16		0		0		0		0
8.72		0.420075		1.1702778228589E-16		0		0		0		0
8.74		0.420075		1.1702778228589E-16		0		0		0		0
8.76		0.420075		1.1702778228589E-16		0		0		0		0
8.78		0.420075		1.1702778228589E-16		0		0		0		0
8.8		0.420075		1.1702778228589E-16		0		0		0		0
8.82		0.420075		1.1702778228589E-16		0		0		0		0
8.84		0.420075		1.1702778228589E-16		0		0		0		0
8.86		0.420075		1.1702778228589E-16		0		0		0		0
8.88		0.420075		1.1702778228589E-16		0		0		0		0
8.9		0.420075		1.1702778228589E-16		0		0		0		0
8.92		0.420075		1.1702778228589E-16		0		0		0		0
8.94		0.420075		1.1702778228589E-16		0		0		0		0
8.96		0.420075		1.1702778228589E-16		0		0		0		0
8.98		0.420075		1.1702778228589E-16		0		0		0		0
9		0.420075		1.1702778228589E-16		0		0		0		0
9.02		0.420075		1.1702778228589E-16		0		0		0		0
9.04		0.420075		1.1702778228589E-16		0		0		0		0
9.06		0.420075		1.1702778228589E-16		0		0		0		0
9.08		0.420075		1.1702778228589E-16		0		0		0		0
9.1		0.420075		1.1702778228589E-16		0		0		0		0
9.12		0.420075		1.1702778228589E-16		0		0		0		0
9.14		0.420075		1.1702778228589E-16		0		0		0		0
9.16		0.420075		1.1702778228589E-16		0		0		0		0
9.18		0.420075		1.1702778228589E-16		0		0		0		0
9.2		0.420075		1.1702778228589E-16		0		0		0		0
9.22		0.420075		1.1702778228589E-16		0		0		0		0
9.24		0.420075		1.1702778228589E-16		0		0		0		0
9.26		0.420075		1.1702778228589E-16		0		0		0		0
9.28		0.420075		1.1702778228589E-16		0		0		0		0
9.3		0.420075		1.1702778228589E-16		0		0		0		0
9.32		0.420075		1.1702778228589E-16		0		0		0		0
9.34		0.420075		1.1702778228589E-16		0		0		0		0
9.36		0.420075		1.1702778228589E-16		0		0		0		0
9.38		0.420075		1.1702778228589E-16		0		0		0		0
9.4		0.420075		1.1702778228589E-16		0		0		0		0
9.42		0.420075		1.1702778228589E-16		0		0		0		0
9.44		0.420075		1.1702778228589E-16		0		0		0		0
9.46		0.420075		1.1702778228589E-16		0		0		0		0
9.48		0.420075		1.1702778228589E-16		0		0		0		0
9.5		0.420075		1.1702778228589E-16		0		0		0		0
9.52		0.420075		1.1702778228589E-16		0		0		0		0
9.54		0.420075		1.1702778228589E-16		0		0		0		0
9.56		0.420075		1.1702778228589E-16		0		0		0		0
9.58		0.420075		1.1702778228589E-16		0		0		0		0
9.6		0.420075		1.1702778228589E-16		0		0		0		0
9.62		0.420075		1.1702778228589E-16		0		0		0		0
9.64		0.420075		1.1702778228589E-16		0		0		0		0
9.66		0.420075		1.1702778228589E-16		0		0		0		0
9.68		0.420075		1.1702778228589E-16		0		0		0		0
9.7		0.420075		1.1702778228589E-16		0		0		0		0
9.72		0.420075		1.1702778228589E-16		0		0		0		0
9.74		0.420075		1.1702778228589E-16		0		0		0		0
9.76		0.420075		1.1702778228589E-16		0		0		0		0
9.78		0.420075		1.1702778228589E-16		0		0		0		0
9.8		0.420075		1.1702778228589E-16		0		0		0		0
9.82		0.420075		1.1702778228589E-16		0		0		0		0
9.84		0.420075		1.1702778228589E-16		0		0		0		0
9.86		0.420075		1.1702778228589E-16		0		0		0		0
9.88		0.420075		1.1702778228589E-16		0		0		0		0
9.9		0.420075		1.1702778228589E-16		0		0		0		0
9.92		0.420075		1.1702778228589E-16		0		0		0		0
9.94		0.420075		1.1702778228589E-16		0		0		0		0
9.96		0.420075		1.1702778228589E-16		0		0		0		0
9.98		0.420075		1.1702778228589E-16		0		0		0		0
10		0.420075		1.1702778228589E-16		0		0		0		0
10.02		0.4195647		1.20466685113437E-05		0		0		0		0
10.04		0.4388873		5.46403391887918E-05		0		0		4.382362E-06		1.37597470906991E-08
10.06		0.4610863		4.83897372039425E-05		0		0		9.937877E-06		1.37606444051301E-08
10.08		0.4820623		6.7047329883032E-05		0		0		1.549337E-05		1.3767679543046E-08
10.1		0.5018882		7.01772359419147E-05		4.286194E-12		2.07962830129703E-13		2.104883E-05		1.37606564765883E-08
10.12		0.5205882		0.000103250289211		1.181799E-10		4.42271522935857E-13		2.660423E-05		1.37606564765879E-08
10.14		0.5382849		9.34623513031427E-05		2.816288E-10		3.92223235755702E-13		3.215963E-05		1.37606564765879E-08
10.16		0.5549812		7.40567350076816E-05		4.75941E-10		3.50449552559107E-13		3.7715E-05		1.37607331846007E-08
10.18		0.5707467		0.000102211164861		7.011163E-10		3.20312711788533E-13		4.327033E-05		1.37606564765879E-08
10.2		0.5791964		9.69022416894786E-05		9.57154E-10		3.05137855912893E-13		4.882563E-05		1.37606564765888E-08
10.22		0.5739679		0.000100561147788		1.244054E-09		3.08155804748169E-13		5.43809E-05		1.37607331846003E-08
10.24		0.5692673		0.000104232699071		1.56182E-09		3.28058260408431E-13		5.993613E-05		1.37606564765879E-08
10.26		0.5691908		9.2476783873345E-05		1.910445E-09		3.60562831633519E-13		6.549133E-05		1.3760656476588E-08
10.28		0.5691867		9.43080649314385E-05		2.28993E-09		4.05435294193499E-13		7.104652E-05		1.37404350569981E-08
10.3		0.5691859		9.44850958264209E-05		2.700281E-09		4.56032406255979E-13		7.660164E-05		1.37560653289136E-08
10.32		0.5691857		9.43080649314205E-05		3.141494E-09		5.15260451939965E-13		8.215678E-05		1.37672558388877E-08
10.34		0.5691852		9.44643377741552E-05		3.613566E-09		5.76468173931129E-13		8.771184E-05		1.37560653289119E-08
10.36		0.5691847		9.43080649314327E-05		4.1165E-09		6.38348563786829E-13		9.326692E-05		1.37404350569956E-08
10.38		0.5691843		9.44222784445977E-05		4.650298E-09		7.0513670857338E-13		9.882193E-05		1.37606564765877E-08
10.4		0.5691839		9.44850958264643E-05		5.214953E-09		7.74310445923674E-13		0.0001043769		1.39160179489508E-08
10.42		0.5691835		9.44825086693125E-05		5.810471E-09		8.40970999632117E-13		0.0001099318		1.37501515143155E-08
10.44		0.5691829		9.44850958264615E-05		6.436851E-09		9.11048846110907E-13		0.0001154867		1.37925100447077E-08
10.46		0.5691827		9.43080649314611E-05		7.094091E-09		9.79449391806876E-13		0.0001210417		1.37925100447074E-08
10.48		0.5691821		9.45838252556949E-05		7.782191E-09		1.04888777071489E-12		0.0001265965		1.38423665285667E-08
10.5		0.5691817		9.43080649314206E-05		8.501151E-09		1.12059954191194E-12		0.0001321514		1.36398110120497E-08
10.52		0.5684666		9.86308493547669E-05		9.250972E-09		1.19125330826186E-12		0.0001377063		1.36630076402608E-08
10.54		0.5805624		0.000109855662879		1.003164E-08		1.26156868840146E-12		0.0001432609		1.39160179489509E-08
10.56		0.594935		0.000128923750075		1.08432E-08		1.34742552876038E-12		0.0001488157		1.37925100447069E-08
10.58		0.6085293		0.000121379158013		1.16856E-08		1.40712472794681E-12		0.0001543704		1.36398110120467E-08
10.6		0.6213356		0.000156160316484		1.255885E-08		1.46837022276752E-12		0.0001599252		1.37096883828768E-08
10.62		0.6334584		0.000149966811143		1.346298E-08		1.57466045722749E-12		0.0001654797		1.37925100447069E-08
10.64		0.6448955		0.000135104280712		1.439796E-08		1.63108689052579E-12		0.0001710344		1.36398110120497E-08
10.66		0.6556744		0.000107877708541		1.53638E-08		1.67464755827717E-12		0.0001765889		1.39160179489494E-08
10.68		0.6658862		0.000122295452809		1.636049E-08		1.76977713600086E-12		0.0001821435		1.38423665285667E-08
10.7		0.6705392		0.000118054413066		1.738803E-08		1.82638075621344E-12		0.0001876982		1.37096883828757E-08
10.72		0.6644913		0.000135086021976		1.844645E-08		1.91209599944995E-12		0.0001932525		1.38423665285615E-08
10.74		0.6590136		0.000127140517189		1.953573E-08		1.98720909820769E-12		0.000198807		1.39124245031388E-08
10.76		0.658932		0.000128755582403		2.065584E-08		2.03535418703163E-12		0.0002043615		1.38423665285633E-08
10.78		0.6589197		0.000129964995287		2.180682E-08		2.14050876610618E-12		0.0002099158		1.37501515143175E-08
10.8		0.6589191		0.000129799375105		2.298869E-08		2.1956775719585E-12		0.0002154704		1.36398110120521E-08
10.82		0.6589184		0.000129913817587		2.420139E-08		2.27618101213419E-12		0.0002210245		1.38423665285667E-08
10.84		0.6589175		0.000129773520668		2.544495E-08		2.35289419887708E-12		0.0002265789		1.39160179489507E-08
10.86		0.6589169		0.000129771123307		2.671935E-08		2.4226936340452E-12		0.0002321332		1.37096883828718E-08
10.88		0.6589164		0.000129913817587		2.802464E-08		2.48336689015365E-12		0.0002376874		1.36398110120516E-08
10.9		0.6589155		0.000129773520668		2.936074E-08		2.58465557559328E-12		0.0002432417		1.37925100447069E-08
10.92		0.6589147		0.000129853806687		3.072773E-08		2.64787126239622E-12		0.0002487958		1.37501515143182E-08
10.94		0.6589143		0.000129942765178		3.21256E-08		2.72396769437511E-12		0.0002543499		1.39160179489441E-08
10.96		0.6589134		0.000129913817587		3.355429E-08		2.78785062568073E-12		0.0002599042		1.37096883828757E-08
10.98		0.6589127		0.000129853806687		3.501383E-08		2.87713205968847E-12		0.0002654584		1.36398110120492E-08
11		0.6589121		0.000129799375106		3.650425E-08		2.93191253469668E-12		0.0002710124		1.3639811012054E-08
11.02		0.6580778		0.000152027629068		3.802552E-08		3.01027868772519E-12		0.0002765664		1.36398110120551E-08
11.04		0.6658326		0.000164477759388		3.957764E-08		3.0869618289411E-12		0.0002821204		1.36398110120501E-08
11.06		0.6754947		0.000166572673496		4.116062E-08		3.16150456446131E-12		0.0002876744		1.36398110120487E-08
11.08		0.6845997		0.000159977810961		4.277445E-08		3.22636706598066E-12		0.0002932284		1.36398110120492E-08
11.1		0.6931777		0.000150575230367		4.441914E-08		3.32605872868632E-12		0.0002987822		1.37096883828757E-08
11.12		0.7012968		0.000140059352498		4.609468E-08		3.36973457576578E-12		0.0003043361		1.37715487711291E-08
11.14		0.7089581		0.000134152028187		4.78011E-08		3.43834585552755E-12		0.0003098898		1.37501515143199E-08
11.16		0.7161987		0.000136891725259		4.953833E-08		3.51759071588094E-12		0.0003154437		1.37925100447082E-08
11.18		0.7230307		0.000139316625793		5.130646E-08		3.58676579788604E-12		0.0003209975		1.38423665285601E-08
11.2		0.7255386		0.000144320014782		5.310542E-08		3.67749915023852E-12		0.0003265514		1.36398110120551E-08
11.22		0.7189645		0.00014698922863		5.493521E-08		3.73465750326139E-12		0.0003321049		1.3916017948955E-08
11.24		0.7129453		0.000151141618652		5.67959E-08		3.80146170717327E-12		0.0003376587		1.37925100447057E-08
11.26		0.7127433		0.000159287336457		5.868743E-08		3.90101126490143E-12		0.0003432124		1.36398110120501E-08
11.28		0.7127332		0.000152340845912		6.060981E-08		3.97085213356972E-12		0.0003487659		1.39160179489441E-08
11.3		0.7127324		0.000152211986679		6.256302E-08		4.0342423218107E-12		0.0003543195		1.38423665285671E-08
11.32		0.7127313		0.000152297260499		6.454711E-08		4.12268790421375E-12		0.0003598732		1.37096883828725E-08
11.34		0.7127304		0.000152211986679		6.656206E-08		4.18282201390405E-12		0.0003654267		1.37925100447057E-08
11.36		0.7127295		0.000152111253145		6.860785E-08		4.25081691495615E-12		0.0003709803		1.36630076402585E-08
11.38		0.7127289		0.000152541761131		7.068449E-08		4.3131452818375E-12		0.0003765337		1.37925100446968E-08
11.4		0.7127282		0.000152340845912		7.279198E-08		4.39439036348323E-12		0.0003820872		1.37096883828757E-08
11.42		0.712727		0.00015242994748		7.493033E-08		4.48306690658027E-12		0.0003876405		1.38423665285581E-08
11.44		0.712726		0.00015242994748		7.709952E-08		4.54576726197015E-12		0.0003931939		1.39160179489441E-08
11.46		0.712725		0.00015242994748		7.929959E-08		4.62275771470812E-12		0.0003987474		1.3639811012041E-08
11.48		0.712724		0.00015242994748		8.153049E-08		4.70943497436266E-12		0.0004043007		1.37925100447057E-08
11.5		0.7127232		0.000152244540132		8.379225E-08		4.76754071240577E-12		0.0004098538		1.37501515143182E-08
11.52		0.7127226		0.000152675545593		8.608485E-08		4.86352638410536E-12		0.0004154072		1.37096883828756E-08
11.54		0.7127219		0.000152475462507		8.84083E-08		4.92386478738265E-12		0.0004209604		1.36398110120551E-08
11.56		0.712721		0.00015242994748		9.076261E-08		4.99654324953253E-12		0.0004265136		1.37372162795492E-08
11.58		0.71272		0.00015242994748		9.314778E-08		5.04992849234374E-12		0.0004320667		1.37925100447082E-08
11.6		0.712719		0.00015242994748		9.556379E-08		5.13970383928467E-12		0.0004376199		1.39160179489578E-08
11.62		0.7127182		0.000152244540132		9.801065E-08		5.21967431934069E-12		0.000443173		1.39124245031429E-08
11.64		0.7127174		0.00015260930509		1.004883E-07		5.3135048069364E-12		0.0004487262		1.37096883828757E-08
11.66		0.7127167		0.000152590264725		1.02997E-07		5.18544972870156E-12		0.0004542792		1.37096883828757E-08
11.68		0.712716		0.00015242994748		1.055362E-07		5.39135109844115E-12		0.0004598322		1.37096883828754E-08
11.7		0.712715		0.00015242994748		1.081065E-07		5.54276304944014E-12		0.0004653852		1.37096883828756E-08
11.72		0.712714		0.00015242994748		1.107077E-07		5.71644800359257E-12		0.0004709382		1.3709688382878E-08
11.74		0.712713		0.00015242994748		1.133397E-07		5.71644800359337E-12		0.000476491		1.39124245031451E-08
11.76		0.7127122		0.000152244540132		1.160025E-07		5.8166427888706E-12		0.0004820439		1.39160179489557E-08
11.78		0.7127116		0.000152675545593		1.186962E-07		5.63323471314129E-12		0.0004875967		1.37925100447045E-08
11.8		0.7127109		0.000152475462507		1.214205E-07		5.81664278886693E-12		0.0004931497		1.37925100447061E-08
11.82		0.71271		0.00015242994748		1.24176E-07		6.05530070819068E-12		0.0004987024		1.36398110120514E-08
11.84		0.712709		0.00015242994748		1.269622E-07		6.12463150819673E-12		0.0005042552		1.37096883828738E-08
11.86		0.712708		0.00015242994748		1.297792E-07		6.12463150818511E-12		0.0005098079		1.3916017948956E-08
11.88		0.712707		0.00015242994748		1.326272E-07		6.12463150818511E-12		0.0005153607		1.37925100446882E-08
11.9		0.7127062		0.000152244540132		1.35506E-07		6.14636297153556E-12		0.0005209134		1.36398110120471E-08
11.92		0.7127056		0.000152675545593		1.384155E-07		6.38139657302126E-12		0.0005264659		1.39160179489499E-08
11.94		0.7127049		0.000152475462507		1.41356E-07		6.39444203107938E-12		0.0005320185		1.38423665285488E-08
11.96		0.712704		0.00015242994748		1.443274E-07		6.48416875508794E-12		0.0005375712		1.37096883828783E-08
11.98		0.712703		0.00015242994748		1.473294E-07		6.48416875508458E-12		0.0005431237		1.37925100447103E-08
12		0.712702		0.00015242994748		1.503624E-07		6.48416875508458E-12		0.0005486763		1.36630076402567E-08
12.02		0.7127012		0.000152244540132		1.534264E-07		6.48416875508267E-12		0.0005542287		1.37925100447271E-08
12.04		0.7127003		0.000152417591577		1.565209E-07		6.74042530804294E-12		0.0005597812		1.37096883828776E-08
12.06		0.7126997		0.000152590264725		1.596466E-07		6.85079070862385E-12		0.0005653337		1.37925100447061E-08
12.08		0.712699		0.00015242994748		1.628027E-07		6.91295080908756E-12		0.000570886		1.39124245031438E-08
12.1		0.712698		0.00015242994748		1.659902E-07		7.19258877827449E-12		0.0005764384		1.36398110120514E-08
12.12		0.712697		0.00015242994748		1.692082E-07		7.19258877826974E-12		0.0005819907		1.37925100447061E-08
12.14		0.712696		0.00015242994748		1.724571E-07		7.26406681320436E-12		0.000587543		1.39124245031438E-08
12.16		0.7126952		0.000152244540132		1.757369E-07		7.27934673503514E-12		0.0005930954		1.36398110120514E-08
12.18		0.7126944		0.000152392913221		1.790475E-07		7.12195353973908E-12		0.0005986475		1.3842366528564E-08
12.2		0.7126939		0.000152475462507		1.823889E-07		7.27934673503514E-12		0.0006041997		1.37925100447271E-08
12.22		0.712693		0.00015242994748		1.857611E-07		7.26406681320023E-12		0.0006097519		1.39160179489575E-08
12.24		0.712692		0.00015242994748		1.891646E-07		7.58946638440125E-12		0.0006153042		1.37096883828738E-08
12.26		0.712691		0.00015242994748		1.925985E-07		7.66304262171343E-12		0.0006208563		1.3663007640266E-08
12.28		0.7126901		0.00015230557734		1.960633E-07		7.71794445864003E-12		0.0006264084		1.36398110120514E-08
12.3		0.7126892		0.000152244540132		1.995589E-07		7.85210516712572E-12		0.0006319604		1.36398110120317E-08
12.32		0.7126886		0.000152675545593		2.030855E-07		7.66304262172053E-12		0.0006375124		1.36398110120471E-08
12.34		0.7126879		0.000152475462507		2.066428E-07		7.95543140809329E-12		0.0006430644		1.36398110120685E-08
12.36		0.712687		0.00015242994748		2.10231E-07		7.91622805802905E-12		0.0006486164		1.36398110120514E-08
12.38		0.712686		0.00015242994748		2.138501E-07		7.92254167970906E-12		0.0006541684		1.36398110120471E-08
12.4		0.712685		0.00015242994748		2.174999E-07		8.02011360406971E-12		0.0006597203		1.3663007640266E-08
12.42		0.7126842		0.000152244540132		2.211806E-07		8.15407192075726E-12		0.0006652722		1.37096883828776E-08
12.44		0.7126832		0.000152244540132		2.248924E-07		8.2083967848643E-12		0.0006708239		1.39160179489358E-08
12.46		0.7126827		0.000152590264725		2.286348E-07		8.41691418777769E-12		0.0006763757		1.37925100447061E-08
12.48		0.712682		0.00015242994748		2.324081E-07		8.51730265074838E-12		0.0006819275		1.38423665285736E-08
12.5		0.712681		0.00015242994748		2.362122E-07		8.39047078536554E-12		0.0006874794		1.36398110120514E-08
12.52		0.71268		0.00015242994748		2.400471E-07		8.51730265074462E-12		0.0006930309		1.39160179489575E-08
12.54		0.712679		0.00015242994748		2.439129E-07		8.58228148894725E-12		0.0006985827		1.37925100447061E-08
12.56		0.7126782		0.000152244540132		2.478098E-07		8.68971294756588E-12		0.0007041344		1.36398110120567E-08
12.58		0.7126774		0.000152392913221		2.517371E-07		8.78698532552486E-12		0.0007096859		1.39160179489499E-08
12.6		0.7126769		0.000152475462507		2.556953E-07		8.88256719647155E-12		0.0007152375		1.38423665285688E-08
12.62		0.712676		0.00015242994748		2.596845E-07		8.92250587620926E-12		0.0007207892		1.37096883828738E-08
12.64		0.712675		0.00015242994748		2.637046E-07		9.11896680307205E-12		0.0007263407		1.37925100447061E-08
12.66		0.712674		0.00015242994748		2.677555E-07		9.14391114956113E-12		0.0007318922		1.37096883828954E-08
12.68		0.7126732		0.000152244540132		2.718372E-07		8.95420447487808E-12		0.0007374437		1.37925100447103E-08
12.7		0.7126722		0.000152244540132		2.759498E-07		9.2592296295823E-12		0.0007429952		1.37096883828776E-08
12.72		0.7126716		0.000152675545593		2.800932E-07		9.25922962958624E-12		0.0007485465		1.3842366528564E-08
12.74		0.7126709		0.000152475462507		2.842675E-07		9.38379217350693E-12		0.0007540978		1.375015151432E-08
12.76		0.71267		0.00015242994748		2.884725E-07		9.38379217350725E-12		0.0007596494		1.36398110120685E-08
12.78		0.712669		0.00015242994748		2.927083E-07		9.6153811965873E-12		0.0007652005		1.38423665285688E-08
12.8		0.712668		0.00015242994748		2.969752E-07		9.69306739663313E-12		0.0007707518		1.37501515143198E-08
12.82		0.7126672		0.000152244540132		3.012726E-07		9.5823912580495E-12		0.0007763032		1.37096883828738E-08
12.84		0.7126662		0.000152244540132		3.056012E-07		9.69306739662985E-12		0.0007818544		1.36398110120471E-08
12.86		0.7126657		0.000152590264725		3.099604E-07		9.81155781039246E-12		0.0007874055		1.38423665285736E-08
12.88		0.712665		0.00015242994748		3.143504E-07		9.81155781039246E-12		0.0007929567		1.37925100447207E-08
12.9		0.712664		0.00015242994748		3.187715E-07		9.98053661438449E-12		0.0007985078		1.37501515143198E-08
12.92		0.712663		0.00015242994748		3.232233E-07		9.88882646672684E-12		0.0008040589		1.39160179489575E-08
12.94		0.712662		0.00015242994748		3.277058E-07		1.02176318195573E-11		0.0008096099		1.39160179489383E-08
12.96		0.7126612		0.000152244540132		3.322194E-07		1.0057611821678E-11		0.0008151612		1.37096883828738E-08
12.98		0.7126604		0.000152392913221		3.367637E-07		1.02420701032576E-11		0.0008207122		1.37096883828783E-08
13		0.7126599		0.000152475462507		3.413387E-07		1.0242070103245E-11		0.0008262632		1.37096883828838E-08
13.02		0.712659		0.00015242994748		3.459448E-07		1.04115320678541E-11		0.0008318139		1.39160179489499E-08
13.04		0.712658		0.00015242994748		3.505816E-07		1.03193453711412E-11		0.0008373648		1.3750151514313E-08
13.06		0.712657		0.00015242994748		3.552492E-07		1.05598821542151E-11		0.0008429157		1.37925100447103E-08
13.08		0.7126562		0.000152244540132		3.599477E-07		1.04886181697729E-11		0.0008484667		1.37925100446882E-08
13.1		0.7126552		0.000152244540132		3.646771E-07		1.05877287460535E-11		0.0008540175		1.38423665285488E-08
13.12		0.7126545		0.000152484061098		3.694373E-07		1.07295024219341E-11		0.0008595684		1.36398110120471E-08
13.14		0.7126539		0.000152475462507		3.742283E-07		1.07295024219172E-11		0.0008651192		1.37096883828738E-08
13.16		0.712653		0.00015242994748		3.790502E-07		1.07579428021015E-11		0.0008706697		1.37925100447061E-08
13.18		0.712652		0.00015242994748		3.839027E-07		1.08120303366219E-11		0.0008762205		1.38423665285736E-08
13.2		0.712651		0.00015242994748		3.887865E-07		1.09873664825661E-11		0.0008817712		1.37096883828771E-08
13.22		0.7126502		0.000152244540132		3.937006E-07		1.11574588903107E-11		0.0008873217		1.3792510044703E-08
13.24		0.7126492		0.000152244540132		3.986457E-07		1.13534135835809E-11		0.0008928724		1.36398110120514E-08
13.26		0.7126487		0.000152590264725		4.036217E-07		1.13534135835867E-11		0.0008984229		1.39160179489575E-08
13.28		0.712648		0.00015242994748		4.086287E-07		1.13534135835889E-11		0.0009039735		1.38423665285466E-08
13.3		0.712647		0.00015242994748		4.136666E-07		1.14813859016377E-11		0.0009095242		1.37096883828558E-08
13.32		0.712646		0.00015242994748		4.187349E-07		1.14256047736883E-11		0.0009150745		1.38423665285488E-08
13.34		0.712645		0.00015242994748		4.238344E-07		1.15873494236855E-11		0.0009206249		1.39160179489383E-08
13.36		0.7126442		0.000152244540132		4.289646E-07		1.14813859016319E-11		0.0009261754		1.36398110120471E-08
13.38		0.7126434		0.000152392913221		4.341256E-07		1.14813859016319E-11		0.0009317257		1.37925100447061E-08
13.4		0.7126429		0.000152475462507		4.393175E-07		1.1559027256269E-11		0.0009372762		1.37096883828738E-08
13.42		0.712642		0.00015242994748		4.445402E-07		1.17643529358771E-11		0.0009428265		1.3842366528564E-08
13.44		0.712641		0.00015242994748		4.497939E-07		1.19112458532972E-11		0.0009483767		1.37925100447061E-08
13.46		0.71264		0.00015242994748		4.550782E-07		1.17643529358864E-11		0.0009539272		1.37096883828783E-08
13.48		0.7126392		0.000152244540132		4.603934E-07		1.21307689597839E-11		0.0009594774		1.36398110120566E-08
13.5		0.7126382		0.000152244540132		4.657395E-07		1.21951720866115E-11		0.0009650275		1.38423665285736E-08
13.52		0.7126375		0.000152484061098		4.711163E-07		1.22569708057677E-11		0.0009705777		1.37925100447271E-08
13.54		0.712637		0.00015242994748		4.765242E-07		1.22818746307089E-11		0.0009761278		1.37501515143363E-08
13.56		0.712636		0.00015242994748		4.819629E-07		1.24583751392935E-11		0.0009816779		1.39160179489181E-08
13.58		0.712635		0.00015242994748		4.874322E-07		1.22818746307088E-11		0.0009872282		1.37096883828606E-08
13.6		0.712634		0.00015242994748		4.929323E-07		1.23472894011304E-11		0.0009927782		1.37096883828606E-08
13.62		0.7126332		0.000152244540132		4.984636E-07		1.26859502337562E-11		0.0009983282		1.37096883828606E-08
13.64		0.7126322		0.000152244540132		5.040255E-07		1.27126358836816E-11		0.001003879		1.37032031940554E-08
13.66		0.7126317		0.000152590264725		5.09618E-07		1.27888840621726E-11		0.001009428		1.316561177209E-08
13.68		0.712631		0.00015242994748		5.152416E-07		1.26859502337693E-11		0.001014977		1.41813649241157E-08
13.7		0.71263		0.00015242994748		5.208959E-07		1.30251892713777E-11		0.001020527		1.41813649241157E-08
13.72		0.7126289		0.00015233913191		5.265812E-07		1.30196432789488E-11		0.001026077		1.41813649241157E-08
13.74		0.712628		0.00015242994748		5.322972E-07		1.30196432789571E-11		0.001031626		1.42984070596808E-08
13.76		0.7126272		0.000152244540132		5.380441E-07		1.30932552611478E-11		0.001037176		1.42984070596808E-08
13.78		0.7126263		0.000152219906714		5.438218E-07		1.30537350976525E-11		0.001042726		1.42984070596808E-08
13.8		0.7126258		0.000152384601147		5.496304E-07		1.3384900281877E-11		0.001048276		1.42984070596808E-08
13.82		0.7126249		0.00015233913191		5.554698E-07		1.32228758008374E-11		0.001053826		1.42984070596808E-08
13.84		0.7126239		0.00015233913191		5.613402E-07		1.32899293535434E-11		0.001059376		1.42984070596808E-08
13.86		0.7126229		0.00015233913191		5.672413E-07		1.34581656336312E-11		0.001064926		1.42984070596808E-08
13.88		0.7126222		0.000152244540132		5.73173E-07		1.35892114070889E-11		0.001070476		1.42984070596808E-08
13.9		0.7126212		0.000152244540132		5.791357E-07		1.36222856623375E-11		0.001076025		1.43372087784033E-08
13.92		0.7126205		0.000152307620003		5.851293E-07		1.34581656336331E-11		0.001081575		1.43372087784033E-08
13.94		0.7126198		0.000152464057695		5.911537E-07		1.38648235954508E-11		0.001087124		1.26491106406479E-08
13.96		0.7126189		0.00015233913191		5.972088E-07		1.37904959221135E-11		0.001092674		1.26491106406479E-08
13.98		0.7126179		0.00015233913191		6.032948E-07		1.37904959221132E-11		0.001098224		1.26491106406479E-08
14		0.712617		0.00015242994748		6.094117E-07		1.38648235954508E-11		0.001103774		1.26491106406479E-08
14.02		0.7126161		0.000152369033016		6.155594E-07		1.41201196091869E-11		0.001109322		1.47572957474464E-08
14.04		0.7126151		0.000152369033016		6.21738E-07		1.41578403877213E-11		0.001114872		1.47572957474758E-08
14.06		0.7126145		0.000152623902307		6.279474E-07		1.41201196091806E-11		0.001120422		1.47572957474758E-08
14.08		0.7126138		0.000152464057695		6.341875E-07		1.4315880847664E-11		0.00112597		1.56347191994265E-08
14.1		0.7126129		0.00015233913191		6.404585E-07		1.4315880847664E-11		0.001131519		1.37032031940889E-08
14.12		0.7126119		0.00015233913191		6.467605E-07		1.4315880847664E-11		0.001137069		1.37032031940889E-08
14.14		0.712611		0.00015242994748		6.53093E-07		1.45602197785703E-11		0.001142617		1.41813649241735E-08
14.16		0.7126101		0.000152369033016		6.594566E-07		1.44852415313806E-11		0.001148166		1.42984070597347E-08
14.18		0.7126092		0.000152344492662		6.658508E-07		1.46575729383885E-11		0.001153716		1.42984070597347E-08
14.2		0.7126087		0.000152509416831		6.722761E-07		1.48955623518273E-11		0.001159265		1.43372087784537E-08
14.22		0.7126079		0.00015233913191		6.787321E-07		1.48955623518273E-11		0.001164815		1.43372087784537E-08
14.24		0.7126069		0.00015233913191		6.852189E-07		1.48282762915422E-11		0.001170364		1.26491106407013E-08
14.26		0.7126059		0.00015233913191		6.917365E-07		1.48866084489214E-11		0.001175914		1.26491106407013E-08
14.28		0.7126051		0.000152369033016		6.982851E-07		1.50882588642662E-11		0.001181462		1.47572957474856E-08
14.3		0.7126041		0.000152369033016		7.048642E-07		1.50908360713675E-11		0.001187011		1.52388392675907E-08
14.32		0.7126034		0.000152432280046		7.114743E-07		1.52610615620309E-11		0.001192559		1.37032031940783E-08
14.34		0.7126028		0.000152464057695		7.181153E-07		1.52610615620349E-11		0.001198109		1.37032031940783E-08
14.36		0.7126019		0.00015233913191		7.247873E-07		1.52610615620176E-11		0.001203656		1.42984070596943E-08
14.38		0.7126009		0.00015233913191		7.314897E-07		1.54204049521968E-11		0.001209206		1.42984070596943E-08
14.4		0.7126		0.00015242994748		7.382234E-07		1.5457468529264E-11		0.001214755		1.43372087784117E-08
14.42		0.7125991		0.000152369033016		7.449874E-07		1.54574685292761E-11		0.001220304		1.26491106406898E-08
14.44		0.7125981		0.000152369033016		7.517825E-07		1.5522385269164E-11		0.001225854		1.26491106406898E-08
14.46		0.7125974		0.000152432280046		7.586085E-07		1.55223852691606E-11		0.001231402		1.4757295747453E-08
14.48		0.7125968		0.000152464057695		7.654652E-07		1.56617013408159E-11		0.00123695		1.5634719199411E-08
14.5		0.7125959		0.00015233913191		7.723528E-07		1.58591018381027E-11		0.001242499		1.37032031940748E-08
14.52		0.7125949		0.00015233913191		7.792711E-07		1.57652923995754E-11		0.001248046		1.42984070596808E-08
14.54		0.712594		0.00015242994748		7.862205E-07		1.60917508197022E-11		0.001253596		1.42984070596808E-08
14.56		0.7125931		0.000152369033016		7.932005E-07		1.60917508197479E-11		0.001259145		1.43372087784033E-08
14.58		0.7125922		0.000152344492662		8.002114E-07		1.61946493221426E-11		0.001264694		1.26491106406784E-08
14.6		0.7125917		0.000152509416831		8.07253E-07		1.63571255285337E-11		0.001270242		1.47572957474399E-08
14.62		0.7125909		0.00015233913191		8.143254E-07		1.619464932212E-11		0.00127579		1.56347191993956E-08
14.64		0.7125899		0.00015233913191		8.214288E-07		1.63829179330087E-11		0.001281339		1.37032031940554E-08
14.66		0.7125889		0.00015233913191		8.285631E-07		1.64211922695873E-11		0.001286886		1.42984070596808E-08
14.68		0.7125881		0.000152369033016		8.357281E-07		1.64211922695873E-11		0.001292435		1.43372087784033E-08
14.7		0.7125871		0.000152369033016		8.429238E-07		1.63829179329932E-11		0.001297984		1.26491106406479E-08
14.72		0.7125864		0.000152432280046		8.501504E-07		1.67610659963154E-11		0.001303532		1.47572957474758E-08
14.74		0.7125858		0.000152464057695		8.574078E-07		1.65516028092701E-11		0.001309081		1.52388392675685E-08
14.76		0.7125849		0.00015233913191		8.646964E-07		1.67610659963582E-11		0.001314629		1.37032031940889E-08
14.78		0.7125839		0.00015233913191		8.720154E-07		1.67610659963613E-11		0.001320176		1.42984070597347E-08
14.8		0.712583		0.00015242994748		8.793654E-07		1.67610659963225E-11		0.001325725		1.43372087784537E-08
14.82		0.7125821		0.000152369033016		8.86746E-07		1.69967317119682E-11		0.001331274		1.26491106407013E-08
14.84		0.7125811		0.000152369033016		8.941577E-07		1.71920524274055E-11		0.001336822		1.47572957474856E-08
14.86		0.7125806		0.000152317796436		9.015999E-07		1.71234082796355E-11		0.001342369		1.37032031940783E-08
14.88		0.7125798		0.000152464057695		9.090734E-07		1.72575265383601E-11		0.001347916		1.42984070596943E-08
14.9		0.7125789		0.00015233913191		9.165774E-07		1.72575265383752E-11		0.001353466		1.42984070596943E-08
14.92		0.7125779		0.00015233913191		9.241121E-07		1.74893618459399E-11		0.001359014		1.26491106406898E-08
14.94		0.712577		0.00015242994748		9.316779E-07		1.75591065325799E-11		0.001364562		1.4757295747453E-08
14.96		0.7125761		0.000152369033016		9.392744E-07		1.75004761840037E-11		0.001370109		1.37032031940748E-08
14.98		0.7125752		0.000152344492662		9.469018E-07		1.76622636022659E-11		0.001375656		1.42984070596808E-08
15		0.7125747		0.000152509416831		9.545599E-07		1.75591065325484E-11		0.001381205		1.43372087784033E-08
15.02		0.7125739		0.00015233913191		9.622488E-07		1.76622636022562E-11		0.001386754		1.26491106406784E-08
15.04		0.7125729		0.00015233913191		9.699687E-07		1.77891977209681E-11		0.001392302		1.47572957474399E-08
15.06		0.7125719		0.00015233913191		9.777193E-07		1.79941348469017E-11		0.001397849		1.37032031940554E-08
15.08		0.7125711		0.000152369033016		9.855007E-07		1.77891977209683E-11		0.001403396		1.42984070596808E-08
15.1		0.7125701		0.000152369033016		9.93313E-07		1.81597846291824E-11		0.001408944		1.26491106406479E-08
15.12		0.7125694		0.000152432280046		1.001156E-06		1.83787316694156E-11		0.001414492		1.47572957474464E-08
15.14		0.7125688		0.000152464057695		1.009031E-06		1.79195734076047E-11		0.001420039		1.3703203194015E-08
15.16		0.7125679		0.00015233913191		1.016935E-06		1.95789002074208E-11		0.001425586		1.42984070596538E-08
15.18		0.7125669		0.00015233913191		1.024871E-06		1.79195734075758E-11		0.001431135		1.43372087783696E-08
15.2		0.712566		0.00015242994748		1.032836E-06		1.83787316694309E-11		0.001436684		1.26491106406517E-08
15.22		0.7125651		0.000152369033016		1.040833E-06		1.88856206323287E-11		0.00144223		1.5634719199411E-08
15.24		0.7125642		0.000152344492662		1.048861E-06		1.79195734076047E-11		0.001447777		1.4181364924131E-08
15.26		0.7125636		0.000152317796436		1.056921E-06		1.7919573407652E-11		0.001453325		1.43372087784117E-08
15.28		0.7125628		0.000152464057695		1.065011E-06		1.79195734076598E-11		0.001458874		1.26491106406898E-08
15.3		0.7125619		0.00015233913191		1.073131E-06		1.79195734075758E-11		0.00146442		1.5634719199411E-08
15.32		0.7125609		0.00015233913191		1.081282E-06		1.98885785202328E-11		0.001469966		1.42984070596808E-08
15.34		0.71256		0.00015242994748		1.089464E-06		1.9550504398142E-11		0.001475515		1.43372087784033E-08
15.36		0.7125591		0.000152369033016		1.097677E-06		2.0027758514371E-11		0.001481062		1.47572957474399E-08
15.38		0.7125582		0.000152344492662		1.105921E-06		1.79195734076047E-11		0.001486609		1.37032031940554E-08
15.4		0.7125577		0.000152509416831		1.114195E-06		1.95789002074569E-11		0.001492156		1.42984070596808E-08
15.42		0.7125569		0.00015233913191		1.122501E-06		1.7919573407648E-11		0.001497704		1.26491106406479E-08
15.44		0.7125559		0.00015233913191		1.130836E-06		2.11869981094439E-11		0.001503252		1.47572957474464E-08
15.46		0.7125549		0.00015233913191		1.139204E-06		1.95505043981854E-11		0.001508799		1.3703203194015E-08
15.48		0.7125541		0.000152369033016		1.147602E-06		1.98885785202848E-11		0.001514346		1.42984070596538E-08
15.5		0.7125531		0.000152369033016		1.156031E-06		1.79195734076047E-11		0.001519894		1.26491106406517E-08
15.52		0.7125523		0.00015225931827		1.16449E-06		1.8257418583494E-11		0.001525439		1.37032031940783E-08
15.54		0.7125518		0.000152464057695		1.17298E-06		1.82574185835327E-11		0.001530986		1.42984070596943E-08
15.56		0.7125509		0.00015233913191		1.181502E-06		1.98885785202848E-11		0.001536534		1.26491106406898E-08
15.58		0.7125499		0.00015233913191		1.190052E-06		1.98885785202044E-11		0.001542082		1.4757295747453E-08
15.6		0.712549		0.00015242994748		1.198636E-06		2.11869981094727E-11		0.001547627		1.41813649241157E-08
15.62		0.7125481		0.000152369033016		1.20725E-06		1.8257418583494E-11		0.001553175		1.43372087784033E-08
15.64		0.7125472		0.000152344492662		1.215894E-06		1.95505043981565E-11		0.001558722		1.47572957474399E-08
15.66		0.7125466		0.000152317796436		1.224569E-06		1.85292561462749E-11		0.001564269		1.37032031940554E-08
15.68		0.7125459		0.00015233913191		1.233276E-06		2.11869981094061E-11		0.001569816		1.42984070596808E-08
15.7		0.7125449		0.00015233913191		1.242012E-06		1.98885785202328E-11		0.001575362		1.47572957474464E-08
15.72		0.7125439		0.00015233913191		1.250781E-06		2.02484567313677E-11		0.001580909		1.3703203194015E-08
15.74		0.7125431		0.000152369033016		1.259576E-06		2.11869981094439E-11		0.001586456		1.42984070596538E-08
15.76		0.7125421		0.000152369033016		1.268406E-06		2.11869981094439E-11		0.001592004		1.26491106406517E-08
15.78		0.7125413		0.00015225931827		1.277266E-06		2.11869981094439E-11		0.001597549		1.37032031940783E-08
15.8		0.7125407		0.000152509416831		1.286156E-06		2.11869981094594E-11		0.001603096		1.42984070596943E-08
15.82		0.7125399		0.00015233913191		1.295081E-06		2.02484567313189E-11		0.001608644		1.26491106406898E-08
15.84		0.7125389		0.00015233913191		1.304032E-06		1.98885785202375E-11		0.001614189		1.37032031940748E-08
15.86		0.7125379		0.00015233913191		1.313016E-06		2.11869981094727E-11		0.001619736		1.42984070596808E-08
15.88		0.7125371		0.000152369033016		1.322031E-06		2.02484567313189E-11		0.001625282		1.47572957474758E-08
15.9		0.7125361		0.000152369033016		1.331076E-06		2.11869981093928E-11		0.001630829		1.37032031940889E-08
15.92		0.7125353		0.00015225931827		1.340151E-06		2.02484567313189E-11		0.001636375		1.43372087784537E-08
15.94		0.7125348		0.000152464057695		1.349256E-06		2.11869981094727E-11		0.001641922		1.47572957474856E-08
15.96		0.7125339		0.00015233913191		1.358395E-06		2.22361067735281E-11		0.001647469		1.37032031940783E-08
15.98		0.7125329		0.00015233913191		1.367564E-06		2.22111083319423E-11		0.001653015		1.43372087784117E-08
16		0.712532		0.00015242994748		1.376762E-06		1.98885785202754E-11		0.001658562		1.4757295747453E-08
16.02		0.7125311		0.000152369033016		1.385992E-06		1.98885785202304E-11		0.001664106		1.42984070596808E-08
16.04		0.7125302		0.000152344492662		1.395253E-06		2.16281709299913E-11		0.001669654		1.26491106406784E-08
16.06		0.7125296		0.000152317796436		1.404544E-06		2.22111083319296E-11		0.001675199		1.37032031940554E-08
16.08		0.7125289		0.00015233913191		1.413866E-06		2.11869981093928E-11		0.001680746		1.42984070596808E-08
16.1		0.7125279		0.00015233913191		1.423217E-06		2.31180545125441E-11		0.001686292		1.47572957474464E-08
16.12		0.7125269		0.00015233913191		1.432604E-06		2.22111083319931E-11		0.001691839		1.3703203194015E-08
16.14		0.7125261		0.000152369033016		1.442017E-06		2.31180545125635E-11		0.001697385		1.43372087784537E-08
16.16		0.7125251		0.000152369033016		1.451464E-06		2.22111083319296E-11		0.001702932		1.47572957474856E-08
16.18		0.7125243		0.00015225931827		1.460937E-06		2.31180545125441E-11		0.001708476		1.42984070596943E-08
16.2		0.7125237		0.000152272453188		1.470447E-06		2.31180545125767E-11		0.001714024		1.26491106406898E-08
16.22		0.7125228		0.000152400641585		1.479985E-06		2.22361067735175E-11		0.001719569		1.37032031940748E-08
16.24		0.7125218		0.000152400641585		1.489554E-06		2.22111083319423E-11		0.001725115		1.43372087784033E-08
16.26		0.7125208		0.000152400641585		1.499154E-06		2.22111083319169E-11		0.001730662		1.47572957474399E-08
16.28		0.7125199		0.000152491493388		1.508784E-06		2.22111083319296E-11		0.001736206		1.42984070596808E-08
16.3		0.7125189		0.000152491493388		1.518445E-06		2.2236106773544E-11		0.001741754		1.26491106406479E-08
16.32		0.7125181		0.000152382158477		1.528137E-06		2.31180545125197E-11		0.001747299		1.3703203194015E-08
16.34		0.7125177		0.000152525444143		1.537857E-06		2.31180545125472E-11		0.001752844		1.26491106406517E-08
16.36		0.7125168		0.000152400641585		1.547614E-06		2.22111083319169E-11		0.00175839		1.5634719199411E-08
16.38		0.7125158		0.000152400641585		1.557397E-06		2.31180545125441E-11		0.001763936		1.42984070596943E-08
16.4		0.7125149		0.000152491493388		1.567214E-06		2.22111083319169E-11		0.001769482		1.4757295747453E-08
16.42		0.7125139		0.000152491493388		1.577057E-06		2.31180545125197E-11		0.001775026		1.42984070596808E-08
16.44		0.712513		0.000152467118495		1.586936E-06		2.41292814278198E-11		0.001780574		1.26491106406784E-08
16.46		0.7125124		0.000152441026849		1.596844E-06		2.22111083319296E-11		0.001786119		1.37032031940554E-08
16.48		0.7125118		0.000152400641585		1.606784E-06		2.22111083319169E-11		0.001791664		1.26491106406479E-08
16.5		0.7125108		0.000152400641585		1.616751E-06		2.33095116494147E-11		0.001797209		1.3703203194015E-08
16.52		0.7125098		0.000152400641585		1.626751E-06		2.33095116493814E-11		0.001802755		1.43372087783696E-08
16.54		0.7125089		0.000152491493388		1.636784E-06		2.22111083319931E-11		0.001808302		1.47572957474399E-08
16.56		0.7125079		0.000152491493388		1.646845E-06		2.41522945769672E-11		0.001813846		1.42984070596943E-08
16.58		0.7125071		0.000152382158477		1.656936E-06		2.41292814278023E-11		0.001819392		1.4757295747453E-08
16.6		0.7125065		0.000152395866086		1.667058E-06		2.48551358431187E-11		0.001824936		1.42984070596808E-08
16.62		0.7125058		0.000152400641585		1.677215E-06		2.41522945769672E-11		0.001830484		1.26491106406784E-08
16.64		0.7125048		0.000152400641585		1.687398E-06		2.48551358430638E-11		0.001836029		1.37032031940889E-08
16.66		0.7125038		0.000152400641585		1.697616E-06		2.41292814278023E-11		0.001841574		1.26491106407013E-08
16.68		0.7125029		0.000152491493388		1.707861E-06		2.33095116493814E-11		0.001847119		1.37032031940783E-08
16.7		0.7125019		0.000152491493388		1.718138E-06		2.48551358430638E-11		0.001852664		1.26491106406898E-08
16.72		0.7125012		0.000152310209769		1.728446E-06		2.41292814277906E-11		0.001858209		1.37032031940748E-08
16.74		0.7125008		0.000152400641585		1.738786E-06		2.41292814277906E-11		0.001863755		1.43372087784033E-08
16.76		0.7124998		0.000152400641585		1.749156E-06		2.41292814277769E-11		0.001869299		1.37032031940554E-08
16.78		0.7124988		0.000152400641585		1.759556E-06		2.41292814278023E-11		0.001874845		1.43372087784033E-08
16.8		0.7124979		0.000152491493388		1.769987E-06		2.31180545125105E-11		0.001880389		1.3703203194015E-08
16.82		0.7124969		0.000152491493387		1.780448E-06		2.48551358431301E-11		0.001885935		1.43372087783696E-08
16.84		0.712496		0.000152467118495		1.790944E-06		2.54732975660656E-11		0.00189148		1.5634719199411E-08
16.86		0.7124954		0.000152441026849		1.801466E-06		2.41292814278198E-11		0.001897025		1.43372087784117E-08
16.88		0.7124948		0.000152400641585		1.81202E-06		2.5385910352876E-11		0.00190257		1.5634719199411E-08
16.9		0.7124938		0.000152400641585		1.822606E-06		2.41292814278023E-11		0.001908115		1.43372087784033E-08
16.92		0.7124928		0.000152400641585		1.833224E-06		2.54732975660342E-11		0.00191366		1.56347191993956E-08
16.94		0.7124919		0.000152491493388		1.843868E-06		2.48551358431187E-11		0.001919205		1.43372087784033E-08
16.96		0.7124909		0.000152491493388		1.854547E-06		2.58413965910834E-11		0.001924749		1.3703203194015E-08
16.98		0.7124901		0.000152382158477		1.865256E-06		2.41292814278237E-11		0.001930295		1.43372087783696E-08
17		0.7124895		0.000152395866086		1.875996E-06		2.41292814278237E-11		0.001935839		1.37032031940783E-08
17.02		0.7124888		0.000152400641585		1.886766E-06		2.41292814278237E-11		0.001941384		1.26491106406898E-08
17.04		0.7124878		0.000152400641585		1.897567E-06		2.58413965910342E-11		0.001946929		1.37032031940748E-08
17.06		0.7124868		0.000152400641585		1.908398E-06		2.48551358431036E-11		0.001952474		1.26491106406784E-08
17.08		0.7124859		0.000152491493388		1.919261E-06		2.72641400621691E-11		0.001958019		1.37032031939816E-08
17.1		0.7124849		0.000152491493388		1.930156E-06		2.41292814278159E-11		0.001963564		1.26491106405984E-08
17.12		0.7124843		0.000152268075008		1.941078E-06		2.48551358431036E-11		0.001969107		1.41813649240375E-08
17.14		0.7124837		0.000152208957248		1.952036E-06		2.4129281427851E-11		0.001974652		1.47572957474366E-08
17.16		0.7124827		0.000152208957248		1.96302E-06		2.74873708374394E-11		0.001980196		1.42984070597077E-08
17.18		0.7124817		0.000152208957248		1.974037E-06		2.58413965911399E-11		0.001985742		1.4757295747515E-08
17.2		0.7124809		0.000152491493388		1.985086E-06		2.41292814277652E-11		0.001991286		1.42984070597886E-08
17.22		0.7124799		0.000152491493388		1.996164E-06		2.54732975660767E-11		0.001996831		1.52388392676397E-08
17.24		0.7124791		0.000152382158477		2.007271E-06		2.7264140062226E-11		0.002002375		1.43372087784873E-08
17.26		0.7124784		0.000152441026849		2.018411E-06		2.7264140062226E-11		0.002007919		1.37032031941293E-08
17.28		0.7124777		0.000152208957248		2.029584E-06		2.54732975660767E-11		0.002013464		1.26491106406974E-08
17.3		0.7124767		0.000152208957248		2.040784E-06		2.54732975660767E-11		0.002019008		1.31656117720095E-08
17.32		0.7124757		0.000152208957248		2.052017E-06		2.5841396591047E-11		0.002024552		1.47572957474562E-08
17.34		0.7124749		0.000152491493388		2.063279E-06		2.68535120815339E-11		0.002030096		1.42984070595999E-08
17.36		0.7124739		0.000152491493387		2.074574E-06		2.54732975660545E-11		0.002035642		1.47572957473648E-08
17.38		0.7124731		0.000152382158477		2.085897E-06		2.58413965911399E-11		0.002041185		1.43372087783192E-08
17.4		0.7124725		0.000152395866086		2.097254E-06		2.54732975659917E-11		0.002046729		1.37032031939816E-08
17.42		0.7124717		0.000152208957248		2.10864E-06		2.74873708374394E-11		0.002052274		1.26491106405984E-08
17.44		0.7124707		0.000152208957248		2.120057E-06		2.58413965910215E-11		0.002057816		1.42984070597077E-08
17.46		0.7124697		0.000152208957248		2.131506E-06		2.7162065049949E-11		0.002063362		1.4757295747515E-08
17.48		0.7124689		0.000152491493388		2.142984E-06		2.54732975661211E-11		0.002068906		1.42984070597886E-08
17.5		0.712468		0.000152467118495		2.154494E-06		2.54732975660545E-11		0.002074449		1.3703203194168E-08
17.52		0.7124673		0.000152268075008		2.166034E-06		2.54732975661063E-11		0.002079994		1.26491106407584E-08
17.54		0.7124667		0.000152208957248		2.177606E-06		2.71620650498659E-11		0.002085537		1.41813649241939E-08
17.56		0.7124657		0.000152208957248		2.189207E-06		2.58413965910215E-11		0.002091082		1.47572957474562E-08
17.58		0.7124647		0.000152208957248		2.200838E-06		2.78088714861449E-11		0.002096626		1.42984070595999E-08
17.6		0.7124639		0.000152491493388		2.212502E-06		2.69979423084597E-11		0.002102169		1.37032031939816E-08
17.62		0.7124629		0.000152491493388		2.224198E-06		2.78088714861753E-11		0.002107714		1.26491106405984E-08
17.64		0.7124621		0.000152382158477		2.235921E-06		2.72641400621691E-11		0.002113256		1.42984070595999E-08
17.66		0.7124614		0.000152441026849		2.247678E-06		2.78088714861449E-11		0.002118802		1.47572957474366E-08
17.68		0.7124607		0.000152208957248		2.259466E-06		2.7162065049949E-11		0.002124345		1.43372087784201E-08
17.7		0.7124597		0.000152208957248		2.271281E-06		2.72641400622674E-11		0.002129889		1.3703203194175E-08
17.72		0.7124587		0.000152208957248		2.28313E-06		2.74873708374394E-11		0.002135432		1.47572957475411E-08
17.74		0.7124579		0.000152491493388		2.295009E-06		2.84604989415305E-11		0.002140976		1.42984070597617E-08
17.76		0.7124569		0.000152491493388		2.306919E-06		2.84604989415256E-11		0.002146519		1.37032031941293E-08
17.78		0.7124561		0.000152382158477		2.318859E-06		2.84604989414363E-11		0.002152064		1.26491106406974E-08
17.8		0.7124557		0.000152208957248		2.330831E-06		2.72641400621691E-11		0.002157606		1.42984070595999E-08
17.82		0.7124547		0.000152208957248		2.342835E-06		2.71825107171641E-11		0.002163151		1.52388392674594E-08
17.84		0.7124537		0.000152208957248		2.354867E-06		2.90784379833868E-11		0.002168694		1.26491106405984E-08
17.86		0.7124527		0.000152208957248		2.36693E-06		2.74873708373881E-11		0.002174236		1.42984070595999E-08
17.88		0.7124519		0.000152491493388		2.379027E-06		2.90784379833901E-11		0.002179782		1.47572957473648E-08
17.9		0.712451		0.000152467118495		2.391151E-06		2.72641400622674E-11		0.002185324		1.26491106405984E-08
17.92		0.7124503		0.000152268075008		2.403307E-06		2.90784379834305E-11		0.002190867		1.41813649241531E-08
17.94		0.7124497		0.000152208957248		2.415496E-06		2.71620650498659E-11		0.002196412		1.4757295747515E-08
17.96		0.7124487		0.000152208957248		2.427712E-06		2.89827534924515E-11		0.002201955		1.43372087785041E-08
17.98		0.7124477		0.000152208957248		2.43996E-06		3.01846171271784E-11		0.002207497		1.41813649241939E-08
18		0.7124469		0.000152491493387		2.452239E-06		2.84604989415305E-11		0.002213042		1.4757295747515E-08
18.02		0.7124459		0.000152491493388		2.464549E-06		2.84604989415256E-11		0.002218584		1.26491106406974E-08
18.04		0.7124451		0.000152382158477		2.476892E-06		2.89827534924418E-11		0.002224126		1.42984070595999E-08
18.06		0.7124445		0.000152395866086		2.489263E-06		2.86937856221622E-11		0.002229672		1.47572957473648E-08
18.08		0.7124436		0.000152254319406		2.501667E-06		2.90784379833868E-11		0.002235214		1.26491106405984E-08
18.1		0.7124427		0.000152208957248		2.514099E-06		2.84604989415322E-11		0.002240756		1.42984070595999E-08
18.12		0.7124417		0.000152208957248		2.526564E-06		3.06231575408876E-11		0.0022463		1.56347191993802E-08
18.14		0.7124409		0.000152491493388		2.539059E-06		2.84604989414363E-11		0.002251844		1.26491106407051E-08
18.16		0.7124399		0.000152491493388		2.551587E-06		2.90784379833901E-11		0.002257386		1.42984070597886E-08
18.18		0.7124392		0.000152310209769		2.564141E-06		2.9981475762417E-11		0.002262929		1.3703203194168E-08
18.2		0.7124386		0.000152254319406		2.576729E-06		2.84604989415305E-11		0.002268472		1.4757295747515E-08
18.22		0.7124377		0.000152208957248		2.589347E-06		2.90784379833901E-11		0.002274015		1.43372087784873E-08
18.24		0.7124367		0.000152208957248		2.601997E-06		2.90784379834257E-11		0.002279557		1.41813649240375E-08
18.26		0.7124357		0.000152208957248		2.614677E-06		2.90784379833901E-11		0.002285102		1.47572957473648E-08
18.28		0.7124349		0.000152491493388		2.627387E-06		2.90784379833868E-11		0.002290644		1.26491106405984E-08
18.3		0.7124341		0.000152382158477		2.640128E-06		2.97396106975921E-11		0.002296186		1.42984070595999E-08
18.32		0.7124333		0.000152268075008		2.6529E-06		3.01846171271784E-11		0.002301729		1.37032031939816E-08
18.34		0.7124327		0.000152208957248		2.665703E-06		3.09300285590625E-11		0.002307272		1.47572957474366E-08
18.36		0.7124317		0.000152208957248		2.678537E-06		2.90784379833868E-11		0.002312815		1.43372087784201E-08
18.38		0.7124307		0.000152208957248		2.6914E-06		3.01846171270225E-11		0.002318356		1.42984070597886E-08
18.4		0.7124299		0.000152491493388		2.704297E-06		2.90784379834726E-11		0.0023239		1.56347191995035E-08
18.42		0.7124289		0.000152491493388		2.717222E-06		3.19026296372961E-11		0.002329444		1.26491106407584E-08
18.44		0.7124281		0.000152382158477		2.730179E-06		3.14289321768939E-11		0.002334985		1.43372087784873E-08
18.46		0.7124274		0.000152441026849		2.743168E-06		2.97396106975921E-11		0.002340527		1.41813649240375E-08
18.48		0.7124267		0.000152208957248		2.756187E-06		2.90784379833868E-11		0.002346071		1.52388392674594E-08
18.5		0.7124257		0.000152208957248		2.769235E-06		3.06412938514643E-11		0.002351614		1.26491106405984E-08
18.52		0.7124247		0.000152208957248		2.782315E-06		3.06412938513568E-11		0.002357155		1.43372087783192E-08
18.54		0.7124239		0.000152491493387		2.795427E-06		2.90784379834807E-11		0.002362697		1.41813649241531E-08
18.56		0.7124229		0.000152491493388		2.808569E-06		3.1428932176795E-11		0.002368241		1.52388392676302E-08
18.58		0.7124223		0.000152268075008		2.82174E-06		3.01846171271161E-11		0.002373784		1.26491106407813E-08
18.6		0.7124216		0.000152035960658		2.834943E-06		3.09300285591401E-11		0.002379325		1.43372087784873E-08
18.62		0.7124206		0.000152035960658		2.848179E-06		3.14289321768939E-11		0.002384866		1.42984070597617E-08
18.64		0.7124197		0.000152208957248		2.861442E-06		3.19026296373669E-11		0.002390409		1.37032031939816E-08
18.66		0.7124187		0.000152208957248		2.874739E-06		3.14289321768939E-11		0.002395952		1.47572957473648E-08
18.68		0.7124179		0.000152491493388		2.888065E-06		3.06412938514412E-11		0.002401494		1.26491106405984E-08
18.7		0.7124171		0.000152382158477		2.901421E-06		3.212821536008E-11		0.002407036		1.42984070595999E-08
18.72		0.7124163		0.000152268075008		2.914809E-06		3.1428932176837E-11		0.002412579		1.37032031940484E-08
18.74		0.7124156		0.000152035960658		2.928229E-06		3.1428932176795E-11		0.002418121		1.52388392676302E-08
18.76		0.7124146		0.000152035960658		2.941679E-06		3.14289321768939E-11		0.002423664		1.26491106407813E-08
18.78		0.7124137		0.000152208957248		2.955159E-06		3.1428932176837E-11		0.002429205		1.43372087784873E-08
18.8		0.7124129		0.000152491493388		2.96867E-06		3.33333333334205E-11		0.002434746		1.42984070597617E-08
18.82		0.7124119		0.000152491493387		2.982211E-06		3.21282153600185E-11		0.002440289		1.37032031939816E-08
18.84		0.7124111		0.000152382158477		2.995784E-06		3.06231575409983E-11		0.002445832		1.47572957473648E-08
18.86		0.7124105		0.000152081301356		3.009389E-06		3.14289321769792E-11		0.002451374		1.26491106405984E-08
18.88		0.7124096		0.000152035960658		3.023022E-06		3.19026296373964E-11		0.002456915		1.43372087783192E-08
18.9		0.7124087		0.000152208957248		3.036689E-06		3.1428932176837E-11		0.002462456		1.42984070595999E-08
18.92		0.7124077		0.000152208957248		3.050382E-06		3.19026296373758E-11		0.002467999		1.37032031940484E-08
18.94		0.7124069		0.000152491493388		3.06411E-06		3.33333333332794E-11		0.002473541		1.52388392676302E-08
18.96		0.712406		0.000152467118495		3.077869E-06		3.1428932176837E-11		0.002479082		1.47572957475411E-08
18.98		0.7124053		0.000152268075008		3.091656E-06		3.23865541372243E-11		0.002484624		1.26491106407584E-08
19		0.7124046		0.000152035960658		3.105474E-06		3.16929715306187E-11		0.002490166		1.42984070597617E-08
19.02		0.7124036		0.000152035960658		3.119322E-06		3.19026296373758E-11		0.002495706		1.42984070595999E-08
19.04		0.7124027		0.000152208957248		3.133205E-06		3.0641293851472E-11		0.002501249		1.37032031939816E-08
19.06		0.7124017		0.000152208957248		3.147117E-06		3.30151480384546E-11		0.002506791		1.52388392674594E-08
19.08		0.7124009		0.000152491493388		3.16106E-06		3.33333333332794E-11		0.002512332		1.47572957474366E-08
19.1		0.7124001		0.000152382158477		3.17503E-06		3.33333333334205E-11		0.002517874		1.26491106407051E-08
19.12		0.7123993		0.000152268075008		3.189036E-06		3.23865541372243E-11		0.002523415		1.43372087785041E-08
19.14		0.7123986		0.000152035960658		3.20307E-06		3.33333333332794E-11		0.002528956		1.42984070597617E-08
19.16		0.7123976		0.000152035960658		3.217135E-06		3.34165627596128E-11		0.002534499		1.37032031941293E-08
19.18		0.7123967		0.000152208957248		3.23123E-06		3.33333333333923E-11		0.002540039		1.37032031939816E-08
19.2		0.7123959		0.000152491493388		3.24536E-06		3.33333333333358E-11		0.002545582		1.47572957473648E-08
19.22		0.7123949		0.000152491493388		3.259516E-06		3.23865541373115E-11		0.002551124		1.26491106405984E-08
19.24		0.7123942		0.000152310209769		3.273703E-06		3.36815148775141E-11		0.002556664		1.26491106405984E-08
19.26		0.7123935		0.000152081301356		3.287922E-06		3.19026296373758E-11		0.002562205		1.43372087783192E-08
19.28		0.7123926		0.000152035960658		3.302172E-06		3.19026296373758E-11		0.002567746		1.42984070597077E-08
19.3		0.7123917		0.000152208957248		3.316453E-06		3.36815148776147E-11		0.002573287		1.41813649242244E-08
19.32		0.7123907		0.000152208957248		3.330768E-06		3.48966728754601E-11		0.002578829		1.3703203194168E-08
19.34		0.7123899		0.000152491493388		3.34511E-06		3.33333333333641E-11		0.002584371		1.52388392676112E-08
19.36		0.7123891		0.000152382158477		3.35948E-06		3.33333333333923E-11		0.002589912		1.47572957474562E-08
19.38		0.7123883		0.000152268075008		3.373886E-06		3.40587727317871E-11		0.002595454		1.26491106405984E-08
19.4		0.7123876		0.000152035960658		3.38832E-06		3.33333333333358E-11		0.002600994		1.26491106405984E-08
19.42		0.7123866		0.000152035960658		3.402787E-06		3.5916569992108E-11		0.002606535		1.43372087783192E-08
19.44		0.7123857		0.000152208957248		3.41728E-06		3.33333333333217E-11		0.002612076		1.42984070597077E-08
19.46		0.7123847		0.000152208957248		3.43181E-06		3.33333333333217E-11		0.002617616		1.42984070597886E-08
19.48		0.7123839		0.000152491493388		3.446368E-06		3.48966728754331E-11		0.002623158		1.31656117721705E-08
19.5		0.7123831		0.000152382158477		3.460957E-06		3.59165699921238E-11		0.002628699		1.37032031941293E-08
19.52		0.7123824		0.000152143353453		3.475576E-06		3.5339622081861E-11		0.002634239		1.37032031939816E-08
19.54		0.7123816		0.000152035960658		3.490227E-06		3.5916569992108E-11		0.002639782		1.47572957473648E-08
19.56		0.7123806		0.000152035960658		3.504907E-06		3.5916569992108E-11		0.002645322		1.47572957473648E-08
19.58		0.7123797		0.000152208957248		3.519618E-06		3.489667287546E-11		0.002650864		1.26491106405984E-08
19.6		0.7123789		0.000152491493388		3.53436E-06		3.33333333333217E-11		0.002656404		1.26491106407051E-08
19.62		0.7123779		0.000152491493388		3.549133E-06		3.68329562574479E-11		0.002661944		1.26491106407813E-08
19.64		0.7123773		0.000152268075008		3.563938E-06		3.48966728754331E-11		0.002667485		1.43372087784873E-08
19.66		0.7123766		0.000152035960658		3.578772E-06		3.48966728754547E-11		0.002673026		1.42984070597617E-08
19.68		0.7123756		0.000152035960658		3.59364E-06		3.33333333333358E-11		0.002678566		1.42984070595999E-08
19.7		0.7123747		0.000152208957248		3.608537E-06		3.59165699921932E-11		0.002684106		1.42984070595999E-08
19.72		0.7123737		0.000152208957248		3.623461E-06		3.51030229783227E-11		0.002689646		1.42984070595999E-08
19.74		0.7123729		0.000152491493388		3.63842E-06		3.33333333332794E-11		0.002695189		1.37032031939816E-08
19.76		0.7123721		0.000152382158477		3.65341E-06		3.33333333332794E-11		0.002700729		1.37032031940484E-08
19.78		0.7123713		0.000152268075008		3.66843E-06		3.33333333332794E-11		0.002706269		1.3703203194175E-08
19.8		0.7123706		0.000152035960658		3.68348E-06		3.33333333332794E-11		0.002711809		1.3703203194168E-08
19.82		0.7123696		0.000152035960658		3.69856E-06		3.33333333333641E-11		0.002717351		1.52388392676112E-08
19.84		0.7123687		0.000152208957248		3.713671E-06		3.5103022978438E-11		0.002722892		1.47572957474562E-08
19.86		0.7123677		0.000152208957248		3.728815E-06		3.74907395973393E-11		0.002728432		1.47572957473648E-08
19.88		0.7123669		0.000152491493388		3.743988E-06		3.48966728755436E-11		0.002733972		1.47572957473648E-08
19.9		0.7123661		0.000152382158477		3.759193E-06		3.68329562574978E-11		0.002739512		1.47572957474366E-08
19.92		0.7123655		0.000152081301356		3.774428E-06		3.48966728755437E-11		0.002745052		1.4757295747515E-08
19.94		0.7123646		0.000152035960658		3.789693E-06		3.68329562575029E-11		0.002750594		1.26491106407813E-08
19.96		0.7123636		0.000152035960658		3.804991E-06		3.5103022978438E-11		0.002756134		1.26491106407584E-08
19.98		0.7123627		0.000152208957248		3.820317E-06		3.59165699922456E-11		0.002761674		1.26491106406974E-08
20		0.7123619		0.000152491493387		3.835676E-06		3.71782493162819E-11		0.002767214		1.26491106405984E-08
20.02		0.712361		0.000152467118495		3.851065E-06		3.74907395972891E-11		0.002772754		1.26491106405984E-08
20.04		0.7123603		0.000152268075008		3.866485E-06		3.74907395974649E-11		0.002778294		1.26491106405984E-08
20.06		0.7123596		0.000152035960658		3.881935E-06		3.74907395974649E-11		0.002783834		1.26491106407051E-08
20.08		0.7123586		0.000152035960658		3.897416E-06		3.71782493162819E-11		0.002789374		1.26491106407813E-08
20.1		0.7123577		0.000152208957248		3.912928E-06		3.48966728753252E-11		0.002794914		1.26491106407813E-08
20.12		0.7123567		0.000152208957248		3.928472E-06		3.70585122925726E-11		0.002800454		1.26491106407584E-08
20.14		0.7123559		0.000152491493388		3.944045E-06		3.74907395972891E-11		0.002805994		1.26491106406974E-08
20.16		0.7123551		0.000152382158477		3.959649E-06		3.66515120198851E-11		0.002811534		1.26491106405984E-08
20.18		0.7123544		0.000152143353453		3.975285E-06		3.74907395974146E-11		0.002817074		1.26491106405984E-08
20.2		0.7123536		0.000152035960658		3.990952E-06		3.70585122926335E-11		0.002822614		1.26491106405984E-08
20.22		0.7123526		0.000152035960658		4.006647E-06		3.59165699922456E-11		0.002828154		1.26491106407051E-08
20.24		0.7123517		0.000152208957248		4.022375E-06		3.74907395974147E-11		0.002833694		1.26491106407813E-08
20.26		0.7123508		0.000152299996352		4.038133E-06		3.68329562573802E-11		0.002839234		1.26491106407584E-08
20.28		0.7123499		0.000152491493388		4.053922E-06		3.70585122923796E-11		0.002844774		1.26491106406974E-08
20.3		0.7123492		0.000152310209769		4.069742E-06		3.70585122926386E-11		0.002850312		1.47572957473648E-08
20.32		0.7123485		0.000152081301356		4.085592E-06		3.70585122924913E-11		0.002855852		1.47572957473648E-08
20.34		0.7123476		0.000152035960658		4.101474E-06		3.74759181934301E-11		0.002861392		1.47572957474366E-08
20.36		0.7123466		0.000152035960658		4.117386E-06		3.71782493162211E-11		0.002866932		1.4757295747515E-08
20.38		0.7123457		0.000152208957248		4.133329E-06		3.95671019353605E-11		0.002872472		1.47572957475411E-08
20.4		0.7123449		0.000152491493388		4.149302E-06		3.70585122925726E-11		0.002878012		1.4757295747515E-08
20.42		0.712344		0.000152406619862		4.165306E-06		3.71782493162363E-11		0.00288355		1.5634719199411E-08
20.44		0.7123433		0.000152268075008		4.181342E-06		3.70585122926335E-11		0.002889089		1.37032031939816E-08
20.46		0.7123426		0.000152035960658		4.197409E-06		3.95671019352131E-11		0.002894629		1.37032031939816E-08
20.48		0.7123416		0.000152035960658		4.213505E-06		3.74907395974523E-11		0.002900169		1.37032031939816E-08
20.5		0.7123407		0.000152208957248		4.229632E-06		3.70585122924913E-11		0.002905709		1.37032031940484E-08
20.52		0.7123397		0.000152208957248		4.245792E-06		3.70585122925726E-11		0.002911246		1.42984070597886E-08
20.54		0.7123389		0.000152491493387		4.26198E-06		3.85861230094146E-11		0.002916786		1.42984070597617E-08
20.56		0.7123371		0.000152867008286		4.2782E-06		3.85861230091463E-11		0.002922326		1.42984070597617E-08
20.58		0.7123364		0.000152631145795		4.294452E-06		3.70585122924608E-11		0.002927866		1.42984070595999E-08
20.6		0.7123355		0.000152570020355		4.310732E-06		3.70585122924913E-11		0.002933405		1.43372087783192E-08
20.62		0.7123345		0.000152570020355		4.327045E-06		3.74907395973268E-11		0.002938944		1.26491106405984E-08
20.64		0.7123337		0.000152691446315		4.343388E-06		4.0770359603695E-11		0.002944484		1.26491106407051E-08
20.66		0.7123328		0.000152782925166		4.359762E-06		3.70585122923796E-11		0.002950022		1.47572957475411E-08
20.68		0.7123319		0.000152974543997		4.376166E-06		3.92145097863628E-11		0.002955562		1.4757295747515E-08
20.7		0.7123313		0.000152754741698		4.392602E-06		3.70585122924608E-11		0.002961102		1.47572957474562E-08
20.72		0.7123305		0.000152570020355		4.409068E-06		4.07703596038612E-11		0.002966639		1.37032031939816E-08
20.74		0.7123295		0.000152570020355		4.425564E-06		3.74759181935506E-11		0.002972179		1.37032031939816E-08
20.76		0.7123285		0.000152570020355		4.442092E-06		3.70585122926335E-11		0.002977717		1.41813649241531E-08
20.78		0.7123277		0.000152691446315		4.458649E-06		3.95671019353177E-11		0.002983256		1.42984070597886E-08
20.8		0.7123269		0.000152974543997		4.475238E-06		4.07703596038243E-11		0.002988796		1.42984070597617E-08
20.82		0.712326		0.000152890665364		4.491858E-06		4.0770359603695E-11		0.002994335		1.43372087784873E-08
20.84		0.7123253		0.000152754741698		4.508509E-06		3.95671019351798E-11		0.002999874		1.26491106405984E-08
20.86		0.7123245		0.000152570020355		4.525192E-06		3.70585122926386E-11		0.003005414		1.26491106405984E-08
20.88		0.7123235		0.000152570020355		4.541904E-06		3.74759181934653E-11		0.003010952		1.47572957473648E-08
20.9		0.7123226		0.000152743212251		4.558648E-06		4.0770359603695E-11		0.00301649		1.56347191993802E-08
20.92		0.7123217		0.000152691446315		4.575419E-06		3.95671019351798E-11		0.003022029		1.3703203194175E-08
20.94		0.7123209		0.000152974543997		4.592226E-06		3.92145097863628E-11		0.003027567		1.41813649241939E-08
20.96		0.7123202		0.000152796015073		4.609059E-06		3.95671019353177E-11		0.003033106		1.42984070597617E-08
20.98		0.7123195		0.000152570020355		4.625928E-06		4.07703596038566E-11		0.003038645		1.43372087783192E-08
21		0.7123185		0.000152570020355		4.642824E-06		3.74759181935858E-11		0.003044184		1.26491106405984E-08
21.02		0.7123175		0.000152570020355		4.659749E-06		3.95671019352131E-11		0.003049722		1.47572957474366E-08
21.04		0.7123167		0.000152691446315		4.676708E-06		4.07703596038612E-11		0.003055262		1.4757295747515E-08
21.06		0.7123158		0.000152782925166		4.693698E-06		4.07703596037135E-11		0.003060799		1.3703203194168E-08
21.08		0.712315		0.000152890665364		4.710718E-06		4.07703596038243E-11		0.003066339		1.37032031941293E-08
21.1		0.7123143		0.000152754741698		4.727768E-06		4.07703596038612E-11		0.003071876		1.42984070595999E-08
21.12		0.7123135		0.000152570020355		4.744849E-06		3.95671019351798E-11		0.003077415		1.43372087783192E-08
21.14		0.7123125		0.000152570020355		4.761964E-06		3.94968353161809E-11		0.003082954		1.26491106405984E-08
21.16		0.7123115		0.000152570020355		4.779107E-06		4.11096095822649E-11		0.003088492		1.4757295747515E-08
21.18		0.7123107		0.000152691446315		4.796278E-06		4.07703596038566E-11		0.003094031		1.52388392676397E-08
21.2		0.7123099		0.000152974543997		4.813487E-06		4.11096095820863E-11		0.003099569		1.37032031941293E-08
21.22		0.712309		0.000152890665364		4.830718E-06		4.0770359603695E-11		0.003105106		1.42984070597617E-08
21.24		0.7123084		0.000152631145795		4.847987E-06		4.11096095822489E-11		0.003110645		1.43372087783192E-08
21.26		0.7123075		0.000152570020355		4.865284E-06		3.94968353161809E-11		0.003116184		1.26491106405984E-08
21.28		0.7123065		0.000152570020355		4.882608E-06		4.07703596038612E-11		0.003121722		1.47572957474366E-08
21.3		0.7123057		0.000152691446315		4.899968E-06		4.07703596038243E-11		0.00312726		1.56347191995035E-08
21.32		0.7123047		0.000152691446315		4.917358E-06		4.07703596038612E-11		0.003132799		1.3703203194168E-08
21.34		0.7123039		0.000152974543997		4.934778E-06		4.07703596038243E-11		0.003138336		1.42984070597617E-08
21.35		0.7123035		0.000152570020355		4.943498E-06		4.07703596038243E-11		0.003141105		1.43372087783192E-08
71.3502		0.7101886		0.000151530854944		0.0002395074		5.16397779502453E-10		0.01689069		3.16227766025931E-08
121.35		0.7080892		0.00015058611416		0.0006622416		5.16397779446465E-10		0.0304506		0
171.351		0.7060049		0.000149557458301		0.00127031		0		0.04382348		4.21637021367908E-08
221.351		0.7039357		0.000148500692105		0.002060829		3.1622776601496E-09		0.0570119		7.31423639286813E-18
271.351		0.7018816		0.000147359122931		0.00303083		4.57139774554258E-19		0.0700184		1.46284727857363E-17
321.351		0.6998419		0.000146255066389		0.004177312		4.2163702135328E-09		0.08284552		4.21637021367908E-08
371.351		0.6978173		0.000145131396404		0.00549723		0		0.09549573		4.83045891553538E-08
421.352		0.6958073		0.000144210532825		0.00698747		0		0.107971		1.46284727857363E-17
471.352		0.6938119		0.000143205718384		0.0086449		1.82855909821703E-18		0.120275		1.46284727857363E-17
521.352		0.6918308		0.000142077287261		0.0104663		0		0.132409		0
571.352		0.6898641		0.000141216500452		0.0124486		1.82855909821703E-18		0.144376		2.92569455714725E-17
621.352		0.6879117		0.000139996071373		0.0145884		1.82855909821703E-18		0.156177		0
671.353		0.6859735		0.000138928638756		0.0168825		3.65711819643406E-18		0.167816		0
721.353		0.6840492		0.000137899963742		0.0193276		0		0.179294		2.92569455714725E-17
771.353		0.6821388		0.000136803021409		0.0219204		3.65711819643406E-18		0.190614		2.92569455714725E-17
821.353		0.6802422		0.000136005555442		0.0246576		0		0.201778		0
871.353		0.6783592		0.000135055379588		0.0275359		3.65711819643406E-18		0.212788		2.92569455714725E-17
921.354		0.6764904		0.000133993532182		0.0305518		0		0.2236459		3.16227766017154E-07
971.354		0.6746347		0.000132921906898		0.0337022		7.31423639286813E-18		0.234354		0
1021.35		0.6727923		0.000131977312865		0.0369835		0		0.244914		2.92569455714725E-17
1071.35		0.6709635		0.000131140509887		0.0403926		0		0.255329		5.8513891142945E-17
1121.35		0.6691477		0.000130015426435		0.0439259		7.31423639286813E-18		0.2656		0
1171.35		0.6673454		0.000129201135186		0.0475803		7.31423639286813E-18		0.27573		5.8513891142945E-17
1221.35		0.6655557		0.000128312162756		0.0513523		7.31423639286813E-18		0.285719		5.8513891142945E-17
1271.36		0.6637793		0.000127367403819		0.0552387		1.46284727857363E-17		0.295571		5.8513891142945E-17
1321.36		0.6620158		0.00012654625856		0.0592361		0		0.305287		5.8513891142945E-17
1371.36		0.6602646		0.000125456676896		0.06334122		4.21637021367908E-08		0.31487		0
1421.36		0.6585265		0.000124805849222		0.0675509		1.46284727857363E-17		0.3243192		4.21637021344503E-07
1471.36		0.6568007		0.000123643798425		0.0718617		1.46284727857363E-17		0.333639		5.8513891142945E-17
1521.36		0.6550876		0.000122979853815		0.0762706		1.46284727857363E-17		0.34283		5.8513891142945E-17
1571.36		0.6533869		0.000121875574073		0.0807742		0		0.351894		5.8513891142945E-17
1621.36		0.6516985		0.000120930880166		0.0853695		0		0.360834		5.8513891142945E-17
1671.36		0.6500222		0.000120178385929		0.0900532		1.46284727857363E-17		0.36965		0
1721.36		0.6483581		0.000119314197721		0.0948222		1.46284727857363E-17		0.378344		5.8513891142945E-17
1771.36		0.6467058		0.000118317651543		0.0996735		1.46284727857363E-17		0.386918		5.8513891142945E-17
1821.36		0.6450659		0.000117674173509		0.104604		0		0.395375		0
1871.36		0.6434376		0.000116668761886		0.10961		1.46284727857363E-17		0.403714		0
1921.36		0.6418212		0.000115960529683		0.11469		1.46284727857363E-17		0.411939		5.8513891142945E-17
1971.36		0.6402165		0.000115069302789		0.11984		2.92569455714725E-17		0.42005		5.8513891142945E-17
2021.36		0.6386232		0.000114103072312		0.125057		0		0.428049		0
2071.36		0.6370416		0.00011324329757		0.130339		0		0.435938		5.8513891142945E-17
2121.36		0.6354715		0.000112655078299		0.135682		2.92569455714725E-17		0.443718		5.8513891142945E-17
2171.36		0.6339128		0.000111883669745		0.141083		2.92569455714725E-17		0.45139		5.8513891142945E-17
2221.36		0.632365		0.000111046536791		0.146541		0		0.458957		5.8513891142945E-17
2271.36		0.6308287		0.000110089912748		0.152052		2.92569455714725E-17		0.46642		0
2321.36		0.6293037		0.000109277475569		0.157613		0		0.4737792		4.21637021344503E-07
2371.36		0.6277895		0.000108697592736		0.163223		2.92569455714725E-17		0.481038		5.8513891142945E-17
2421.36		0.6262861		0.000107792444592		0.168877		2.92569455714725E-17		0.488196		0
2471.36		0.624794		0.000107141650787		0.174575		2.92569455714725E-17		0.495255		1.1702778228589E-16
2521.36		0.6233124		0.00010639152013		0.180312		0		0.502217		0
2571.36		0.6218415		0.000105595927952		0.186087		2.92569455714725E-17		0.509083		1.1702778228589E-16
2621.36		0.6203814		0.000104649892499		0.191898		2.92569455714725E-17		0.515854		0
2671.36		0.6189317		0.000104003258496		0.197741		2.92569455714725E-17		0.522532		0
2721.36		0.6174928		0.000103135078632		0.203615		5.8513891142945E-17		0.529117		1.1702778228589E-16
2771.36		0.616064		0.000102298039516		0.209518		2.92569455714725E-17		0.535612		1.1702778228589E-16
2821.36		0.6146457		0.000101526187098		0.215446		2.92569455714725E-17		0.542017		1.1702778228589E-16
2871.36		0.6132375		0.000101161312324		0.221398		2.92569455714725E-17		0.548334		1.1702778228589E-16
2921.36		0.6118397		0.000100314006998		0.227372		2.92569455714725E-17		0.554564		0
2971.36		0.6104519		9.96766438707297E-05		0.233366		2.92569455714725E-17		0.560708		0
3021.36		0.609074		9.89129808355854E-05		0.239377		0		0.566767		1.1702778228589E-16
3071.36		0.6077064		9.81158045939096E-05		0.245404		0		0.572742		0
3121.36		0.6063484		9.73278537270501E-05		0.251444		5.8513891142945E-17		0.578636		1.1702778228589E-16
3171.36		0.6050004		9.66358571591724E-05		0.257495		0		0.584447		0
3221.36		0.6036624		9.59110699207097E-05		0.263557		0		0.590179		0
3271.36		0.6023335		9.52998192839516E-05		0.269626		5.8513891142945E-17		0.595832		1.1702778228589E-16
3321.36		0.6010144		9.46985861680047E-05		0.275701		5.8513891142945E-17		0.601406		0
3371.36		0.599705		9.37538147372095E-05		0.281781		0		0.606904		0
3421.36		0.5984053		9.30173818882009E-05		0.287863		5.8513891142945E-17		0.612326		1.1702778228589E-16
3471.36		0.5971146		9.25337175784381E-05		0.293946		0		0.617673		0
3521.36		0.5958334		9.17813827648116E-05		0.300029		5.8513891142945E-17		0.622947		0
3571.36		0.5945613		9.11604812039377E-05		0.306109		5.8513891142945E-17		0.628147		1.1702778228589E-16
3621.36		0.5932986		9.06289137085762E-05		0.312185		0		0.633276		1.1702778228589E-16
3671.36		0.5920451		8.98077576455955E-05		0.318256		5.8513891142945E-17		0.638334		1.1702778228589E-16
3721.36		0.5908003		8.91229487842373E-05		0.324321		5.8513891142945E-17		0.643323		1.1702778228589E-16
3771.37		0.589565		8.8603987871117E-05		0.330377		0		0.648242		1.1702778228589E-16
3821.37		0.5883384		8.78346932215962E-05		0.336423		5.8513891142945E-17		0.653094		1.1702778228589E-16
3871.37		0.5871207		8.71601973380152E-05		0.342459		5.8513891142945E-17		0.657879		1.1702778228589E-16
3921.37		0.5859116		8.67540585025757E-05		0.348482		5.8513891142945E-17		0.662598		0
3971.37		0.5847117		8.59677588143184E-05		0.354492		0		0.667251		1.1702778228589E-16
4021.37		0.5835201		8.54315190339246E-05		0.360488		5.8513891142945E-17		0.671841		1.1702778228589E-16
4071.37		0.5823373		8.47886915940051E-05		0.366467		5.8513891142945E-17		0.676367		0
4121.37		0.5811629		8.41406890603892E-05		0.372429		5.8513891142945E-17		0.680831		1.1702778228589E-16
4171.37		0.5799971		8.36891735995684E-05		0.378374		0		0.685233		1.1702778228589E-16
4221.37		0.5788398		8.29173618061173E-05		0.384299		0		0.689575		1.1702778228589E-16
4271.37		0.5776909		8.23562046505749E-05		0.390204		5.8513891142945E-17		0.693857		1.1702778228589E-16
4321.37		0.5765502		8.19048228128073E-05		0.396088		5.8513891142945E-17		0.698079		0
4371.37		0.5754179		8.11520520723602E-05		0.401949		0		0.702244		1.1702778228589E-16
4421.37		0.5742936		8.06352555923427E-05		0.407788		5.8513891142945E-17		0.70635		1.1702778228589E-16
4471.37		0.5731776		7.99711058931808E-05		0.413602		0		0.710401		0
4521.37		0.5720697		7.9399202346946E-05		0.419392		1.1702778228589E-16		0.714395		1.1702778228589E-16
4571.37		0.5709696		7.89109202413287E-05		0.425155		5.8513891142945E-17		0.718334		1.1702778228589E-16
4621.37		0.5698778		7.83309219486736E-05		0.430893		5.8513891142945E-17		0.722219		0
4671.37		0.5687936		7.77906021173281E-05		0.436603		5.8513891142945E-17		0.726051		0
4721.37		0.5677173		7.69372760399243E-05		0.442285		5.8513891142945E-17		0.729829		1.1702778228589E-16
4771.37		0.5666488		7.65459919844978E-05		0.447938		0		0.733556		0
4821.37		0.5655881		7.58572489761069E-05		0.453562		1.1702778228589E-16		0.737231		1.1702778228589E-16
4871.37		0.5645351		7.54415888839218E-05		0.459156		0		0.740855		1.1702778228589E-16
4921.37		0.5634896		7.48735229867455E-05		0.464719		0		0.74443		1.1702778228589E-16
4971.37		0.5624517		7.44969052302679E-05		0.470251		1.1702778228589E-16		0.747955		0
5021.37		0.5614212		7.38915120670509E-05		0.475751		5.8513891142945E-17		0.751431		1.1702778228589E-16
5071.37		0.5603984		7.34683605370592E-05		0.481219		0		0.75486		0
5121.37		0.5593829		7.28628086810387E-05		0.486653		1.1702778228589E-16		0.758241		0
5171.37		0.5583745		7.22145722444032E-05		0.492054		1.1702778228589E-16		0.761575		1.1702778228589E-16
5221.37		0.5573738		7.19363916557271E-05		0.497422		0		0.764864		1.1702778228589E-16
5271.37		0.5563802		7.11989388185403E-05		0.502755		1.1702778228589E-16		0.768107		1.1702778228589E-16
5321.37		0.5553939		7.0742804895231E-05		0.508053		1.1702778228589E-16		0.771306		0
5371.37		0.5544144		7.03518143175955E-05		0.513317		1.1702778228589E-16		0.77446		1.1702778228589E-16
5421.37		0.5534424		6.97793347313997E-05		0.518544		1.1702778228589E-16		0.777571		0
5471.37		0.5524771		6.93228357437497E-05		0.523736		1.1702778228589E-16		0.780639		0
5521.37		0.5515188		6.85513594970108E-05		0.528892		0		0.783664		0
5571.37		0.5505676		6.81863459776056E-05		0.534011		1.1702778228589E-16		0.786648		1.1702778228589E-16
5621.37		0.5496233		6.77299375789298E-05		0.539093		1.1702778228589E-16		0.789591		1.1702778228589E-16
5671.37		0.5486857		6.71764674404614E-05		0.544139		1.1702778228589E-16		0.792493		1.1702778228589E-16
5721.37		0.547755		6.67016574839805E-05		0.549147		1.1702778228589E-16		0.795355		1.1702778228589E-16
5771.37		0.546831		6.62050686210045E-05		0.554117		1.1702778228589E-16		0.798178		0
5821.37		0.5459138		6.56248597882053E-05		0.55905		0		0.800962		0
5871.37		0.5450031		6.5447943690634E-05		0.563945		1.1702778228589E-16		0.803707		0
5921.37		0.5440989		6.48681568859239E-05		0.568801		1.1702778228589E-16		0.806414		0
5971.37		0.5432013		6.43135548180391E-05		0.57362		0		0.809084		1.1702778228589E-16
6021.37		0.5423104		6.40472048136725E-05		0.5784		1.1702778228589E-16		0.811718		1.1702778228589E-16
6071.37		0.5414256		6.33424554833962E-05		0.583141		1.1702778228589E-16		0.814315		1.1702778228589E-16
6121.37		0.5405475		6.29360345465514E-05		0.587844		1.1702778228589E-16		0.816876		1.1702778228589E-16
6171.37		0.5396755		6.26919275327902E-05		0.592508		1.1702778228589E-16		0.819402		0
6221.37		0.53881		6.2114589447429E-05		0.597133		1.1702778228589E-16		0.821893		0
6271.38		0.5379507		6.16586481273272E-05		0.601719		0		0.824349		0
6321.38		0.5370977		6.10992816833636E-05		0.606266		1.1702778228589E-16		0.826772		1.1702778228589E-16
6371.38		0.5362509		6.07297291283328E-05		0.610775		1.1702778228589E-16		0.829161		0
6421.38		0.5354102		6.02177530117098E-05		0.615244		1.1702778228589E-16		0.831518		0
6471.38		0.5345756		5.99577629113445E-05		0.619674		0		0.833841		2.3405556457178E-16
6521.38		0.5337468		5.92730030358575E-05		0.624065		0		0.836133		0
6571.38		0.5329243		5.8929430489183E-05		0.628417		1.1702778228589E-16		0.838393		1.1702778228589E-16
6621.38		0.5321075		5.8816569849741E-05		0.63273		1.1702778228589E-16		0.840622		0
6671.38		0.5312968		5.80608875807743E-05		0.637005		1.1702778228589E-16		0.842821		0
6721.38		0.5304917		5.765423758156E-05		0.64124		1.1702778228589E-16		0.844989		0
6771.38		0.5296926		5.74808180564937E-05		0.645436		0		0.847127		2.3405556457178E-16
6821.38		0.5288993		5.70244586900163E-05		0.649594		1.1702778228589E-16		0.849235		0
6871.38		0.5281119		5.63766105953791E-05		0.653712		1.1702778228589E-16		0.851315		2.3405556457178E-16
6921.38		0.52733		5.59960316054259E-05		0.657792		1.1702778228589E-16		0.853366		1.1702778228589E-16
6971.38		0.5265538		5.56313261071815E-05		0.661834		1.1702778228589E-16		0.855388		2.3405556457178E-16
7021.38		0.5257832		5.53349397357142E-05		0.665837		1.1702778228589E-16		0.857383		2.3405556457178E-16
7071.38		0.5250183		5.4891913996715E-05		0.669802		1.1702778228589E-16		0.85935		1.1702778228589E-16
7121.38		0.5242589		5.46025029951284E-05		0.673728		1.1702778228589E-16		0.86129		1.1702778228589E-16
7171.38		0.5235048		5.39707739841093E-05		0.677616		1.1702778228589E-16		0.863203		1.1702778228589E-16
7221.38		0.5227563		5.36077316148484E-05		0.681467		1.1702778228589E-16		0.86509		1.1702778228589E-16
7271.38		0.5220131		5.32425268621525E-05		0.685279		1.1702778228589E-16		0.866951		0
7321.38		0.5212755		5.29554319950019E-05		0.689054		1.1702778228589E-16		0.868786		1.1702778228589E-16
7371.38		0.5205432		5.24993121648123E-05		0.692791		1.1702778228589E-16		0.870596		1.1702778228589E-16
7421.38		0.5198161		5.20500827195343E-05		0.696491		0		0.87238		1.1702778228589E-16
7471.38		0.5190942		5.16737629535275E-05		0.700153		1.1702778228589E-16		0.874141		1.1702778228589E-16
7521.38		0.5183777		5.14026588157965E-05		0.703779		0		0.875877		0
7571.38		0.5176661		5.10630329429641E-05		0.707368		1.1702778228589E-16		0.877589		2.3405556457178E-16
7621.38		0.51696		5.05744775334212E-05		0.71092		1.1702778228589E-16		0.879277		1.1702778228589E-16
7671.38		0.5162588		5.03097074794385E-05		0.714435		0		0.880942		1.1702778228589E-16
7721.38		0.5155626		4.9944858483017E-05		0.717914		1.1702778228589E-16		0.882584		2.3405556457178E-16
7771.38		0.5148716		4.94866985495507E-05		0.721357		1.1702778228589E-16		0.884204		2.3405556457178E-16
7821.38		0.5141855		4.90606200984355E-05		0.724764		1.1702778228589E-16		0.885801		1.1702778228589E-16
7871.38		0.5135046		4.89766384219093E-05		0.7281358		6.32455532051863E-07		0.887376		1.1702778228589E-16
7921.38		0.5128284		4.83969696021178E-05		0.7314706		9.66091783073878E-07		0.88893		0
7971.38		0.5121572		4.80319338218574E-05		0.7347711		1.66332999331847E-06		0.890462		0
8021.38		0.5114908		4.76277230192985E-05		0.7380354		3.50238014306602E-06		0.891972		2.3405556457178E-16
8071.38		0.5108291		4.74633191703418E-05		0.7412624		5.68037557444366E-06		0.893462		2.3405556457178E-16
8121.38		0.5101724		4.71951033241479E-05		0.7444507		8.76926450734408E-06		0.894932		1.1702778228589E-16
8171.38		0.5095203		4.67785563408218E-05		0.7475957		1.28499891915161E-05		0.896381		1.1702778228589E-16
8221.38		0.5088729		4.63739630012796E-05		0.750689		1.84631765654967E-05		0.89781		0
8271.38		0.5082304		4.60198025009127E-05		0.7537126		2.39267400388894E-05		0.89922		1.1702778228589E-16
8321.38		0.5075924		4.57048502167253E-05		0.7566347		2.6533207704898E-05		0.90061		1.1702778228589E-16
8371.38		0.506959		4.52720173567999E-05		0.7594142		3.59715937311017E-05		0.901981		1.1702778228589E-16
8421.38		0.5063304		4.50757387318477E-05		0.7619995		4.47964532326403E-05		0.903333		1.1702778228589E-16
8471.38		0.505706		4.48231091191904E-05		0.7643343		6.32544245268557E-05		0.904666		0
8521.38		0.5050865		4.44503468303106E-05		0.7663486		8.83706839272969E-05		0.905981		0
8571.38		0.5044712		4.39944440936622E-05		0.7680172		0.000109715591923		0.907278		0
8621.38		0.5038603		4.38711497202703E-05		0.7693093		0.000128741817431		0.908557		1.1702778228589E-16
8671.38		0.5032541		4.35059382920082E-05		0.7702539		0.000146013279457		0.909818		2.3405556457178E-16
8721.38		0.502652		4.33333333333465E-05		0.7709013		0.00016465995263		0.911062		0
8771.39		0.5020545		4.27089634100047E-05		0.7713093		0.000178366694699		0.912288		0
8821.39		0.5014611		4.25374344939962E-05		0.7715491		0.000188726992711		0.913498		0
8871.39		0.5008722		4.22526790735135E-05		0.7716773		0.000195115378971		0.914691		0
8921.39		0.5002876		4.19502350675485E-05		0.7717402		0.000201685563853		0.915868		1.1702778228589E-16
8971.39		0.4997071		4.15891278527742E-05		0.771767		0.000201400099305		0.917028		0
9021.39		0.4991306		4.14010198478758E-05		0.7717783		0.000201591473585		0.918173		0
9071.39		0.4985584		4.08607391024681E-05		0.7717812		0.000202253306524		0.919301		1.1702778228589E-16
9121.39		0.4979906		4.07381884722339E-05		0.7717821		0.000202584111475		0.920415		0
9171.39		0.4974268		4.03203835960573E-05		0.7717823		0.000202713837712		0.921512		1.1702778228589E-16
9221.39		0.4968668		4.00632832736795E-05		0.7717823		0.000202713837712		0.922595		0
9271.39		0.4963112		3.97933551125169E-05		0.7717823		0.000202713837712		0.923662		0
9321.39		0.4957596		3.94833298156765E-05		0.7717823		0.000202713837712		0.924715		2.3405556457178E-16
9371.39		0.4952117		3.94124909698023E-05		0.7717823		0.000202713837712		0.925754		2.3405556457178E-16
9421.39		0.4946681		3.89200034258223E-05		0.7717823		0.000202713837712		0.926778		0
9471.39		0.4941281		3.86622123871172E-05		0.7717823		0.000202713837712		0.927788		1.1702778228589E-16
9521.39		0.4935923		3.84680242394779E-05		0.7717823		0.000202713837712		0.928784		0
9571.39		0.4930602		3.82761892913444E-05		0.7717823		0.000202713837712		0.929766		1.1702778228589E-16
9621.39		0.4925319		3.78196010320331E-05		0.7717823		0.000202713837712		0.930735		1.1702778228589E-16
9671.39		0.4920078		3.76468974669731E-05		0.7717823		0.000202713837712		0.93169		1.1702778228589E-16
9721.39		0.4914871		3.71347396502196E-05		0.7717823		0.000202713837712		0.932632		1.1702778228589E-16
9771.39		0.4909703		3.70226657303148E-05		0.7717823		0.000202713837712		0.933562		0
9821.39		0.4904571		3.67588235817047E-05		0.7717823		0.000202713837712		0.934478		1.1702778228589E-16
9871.39		0.4899479		3.66073763058802E-05		0.7717823		0.000202713837712		0.935382		0
9921.39		0.4894422		3.63587067365744E-05		0.7717823		0.000202713837712		0.936273		1.1702778228589E-16
9971.39		0.48894		3.59938266311802E-05		0.7717823		0.000202713837712		0.937152		0
10021.4		0.4884417		3.55373043434699E-05		0.7717823		0.000202713837712		0.938019		0
10071.4		0.4879469		3.53536105338295E-05		0.7717823		0.000202713837712		0.938874		0
10121.4		0.4874559		3.53536105338306E-05		0.7717823		0.000202713837712		0.939717		1.1702778228589E-16
10171.4		0.4869683		3.51221677387149E-05		0.7717823		0.000202713837712		0.940548		1.1702778228589E-16
10221.4		0.4864842		3.46339589292227E-05		0.7717823		0.000202713837712		0.941368		0
10271.4		0.4860034		3.45324324206933E-05		0.7717823		0.000202713837712		0.942177		2.3405556457178E-16
10321.4		0.4855265		3.41865795630741E-05		0.7717823		0.000202713837712		0.942975		0
10371.4		0.4850527		3.40099658596983E-05		0.7717823		0.000202713837712		0.943761		1.1702778228589E-16
10421.4		0.4845825		3.37449584711781E-05		0.7717823		0.000202713837712		0.944537		2.3405556457178E-16
10471.4		0.4841154		3.35532743889784E-05		0.7717823		0.000202713837712		0.945302		1.1702778228589E-16
10521.4		0.4836523		3.33801338123944E-05		0.7717823		0.000202713837712		0.946056		2.3405556457178E-16
10571.4		0.483192		3.29241552663002E-05		0.7717823		0.000202713837712		0.9468		1.1702778228589E-16
10621.4		0.4827352		3.27169680746895E-05		0.7717823		0.000202713837712		0.947534		1.1702778228589E-16
10671.4		0.4822819		3.24360910098542E-05		0.7717823		0.000202713837712		0.948258		2.3405556457178E-16
10721.4		0.4818317		3.21525875924284E-05		0.7717823		0.000202713837712		0.948971		0
10771.4		0.4813847		3.21525875924197E-05		0.7717823		0.000202713837712		0.949675		2.3405556457178E-16
10821.4		0.4809411		3.18135191388771E-05		0.7717823		0.000202713837712		0.950369		0
10871.4		0.4805006		3.17041882967453E-05		0.7717823		0.000202713837712		0.951054		1.1702778228589E-16
10921.4		0.4800633		3.12482888420381E-05		0.7717823		0.000202713837712		0.951729		0
10971.4		0.4796293		3.11485687204687E-05		0.7717823		0.000202713837712		0.952395		1.1702778228589E-16
11021.4		0.4791982		3.07600028897529E-05		0.7717823		0.000202713837712		0.953051		1.1702778228589E-16
11071.4		0.4787702		3.05970223678443E-05		0.7717823		0.000202713837712		0.953699		1.1702778228589E-16
11121.4		0.4783455		3.05040980853365E-05		0.7717823		0.000202713837712		0.954338		1.1702778228589E-16
11171.4		0.4779238		3.03271055877966E-05		0.7717823		0.000202713837712		0.954967		1.1702778228589E-16
11221.4		0.4775052		3.00473700087744E-05		0.7717823		0.000202713837712		0.955589		0
11271.4		0.4770894		2.99117219683332E-05		0.7717823		0.000202713837712		0.956201		1.1702778228589E-16
11321.4		0.476677		2.95070613017689E-05		0.7717823		0.000202713837712		0.956805		1.1702778228589E-16
11371.4		0.4762672		2.93325757477958E-05		0.7717823		0.000202713837712		0.957401		2.3405556457178E-16
11421.4		0.4758607		2.91663809509772E-05		0.7717823		0.000202713837712		0.957989		2.3405556457178E-16
11471.4		0.4754569		2.90189593197255E-05		0.7717823		0.000202713837712		0.958568		1.1702778228589E-16
11521.4		0.4750561		2.88961742950244E-05		0.7717823		0.000202713837712		0.959139		2.3405556457178E-16
11571.4		0.4746583		2.85191943161857E-05		0.7717823		0.000202713837712		0.959703		0
11621.4		0.4742632		2.81298576051989E-05		0.7717823		0.000202713837712		0.960259		0
11671.4		0.4738712		2.81298576051989E-05		0.7717823		0.000202713837712		0.960807		2.3405556457178E-16
11721.4		0.4734818		2.78679425545207E-05		0.7717823		0.000202713837712		0.961348		1.1702778228589E-16
11771.4		0.473095		2.77648858972753E-05		0.7717823		0.000202713837712		0.961881		0
11821.4		0.4727115		2.74114736723291E-05		0.7717823		0.000202713837712		0.962406		1.1702778228589E-16
11871.4		0.4723306		2.73504011752036E-05		0.7717823		0.000202713837712		0.962925		0
11921.4		0.4719525		2.7158996872322E-05		0.7717823		0.000202713837712		0.963436		0
11971.4		0.4715769		2.68388193149881E-05		0.7717823		0.000202713837712		0.963941		1.1702778228589E-16
12021.4		0.4712043		2.65792316584842E-05		0.7717823		0.000202713837712		0.964438		0
12071.4		0.4708343		2.6579231658495E-05		0.7717823		0.000202713837712		0.964929		1.1702778228589E-16
12121.4		0.4704669		2.62993451544918E-05		0.7717823		0.000202713837712		0.965412		0
12171.4		0.4701021		2.62147117304499E-05		0.7717823		0.000202713837712		0.965889		0
12221.4		0.4697402		2.60119630597616E-05		0.7717823		0.000202713837712		0.96636		1.1702778228589E-16
12271.4		0.4693807		2.57813455385411E-05		0.7717823		0.000202713837712		0.966824		1.1702778228589E-16
12321.4		0.4690239		2.56274592315843E-05		0.7717823		0.000202713837712		0.967281		1.1702778228589E-16
12371.4		0.4686695		2.54176229328286E-05		0.7717823		0.000202713837712		0.967733		2.3405556457178E-16
12421.4		0.468318		2.50732260921338E-05		0.7717823		0.000202713837712		0.968178		0
12471.4		0.4679688		2.50057771102706E-05		0.7717823		0.000202713837712		0.968617		1.1702778228589E-16
12521.4		0.4676223		2.48374716909728E-05		0.7717823		0.000202713837712		0.96905		0
12571.4		0.4672782		2.4746716953965E-05		0.7717823		0.000202713837712		0.969476		0
12621.4		0.4669365		2.46813019645729E-05		0.7717823		0.000202713837712		0.969897		2.3405556457178E-16
12671.4		0.4665972		2.42248724340272E-05		0.7717823		0.000202713837712		0.970313		2.3405556457178E-16
12721.4		0.4662606		2.41302023751663E-05		0.7717823		0.000202713837712		0.970722		1.1702778228589E-16
12771.4		0.4659264		2.40610335050949E-05		0.7717823		0.000202713837712		0.971126		1.1702778228589E-16
12821.4		0.4655948		2.38411409122912E-05		0.7717823		0.000202713837712		0.971524		2.3405556457178E-16
12871.4		0.4652651		2.37367506902926E-05		0.7717823		0.000202713837712		0.971917		0
12921.4		0.464938		2.36455304679648E-05		0.7717823		0.000202713837712		0.972304		0
12971.4		0.4646138		2.32799389079074E-05		0.7717823		0.000202713837712		0.972686		0
13021.4		0.464291		2.31564725772715E-05		0.7717823		0.000202713837712		0.973063		0
13071.4		0.4639713		2.29009946411856E-05		0.7717823		0.000202713837712		0.973435		0
13121.4		0.4636535		2.28242074220474E-05		0.7717823		0.000202713837712		0.973801		1.1702778228589E-16
13171.4		0.4633382		2.24835742512381E-05		0.7717823		0.000202713837712		0.974162		0
13221.4		0.4630251		2.23927071461483E-05		0.7717823		0.000202713837712		0.974519		1.1702778228589E-16
13271.4		0.4627142		2.24835742512467E-05		0.7717823		0.000202713837712		0.97487		1.1702778228589E-16
13321.4		0.4624055		2.22523407008587E-05		0.7717823		0.000202713837712		0.975217		0
13371.4		0.4620992		2.17960241022684E-05		0.7717823		0.000202713837712		0.975559		0
13421.4		0.4617951		2.1819715855159E-05		0.7717823		0.000202713837712		0.975896		0
13471.4		0.4614932		2.17960241022788E-05		0.7717823		0.000202713837712		0.976228		1.1702778228589E-16
13521.4		0.4611936		2.15003875934031E-05		0.7717823		0.000202713837712		0.976556		2.3405556457178E-16
13571.4		0.4608958		2.13635203091516E-05		0.7717823		0.000202713837712		0.976879		0
13621.4		0.4606005		2.10831686423144E-05		0.7717823		0.000202713837712		0.977198		2.3405556457178E-16
13671.4		0.4603071		2.08936460304221E-05		0.7717823		0.000202713837712		0.977513		1.1702778228589E-16
13721.4		0.4600161		2.08936460304228E-05		0.7717823		0.000202713837712		0.977823		1.1702778228589E-16
13771.4		0.459727		2.07203603572177E-05		0.7717823		0.000202713837712		0.978129		2.3405556457178E-16
13821.4		0.45944		2.07203603572248E-05		0.7717823		0.000202713837712		0.978431		2.3405556457178E-16
13871.4		0.4591552		2.03513581310439E-05		0.7717823		0.000202713837712		0.978728		0
13921.4		0.4588723		2.02267699404028E-05		0.7717823		0.000202713837712		0.9790212		4.21637021321097E-07
13971.4		0.4585915		2.00956048262602E-05		0.7717823		0.000202713837712		0.979311		2.3405556457178E-16
14021.4		0.4583128		1.98651006094117E-05		0.7717823		0.000202713837712		0.979596		1.1702778228589E-16
14071.4		0.458036		1.9770910168445E-05		0.7717823		0.000202713837712		0.979878		0
14121.4		0.4577613		1.97318130044944E-05		0.7717823		0.000202713837712		0.980155		1.1702778228589E-16
14171.4		0.4574885		1.95234901251413E-05		0.7717823		0.000202713837712		0.980429		2.3405556457178E-16
14221.4		0.4572178		1.94067571279271E-05		0.7717823		0.000202713837712		0.980699		2.3405556457178E-16
14271.4		0.456949		1.92122646013232E-05		0.7717823		0.000202713837712		0.980965		0
14321.4		0.4566822		1.90659673531387E-05		0.7717823		0.000202713837712		0.981228		0
14371.4		0.4564172		1.90659673531411E-05		0.7717823		0.000202713837712		0.981487		2.3405556457178E-16
14421.4		0.4561542		1.90659673531409E-05		0.7717823		0.000202713837712		0.981742		0
14471.4		0.455893		1.87023468521485E-05		0.7717823		0.000202713837712		0.981994		0
14521.4		0.4556339		1.86097346091309E-05		0.7717823		0.000202713837712		0.982242		0
14571.4		0.4553766		1.83072541784803E-05		0.7717823		0.000202713837712		0.982487		1.1702778228589E-16
14621.4		0.4551211		1.84357744013575E-05		0.7717823		0.000202713837712		0.982729		2.3405556457178E-16
14671.4		0.4548676		1.81548891486631E-05		0.7717823		0.000202713837712		0.982967		1.1702778228589E-16
14721.4		0.4546158		1.81218100641222E-05		0.7717823		0.000202713837712		0.983202		1.1702778228589E-16
14771.4		0.4543657		1.80311458932133E-05		0.7717823		0.000202713837712		0.983433		0
14821.4		0.4541175		1.76650942696479E-05		0.7717823		0.000202713837712		0.983662		0
14871.4		0.4538714		1.76899218012311E-05		0.7717823		0.000202713837712		0.983887		0
14921.4		0.4536265		1.76650942696477E-05		0.7717823		0.000202713837712		0.98411		0
14971.4		0.4533838		1.745979508598E-05		0.7717823		0.000202713837712		0.984329		0
15021.4		0.4531429		1.73362177087278E-05		0.7717823		0.000202713837712		0.984545		0
15071.4		0.4529033		1.73015734672911E-05		0.7717823		0.000202713837712		0.984758		0
15121.4		0.4526659		1.68684452290197E-05		0.7717823		0.000202713837712		0.984968		1.1702778228589E-16
15171.4		0.4524299		1.6868445229022E-05		0.7717823		0.000202713837712		0.985176		2.3405556457178E-16
15221.4		0.4521959		1.6868445229022E-05		0.7717823		0.000202713837712		0.98538		1.1702778228589E-16
15271.4		0.4519634		1.65139671524162E-05		0.7717823		0.000202713837712		0.985582		2.3405556457178E-16
15321.4		0.4517325		1.64536385709111E-05		0.7717823		0.000202713837712		0.985781		0
15371.4		0.4515034		1.65139671524176E-05		0.7717823		0.000202713837712		0.985977		1.1702778228589E-16
15421.4		0.451276		1.61107279647932E-05		0.7717823		0.000202713837712		0.98617		2.3405556457178E-16
15471.4		0.4510502		1.61506793802734E-05		0.7717823		0.000202713837712		0.986361		2.3405556457178E-16
15521.4		0.4508261		1.60585733419141E-05		0.7717823		0.000202713837712		0.986549		1.1702778228589E-16
15571.4		0.4506035		1.59251722474474E-05		0.7717823		0.000202713837712		0.986735		0
15621.4		0.4503826		1.58408753966789E-05		0.7717823		0.000202713837712		0.986917		0
15671.4		0.4501632		1.56829702402083E-05		0.7717823		0.000202713837712		0.987098		2.3405556457178E-16
15721.4		0.4499455		1.54865533070866E-05		0.7717823		0.000202713837712		0.987276		2.3405556457178E-16
15771.4		0.4497293		1.53843354675375E-05		0.7717823		0.000202713837712		0.987451		1.1702778228589E-16
15821.4		0.4495147		1.53119415998046E-05		0.7717823		0.000202713837712		0.987624		1.1702778228589E-16
15871.4		0.4493016		1.51378847781126E-05		0.7717823		0.000202713837712		0.987795		0
15921.4		0.4490902		1.51935658896967E-05		0.7717823		0.000202713837712		0.987964		1.1702778228589E-16
15971.4		0.4488803		1.51220956807522E-05		0.7717823		0.000202713837712		0.98813		0
16021.4		0.4486718		1.50539769570092E-05		0.7717823		0.000202713837712		0.988293		0
16071.4		0.4484648		1.47783625615258E-05		0.7717823		0.000202713837712		0.988455		1.1702778228589E-16
16121.4		0.4482592		1.47331825030004E-05		0.7717823		0.000202713837712		0.988614		1.1702778228589E-16
16171.4		0.4480553		1.4682188755992E-05		0.7717823		0.000202713837712		0.988771		1.1702778228589E-16
16221.4		0.4478529		1.4410258691489E-05		0.7717823		0.000202713837712		0.988926		0
16271.4		0.4476519		1.4410258691489E-05		0.7717823		0.000202713837712		0.989079		0
16321.4		0.4474522		1.44898431860291E-05		0.7717823		0.000202713837712		0.989229		1.1702778228589E-16
16371.4		0.447254		1.43681747081628E-05		0.7717823		0.000202713837712		0.989378		1.1702778228589E-16
16421.4		0.4470574		1.40491201780624E-05		0.7717823		0.000202713837712		0.989524		0
16471.4		0.4468622		1.39188122098616E-05		0.7717823		0.000202713837712		0.989669		1.1702778228589E-16
16521.4		0.4466683		1.38568073924334E-05		0.7717823		0.000202713837712		0.989811		2.3405556457178E-16
16571.4		0.4464757		1.39128238207271E-05		0.7717823		0.000202713837712		0.989952		0
16621.4		0.4462847		1.35977939387191E-05		0.7717823		0.000202713837712		0.99009		1.1702778228589E-16
16671.4		0.4460951		1.35928902984902E-05		0.7717823		0.000202713837712		0.990227		2.3405556457178E-16
16721.4		0.4459068		1.35137789763637E-05		0.7717823		0.000202713837712		0.990362		0
16771.4		0.4457199		1.34614676432785E-05		0.7717823		0.000202713837712		0.990495		1.1702778228589E-16
16821.4		0.4455341		1.33287492119674E-05		0.7717823		0.000202713837712		0.990626		0
16871.4		0.4453501		1.33287492119764E-05		0.7717823		0.000202713837712		0.990755		0
16921.4		0.445167		1.31571695706552E-05		0.7717823		0.000202713837712		0.990883		0
16971.4		0.4449855		1.3057564857205E-05		0.7717823		0.000202713837712		0.991009		0
17021.4		0.444805		1.2840906856172E-05		0.7717823		0.000202713837712		0.991133		2.3405556457178E-16
17071.4		0.4446261		1.27580040236143E-05		0.7717823		0.000202713837712		0.991255		0
17121.4		0.4444486		1.27732359077696E-05		0.7717823		0.000202713837712		0.991375		1.1702778228589E-16
17171.4		0.4442721		1.27580040236228E-05		0.7717823		0.000202713837712		0.991494		0
17221.4		0.444097		1.26666666666599E-05		0.7717823		0.000202713837712		0.991612		1.1702778228589E-16
17271.4		0.4439232		1.26033505245371E-05		0.7717823		0.000202713837712		0.991727		2.3405556457178E-16
17321.4		0.4437507		1.23832323907979E-05		0.7717823		0.000202713837712		0.991842		1.1702778228589E-16
17371.4		0.4435793		1.20004629540274E-05		0.7717823		0.000202713837712		0.991954		0
17421.4		0.4434091		1.21147293270025E-05		0.7717823		0.000202713837712		0.992065		0
17471.4		0.4432404		1.19275591244316E-05		0.7717823		0.000202713837712		0.992175		2.3405556457178E-16
17521.4		0.4430726		1.19368709840157E-05		0.7717823		0.000202713837712		0.992282		0
17571.4		0.4429064		1.19275591244316E-05		0.7717823		0.000202713837712		0.992389		0
17621.4		0.4427408		1.17737938754807E-05		0.7717823		0.000202713837712		0.992494		0
17671.4		0.4425768		1.17737938754807E-05		0.7717823		0.000202713837712		0.992597		0
17721.4		0.4424142		1.15643129209318E-05		0.7717823		0.000202713837712		0.9927		1.1702778228589E-16
17771.4		0.4422524		1.13548814759669E-05		0.7717823		0.000202713837712		0.9928		1.1702778228589E-16
17821.4		0.442092		1.14987922071109E-05		0.7717823		0.000202713837712		0.9929		0
17871.4		0.4419324		1.13548814759782E-05		0.7717823		0.000202713837712		0.992997		1.1702778228589E-16
17921.4		0.4417744		1.13548814759782E-05		0.7717823		0.000202713837712		0.993094		1.1702778228589E-16
17971.4		0.4416174		1.13548814759714E-05		0.7717823		0.000202713837712		0.993189		1.1702778228589E-16
18021.4		0.4414614		1.13548814759782E-05		0.7717823		0.000202713837712		0.993283		1.1702778228589E-16
18071.4		0.4413068		1.11335329323326E-05		0.7717823		0.000202713837712		0.993376		2.3405556457178E-16
18121.4		0.4411531		1.08980120511359E-05		0.7717823		0.000202713837712		0.993467		1.1702778228589E-16
18171.4		0.4410002		1.10734918712311E-05		0.7717823		0.000202713837712		0.993557		2.3405556457178E-16
18221.4		0.4408491		1.08980120511341E-05		0.7717823		0.000202713837712		0.993646		0
18271.4		0.4406988		1.05598821542367E-05		0.7717823		0.000202713837712		0.993734		1.1702778228589E-16
18321.4		0.4405494		1.06479001581472E-05		0.7717823		0.000202713837712		0.99382		0
18371.4		0.4404011		1.08980120511341E-05		0.7717823		0.000202713837712		0.993905		0
18421.4		0.440254		1.07082522694759E-05		0.7717823		0.000202713837712		0.99399		1.1702778228589E-16
18471.4		0.4401079		1.05351264296629E-05		0.7717823		0.000202713837712		0.994072		1.1702778228589E-16
18521.4		0.439963		1.04136662345431E-05		0.7717823		0.000202713837712		0.994154		0
18571.4		0.4398192		1.02826715076E-05		0.7717823		0.000202713837712		0.994235		0
18621.4		0.4396765		1.01022549737999E-05		0.7717823		0.000202713837712		0.994314		1.1702778228589E-16
18671.4		0.4395345		1.01022549737986E-05		0.7717823		0.000202713837712		0.994393		0
18721.4		0.4393935		1.01022549737947E-05		0.7717823		0.000202713837712		0.99447		0
18771.4		0.4392537		9.95601437435282E-06		0.7717823		0.000202713837712		0.994546		1.1702778228589E-16
18821.4		0.439115		1.00000000000001E-05		0.7717823		0.000202713837712		0.994622		1.1702778228589E-16
18871.4		0.4389773		9.82117892900765E-06		0.7717823		0.000202713837712		0.994696		0
18921.4		0.4388405		9.78945010373272E-06		0.7717823		0.000202713837712		0.994769		0
18971.4		0.4387046		9.76615470786778E-06		0.7717823		0.000202713837712		0.994841		1.1702778228589E-16
19021.4		0.4385698		9.63558220578614E-06		0.7717823		0.000202713837712		0.994912		0
19071.4		0.438436		9.74109279745905E-06		0.7717823		0.000202713837712		0.994982		0
19121.4		0.4383032		9.6471066474095E-06		0.7717823		0.000202713837712		0.995052		0
19171.4		0.4381712		9.3309520771802E-06		0.7717823		0.000202713837712		0.99512		0
19221.4		0.4380402		9.33095207719105E-06		0.7717823		0.000202713837712		0.995187		2.3405556457178E-16
19271.4		0.4379102		9.33095207717598E-06		0.7717823		0.000202713837712		0.995254		1.1702778228589E-16
19321.4		0.4377812		9.33095207717743E-06		0.7717823		0.000202713837712		0.995319		1.1702778228589E-16
19371.4		0.4376531		9.15848119382643E-06		0.7717823		0.000202713837712		0.995384		2.3405556457178E-16
19421.4		0.4375257		8.96970208844753E-06		0.7717823		0.000202713837712		0.995447		2.3405556457178E-16
19471.4		0.4373995		9.15605446322223E-06		0.7717823		0.000202713837712		0.99551		0
19521.4		0.437274		9.06764700582522E-06		0.7717823		0.000202713837712		0.995572		1.1702778228589E-16
19571.4		0.4371497		8.96970208846183E-06		0.7717823		0.000202713837712		0.995633		0
19621.4		0.4370259		8.87505868524845E-06		0.7717823		0.000202713837712		0.995693		1.1702778228589E-16
19671.4		0.4369035		8.82232017857972E-06		0.7717823		0.000202713837712		0.995753		0
19721.4		0.4367816		8.79646393601496E-06		0.7717823		0.000202713837712		0.995811		0
19771.4		0.4366607		8.74388675335845E-06		0.7717823		0.000202713837712		0.995869		1.1702778228589E-16
19821.4		0.4365406		8.55310210132222E-06		0.7717823		0.000202713837712		0.995926		1.1702778228589E-16
19871.4		0.4364214		8.51404069104919E-06		0.7717823		0.000202713837712		0.995982		1.1702778228589E-16
19921.4		0.4363032		8.36394378002236E-06		0.7717823		0.000202713837712		0.996038		2.3405556457178E-16
19971.4		0.4361857		8.51208291521435E-06		0.7717823		0.000202713837712		0.996092		2.3405556457178E-16
20021.4		0.4360692		8.36394378004773E-06		0.7717823		0.000202713837712		0.996146		2.3405556457178E-16
20071.4		0.4359534		8.28921655594274E-06		0.7717823		0.000202713837712		0.996199		1.1702778228589E-16
20121.4		0.4358384		8.28921655592369E-06		0.7717823		0.000202713837712		0.996252		1.1702778228589E-16
20171.4		0.4357243		8.09732466105561E-06		0.7717823		0.000202713837712		0.996303		1.1702778228589E-16
20221.4		0.4356111		8.17108723895501E-06		0.7717823		0.000202713837712		0.996354		0
20271.4		0.4354988		7.96938586786753E-06		0.7717823		0.000202713837712		0.996405		0
20321.4		0.4353871		8.17108723895501E-06		0.7717823		0.000202713837712		0.996454		0
20371.4		0.4352763		8.09732466105561E-06		0.7717823		0.000202713837712		0.996503		0
20421.4		0.4351663		8.09732466105561E-06		0.7717823		0.000202713837712		0.996551		0
20471.4		0.4350569		7.90850456434553E-06		0.7717823		0.000202713837712		0.996599		0
20521.4		0.4349487		7.77531707105982E-06		0.7717823		0.000202713837712		0.996646		1.1702778228589E-16
20571.4		0.4348408		7.71434450301118E-06		0.7717823		0.000202713837712		0.996692		0
20621.4		0.434734		7.54247233266323E-06		0.7717823		0.000202713837712		0.996738		0
20671.4		0.4346279		7.5931255458894E-06		0.7717823		0.000202713837712		0.996783		0
20721.4		0.4345227		7.54320886624935E-06		0.7717823		0.000202713837712		0.996827		1.1702778228589E-16
20771.4		0.4344181		7.5196040084791E-06		0.7717823		0.000202713837712		0.996871		0
20821.4		0.4343144		7.32120208709051E-06		0.7717823		0.000202713837712		0.996914		1.1702778228589E-16
20871.4		0.4342114		7.32120208709556E-06		0.7717823		0.000202713837712		0.996957		1.1702778228589E-16
20921.4		0.4341089		7.37036106457291E-06		0.7717823		0.000202713837712		0.996999		0
20971.4		0.4340074		7.32120208708309E-06		0.7717823		0.000202713837712		0.99704		1.1702778228589E-16
21021.4		0.4339067		7.22726319802053E-06		0.7717823		0.000202713837712		0.997081		1.1702778228589E-16
21071.4		0.4338065		7.26100697025745E-06		0.7717823		0.000202713837712		0.997121		1.1702778228589E-16
21121.4		0.4337071		6.99920630421737E-06		0.7717823		0.000202713837712		0.997161		0
21171.4		0.4336085		6.96419413857932E-06		0.7717823		0.000202713837712		0.9972		0
21221.4		0.4335105		6.96419413859172E-06		0.7717823		0.000202713837712		0.997239		2.3405556457178E-16
21271.4		0.4334132		6.95701085236835E-06		0.7717823		0.000202713837712		0.997277		2.3405556457178E-16
21321.4		0.4333165		6.96419413859969E-06		0.7717823		0.000202713837712		0.997314		0
21371.4		0.4332209		7.09381577306079E-06		0.7717823		0.000202713837712		0.997351		1.1702778228589E-16
21421.4		0.4331257		6.83211371230966E-06		0.7717823		0.000202713837712		0.997388		1.1702778228589E-16
21471.4		0.4330314		6.76921134417585E-06		0.7717823		0.000202713837712		0.997424		0
21521.4		0.4329374		6.76921134418441E-06		0.7717823		0.000202713837712		0.997459		1.1702778228589E-16
21571.4		0.4328444		6.76921134418824E-06		0.7717823		0.000202713837712		0.997494		1.1702778228589E-16
21621.4		0.432752		6.37704215656637E-06		0.7717823		0.000202713837712		0.997529		1.1702778228589E-16
21671.4		0.4326604		6.76921134417585E-06		0.7717823		0.000202713837712		0.997563		2.3405556457178E-16
21721.4		0.4325692		6.40832791504087E-06		0.7717823		0.000202713837712		0.997597		1.1702778228589E-16
21771.4		0.4324788		6.44291169511013E-06		0.7717823		0.000202713837712		0.99763		2.3405556457178E-16
21821.4		0.432389		6.37704215656637E-06		0.7717823		0.000202713837712		0.997663		0
21871.4		0.4323		6.37704215657604E-06		0.7717823		0.000202713837712		0.997695		0
21921.4		0.4322113		6.32543366981418E-06		0.7717823		0.000202713837712		0.997727		0
21971.4		0.4321236		6.07728009338199E-06		0.7717823		0.000202713837712		0.997758		1.1702778228589E-16
22021.4		0.4320363		6.32543366980141E-06		0.7717823		0.000202713837712		0.997789		2.3405556457178E-16
22071.4		0.4319498		6.2325311426639E-06		0.7717823		0.000202713837712		0.997819		0
22121.4		0.4318639		6.20841722538536E-06		0.7717823		0.000202713837712		0.997849		2.3405556457178E-16
22171.4		0.4317786		6.07728009337144E-06		0.7717823		0.000202713837712		0.997879		0
22221.4		0.4316939		5.9525904725007E-06		0.7717823		0.000202713837712		0.997908		0
22271.4		0.4316097		6.03784361800774E-06		0.7717823		0.000202713837712		0.997937		1.1702778228589E-16
22321.4		0.4315263		6.11101010016783E-06		0.7717823		0.000202713837712		0.997966		1.1702778228589E-16
22371.4		0.4314435		5.98609499868217E-06		0.7717823		0.000202713837712		0.997994		0
22421.4		0.4313611		5.74359546702979E-06		0.7717823		0.000202713837712		0.998021		2.3405556457178E-16
22471.4		0.4312795		5.98609499868217E-06		0.7717823		0.000202713837712		0.998049		0
22521.4		0.4311983		5.6184220797815E-06		0.7717823		0.000202713837712		0.998076		0
22571.4		0.4311179		5.95259047249293E-06		0.7717823		0.000202713837712		0.998102		0
22621.4		0.4310381		5.7435954670328E-06		0.7717823		0.000202713837712		0.998128		0
22671.4		0.4309583		5.61842207979214E-06		0.7717823		0.000202713837712		0.998154		2.3405556457178E-16
22721.4		0.43088		5.65685424949913E-06		0.7717823		0.000202713837712		0.99818		1.1702778228589E-16
22771.4		0.4308015		5.52268050860278E-06		0.7717823		0.000202713837712		0.998205		2.3405556457178E-16
22821.4		0.4307241		5.74359546702453E-06		0.7717823		0.000202713837712		0.998229		0
22871.4		0.4306469		5.46605687655142E-06		0.7717823		0.000202713837712		0.998254		0
22921.4		0.4305703		5.61842207979214E-06		0.7717823		0.000202713837712		0.998278		2.3405556457178E-16
22971.4		0.4304943		5.61842207979818E-06		0.7717823		0.000202713837712		0.998302		0
23021.4		0.4304191		5.25885496619566E-06		0.7717823		0.000202713837712		0.998325		0
23071.4		0.4303442		5.43241300998726E-06		0.7717823		0.000202713837712		0.998348		0
23121.4		0.4302698		5.28730134904648E-06		0.7717823		0.000202713837712		0.998371		0
23171.4		0.430196		5.16397779493764E-06		0.7717823		0.000202713837712		0.998394		0
23221.4		0.4301228		5.28730134903972E-06		0.7717823		0.000202713837712		0.998416		0
23271.4		0.43005		5.16397779494958E-06		0.7717823		0.000202713837712		0.998438		1.1702778228589E-16
23321.4		0.429978		5.16397779493286E-06		0.7717823		0.000202713837712		0.998459		2.3405556457178E-16
23371.4		0.4299061		5.04314716555107E-06		0.7717823		0.000202713837712		0.99848		0
23421.4		0.429835		5.16397779493764E-06		0.7717823		0.000202713837712		0.998501		1.1702778228589E-16
23471.4		0.4297645		4.94974746830922E-06		0.7717823		0.000202713837712		0.998522		0
23521.4		0.4296943		4.90011337737117E-06		0.7717823		0.000202713837712		0.998542		2.3405556457178E-16
23571.4		0.4296248		5.02880591083835E-06		0.7717823		0.000202713837712		0.998562		0
23621.4		0.4295556		4.92612085383964E-06		0.7717823		0.000202713837712		0.998582		1.1702778228589E-16
23671.4		0.429487		4.85340659286616E-06		0.7717823		0.000202713837712		0.998602		0
23721.4		0.4294188		4.8027769744835E-06		0.7717823		0.000202713837712		0.998621		0
23771.4		0.4293513		4.9001133773752E-06		0.7717823		0.000202713837712		0.99864		0
23821.4		0.429284		4.85340659285091E-06		0.7717823		0.000202713837712		0.998659		0
23871.4		0.4292174		4.85798312060537E-06		0.7717823		0.000202713837712		0.998677		0
23921.4		0.4291514		4.85798312059851E-06		0.7717823		0.000202713837712		0.998696		0
23971.4		0.4290857		4.85455112926218E-06		0.7717823		0.000202713837712		0.998714		1.1702778228589E-16
24021.4		0.4290203		4.66785699106366E-06		0.7717823		0.000202713837712		0.998731		0
24071.4		0.4289558		4.58984386081428E-06		0.7717823		0.000202713837712		0.998749		1.1702778228589E-16
24121.4		0.4288913		4.66785699104331E-06		0.7717823		0.000202713837712		0.998766		0
24171.4		0.4288276		4.45221542855846E-06		0.7717823		0.000202713837712		0.998783		2.3405556457178E-16
24221.4		0.4287642		4.49196814077902E-06		0.7717823		0.000202713837712		0.9988		1.1702778228589E-16
24271.4		0.4287012		4.49196814076968E-06		0.7717823		0.000202713837712		0.998816		1.1702778228589E-16
24321.4		0.428639		4.59468291736263E-06		0.7717823		0.000202713837712		0.998833		0
24371.4		0.4285771		4.53259797957547E-06		0.7717823		0.000202713837712		0.998849		1.1702778228589E-16
24421.4		0.4285154		4.29987079909715E-06		0.7717823		0.000202713837712		0.998865		1.1702778228589E-16
24471.4		0.4284543		4.42342250600454E-06		0.7717823		0.000202713837712		0.99888		0
24521.4		0.4283936		4.22163738638542E-06		0.7717823		0.000202713837712		0.998896		0
24571.4		0.4283335		4.27525177946341E-06		0.7717823		0.000202713837712		0.998911		1.1702778228589E-16
24621.4		0.4282736		4.2216373864012E-06		0.7717823		0.000202713837712		0.998926		2.3405556457178E-16
24671.4		0.4282144		4.29987079909715E-06		0.7717823		0.000202713837712		0.998941		1.1702778228589E-16
24721.4		0.4281556		4.2216373864012E-06		0.7717823		0.000202713837712		0.998956		0
24771.4		0.4280969		4.25440947723665E-06		0.7717823		0.000202713837712		0.99897		1.1702778228589E-16
24821.4		0.4280388		4.07703596036779E-06		0.7717823		0.000202713837712		0.998984		1.1702778228589E-16
24871.4		0.4279813		4.11096095820853E-06		0.7717823		0.000202713837712		0.998998		0
24921.4		0.427924		3.91578004148313E-06		0.7717823		0.000202713837712		0.999012		2.3405556457178E-16
24971.4		0.4278673		4.11096095820853E-06		0.7717823		0.000202713837712		0.999026		0
25021.5		0.4278108		4.07703596037142E-06		0.7717823		0.000202713837712		0.999039		0
25071.5		0.4277548		4.07703596037142E-06		0.7717823		0.000202713837712		0.999052		0
25121.5		0.4276993		4.11096095820853E-06		0.7717823		0.000202713837712		0.999065		1.1702778228589E-16
25171.5		0.4276441		3.84274207651199E-06		0.7717823		0.000202713837712		0.999078		1.1702778228589E-16
25221.5		0.4275894		3.86436713231083E-06		0.7717823		0.000202713837712		0.999091		0
25271.5		0.427535		3.91578004147998E-06		0.7717823		0.000202713837712		0.999104		2.3405556457178E-16
25321.5		0.427481		3.91578004147998E-06		0.7717823		0.000202713837712		0.999116		1.1702778228589E-16
25371.5		0.4274274		3.8643671323153E-06		0.7717823		0.000202713837712		0.999128		0
25421.5		0.4273741		3.8427420765221E-06		0.7717823		0.000202713837712		0.99914		0
25471.5		0.4273213		3.77270901784649E-06		0.7717823		0.000202713837712		0.999152		2.3405556457178E-16
25521.5		0.4272688		3.76533899905784E-06		0.7717823		0.000202713837712		0.999164		1.1702778228589E-16
25571.5		0.4272168		3.76533899905784E-06		0.7717823		0.000202713837712		0.999175		1.1702778228589E-16
25621.5		0.4271651		3.84274207652146E-06		0.7717823		0.000202713837712		0.999187		2.3405556457178E-16
25671.5		0.4271138		3.76533899905259E-06		0.7717823		0.000202713837712		0.999198		0
25721.5		0.427063		3.65148371668618E-06		0.7717823		0.000202713837712		0.999209		2.3405556457178E-16
25771.5		0.4270124		3.68781778291549E-06		0.7717823		0.000202713837712		0.99922		0
25821.5		0.426962		3.65148371670645E-06		0.7717823		0.000202713837712		0.999231		0
25871.5		0.4269122		3.52136337233602E-06		0.7717823		0.000202713837712		0.999241		2.3405556457178E-16
25921.5		0.4268628		3.52136337233953E-06		0.7717823		0.000202713837712		0.999252		0
25971.5		0.4268137		3.59165699920422E-06		0.7717823		0.000202713837712		0.999262		1.1702778228589E-16
26021.5		0.4267649		3.47850542618559E-06		0.7717823		0.000202713837712		0.999272		0
26071.5		0.4267165		3.30823887354472E-06		0.7717823		0.000202713837712		0.999282		2.3405556457178E-16
26121.5		0.4266685		3.30823887354472E-06		0.7717823		0.000202713837712		0.999292		0
26171.5		0.4266206		3.50238014307201E-06		0.7717823		0.000202713837712		0.999302		1.1702778228589E-16
26221.5		0.4265734		3.37309617084635E-06		0.7717823		0.000202713837712		0.999311		0
26271.5		0.4265264		3.37309617085294E-06		0.7717823		0.000202713837712		0.999321		1.1702778228589E-16
26321.5		0.4264795		3.30823887354472E-06		0.7717823		0.000202713837712		0.99933		2.3405556457178E-16
26371.5		0.4264333		3.19895816373777E-06		0.7717823		0.000202713837712		0.99934		1.1702778228589E-16
26421.5		0.4263873		3.19895816373777E-06		0.7717823		0.000202713837712		0.999349		2.3405556457178E-16
26471.5		0.4263415		3.30823887353446E-06		0.7717823		0.000202713837712		0.999358		2.3405556457178E-16
26521.5		0.4262962		3.22490309932188E-06		0.7717823		0.000202713837712		0.999367		0
26571.5		0.4262512		3.22490309932341E-06		0.7717823		0.000202713837712		0.999375		0
26621.5		0.4262064		3.13404247293814E-06		0.7717823		0.000202713837712		0.999384		2.3405556457178E-16
26671.5		0.4261622		3.22490309932341E-06		0.7717823		0.000202713837712		0.999392		1.1702778228589E-16
26721.5		0.4261181		3.03498123734686E-06		0.7717823		0.000202713837712		0.999401		0
26771.5		0.4260744		3.13404247294837E-06		0.7717823		0.000202713837712		0.999409		0
26821.5		0.4260308		3.11982905515784E-06		0.7717823		0.000202713837712		0.999417		0
26871.5		0.4259877		3.19895816374549E-06		0.7717823		0.000202713837712		0.999425		2.3405556457178E-16
26921.5		0.425945		2.9439202887747E-06		0.7717823		0.000202713837712		0.999433		0
26971.5		0.4259025		3.06412938514024E-06		0.7717823		0.000202713837712		0.999441		2.3405556457178E-16
27021.5		0.4258604		3.13404247294837E-06		0.7717823		0.000202713837712		0.999449		0
27071.5		0.4258185		3.06412938514225E-06		0.7717823		0.000202713837712		0.999456		1.1702778228589E-16
27121.5		0.4257769		2.99814757623319E-06		0.7717823		0.000202713837712		0.999464		1.1702778228589E-16
27171.5		0.4257355		3.06412938514225E-06		0.7717823		0.000202713837712		0.999471		0
27221.5		0.4256946		3.02581485811405E-06		0.7717823		0.000202713837712		0.999478		1.1702778228589E-16
27271.5		0.4256539		2.76686746259516E-06		0.7717823		0.000202713837712		0.999486		1.1702778228589E-16
27321.5		0.4256136		3.02581485811405E-06		0.7717823		0.000202713837712		0.999493		0
27371.5		0.4255734		2.87518115371892E-06		0.7717823		0.000202713837712		0.9995		0
27421.5		0.4255338		2.8205594401761E-06		0.7717823		0.000202713837712		0.999507		0
27471.5		0.4254943		2.94580681271284E-06		0.7717823		0.000202713837712		0.999513		1.1702778228589E-16
27521.5		0.4254549		2.76686746258245E-06		0.7717823		0.000202713837712		0.99952		2.3405556457178E-16
27571.5		0.4254159		2.76686746259628E-06		0.7717823		0.000202713837712		0.999527		2.3405556457178E-16
27621.5		0.4253774		2.87518115371292E-06		0.7717823		0.000202713837712		0.999533		2.3405556457178E-16
27671.5		0.4253389		2.76686746259628E-06		0.7717823		0.000202713837712		0.99954		1.1702778228589E-16
27721.5		0.4253009		2.76686746259516E-06		0.7717823		0.000202713837712		0.999546		2.3405556457178E-16
27771.5		0.425263		2.70801280154347E-06		0.7717823		0.000202713837712		0.999552		2.3405556457178E-16
27821.5		0.4252256		2.71620650499056E-06		0.7717823		0.000202713837712		0.999559		1.1702778228589E-16
27871.5		0.4251882		2.61618891605287E-06		0.7717823		0.000202713837712		0.999565		2.3405556457178E-16
27921.5		0.4251512		2.61618891604532E-06		0.7717823		0.000202713837712		0.999571		2.3405556457178E-16
27971.5		0.4251147		2.62678510732018E-06		0.7717823		0.000202713837712		0.999577		1.1702778228589E-16
28021.5		0.425078		2.70801280155031E-06		0.7717823		0.000202713837712		0.999582		0
28071.5		0.4250418		2.57336787541218E-06		0.7717823		0.000202713837712		0.999588		1.1702778228589E-16
28121.5		0.4250058		2.57336787541218E-06		0.7717823		0.000202713837712		0.999594		1.1702778228589E-16
28171.5		0.4249702		2.61618891605287E-06		0.7717823		0.000202713837712		0.999599		1.1702778228589E-16
28221.5		0.4249348		2.57336787542464E-06		0.7717823		0.000202713837712		0.999605		1.1702778228589E-16
28271.5		0.4248997		2.62678510731055E-06		0.7717823		0.000202713837712		0.99961		0
28321.5		0.4248647		2.62678510731055E-06		0.7717823		0.000202713837712		0.999616		1.1702778228589E-16
28371.5		0.4248299		2.51440295541402E-06		0.7717823		0.000202713837712		0.999621		0
28421.5		0.4247956		2.4585451886144E-06		0.7717823		0.000202713837712		0.999626		1.1702778228589E-16
28471.5		0.4247615		2.36877840058068E-06		0.7717823		0.000202713837712		0.999631		1.1702778228589E-16
28521.5		0.4247275		2.3687784005963E-06		0.7717823		0.000202713837712		0.999637		1.1702778228589E-16
28571.5		0.4246938		2.57336787542464E-06		0.7717823		0.000202713837712		0.999642		1.1702778228589E-16
28621.5		0.4246605		2.3687784005924E-06		0.7717823		0.000202713837712		0.999646		0
28671.5		0.4246272		2.29975844141724E-06		0.7717823		0.000202713837712		0.999651		1.1702778228589E-16
28721.5		0.4245942		2.29975844140491E-06		0.7717823		0.000202713837712		0.999656		1.1702778228589E-16
28771.5		0.4245615		2.3687784005963E-06		0.7717823		0.000202713837712		0.999661		1.1702778228589E-16
28810		0.4245365		2.36877840058719E-06		0.7717823		0.000202713837712		0.999665		0
28810		0.4242869		6.9833134446795E-06		0.7717823		0.000202713837712		0.9996649		3.16227766025931E-07
28810		0.4312703		0.000122207519318		0.7717823		0.000202713837712		0.999664		1.1702778228589E-16
28810.1		0.4458233		0.000500898758899		0.7717823		0.000202713837712		0.999664		1.1702778228589E-16
28810.1		0.4614535		0.000691573768862		0.7717823		0.000202713837712		0.999664		1.1702778228589E-16
28810.1		0.477266		0.0006640789779		0.7717823		0.000202713837712		0.999664		1.1702778228589E-16
28810.1		0.4894791		0.000716477564199		0.7717828		0.000202847945242		0.999664		1.1702778228589E-16
28810.1		0.499152		0.000721662278663		0.7717834		0.000202905670475		0.999664		1.1702778228589E-16
28810.2		0.5078974		0.000726615930951		0.7717843		0.000202713837712		0.999664		1.1702778228589E-16
28810.2		0.5158237		0.000748095366767		0.7717852		0.000202789326916		0.999664		1.1702778228589E-16
28810.2		0.5181352		0.000856926134506		0.7717857		0.000202740145671		0.999664		1.1702778228589E-16
28810.2		0.5153714		0.000856808185457		0.7717864		0.000202905670475		0.999664		1.1702778228589E-16
28810.2		0.5133628		0.000855637098567		0.7717872		0.000202789326916		0.999664		1.1702778228589E-16
28810.3		0.5132602		0.000875275677208		0.771788		0.000202941699346		0.999664		1.1702778228589E-16
28810.3		0.5132591		0.000876175838516		0.7717886		0.000202778587517		0.999664		1.1702778228589E-16
28810.3		0.5132589		0.000876395452344		0.7717894		0.000202905670476		0.999664		1.1702778228589E-16
28810.3		0.5132581		0.000876805495978		0.7717902		0.000202789326916		0.999664		1.1702778228589E-16
28810.3		0.5132575		0.000876720182144		0.7717907		0.000202740145671		0.999664		1.1702778228589E-16
28810.4		0.5132573		0.000876852331417		0.7717914		0.000202905670476		0.999664		1.1702778228589E-16
28810.4		0.5132572		0.000876973811848		0.7717923		0.000202713837712		0.999664		1.1702778228589E-16
28810.4		0.5132569		0.000876832740924		0.771793		0.000202941699346		0.999664		1.1702778228589E-16
28810.4		0.5132564		0.000876708769585		0.7717937		0.000202740145671		0.999664		1.1702778228589E-16
28810.4		0.5132563		0.000876852331417		0.7717944		0.000202905670475		0.999664		1.1702778228589E-16
28810.5		0.5132562		0.000876973811848		0.7717952		0.000202789326916		0.999664		1.1702778228589E-16
28810.5		0.5132557		0.000876779086581		0.7717959		0.000202786395555		0.999664		1.1702778228589E-16
28810.5		0.5132544		0.000875999898529		0.7717965		0.000202818610805		0.999664		1.1702778228589E-16
28810.5		0.5132539		0.000876054342556		0.7717973		0.000202713837712		0.999664		1.1702778228589E-16
28810.5		0.5132538		0.000875885685083		0.7717981		0.000202807215519		0.999664		1.1702778228589E-16
28810.6		0.5132533		0.000875722818908		0.7717987		0.000202740145671		0.999664		1.1702778228589E-16
28810.6		0.513253		0.00087593289951		0.7717994		0.000202905670476		0.999664		1.1702778228589E-16
28810.6		0.5132529		0.000876054342556		0.7718003		0.000202713837712		0.999664		1.1702778228589E-16
28810.6		0.5132528		0.000875885685083		0.771801		0.000202941699346		0.999664		1.1702778228589E-16
28810.6		0.5132521		0.000875789351893		0.7718017		0.000202740145671		0.999664		1.1702778228589E-16
28810.7		0.513252		0.00087593289951		0.7718023		0.000202713837712		0.999664		1.1702778228589E-16
28810.7		0.5132519		0.000876054342556		0.7718031		0.000202807215519		0.999664		1.1702778228589E-16
28810.7		0.5132516		0.000875941804257		0.7718037		0.000202740145671		0.999664		1.1702778228589E-16
28810.7		0.5132511		0.000875789351893		0.7718045		0.000202818610805		0.999664		1.1702778228589E-16
28810.7		0.513251		0.00087593289951		0.7718053		0.000202713837712		0.999664		1.1702778228589E-16
28810.8		0.5132507		0.000875874172851		0.7718061		0.000202807215519		0.999664		1.1702778228589E-16
28810.8		0.5132502		0.000875711367975		0.7718067		0.000202740145671		0.999664		1.1702778228589E-16
28810.8		0.51325		0.000875777876456		0.7718074		0.000202905670476		0.999664		1.1702778228589E-16
28810.8		0.5132498		0.000876042845223		0.7718082		0.000202731787783		0.999664		1.1702778228589E-16
28810.8		0.5132497		0.000875874172851		0.7718089		0.000202786395555		0.999664		1.1702778228589E-16
28810.9		0.5132491		0.00087567516174		0.7718096		0.00020278023134		0.999664		1.1702778228589E-16
28810.9		0.5132489		0.000875921413268		0.7718103		0.000202713837712		0.999664		1.1702778228589E-16
28810.9		0.5132487		0.000875874172851		0.7718111		0.000202807215519		0.999664		1.1702778228589E-16
28810.9		0.5132486		0.000875831693624		0.7718117		0.000202740145671		0.999664		1.1702778228589E-16
28810.9		0.513248		0.000875777876455		0.7718125		0.000202818610805		0.999664		1.1702778228589E-16
28811		0.5132479		0.000875921413268		0.7718132		0.000202731787783		0.999664		1.1702778228589E-16
28811		0.5132477		0.000875874172851		0.7718141		0.000202807215519		0.999664		1.1702778228589E-16
28811		0.5132474		0.000875682870044		0.7718147		0.000202740145671		0.999664		1.1702778228589E-16
28811		0.513247		0.000875777876455		0.7718153		0.000202713837712		0.999664		1.1702778228589E-16
28811		0.5132469		0.000875921413268		0.7718162		0.000202731787783		0.999664		1.1702778228589E-16
28811.1		0.5132467		0.000875874172851		0.7718168		0.000202678618069		0.999664		1.1702778228589E-16
28811.1		0.5132461		0.00087567516174		0.7718175		0.000202818610805		0.999664		1.1702778228589E-16
28811.1		0.513246		0.000875777876456		0.7718182		0.000202731787783		0.999664		1.1702778228589E-16
28811.1		0.5132457		0.000875874172851		0.7718191		0.000202807215519		0.999664		1.1702778228589E-16
28811.1		0.5132456		0.000875831693624		0.7718197		0.000202740145671		0.999664		1.1702778228589E-16
28811.2		0.513245		0.000875777876456		0.7718204		0.000202626750455		0.999664		1.1702778228589E-16
28811.2		0.5132449		0.000875921413268		0.7718212		0.000202731787783		0.999664		1.1702778228589E-16
28811.2		0.5132447		0.000875874172851		0.771822		0.000202651863494		0.999664		1.1702778228589E-16
28811.2		0.5132444		0.000875682870044		0.7718226		0.00020278023134		0.999664		1.1702778228589E-16
28811.2		0.513244		0.000875777876455		0.7718232		0.000202731787783		0.999664		1.1702778228589E-16
28811.3		0.5132439		0.000875921413268		0.7718241		0.000202807215519		0.999664		1.1702778228589E-16
28811.3		0.5132437		0.000875874172851		0.7718247		0.000202740145671		0.999664		1.1702778228589E-16
28811.3		0.5132431		0.00087567516174		0.7718255		0.000202818610805		0.999664		1.1702778228589E-16
28811.3		0.513243		0.000875777876455		0.7718262		0.000202731787783		0.999664		1.1702778228589E-16
28811.3		0.5132428		0.000875752730195		0.7718271		0.000202807215519		0.999664		1.1702778228589E-16
28811.4		0.5132425		0.000875694295973		0.7718277		0.000202740145671		0.999664		1.1702778228589E-16
28811.4		0.5132421		0.00087567516174		0.7718283		0.000202644763071		0.999664		1.1702778228589E-16
28811.4		0.5132419		0.000875640521117		0.7718292		0.000202731787783		0.999664		1.1702778228589E-16
28811.4		0.5132416		0.000875736794553		0.77183		0.000202651863494		0.999664		1.1702778228589E-16
28811.4		0.5132414		0.000875682870044		0.7718306		0.00020278023134		0.999664		1.1702778228589E-16
28811.5		0.513241		0.000875777876456		0.7718312		0.000202731787783		0.999664		1.1702778228589E-16
28811.5		0.5132408		0.000875784067755		0.7718321		0.000202807215519		0.999664		1.1702778228589E-16
28811.5		0.5132405		0.000875839565471		0.7718327		0.000202740145671		0.999664		1.1702778228589E-16
28811.5		0.5132401		0.000875679348976		0.7718333		0.000202644763071		0.999664		1.1702778228589E-16
28811.5		0.5132398		0.000875743341396		0.7718342		0.000202731787783		0.999664		1.1702778228589E-16
28811.6		0.5132396		0.000875718143392		0.771835		0.000202651863494		0.999664		1.1702778228589E-16
28811.6		0.5132394		0.000875797059192		0.7718356		0.00020278023134		0.999664		1.1702778228589E-16
28811.6		0.5132389		0.000875880693296		0.7718363		0.000202644763071		0.999664		1.1702778228589E-16
28811.6		0.5132388		0.000875743341396		0.7718372		0.000202731787783		0.999664		1.1702778228589E-16
28811.6		0.5132385		0.000875839565471		0.7718378		0.000202678618069		0.999664		1.1702778228589E-16
28811.7		0.5132383		0.000875785621916		0.7718385		0.000202798339901		0.999664		1.1702778228589E-16
28811.7		0.5132379		0.000875880693296		0.7718392		0.000202731787783		0.999664		1.1702778228589E-16
28811.7		0.5132378		0.000875743341396		0.7718401		0.000202807215519		0.999664		1.1702778228589E-16
28811.7		0.5132375		0.000875839565471		0.7718407		0.000202740145671		0.999664		1.1702778228589E-16
28811.7		0.5132371		0.000875679348976		0.7718413		0.000202644763071		0.999664		1.1702778228589E-16
28811.8		0.5132368		0.000875743341396		0.7718422		0.000202731787783		0.999664		1.1702778228589E-16
28811.8		0.5132366		0.000875718143392		0.771843		0.000202651863494		0.999664		1.1702778228589E-16
28811.8		0.5132364		0.000875797059192		0.7718435		0.000202798339901		0.999664		1.1702778228589E-16
28811.8		0.5132359		0.000875880693296		0.7718443		0.000202644763071		0.999664		1.1702778228589E-16
28811.8		0.5132358		0.000875743341396		0.7718452		0.000202731787783		0.999664		1.1702778228589E-16
28811.9		0.5132356		0.000875718143392		0.7718458		0.000202678618069		0.999664		1.1702778228589E-16
28811.9		0.5132354		0.000875797059192		0.7718464		0.000202606460355		0.999664		1.1702778228589E-16
28811.9		0.5132348		0.000875743341396		0.7718472		0.000202731787783		0.999664		1.1702778228589E-16
28811.9		0.5132347		0.000875574611327		0.771848		0.000202651863494		0.999664		1.1702778228589E-16
28811.9		0.5132345		0.000875839565471		0.7718486		0.000202758312612		0.999664		1.1702778228589E-16
28812		0.5132342		0.000875715555037		0.7718493		0.000202644763071		0.999664		1.1702778228589E-16
28812		0.5132338		0.000875743341396		0.7718502		0.000202731787783		0.999664		1.1702778228589E-16
28812		0.5132336		0.000875718143392		0.7718509		0.000202544069279		0.999664		1.1702778228589E-16
28812		0.5132335		0.000875839565471		0.7718514		0.000202606460355		0.999664		1.1702778228589E-16
28812		0.5132331		0.000875679348976		0.7718523		0.000202644763071		0.999664		1.1702778228589E-16
28812.1		0.5132328		0.000875743341396		0.7718531		0.000202807215519		0.999664		1.1702778228589E-16
28812.1		0.5132326		0.000875718143392		0.7718536		0.000202758312612		0.999664		1.1702778228589E-16
28812.1		0.5132324		0.000875797059192		0.7718544		0.000202606460355		0.999664		1.1702778228589E-16
28812.1		0.5132318		0.000875743341396		0.7718552		0.000202731787783		0.999664		1.1702778228589E-16
28812.1		0.5132317		0.000875574611327		0.7718559		0.00020267020282		0.999664		1.1702778228589E-16
28812.2		0.5132316		0.000875718143392		0.7718565		0.000202798339901		0.999664		1.1702778228589E-16
28812.2		0.5132312		0.000875715555037		0.7718573		0.000202644763071		0.999664		1.1702778228589E-16
28812.2		0.5132308		0.000875743341396		0.7718582		0.000202731787783		0.999664		1.1702778228589E-16
28812.2		0.5132307		0.000875574611327		0.7718588		0.000202562363511		0.999664		1.1702778228589E-16
28812.2		0.5132305		0.000875839565471		0.7718594		0.000202606460355		0.999664		1.1702778228589E-16
28812.3		0.5132301		0.000875679348976		0.7718603		0.000202644763071		0.999664		1.1702778228589E-16
28812.3		0.5132298		0.000875743341396		0.7718609		0.00020267020282		0.999664		1.1702778228589E-16
28812.3		0.5132296		0.000875718143392		0.7718616		0.000202758312612		0.999664		1.1702778228589E-16
28812.3		0.5132294		0.000875797059192		0.7718624		0.000202606460355		0.999664		1.1702778228589E-16
28812.3		0.513229		0.000875541990871		0.7718632		0.000202731787783		0.999664		1.1702778228589E-16
28812.4		0.5132287		0.000875574611327		0.7718639		0.00020267020282		0.999664		1.1702778228589E-16
28812.4		0.5132286		0.000875718143392		0.7718644		0.000202606460355		0.999664		1.1702778228589E-16
28812.4		0.5132282		0.000875715555037		0.7718653		0.000202644763071		0.999664		1.1702778228589E-16
28812.4		0.5132278		0.000875743341396		0.7718661		0.000202750229483		0.999664		1.1702778228589E-16
28812.4		0.5132277		0.000875574611327		0.7718667		0.000202696845341		0.999664		1.1702778228589E-16
28812.5		0.5132276		0.000875718143392		0.7718674		0.000202606460355		0.999664		1.1702778228589E-16
28812.5		0.5132271		0.000875679348976		0.7718683		0.000202644763071		0.999664		1.1702778228589E-16
28812.5		0.5132268		0.000875743341396		0.7718689		0.00020267020282		0.999664		1.1702778228589E-16
28812.5		0.5132267		0.000875574611327		0.7718694		0.000202606460355		0.999664		1.1702778228589E-16
28812.5		0.5132264		0.000875797059192		0.7718703		0.000202644763071		0.999664		1.1702778228589E-16
28812.6		0.5132261		0.000875679348976		0.7718711		0.000202750229483		0.999664		1.1702778228589E-16
28812.6		0.5132257		0.000875574611327		0.7718718		0.000202562363511		0.999664		1.1702778228589E-16
28812.6		0.5132256		0.000875718143392		0.7718724		0.000202606460355		0.999664		1.1702778228589E-16
28812.6		0.5132252		0.000875715555037		0.7718733		0.000202644763071		0.999664		1.1702778228589E-16
28812.6		0.5132248		0.000875743341396		0.7718739		0.00020267020282		0.999664		1.1702778228589E-16
28812.7		0.5132247		0.000875574611327		0.7718746		0.000202758312612		0.999664		1.1702778228589E-16
28812.7		0.5132246		0.000875718143392		0.7718754		0.000202606460355		0.999664		1.1702778228589E-16
28812.7		0.5132241		0.000875679348976		0.7718762		0.000202663267515		0.999664		1.1702778228589E-16
28812.7		0.5132238		0.000875743341396		0.7718769		0.00020267020282		0.999664		1.1702778228589E-16
28812.7		0.5132235		0.000875502427181		0.7718774		0.000202606460355		0.999664		1.1702778228589E-16
28812.8		0.5132232		0.000875724817255		0.7718783		0.000202644763071		0.999664		1.1702778228589E-16
28812.8		0.513223		0.000875643255619		0.7718791		0.000202750229483		0.999664		1.1702778228589E-16
28812.8		0.5132225		0.000875502427181		0.7718798		0.000202562363511		0.999664		1.1702778228589E-16
28812.8		0.5132223		0.000875610015932		0.7718804		0.000202606460355		0.999664		1.1702778228589E-16
28812.8		0.5132212		0.000875335085045		0.7718812		0.000202663267515		0.999664		1.1702778228589E-16
28812.9		0.5132209		0.000875329455437		0.7718819		0.00020267020282		0.999664		1.1702778228589E-16
28812.9		0.5132206		0.000875361664939		0.7718824		0.000202606460355		0.999664		1.1702778228589E-16
28812.9		0.5132205		0.000875326637446		0.7718834		0.000202606460355		0.999664		1.1702778228589E-16
28812.9		0.5132201		0.000875323489409		0.7718842		0.000202663267515		0.999664		1.1702778228589E-16
28812.9		0.5132196		0.000875361664939		0.7718848		0.000202562363511		0.999664		1.1702778228589E-16
28813		0.5132195		0.000875483009544		0.7718854		0.000202606460355		0.999664		1.1702778228589E-16
28813		0.5132193		0.000875405309303		0.7718862		0.000202663267515		0.999664		1.1702778228589E-16
28813		0.5132191		0.000875323489409		0.771887		0.000202594833761		0.999664		1.1702778228589E-16
28813		0.5132186		0.000875361664939		0.7718877		0.000202370424936		0.999664		1.1702778228589E-16
28813		0.5132185		0.000875483009544		0.7718884		0.000202606460355		0.999664		1.1702778228589E-16
28813.1		0.5132182		0.000875335085045		0.7718892		0.000202663267515		0.999664		1.1702778228589E-16
28813.1		0.5132179		0.000875329455437		0.7718899		0.00020267020282		0.999664		1.1702778228589E-16
28813.1		0.5132175		0.000875483009544		0.7718904		0.000202606460355		0.999664		1.1702778228589E-16
28813.1		0.5132175		0.000875483009544		0.7718913		0.000202625023134		0.999664		1.1702778228589E-16
28813.1		0.5132171		0.000875323489409		0.7718921		0.00020250785993		0.999664		1.1702778228589E-16
28813.2		0.5132168		0.000875160531306		0.7718928		0.000202562363511		0.999664		1.1702778228589E-16
28813.2		0.5132165		0.000875483009544		0.7718934		0.000202606460355		0.999664		1.1702778228589E-16
28813.2		0.5132163		0.000875405309303		0.7718942		0.000202663267515		0.999664		1.1702778228589E-16
28813.2		0.5132161		0.000875323489409		0.771895		0.000202594833761		0.999664		1.1702778228589E-16
28813.2		0.5132156		0.000875361664939		0.7718954		0.000202606460355		0.999664		1.1702778228589E-16
28813.3		0.5132155		0.000875483009544		0.7718963		0.000202625023134		0.999664		1.1702778228589E-16
28813.3		0.5132152		0.000875335085045		0.7718972		0.000202663267515		0.999664		1.1702778228589E-16
28813.3		0.513215		0.000875185948496		0.7718978		0.000202562363511		0.999664		1.1702778228589E-16
28813.3		0.5132146		0.000875361664939		0.7718984		0.000202606460355		0.999664		1.1702778228589E-16
28813.3		0.5132145		0.000875483009544		0.7718993		0.000202625023134		0.999664		1.1702778228589E-16
28813.4		0.5132141		0.000875323489409		0.7719001		0.00020250785993		0.999664		1.1702778228589E-16
28813.4		0.5132137		0.000875281929184		0.7719007		0.000202370424936		0.999664		1.1702778228589E-16
28813.4		0.5132135		0.000875483009544		0.7719013		0.000202625023134		0.999664		1.1702778228589E-16
28813.4		0.5132133		0.000875405309303		0.7719022		0.000202663267515		0.999664		1.1702778228589E-16
28813.4		0.513213		0.000875185948496		0.7719029		0.00020267020282		0.999664		1.1702778228589E-16
28813.5		0.5132125		0.000875483009544		0.7719034		0.000202606460355		0.999664		1.1702778228589E-16
28813.5		0.5132125		0.000875483009544		0.7719043		0.000202625023134		0.999664		1.1702778228589E-16
28813.5		0.5132122		0.000875335085045		0.7719051		0.00020250785993		0.999664		1.1702778228589E-16
28813.5		0.5132119		0.000875307368236		0.7719057		0.000202370424936		0.999664		1.1702778228589E-16
28813.5		0.5132115		0.000875483009544		0.7719063		0.000202625023134		0.999664		1.1702778228589E-16
28813.6		0.5132115		0.000875483009544		0.7719073		0.000202625023134		0.999664		1.1702778228589E-16
28813.6		0.5132111		0.000875323489409		0.7719081		0.00020250785993		0.999664		1.1702778228589E-16
28813.6		0.5132108		0.000875138439842		0.7719085		0.000202429274343		0.999664		1.1702778228589E-16
28813.6		0.5132105		0.000875483009544		0.7719093		0.000202625023134		0.999664		1.1702778228589E-16
28813.6		0.5132104		0.000875447974214		0.7719102		0.000202663267515		0.999664		1.1702778228589E-16
28813.7		0.51321		0.000875185948496		0.7719107		0.000202370424936		0.999664		1.1702778228589E-16
28813.7		0.5132097		0.000875281929184		0.7719113		0.000202625023134		0.999664		1.1702778228589E-16
28813.7		0.5132095		0.000875483009544		0.7719123		0.000202625023134		0.999664		1.1702778228589E-16
28813.7		0.5132092		0.000875335085045		0.7719131		0.00020250785993		0.999664		1.1702778228589E-16
28813.7		0.513209		0.000875185948496		0.7719136		0.000202389174063		0.999664		1.1702778228589E-16
28813.8		0.5132085		0.000875483009544		0.7719143		0.000202625023134		0.999664		1.1702778228589E-16
28813.8		0.5132085		0.000875483009544		0.7719152		0.000202663267515		0.999664		1.1702778228589E-16
28813.8		0.5132082		0.000875335085045		0.771916		0.000202594833761		0.999664		1.1702778228589E-16
28813.8		0.5132078		0.000875138439842		0.7719164		0.000202490713093		0.999664		1.1702778228589E-16
28813.8		0.5132075		0.000875483009544		0.7719173		0.000202625023134		0.999664		1.1702778228589E-16
28813.9		0.5132074		0.000875447974214		0.7719181		0.00020250785993		0.999664		1.1702778228589E-16
28813.9		0.513207		0.000875185948496		0.7719186		0.000202389174063		0.999664		1.1702778228589E-16
28813.9		0.5132068		0.000875138439842		0.7719193		0.000202625023134		0.999664		1.1702778228589E-16
28813.9		0.5132065		0.000875483009544		0.7719203		0.000202625023134		0.999664		1.1702778228589E-16
28813.9		0.5132062		0.000875335085045		0.7719211		0.00020250785993		0.999664		1.1702778228589E-16
28814		0.5132059		0.000875017009358		0.7719215		0.000202429274343		0.999664		1.1702778228589E-16
28814		0.5132057		0.000875281929184		0.7719223		0.000202625023134		0.999664		1.1702778228589E-16
28814		0.5132055		0.000875483009544		0.7719231		0.00020250785993		0.999664		1.1702778228589E-16
28814		0.5132051		0.000875456509485		0.7719236		0.000202389174063		0.999664		1.1702778228589E-16
28814		0.5132047		0.00087525996773		0.7719243		0.000202625023134		0.999664		1.1702778228589E-16
28814.1		0.5132044		0.000875604451539		0.7719253		0.000202625023134		0.999664		1.1702778228589E-16
28814.1		0.5132042		0.0008756909399		0.7719261		0.00020250785993		0.999664		1.1702778228589E-16
28814.1		0.5132038		0.000875428885366		0.7719266		0.000202389174063		0.999664		1.1702778228589E-16
28814.1		0.5132037		0.00087525996773		0.7719273		0.000202625023134		0.999664		1.1702778228589E-16
28814.1		0.5132034		0.000875604451539		0.7719283		0.000202625023134		0.999664		1.1702778228589E-16
28814.2		0.513203		0.000875578031296		0.7719289		0.000202334953316		0.999664		1.1702778228589E-16
28814.2		0.5132027		0.00087525996773		0.7719295		0.000202429274343		0.999664		1.1702778228589E-16
28814.2		0.5132026		0.000875224948862		0.7719303		0.000202625023134		0.999664		1.1702778228589E-16
28814.2		0.5132022		0.0008756909399		0.7719311		0.00020250785993		0.999664		1.1702778228589E-16
28814.2		0.513202		0.000875578031296		0.7719316		0.000202389174063		0.999664		1.1702778228589E-16
28814.3		0.5132017		0.00087525996773		0.7719323		0.000202625023134		0.999664		1.1702778228589E-16
28814.3		0.5132013		0.000875569408379		0.7719333		0.000202625023134		0.999664		1.1702778228589E-16
28814.3		0.5132012		0.0008756909399		0.771934		0.000202526815783		0.999664		1.1702778228589E-16
28814.3		0.5132008		0.000875428885366		0.7719345		0.000202429274343		0.999664		1.1702778228589E-16
28814.3		0.5132006		0.000875224948862		0.7719353		0.000202625023134		0.999664		1.1702778228589E-16
28814.4		0.5132003		0.000875569408379		0.7719362		0.000202469641071		0.999664		1.1702778228589E-16
28814.4		0.5132		0.000875578031296		0.7719369		0.000202334953316		0.999664		1.1702778228589E-16
28814.4		0.5131997		0.00087525996773		0.7719374		0.000202490713093		0.999664		1.1702778228589E-16
28814.4		0.5131996		0.000875224948862		0.7719383		0.000202625023134		0.999664		1.1702778228589E-16
28814.4		0.5131993		0.000875569408379		0.771939		0.000202526815783		0.999664		1.1702778228589E-16
28814.5		0.513199		0.000875578031296		0.7719396		0.000202389174063		0.999664		1.1702778228589E-16
28814.5		0.5131987		0.00087525996773		0.7719403		0.000202625023134		0.999664		1.1702778228589E-16
28814.5		0.5131986		0.000875224948862		0.7719413		0.000202625023134		0.999664		1.1702778228589E-16
28814.5		0.5131982		0.0008756909399		0.7719419		0.000202334953316		0.999664		1.1702778228589E-16
28814.5		0.5131978		0.000875428885366		0.7719425		0.000202429274343		0.999664		1.1702778228589E-16
28814.6		0.5131977		0.00087525996773		0.7719433		0.000202625023134		0.999664		1.1702778228589E-16
28814.6		0.5131973		0.000875569408379		0.7719441		0.000202488655375		0.999664		1.1702778228589E-16
28814.6		0.5131971		0.000875648261448		0.7719448		0.000202226935232		0.999664		1.1702778228589E-16
28814.6		0.5131967		0.00087525996773		0.7719453		0.000202625023134		0.999664		1.1702778228589E-16
28814.6		0.5131965		0.000875327652939		0.7719463		0.000202625023134		0.999664		1.1702778228589E-16
28814.7		0.5131963		0.000875569408379		0.7719469		0.000202334953316		0.999664		1.1702778228589E-16
28814.7		0.513196		0.000875578031296		0.7719475		0.000202429274343		0.999664		1.1702778228589E-16
28814.7		0.5131957		0.00087525996773		0.7719483		0.000202625023134		0.999664		1.1702778228589E-16
28814.7		0.5131955		0.000875327652939		0.7719491		0.000202488655375		0.999664		1.1702778228589E-16
28814.7		0.5131953		0.000875569408379		0.7719499		0.000202334953316		0.999664		1.1702778228589E-16
28814.8		0.5131949		0.000875440517682		0.7719505		0.000202429274343		0.999664		1.1702778228589E-16
28814.8		0.5131947		0.00087525996773		0.7719513		0.000202625023134		0.999664		1.1702778228589E-16
28814.8		0.5131944		0.000875471073194		0.771952		0.000202526815783		0.999664		1.1702778228589E-16
28814.8		0.5131941		0.000875648261449		0.7719526		0.000202342503911		0.999664		1.1702778228589E-16
28814.8		0.5131937		0.00087525996773		0.7719533		0.000202625023134		0.999664		1.1702778228589E-16
28814.9		0.5131935		0.000875327652939		0.7719541		0.000202488655375		0.999664		1.1702778228589E-16
28814.9		0.5131933		0.000875569408379		0.7719549		0.000202334953316		0.999664		1.1702778228589E-16
28814.9		0.513193		0.000875510771556		0.7719555		0.000202429274343		0.999664		1.1702778228589E-16
28814.9		0.5131927		0.00087525996773		0.7719563		0.000202625023134		0.999664		1.1702778228589E-16
28814.9		0.5131925		0.000875327652939		0.7719571		0.000202488655375		0.999664		1.1702778228589E-16
28815		0.5131923		0.000875569408379		0.7719578		0.000202226935232		0.999664		1.1702778228589E-16
28815		0.5131919		0.000875341895109		0.7719584		0.000202490713093		0.999664		1.1702778228589E-16
28815		0.5131917		0.00087525996773		0.7719592		0.000202644077689		0.999664		1.1702778228589E-16
28815		0.5131915		0.000875327652939		0.7719599		0.000202334953316		0.999664		1.1702778228589E-16
28815		0.5131912		0.000875526736694		0.7719606		0.000202342503911		0.999664		1.1702778228589E-16
28815.1		0.5131908		0.000875330261482		0.7719612		0.000202644077688		0.999664		1.1702778228589E-16
28815.1		0.5131905		0.000875327652939		0.7719621		0.000202488655375		0.999664		1.1702778228589E-16
28815.1		0.5131903		0.000875569408379		0.7719629		0.000202334953316		0.999664		1.1702778228589E-16
28815.1		0.5131898		0.000875444623542		0.7719635		0.000202429274343		0.999664		1.1702778228589E-16
28815.1		0.5131896		0.000875362680392		0.7719642		0.000202644077688		0.999664		1.1702778228589E-16
28815.2		0.5131895		0.000875327652939		0.771965		0.000202296811641		0.999664		1.1702778228589E-16
28815.2		0.5131878		0.000873045601456		0.7719657		0.000202267177543		0.999664		1.1702778228589E-16
28815.2		0.5131874		0.000873089049805		0.7719662		0.000202644077688		0.999664		1.1702778228589E-16
28815.2		0.5131872		0.000873006529185		0.7719671		0.000202488655375		0.999664		1.1702778228589E-16
28815.2		0.513187		0.000872803528865		0.7719679		0.000202334953316		0.999664		1.1702778228589E-16
28815.3		0.5131868		0.000873045601456		0.7719686		0.000202342503911		0.999664		1.1702778228589E-16
28815.3		0.5131863		0.000873077195263		0.7719692		0.000202644077688		0.999664		1.1702778228589E-16
28815.3		0.5131861		0.000872971229003		0.7719701		0.000202488655375		0.999664		1.1702778228589E-16
28815.3		0.513185		0.000871426926878		0.7719708		0.000202226935232		0.999664		1.1702778228589E-16
28815.3		0.5131845		0.000871850554217		0.7719713		0.000202509835152		0.999664		1.1702778228589E-16
28815.4		0.5131842		0.000871630502755		0.7719722		0.000202644077688		0.999664		1.1702778228589E-16
28815.4		0.513184		0.000871426926878		0.771973		0.000202296811641		0.999664		1.1702778228589E-16
28815.4		0.5131838		0.000871669126829		0.7719736		0.000202342503911		0.999664		1.1702778228589E-16
28815.4		0.5131835		0.000871850554217		0.7719742		0.000202644077689		0.999664		1.1702778228589E-16
28815.4		0.5131832		0.000871630502755		0.7719751		0.000202488655375		0.999664		1.1702778228589E-16
28815.5		0.513183		0.000871426926878		0.7719759		0.000202334953316		0.999664		1.1702778228589E-16
28815.5		0.5131828		0.000871669126829		0.7719765		0.000202361749789		0.999664		1.1702778228589E-16
28815.5		0.5131825		0.000871735720655		0.7719772		0.000202644077688		0.999664		1.1702778228589E-16
28815.5		0.5131821		0.000871595019363		0.771978		0.000202296811641		0.999664		1.1702778228589E-16
28815.5		0.513182		0.000871426926878		0.7719787		0.000202267177543		0.999664		1.1702778228589E-16
28815.6		0.5131817		0.000871625945512		0.7719793		0.000202509835152		0.999664		1.1702778228589E-16
28815.6		0.5131813		0.00087152765622		0.7719801		0.000202488655375		0.999664		1.1702778228589E-16
28815.6		0.513181		0.000871426926878		0.771981		0.000202296811641		0.999664		1.1702778228589E-16
28815.6		0.513181		0.000871426926878		0.7719815		0.000202361749789		0.999664		1.1702778228589E-16
28815.6		0.5131806		0.000871747695405		0.7719822		0.000202644077689		0.999664		1.1702778228589E-16
28815.7		0.5131802		0.000871630502755		0.771983		0.000202296811641		0.999664		1.1702778228589E-16
28815.7		0.51318		0.000871426926878		0.7719838		0.000202226935232		0.999664		1.1702778228589E-16
28815.7		0.5131798		0.000871669126829		0.7719844		0.000202448457089		0.999664		1.1702778228589E-16
28815.7		0.5131796		0.000871747695405		0.7719851		0.000202488655375		0.999664		1.1702778228589E-16
28815.7		0.5131791		0.000871595019363		0.771986		0.000202296811641		0.999664		1.1702778228589E-16
28815.8		0.513179		0.000871426926879		0.7719866		0.000202286485516		0.999664		1.1702778228589E-16
28815.8		0.5131786		0.000871613981837		0.7719872		0.000202644077689		0.999664		1.1702778228589E-16
28815.8		0.5131784		0.000871598556931		0.771988		0.000202296811641		0.999664		1.1702778228589E-16
28815.8		0.513178		0.000871426926878		0.7719889		0.000202334953316		0.999664		1.1702778228589E-16
28815.8		0.513178		0.000871426926878		0.7719895		0.000202361749789		0.999664		1.1702778228589E-16
28815.9		0.5131776		0.000871613981837		0.7719902		0.000202644077689		0.999664		1.1702778228589E-16
28815.9		0.5131773		0.00087152765622		0.771991		0.000202296811641		0.999664		1.1702778228589E-16
28815.9		0.513177		0.000871426926878		0.7719916		0.000202286485516		0.999664		1.1702778228589E-16
28815.9		0.5131768		0.000871482236703		0.7719923		0.000202509835152		0.999664		1.1702778228589E-16
28815.9		0.5131754		0.00087023205079		0.7719931		0.000202488655375		0.999664		1.1702778228589E-16
28816		0.5131751		0.000870228124625		0.771994		0.000202296811641		0.999664		1.1702778228589E-16
28816		0.5131749		0.000870016276987		0.7719945		0.000202361749789		0.999664		1.1702778228589E-16
28816		0.5131745		0.000870110242057		0.7719952		0.000202644077688		0.9996641		3.16227766025931E-07
28816		0.5131744		0.00087023205079		0.771996		0.000202296811641		0.9996641		3.16227766025931E-07
28816		0.513174		0.000870059640357		0.7719967		0.000202246301985		0.9996641		3.16227766025931E-07
28816.1		0.5131739		0.000870016276987		0.7719975		0.000202361749789		0.9996641		3.16227766025931E-07
28816.1		0.5131735		0.000870110242057		0.7719981		0.000202488655375		0.9996642		4.21637021367908E-07
28816.1		0.5131733		0.000870160911045		0.771999		0.000202296811641		0.9996642		4.21637021367908E-07
28816.1		0.513173		0.000870059640357		0.7719996		0.000202286485516		0.9996642		4.21637021367908E-07
28816.1		0.5131728		0.0008701147817		0.7720003		0.000202509835152		0.9996642		4.21637021367908E-07
28816.2		0.5131725		0.000870110242057		0.772001		0.000202296811641		0.9996642		4.21637021367908E-07
28816.2		0.5131721		0.000870228124625		0.7720019		0.000202316281544		0.9996642		4.21637021367908E-07
28816.2		0.5131719		0.000870016276987		0.7720025		0.000202361749789		0.9996642		4.21637021367908E-07
28816.2		0.5131717		0.000869978550183		0.7720032		0.000202644077688		0.9996642		4.21637021367908E-07
28816.2		0.5131714		0.00087023205079		0.7720039		0.000202316281544		0.9996643		4.83045891553538E-07
28816.3		0.513171		0.000870059640357		0.7720046		0.000202286485516		0.9996643		4.83045891553538E-07
28816.3		0.5131709		0.000870016276987		0.7720054		0.000202423209034		0.9996644		5.16397779509172E-07
28816.3		0.5131705		0.000870110242057		0.772006		0.000202296811641		0.9996644		5.16397779509172E-07
28816.3		0.5131703		0.000870160911045		0.7720069		0.000202316281544		0.9996644		5.16397779509172E-07
28816.3		0.51317		0.000870059640357		0.7720075		0.000202361749789		0.9996644		5.16397779509172E-07
28816.4		0.5131699		0.000870016276987		0.7720082		0.000202644077688		0.9996645		5.27046276709886E-07
28816.4		0.5131695		0.000870110242057		0.7720089		0.000202316281544		0.9996645		5.27046276709886E-07
28816.4		0.5131691		0.000869956761378		0.7720098		0.000202208253486		0.9996646		5.16397779509172E-07
28816.4		0.5131689		0.000870016276987		0.7720105		0.000202361749789		0.9996646		5.16397779509172E-07
28816.4		0.5131687		0.000869978550183		0.7720111		0.000202488655375		0.9996646		5.16397779509172E-07
28816.5		0.5131684		0.00087023205079		0.7720119		0.000202316281544		0.9996646		5.16397779509172E-07
28816.5		0.513168		0.000870059640357		0.7720126		0.000202286485516		0.9996646		5.16397779509172E-07
28816.5		0.5131679		0.000870016276987		0.7720134		0.000202423209034		0.9996646		5.16397779509172E-07
28816.5		0.5131676		0.000869966436134		0.7720139		0.000202316281544		0.9996646		5.16397779509172E-07
28816.5		0.5131673		0.000870160911045		0.7720149		0.000202316281544		0.9996648		4.21637021367908E-07
28816.6		0.513167		0.000870059640357		0.7720155		0.000202361749789		0.9996648		4.21637021367908E-07
28816.6		0.5131669		0.000870016276987		0.7720161		0.000202488655375		0.9996648		4.21637021367908E-07
28816.6		0.5131665		0.000870110242057		0.7720169		0.000202316281544		0.9996648		4.21637021367908E-07
28816.6		0.5131661		0.000869956761378		0.7720176		0.000202286485516		0.9996648		4.21637021367908E-07
28816.6		0.5131659		0.000870016276987		0.7720184		0.000202423209034		0.9996648		4.21637021367908E-07
28816.7		0.5131657		0.000869836772683		0.7720189		0.000202316281544		0.9996648		4.21637021367908E-07
28816.7		0.5131654		0.000870066945062		0.7720199		0.000202316281544		0.9996648		4.21637021367908E-07
28816.7		0.513165		0.000869913405652		0.7720206		0.000202286485516		0.9996648		4.21637021367908E-07
28816.7		0.5131649		0.000870016276987		0.7720214		0.000202423209034		0.9996648		4.21637021367908E-07
28816.7		0.5131645		0.000869923144753		0.7720219		0.000202316281544		0.9996648		4.21637021367908E-07
28816.8		0.5131642		0.000870117591031		0.7720228		0.000202208253486		0.9996648		4.21637021367908E-07
28816.8		0.5131639		0.000870016276987		0.7720235		0.000202361749789		0.9996648		4.21637021367908E-07
28816.8		0.5131639		0.000870016276987		0.7720239		0.000202316281544		0.9996648		4.21637021367908E-07
28816.8		0.5131635		0.000869923144753		0.7720249		0.000202316281544		0.9996648		4.21637021367908E-07
28816.8		0.5131631		0.000869949098128		0.7720256		0.000202286485516		0.9996648		4.21637021367908E-07
28816.9		0.5131629		0.000870016276987		0.7720264		0.000202423209034		0.9996648		4.21637021367908E-07
28816.9		0.5131627		0.000869836772683		0.7720269		0.000202316281544		0.9996648		4.21637021367908E-07
28816.9		0.5131624		0.000870066945062		0.7720279		0.000202316281544		0.9996648		4.21637021367908E-07
28816.9		0.513162		0.000869913405652		0.7720285		0.000202361749789		0.9996648		4.21637021367908E-07
28816.9		0.5131619		0.000870016276987		0.7720289		0.000202316281544		0.9996648		4.21637021367908E-07
28817		0.5131615		0.000869923144753		0.7720299		0.000202316281544		0.9996648		4.21637021367908E-07
28817		0.5131613		0.000869995791816		0.7720307		0.000202248499514		0.9996648		4.21637021367908E-07
28817		0.513161		0.000869913405652		0.7720315		0.000202361749789		0.9996648		4.21637021367908E-07
28817		0.5131609		0.000870016276987		0.7720319		0.000202316281544		0.9996648		4.21637021367908E-07
28817		0.5131605		0.000869923144753		0.7720329		0.000202316281544		0.9996648		4.21637021367908E-07
28817.1		0.5131601		0.000869949098128		0.7720336		0.000202286485516		0.9996648		4.21637021367908E-07
28817.1		0.5131599		0.000870016276987		0.7720342		0.000202287364355		0.9996648		4.21637021367908E-07
[truncated: 236 more rows]
