# Supplementary material for: Memory consolidation and improvement by synaptic tagging and capture in recurrent neural networks
Source: Commun Biol. 2021 Mar 3;4:275. doi: 10.1038/s42003-021-01778-y (PMC7977149; doi:10.1038/s42003-021-01778-y)
Supplement: Supplementary file 4 — Supplementary Data 2 [file 42003_2021_1778_MOESM4_ESM.zip › Figure 6c/h_dist_after10s-recall.txt]

# h/nC		rel. freq. CA		rel. freq. outgoing		rel. freq. incoming		rel. freq. control
0.0058597441		0.0		0.0		0.0		0.0
0.013329892299999998		0.0		0.0		0.0		0.0
0.0208000405		0.0		0.0		0.0		0.0
0.028270188699999997		0.0		0.0		0.0		0.0
0.035740336899999996		0.0		0.0		0.0		0.0
0.0432104851		0.0		0.0		0.0		0.0
0.0506806333		0.0		0.0		0.0		0.0
0.0581507815		0.0		0.0		0.0		0.0
0.0656209297		0.0		0.0		0.0		0.0
0.0730910779		0.0		0.0		0.0		0.0
0.0805612261		0.0		0.0		0.0		0.0
0.08803137429999999		0.0		0.0		0.0		0.0
0.09550152249999999		0.0		0.0		0.0		0.0
0.10297167069999999		0.0		0.0		0.0		0.0
0.11044181889999999		0.0		0.0		0.0		0.0
0.11791196709999999		0.0		0.0		0.0		0.0
0.12538211529999999		0.0		0.0		0.0		0.0
0.1328522635		0.0		0.0		0.0		0.0
0.14032241169999998		0.0		0.0		0.0		0.0
0.1477925599		0.0		0.0		0.0		0.0
0.15526270809999998		0.0		0.0		0.0		0.0
0.1627328563		0.0		0.0		0.0		0.0
0.17020300449999998		0.0		0.0		0.0		0.0
0.1776731527		0.0		0.0		0.0		0.0
0.18514330089999997		0.0		0.0		0.0		0.0
0.1926134491		0.0		0.0		0.0		0.0
0.20008359729999997		0.0		0.0		0.0		0.0
0.2075537455		0.0		0.0		0.0		0.0
0.21502389369999997		0.0		0.0		0.0		0.0
0.2224940419		0.0		0.0		0.0		0.0
0.22996419009999997		0.0		0.0		0.0		0.0
0.2374343383		0.0		0.0		0.0		0.0
0.24490448649999996		0.0		0.0		0.0		0.0
0.2523746347		0.0		0.0		0.0		0.0
0.2598447829		0.0		0.0		0.0		0.0
0.2673149311		0.0		0.0		0.0		0.0
0.2747850793		0.0		0.0		0.0		0.0
0.2822552275		0.0		0.0		0.0		0.0
0.2897253757		0.0		0.0		0.0		0.0
0.2971955239		0.0		0.0		0.0		0.0
0.3046656721		0.0		0.0		0.0		0.0
0.3121358203		0.0		0.0		0.0		0.0
0.3196059685		0.0		0.0		0.0		0.0
0.3270761167		0.0		0.0		0.0		7.807833599450328e-06
0.3345462649		0.0		0.0		0.0		5.46548351961523e-05
0.34201641309999997		0.0		0.0		0.0		0.00025765850878186084
0.3494865613		0.0		0.0		0.0		0.0007963990271439335
0.35695670949999997		0.0		0.0		0.0		0.0014756805502961121
0.3644268577		0.0		0.0		0.0		0.002756165260605966
0.37189700589999997		0.0		0.0		0.0		0.005078995756442438
0.3793671541		0.0		0.0		0.0		0.007679004345059398
0.38683730229999996		0.0		0.0		0.0		0.010064297509691473
0.3943074505		0.0		0.0		0.0		0.015576628030903405
0.40177759869999996		0.0		0.0		0.0		0.026554442071730567
0.4092477469		0.0		0.0		0.0		0.05228906161551885
0.41671789509999996		0.0		0.0		0.0		0.5982947691418801
0.4241880433		0.0		0.0		7.807833599450328e-06		0.014776325086959747
0.43165819149999995		0.0		0.0		3.513525119752648e-05		0.005379597350021277
0.4391283397		0.0		0.0		7.417441919477812e-05		0.006706929061927832
0.44659848789999995		0.0		0.0		0.0001756762559876324		0.005894914367584998
0.4540686361		0.0		0.0		0.00038648776317279127		0.004099112639711422
0.46153878429999995		0.0		0.0		0.0007339363583483309		0.003185596108575734
0.4690089325		0.0		0.0		0.0014171217983002346		0.0031465569405784823
0.47647908069999995		0.0		0.0		0.0029552650173919493		0.0027054143422095387
0.4839492289		0.0		0.0		0.004872088166057005		0.0023150226622370225
0.4914193771		0.0		0.0		0.006964587570709693		0.002233040409442794
0.49888952529999997		0.0		0.0		0.005691910693999289		0.0026429516734139363
0.5063596735		0.0		0.0		0.004723739327667449		0.0037711836285345087
0.5138298217		0.0		0.0		0.006133053292368233		0.003548660370950174
0.5212999698999999		0.0		0.0		0.00617599637716521		0.0029513611005922242
0.5287701181		0.0		0.0		0.003962475551721042		0.0024399479998282276
0.5362402663		0.0		0.0		0.004540255238080366		0.002326734412636198
0.5437104145		0.0		0.0		0.005691910693999289		0.0024906989182246547
0.5511805626999999		0.0		0.0		0.004153767474907575		0.0017958017278735755
0.5586507109		0.0		0.0		0.0034822937853548467		0.0019051113982658803
0.5661208591		0.0		0.0		0.00308409427178288		0.0025063145854235555
0.5735910073		0.0		0.0		0.0025180263358227308		0.002303310911837847
0.5810611554999999		0.0		0.0		0.0023111187454372974		0.0022174247422438935
0.5885313037		0.0		0.0		0.0025024106686238304		0.0017411468926774234
0.5960014519		0.0		0.0		0.001979285817460658		0.0019168231486650558
0.6034716001		0.0		0.0		0.0016006058878873174		0.0025336420030216316
0.6109417482999999		0.0		0.0		0.0012492533759120527		0.0026897986750106383
0.6184118965		0.0		0.0		0.0010111144511288175		0.002209616908644443
0.6258820447		0.0		0.0		0.0009330361151343142		0.0015849902206884166
0.6333521929		0.0		0.0		0.0008003029439436587		0.001116520204721397
0.6408223410999999		0.0		0.0		0.0007027050239505296		0.0008666695295389865
0.6482924892999999		0.0		0.0		0.0006090110207571256		0.0008627656127392613
0.6557626375		0.0		1.1711750399175493e-05		0.0005309326847626224		0.0008666695295389865
0.6632327857		0.0		0.00012492533759120525		0.0004957974335650959		0.0008393421119409103
0.6707029338999999		3.903916799725164e-06		0.0007339363583483309		0.000546548351961523		0.0005894914367584998
0.6781730820999999		2.3423500798350986e-05		0.0027132221758089893		0.0004489504319683939		0.0004294308479697681
0.6856432303		0.00010150183679285428		0.006730352562726184		0.0004528543487681191		0.00023423500798350986
0.6931133785		0.0002732741759807615		0.012597939512713105		0.00032012117757746346		4.684700159670197e-05
0.7005835266999999		0.0006051071039574004		0.013042986027881774		0.0004060073471714171		0.0
0.7080536748999999		0.0008120146943428342		0.008612040460193713		0.00021081150718515887		0.0
0.7155238231		0.0009330361151343142		0.012968811608686995		0.00010540575359257944		0.0
0.7229939713		0.0013585630463043572		0.017247504421185774		5.075091839642714e-05		0.0
0.7304641195		0.0020066132350587346		0.008939969471370626		3.903916799725164e-06		0.0
0.7379342676999999		0.0018973035646664299		0.001588894137488142		0.0		0.0
0.7454044159		0.0006168188543565759		0.0001522527551892814		0.0		0.0
