# Supplementary material for: Memory consolidation and improvement by synaptic tagging and capture in recurrent neural networks
Source: Commun Biol. 2021 Mar 3;4:275. doi: 10.1038/s42003-021-01778-y (PMC7977149; doi:10.1038/s42003-021-01778-y)
Supplement: Supplementary file 4 — Supplementary Data 2 [file 42003_2021_1778_MOESM4_ESM.zip › Figure 6c/h_dist_after8h-recall.txt]

# h/nC		rel. freq. CA		rel. freq. outgoing		rel. freq. incoming		rel. freq. control
0.0058597441		0.0		0.0		0.0		0.0
0.013329892299999998		0.0		0.0		0.0		0.0
0.0208000405		0.0		0.0		0.0		0.0
0.028270188699999997		0.0		0.0		0.0		0.0
0.035740336899999996		0.0		0.0		0.0		0.0
0.0432104851		0.0		0.0		0.0		0.0
0.0506806333		0.0		0.0		0.0		0.0
0.0581507815		0.0		0.0		0.0		0.0
0.0656209297		0.0		0.0		0.0		0.0
0.0730910779		0.0		0.0		0.0		0.0
0.0805612261		0.0		0.0		0.0		0.0
0.08803137429999999		0.0		0.0		0.0		0.0
0.09550152249999999		0.0		0.0		0.0		0.0
0.10297167069999999		0.0		0.0		0.0		0.0
0.11044181889999999		0.0		0.0		0.0		0.0
0.11791196709999999		0.0		0.0		0.0		0.0
0.12538211529999999		0.0		0.0		0.0		0.0
0.1328522635		0.0		0.0		0.0		0.0
0.14032241169999998		0.0		0.0		0.0		0.0
0.1477925599		0.0		0.0		0.0		0.0
0.15526270809999998		0.0		0.0		0.0		0.0
0.1627328563		0.0		0.0		0.0		0.0
0.17020300449999998		0.0		0.0		0.0		0.0
0.1776731527		0.0		0.0		0.0		0.0
0.18514330089999997		0.0		0.0		0.0		0.0
0.1926134491		0.0		0.0		0.0		0.0
0.20008359729999997		0.0		0.0		0.0		0.0
0.2075537455		0.0		0.0		0.0		0.0
0.21502389369999997		0.0		0.0		0.0		0.0
0.2224940419		0.0		0.0		0.0		0.0
0.22996419009999997		0.0		0.0		0.0		0.0
0.2374343383		0.0		0.0		0.0		0.0
0.24490448649999996		0.0		0.0		0.0		0.0
0.2523746347		0.0		0.0		0.0		0.0
0.2598447829		0.0		0.0		0.0		0.0
0.2673149311		0.0		0.0		0.0		0.0
0.2747850793		0.0		0.0		0.0		0.0
0.2822552275		0.0		0.0		0.0		0.0
0.2897253757		0.0		0.0		0.0		0.0
0.2971955239		0.0		0.0		0.0		0.0
0.3046656721		0.0		0.0		0.0		0.0
0.3121358203		0.0		0.0		0.0		0.0
0.3196059685		0.0		0.0		0.0		0.0
0.3270761167		0.0		0.0		0.0		0.0
0.3345462649		0.0		0.0		0.0		0.0
0.34201641309999997		0.0		0.0		0.0		0.0
0.3494865613		0.0		0.0		0.0		0.0
0.35695670949999997		0.0		0.0		0.0		0.0
0.3644268577		0.0		0.0		0.0		0.0
0.37189700589999997		0.0		0.0		0.0		0.0
0.3793671541		0.0		0.0		0.0		0.0
0.38683730229999996		0.0		0.0		0.0		0.0
0.3943074505		0.0		0.0		0.0		3.123133439780131e-05
0.40177759869999996		7.807833599450328e-06		5.46548351961523e-05		0.0003786799295733409		0.009693425413717583
0.4092477469		0.0001522527551892814		0.001807513478272751		0.003396407615760893		0.04941968276772085
0.41671789509999996		0.0003162172607777383		0.005250768095630346		0.007632157343462696		0.6786529925474228
0.4241880433		0.0013897943807021586		0.02995865752109091		0.028139432292418984		0.020971841048123583
0.43165819149999995		0.00011321358719202977		0.0004528543487681191		0.004801817663661952		0.006086206290771531
0.4391283397		9.369400319340394e-05		0.0011672711231178242		0.0012531572927117777		0.007386210585080011
0.44659848789999995		9.369400319340394e-05		0.0006051071039574004		0.005141458425238042		0.01224658700073784
0.4540686361		0.0004411425983689436		0.0012141181247145262		0.012668210015108159		0.012293434002334543
0.46153878429999995		0.00014834883838955623		0.0010501536191260693		0.0024087166654304265		0.01320695053347023
0.4690089325		3.513525119752648e-05		0.0007651676927461322		0.0005309326847626224		0.007261285247488806
0.47647908069999995		8.198225279422845e-05		0.0004177190975705926		0.0018699761470683538		0.0027717809278048665
0.4839492289		0.0005660679359601489		0.00018348408958708271		0.009919852588101642		0.0006831854399519038
0.4914193771		0.0009681713663318407		0.0076399651770621465		0.005071187922842988		4.2943084796976805e-05
0.49888952529999997		0.0024165244990298766		0.02817456754361651		0.0016747803070820955		7.807833599450328e-06
0.5063596735		0.0016708763902823704		0.00665227422673168		0.0001639645055884569		0.0
0.5138298217		0.00023033109118378469		7.027050239505296e-05		0.0		0.0
0.5212999698999999		3.903916799725164e-06		0.0		0.0		0.0
0.5287701181		0.0		0.0		0.0		0.0
0.5362402663		0.0		0.0		0.0		0.0
0.5437104145		0.0		0.0		0.0		0.0
0.5511805626999999		0.0		0.0		0.0		0.0
0.5586507109		0.0		0.0		0.0		0.0
0.5661208591		0.0		0.0		0.0		0.0
0.5735910073		0.0		0.0		0.0		0.0
0.5810611554999999		0.0		0.0		0.0		0.0
0.5885313037		0.0		0.0		0.0		0.0
0.5960014519		0.0		0.0		0.0		0.0
0.6034716001		0.0		0.0		0.0		0.0
0.6109417482999999		0.0		0.0		0.0		0.0
0.6184118965		0.0		0.0		0.0		0.0
0.6258820447		0.0		0.0		0.0		0.0
0.6333521929		0.0		0.0		0.0		0.0
0.6408223410999999		0.0		0.0		0.0		0.0
0.6482924892999999		0.0		0.0		0.0		0.0
0.6557626375		0.0		0.0		0.0		0.0
0.6632327857		0.0		0.0		0.0		0.0
0.6707029338999999		0.0		0.0		0.0		0.0
0.6781730820999999		0.0		0.0		0.0		0.0
0.6856432303		0.0		0.0		0.0		0.0
0.6931133785		0.0		0.0		0.0		0.0
0.7005835266999999		0.0		0.0		0.0		0.0
0.7080536748999999		0.0		0.0		0.0		0.0
0.7155238231		0.0		0.0		0.0		0.0
0.7229939713		0.0		0.0		0.0		0.0
0.7304641195		0.0		0.0		0.0		0.0
0.7379342676999999		0.0		0.0		0.0		0.0
0.7454044159		0.0		0.0		0.0		0.0
