# Supplementary material for: Memory consolidation and improvement by synaptic tagging and capture in recurrent neural networks
Source: Commun Biol. 2021 Mar 3;4:275. doi: 10.1038/s42003-021-01778-y (PMC7977149; doi:10.1038/s42003-021-01778-y)
Supplement: Supplementary file 4 — Supplementary Data 2 [file 42003_2021_1778_MOESM4_ESM.zip › Figure 6c/h_dist_before10s-recall.txt]

# h/nC		rel. freq. CA		rel. freq. outgoing		rel. freq. incoming		rel. freq. control
0.0058597441		0.0		0.0		0.0		0.0
0.013329892299999998		0.0		0.0		0.0		0.0
0.0208000405		0.0		0.0		0.0		0.0
0.028270188699999997		0.0		0.0		0.0		0.0
0.035740336899999996		0.0		0.0		0.0		0.0
0.0432104851		0.0		0.0		0.0		0.0
0.0506806333		0.0		0.0		0.0		0.0
0.0581507815		0.0		0.0		0.0		0.0
0.0656209297		0.0		0.0		0.0		0.0
0.0730910779		0.0		0.0		0.0		0.0
0.0805612261		0.0		0.0		0.0		0.0
0.08803137429999999		0.0		0.0		0.0		0.0
0.09550152249999999		0.0		0.0		0.0		0.0
0.10297167069999999		0.0		0.0		0.0		0.0
0.11044181889999999		0.0		0.0		0.0		0.0
0.11791196709999999		0.0		0.0		0.0		0.0
0.12538211529999999		0.0		0.0		0.0		0.0
0.1328522635		0.0		0.0		0.0		0.0
0.14032241169999998		0.0		0.0		0.0		0.0
0.1477925599		0.0		0.0		0.0		0.0
0.15526270809999998		0.0		0.0		0.0		0.0
0.1627328563		0.0		0.0		0.0		0.0
0.17020300449999998		0.0		0.0		0.0		0.0
0.1776731527		0.0		0.0		0.0		0.0
0.18514330089999997		0.0		0.0		0.0		0.0
0.1926134491		0.0		0.0		0.0		0.0
0.20008359729999997		0.0		0.0		0.0		0.0
0.2075537455		0.0		0.0		0.0		0.0
0.21502389369999997		0.0		0.0		0.0		0.0
0.2224940419		0.0		0.0		0.0		0.0
0.22996419009999997		0.0		0.0		0.0		0.0
0.2374343383		0.0		0.0		0.0		0.0
0.24490448649999996		0.0		0.0		0.0		0.0
0.2523746347		0.0		0.0		0.0		0.0
0.2598447829		0.0		0.0		0.0		0.0
0.2673149311		0.0		0.0		0.0		0.0
0.2747850793		0.0		0.0		0.0		0.0
0.2822552275		0.0		0.0		0.0		0.0
0.2897253757		0.0		0.0		0.0		0.0
0.2971955239		0.0		0.0		0.0		0.0
0.3046656721		0.0		0.0		0.0		0.0
0.3121358203		0.0		0.0		0.0		0.0
0.3196059685		0.0		0.0		0.0		0.0
0.3270761167		0.0		0.0		0.0		0.0
0.3345462649		0.0		0.0		0.0		0.0
0.34201641309999997		0.0		0.0		0.0		2.3423500798350986e-05
0.3494865613		0.0		0.0		0.0		0.0001093096703923046
0.35695670949999997		0.0		0.0		0.0		0.0005153170175637217
0.3644268577		0.0		0.0		0.0		0.0014873923006952876
0.37189700589999997		0.0		0.0		0.0		0.003404215449360343
0.3793671541		0.0		0.0		0.0		0.006855277900317388
0.38683730229999996		0.0		0.0		0.0		0.009748080248913734
0.3943074505		0.0		0.0		0.0		0.012863405855094417
0.40177759869999996		0.0		0.0		0.0		0.025406690532611367
0.4092477469		0.0		0.0		0.0		0.042622963619399344
0.41671789509999996		0.0		0.0		3.903916799725164e-06		0.6297212993796676
0.4241880433		0.0		0.0		7.807833599450328e-06		0.014054100479010592
0.43165819149999995		0.0		0.0		7.027050239505296e-05		0.002662471257412562
0.4391283397		0.0		0.0		9.75979199931291e-05		0.0030723825213837042
0.44659848789999995		0.0		0.0		0.0002069075903854337		0.0037243366269378068
0.4540686361		0.0		0.0		0.0005777796863593244		0.003517429036552373
0.46153878429999995		0.0		0.0		0.0007807833599450328		0.0032441548605716113
0.4690089325		0.0		0.0		0.002143250323049115		0.003501813369353472
0.47647908069999995		0.0		0.0		0.0038804932989268135		0.0029279375997938732
0.4839492289		0.0		0.0		0.007272996997887981		0.0029513611005922242
0.4914193771		0.0		0.0		0.010692828114447226		0.0027639730942054163
0.49888952529999997		0.0		0.0		0.006706929061927832		0.0026195281726155853
0.5063596735		0.0		0.0		0.0029279375997938732		0.0026351438398144857
0.5138298217		0.0		0.0		0.00451292782048229		0.0025882968382177837
0.5212999698999999		0.0		0.0		0.006613235058734428		0.0027132221758089893
0.5287701181		0.0		0.0		0.0046495649084726705		0.0026663751742122873
0.5362402663		0.0		0.0		0.004489504319683939		0.0025687772542191583
0.5437104145		0.0		0.0		0.006648370309931955		0.0020612680702548868
0.5511805626999999		0.0		0.0		0.005289807263627598		0.0018465526462700028
0.5586507109		0.0		0.0		0.003306617529367214		0.002233040409442794
0.5661208591		0.0		0.0		0.0022876952446389464		0.00320511569257436
0.5735910073		0.0		0.0		0.0016474528894840194		0.0028810905981971713
0.5810611554999999		0.0		0.0		0.0012492533759120527		0.002236944326242519
0.5885313037		0.0		0.0		0.0011789828735169997		0.0015069118846939135
0.5960014519		0.0		0.0		0.0009720752831315659		0.0018894957310669795
0.6034716001		0.0		0.0		0.0007651676927461322		0.0025843929214180586
0.6109417482999999		0.0		0.0		0.0006909932735513541		0.0023813892478323504
0.6184118965		0.0		0.0		0.0006363384383552018		0.0016708763902823704
0.6258820447		0.0		0.0		0.0005660679359601489		0.0012531572927117777
0.6333521929		0.0		0.0		0.0006051071039574004		0.0012024063743153507
0.6408223410999999		0.0		0.0		0.0005075091839642714		0.0009486517823332149
0.6482924892999999		0.0		0.0		0.0005192209343634469		0.0007027050239505296
0.6557626375		0.0		0.0		0.000569971852759874		0.0005543561855609734
0.6632327857		0.0		0.0		0.00048798959996564556		0.00040991126397114225
0.6707029338999999		0.0		3.9039167997251645e-05		0.0005504522687612482		0.0001873880063868079
0.6781730820999999		0.0		0.0008588616959395362		0.0004294308479697681		2.3423500798350986e-05
0.6856432303		0.0		0.008112339109828892		0.00029669767677911247		7.807833599450328e-06
0.6931133785		0.00011711750399175493		0.027003392503698962		0.0001444449215898311		0.0
0.7005835266999999		0.0009291321983345891		0.0326718796968999		3.9039167997251645e-05		0.0
0.7080536748999999		0.003064574687784254		0.0142727198197952		2.732741759807615e-05		0.0
0.7155238231		0.003310521446166939		0.0023579657470339994		0.0		0.0
0.7229939713		0.0011711750399175493		0.0001444449215898311		0.0		0.0
0.7304641195		0.00011711750399175493		3.903916799725164e-06		0.0		0.0
0.7379342676999999		1.9519583998625823e-05		0.0		0.0		0.0
0.7454044159		0.0		0.0		0.0		0.0
