# Supplementary material for: Memory consolidation and improvement by synaptic tagging and capture in recurrent neural networks
Source: Commun Biol. 2021 Mar 3;4:275. doi: 10.1038/s42003-021-01778-y (PMC7977149; doi:10.1038/s42003-021-01778-y)
Supplement: Supplementary file 4 — Supplementary Data 2 [file 42003_2021_1778_MOESM4_ESM.zip › Figure 6c/h_dist_before8h-recall.txt]

# h/nC		rel. freq. CA		rel. freq. outgoing		rel. freq. incoming		rel. freq. control
0.0058597441		0.0		0.0		0.0		0.0
0.013329892299999998		0.0		0.0		0.0		0.0
0.0208000405		0.0		0.0		0.0		0.0
0.028270188699999997		0.0		0.0		0.0		0.0
0.035740336899999996		0.0		0.0		0.0		0.0
0.0432104851		0.0		0.0		0.0		0.0
0.0506806333		0.0		0.0		0.0		0.0
0.0581507815		0.0		0.0		0.0		0.0
0.0656209297		0.0		0.0		0.0		0.0
0.0730910779		0.0		0.0		0.0		0.0
0.0805612261		0.0		0.0		0.0		0.0
0.08803137429999999		0.0		0.0		0.0		0.0
0.09550152249999999		0.0		0.0		0.0		0.0
0.10297167069999999		0.0		0.0		0.0		0.0
0.11044181889999999		0.0		0.0		0.0		0.0
0.11791196709999999		0.0		0.0		0.0		0.0
0.12538211529999999		0.0		0.0		0.0		0.0
0.1328522635		0.0		0.0		0.0		0.0
0.14032241169999998		0.0		0.0		0.0		0.0
0.1477925599		0.0		0.0		0.0		0.0
0.15526270809999998		0.0		0.0		0.0		0.0
0.1627328563		0.0		0.0		0.0		0.0
0.17020300449999998		0.0		0.0		0.0		0.0
0.1776731527		0.0		0.0		0.0		0.0
0.18514330089999997		0.0		0.0		0.0		0.0
0.1926134491		0.0		0.0		0.0		0.0
0.20008359729999997		0.0		0.0		0.0		0.0
0.2075537455		0.0		0.0		0.0		0.0
0.21502389369999997		0.0		0.0		0.0		0.0
0.2224940419		0.0		0.0		0.0		0.0
0.22996419009999997		0.0		0.0		0.0		0.0
0.2374343383		0.0		0.0		0.0		0.0
0.24490448649999996		0.0		0.0		0.0		0.0
0.2523746347		0.0		0.0		0.0		0.0
0.2598447829		0.0		0.0		0.0		0.0
0.2673149311		0.0		0.0		0.0		0.0
0.2747850793		0.0		0.0		0.0		0.0
0.2822552275		0.0		0.0		0.0		0.0
0.2897253757		0.0		0.0		0.0		0.0
0.2971955239		0.0		0.0		0.0		0.0
0.3046656721		0.0		0.0		0.0		0.0
0.3121358203		0.0		0.0		0.0		0.0
0.3196059685		0.0		0.0		0.0		0.0
0.3270761167		0.0		0.0		0.0		0.0
0.3345462649		0.0		0.0		0.0		0.0
0.34201641309999997		0.0		0.0		0.0		0.0
0.3494865613		0.0		0.0		0.0		0.0
0.35695670949999997		0.0		0.0		0.0		0.0
0.3644268577		0.0		0.0		0.0		0.0
0.37189700589999997		0.0		0.0		0.0		0.0
0.3793671541		0.0		0.0		0.0		0.0
0.38683730229999996		0.0		0.0		0.0		0.0
0.3943074505		0.0		0.0		0.0		0.0
0.40177759869999996		0.0		0.0		0.0		0.0
0.4092477469		0.0		0.0		0.0		0.0
0.41671789509999996		0.0		0.0		0.0002069075903854337		0.7534286149293586
0.4241880433		0.008729157964185467		0.0854645465795833		0.08484382380842699		0.06732694912806018
0.43165819149999995		0.0		0.0		0.0		0.0
0.4391283397		0.0		0.0		0.0		0.0
0.44659848789999995		0.0		0.0		0.0		0.0
0.4540686361		0.0		0.0		0.0		0.0
0.46153878429999995		0.0		0.0		0.0		0.0
0.4690089325		0.0		0.0		0.0		0.0
0.47647908069999995		0.0		0.0		0.0		0.0
0.4839492289		0.0		0.0		0.0		0.0
0.4914193771		0.0		0.0		0.0		0.0
0.49888952529999997		0.0		0.0		0.0		0.0
0.5063596735		0.0		0.0		0.0		0.0
0.5138298217		0.0		0.0		0.0		0.0
0.5212999698999999		0.0		0.0		0.0		0.0
0.5287701181		0.0		0.0		0.0		0.0
0.5362402663		0.0		0.0		0.0		0.0
0.5437104145		0.0		0.0		0.0		0.0
0.5511805626999999		0.0		0.0		0.0		0.0
0.5586507109		0.0		0.0		0.0		0.0
0.5661208591		0.0		0.0		0.0		0.0
0.5735910073		0.0		0.0		0.0		0.0
0.5810611554999999		0.0		0.0		0.0		0.0
0.5885313037		0.0		0.0		0.0		0.0
0.5960014519		0.0		0.0		0.0		0.0
0.6034716001		0.0		0.0		0.0		0.0
0.6109417482999999		0.0		0.0		0.0		0.0
0.6184118965		0.0		0.0		0.0		0.0
0.6258820447		0.0		0.0		0.0		0.0
0.6333521929		0.0		0.0		0.0		0.0
0.6408223410999999		0.0		0.0		0.0		0.0
0.6482924892999999		0.0		0.0		0.0		0.0
0.6557626375		0.0		0.0		0.0		0.0
0.6632327857		0.0		0.0		0.0		0.0
0.6707029338999999		0.0		0.0		0.0		0.0
0.6781730820999999		0.0		0.0		0.0		0.0
0.6856432303		0.0		0.0		0.0		0.0
0.6931133785		0.0		0.0		0.0		0.0
0.7005835266999999		0.0		0.0		0.0		0.0
0.7080536748999999		0.0		0.0		0.0		0.0
0.7155238231		0.0		0.0		0.0		0.0
0.7229939713		0.0		0.0		0.0		0.0
0.7304641195		0.0		0.0		0.0		0.0
0.7379342676999999		0.0		0.0		0.0		0.0
0.7454044159		0.0		0.0		0.0		0.0
