# Supplementary material for: Memory consolidation and improvement by synaptic tagging and capture in recurrent neural networks
Source: Commun Biol. 2021 Mar 3;4:275. doi: 10.1038/s42003-021-01778-y (PMC7977149; doi:10.1038/s42003-021-01778-y)
Supplement: Supplementary file 4 — Supplementary Data 2 [file 42003_2021_1778_MOESM4_ESM.zip › Figure 6c/z_dist_after10s-recall.txt]

# z/nC		rel. freq. CA		rel. freq. outgoing		rel. freq. incoming		rel. freq. control
0.00168012635		0.008729157964185467		0.0854645465795833		0.08505073139881243		0.8207555640574188
0.00504037905		0.0		0.0		0.0		0.0
0.00840063175		0.0		0.0		0.0		0.0
0.01176088445		0.0		0.0		0.0		0.0
0.01512113715		0.0		0.0		0.0		0.0
0.018481389850000002		0.0		0.0		0.0		0.0
0.02184164255		0.0		0.0		0.0		0.0
0.025201895250000002		0.0		0.0		0.0		0.0
0.02856214795		0.0		0.0		0.0		0.0
0.03192240065		0.0		0.0		0.0		0.0
0.03528265335		0.0		0.0		0.0		0.0
0.03864290605		0.0		0.0		0.0		0.0
0.04200315875		0.0		0.0		0.0		0.0
0.045363411449999995		0.0		0.0		0.0		0.0
0.04872366415		0.0		0.0		0.0		0.0
0.05208391685		0.0		0.0		0.0		0.0
0.05544416955		0.0		0.0		0.0		0.0
0.058804422249999995		0.0		0.0		0.0		0.0
0.06216467495		0.0		0.0		0.0		0.0
0.06552492765000001		0.0		0.0		0.0		0.0
0.06888518035		0.0		0.0		0.0		0.0
0.07224543305		0.0		0.0		0.0		0.0
0.07560568575000001		0.0		0.0		0.0		0.0
0.07896593845000001		0.0		0.0		0.0		0.0
0.08232619115		0.0		0.0		0.0		0.0
0.08568644385		0.0		0.0		0.0		0.0
0.08904669655		0.0		0.0		0.0		0.0
0.09240694925000001		0.0		0.0		0.0		0.0
0.09576720195		0.0		0.0		0.0		0.0
0.09912745465		0.0		0.0		0.0		0.0
0.10248770735000001		0.0		0.0		0.0		0.0
0.10584796005000001		0.0		0.0		0.0		0.0
0.10920821275		0.0		0.0		0.0		0.0
0.11256846545		0.0		0.0		0.0		0.0
0.11592871815		0.0		0.0		0.0		0.0
0.11928897085000001		0.0		0.0		0.0		0.0
0.12264922355		0.0		0.0		0.0		0.0
0.12600947625		0.0		0.0		0.0		0.0
0.12936972895		0.0		0.0		0.0		0.0
0.13272998165		0.0		0.0		0.0		0.0
0.13609023435		0.0		0.0		0.0		0.0
0.13945048705000002		0.0		0.0		0.0		0.0
0.14281073975		0.0		0.0		0.0		0.0
0.14617099245		0.0		0.0		0.0		0.0
0.14953124515000002		0.0		0.0		0.0		0.0
0.15289149785		0.0		0.0		0.0		0.0
0.15625175055		0.0		0.0		0.0		0.0
0.15961200325		0.0		0.0		0.0		0.0
0.16297225595		0.0		0.0		0.0		0.0
0.16633250865000002		0.0		0.0		0.0		0.0
0.16969276135		0.0		0.0		0.0		0.0
0.17305301405		0.0		0.0		0.0		0.0
0.17641326675		0.0		0.0		0.0		0.0
0.17977351945		0.0		0.0		0.0		0.0
0.18313377215		0.0		0.0		0.0		0.0
0.18649402485		0.0		0.0		0.0		0.0
0.18985427755		0.0		0.0		0.0		0.0
0.19321453025000002		0.0		0.0		0.0		0.0
0.19657478295		0.0		0.0		0.0		0.0
0.19993503565		0.0		0.0		0.0		0.0
0.20329528835000002		0.0		0.0		0.0		0.0
0.20665554105		0.0		0.0		0.0		0.0
0.21001579375		0.0		0.0		0.0		0.0
0.21337604645		0.0		0.0		0.0		0.0
0.21673629915		0.0		0.0		0.0		0.0
0.22009655185000002		0.0		0.0		0.0		0.0
0.22345680455		0.0		0.0		0.0		0.0
0.22681705725		0.0		0.0		0.0		0.0
0.23017730995		0.0		0.0		0.0		0.0
0.23353756265		0.0		0.0		0.0		0.0
0.23689781535		0.0		0.0		0.0		0.0
0.24025806805		0.0		0.0		0.0		0.0
0.24361832075		0.0		0.0		0.0		0.0
0.24697857345000002		0.0		0.0		0.0		0.0
0.25033882614999997		0.0		0.0		0.0		0.0
0.25369907885		0.0		0.0		0.0		0.0
0.25705933155		0.0		0.0		0.0		0.0
0.26041958425		0.0		0.0		0.0		0.0
0.26377983694999996		0.0		0.0		0.0		0.0
0.26714008964999997		0.0		0.0		0.0		0.0
0.27050034235		0.0		0.0		0.0		0.0
0.27386059505		0.0		0.0		0.0		0.0
0.27722084775		0.0		0.0		0.0		0.0
0.28058110044999995		0.0		0.0		0.0		0.0
0.28394135314999996		0.0		0.0		0.0		0.0
0.28730160585		0.0		0.0		0.0		0.0
0.29066185855		0.0		0.0		0.0		0.0
0.29402211125		0.0		0.0		0.0		0.0
0.29738236395		0.0		0.0		0.0		0.0
0.30074261664999996		0.0		0.0		0.0		0.0
0.30410286934999997		0.0		0.0		0.0		0.0
0.30746312205		0.0		0.0		0.0		0.0
0.31082337475		0.0		0.0		0.0		0.0
0.31418362745		0.0		0.0		0.0		0.0
0.31754388014999996		0.0		0.0		0.0		0.0
0.32090413284999997		0.0		0.0		0.0		0.0
0.32426438555		0.0		0.0		0.0		0.0
0.32762463825		0.0		0.0		0.0		0.0
0.33098489095		0.0		0.0		0.0		0.0
0.33434514364999995		0.0		0.0		0.0		0.0
