# Supplementary material for: Memory consolidation and improvement by synaptic tagging and capture in recurrent neural networks
Source: Commun Biol. 2021 Mar 3;4:275. doi: 10.1038/s42003-021-01778-y (PMC7977149; doi:10.1038/s42003-021-01778-y)
Supplement: Supplementary file 4 — Supplementary Data 2 [file 42003_2021_1778_MOESM4_ESM.zip › Figure 6c/z_dist_after8h-recall.txt]

# z/nC		rel. freq. CA		rel. freq. outgoing		rel. freq. incoming		rel. freq. control
0.00168012635		0.0		0.0		0.03527188828551686		0.7803148899290658
0.00504037905		0.0		0.0		0.0011126162879216718		0.0009057086975362382
0.00840063175		0.0		0.0		0.0011438476223194732		0.0007027050239505296
0.01176088445		0.0		0.0		0.0015381432190917147		0.0006870893567516289
0.01512113715		0.0		0.0		0.0011009045375224963		0.000523124851163172
0.018481389850000002		0.0		0.0		0.001827033062271377		0.0008003029439436587
0.02184164255		0.0		0.0		0.001401506131101334		0.0004567582655678442
0.025201895250000002		0.0		0.0		0.0013702747967035327		0.0005738757695595992
0.02856214795		0.0		0.0		0.0013390434623057313		0.0005582601023606985
0.03192240065		0.0		0.0		0.0005777796863593244		0.0002732741759807615
0.03528265335		0.0		0.0		0.0012375416255128772		0.0005348366015623475
0.03864290605		0.0		0.0		0.0009837870335307414		0.0005738757695595992
0.04200315875		0.0		0.0		0.0004957974335650959		0.0003045055103785628
0.045363411449999995		0.0		0.0		0.000878381279938162		0.0005933953535582249
0.04872366415		0.0		0.0		0.0008198225279422845		0.0005582601023606985
0.05208391685		0.0		0.0		0.0004372386815692184		0.00031231334397801316
0.05544416955		0.0		0.0		0.0008003029439436587		0.0005777796863593244
0.058804422249999995		0.0		0.0		0.0005036052671645462		0.0002927937599793873
0.06216467495		0.0		0.0		0.0009876909503304665		0.0005894914367584998
0.06552492765000001		0.0		0.0		0.0005660679359601489		0.0002732741759807615
0.06888518035		0.0		0.0		0.0006207227711563011		0.00030060159357883767
0.07224543305		0.0		0.0		0.0013195238783071056		0.0005348366015623475
0.07560568575000001		0.0		0.0		0.0007027050239505296		0.0002186193407846092
0.07896593845000001		0.0		0.0		0.0015967019710875921		0.000546548351961523
0.08232619115		0.0		0.0		0.0007768794431453077		0.00028108200958021183
0.08568644385		0.0		0.0		0.0008822851967378872		0.00023033109118378469
0.08904669655		0.0		0.0		0.001756762559876324		0.0004177190975705926
0.09240694925000001		0.0		0.0		0.0008588616959395362		0.0003045055103785628
0.09576720195		0.0		0.0		0.0007534559423469567		0.00022642717438405954
0.09912745465		0.0		0.0		0.001378082630302983		0.0004060073471714171
0.10248770735000001		0.0		0.0		0.0007300324415486058		0.0002537545919821357
0.10584796005000001		0.0		0.0		0.0006168188543565759		0.00020300367358570855
0.10920821275		0.0		0.0		0.0011126162879216718		0.0005075091839642714
0.11256846545		0.0		0.0		0.0005153170175637217		0.0002069075903854337
0.11592871815		0.0		0.0		0.0005816836031590494		0.00028108200958021183
0.11928897085000001		0.0		0.0		0.0008744773631384368		0.0006558580223538276
0.12264922355		0.0		0.0		0.00043333476476949324		0.00029669767677911247
0.12600947625		0.0		0.0		0.0003903916799725164		0.0002927937599793873
0.12936972895		0.0		0.0		0.0003747760127736158		0.00034354467837581444
0.13272998165		0.0		0.0		0.0006636658559532779		0.0007573598591466818
0.13609023435		0.0		0.0		0.00029669767677911247		0.0005114131007639965
0.13945048705000002		0.0		0.0		0.0003513525119752648		0.00046066218236756937
0.14281073975		0.0		0.0		0.0006597619391535528		0.0008900930303373375
0.14617099245		0.0		0.0		0.0003162172607777383		0.0005075091839642714
0.14953124515000002		0.0		0.0		0.00030060159357883767		0.0004177190975705926
0.15289149785		0.0		0.0		0.000499701350364821		0.0009369400319340394
0.15625175055		0.0		0.0		0.00022252325758433437		0.0004372386815692184
0.15961200325		0.0		0.0		0.0002654663423813112		0.00034354467837581444
0.16297225595		0.0		0.0		0.00047627784956647006		0.0008979008639367878
0.16633250865000002		0.0		0.0		0.00019909975678598338		0.0003903916799725164
0.16969276135		0.0		0.0		0.0004294308479697681		0.0007378402751480561
0.17305301405		0.0		0.0		0.00019129192318653306		0.00038648776317279127
0.17641326675		0.0		0.0		0.0002069075903854337		0.0003396407615760893
0.17977351945		0.0		0.0		0.0003786799295733409		0.000569971852759874
0.18313377215		0.0		0.0		0.0002186193407846092		0.00024204284158296018
0.18649402485		0.0		0.0		0.0004177190975705926		0.0004528543487681191
0.18985427755		0.0		0.0		0.0001639645055884569		0.0002771780927804867
0.19321453025000002		0.0		0.0		0.0001756762559876324		0.0002537545919821357
0.19657478295		0.0		0.0		0.0004138151807708674		0.0005114131007639965
0.19993503565		0.0		0.0		0.00015615667198900658		0.00026937025918103634
0.20329528835000002		0.0		0.0		0.00028108200958021183		0.0006402423551549269
0.20665554105		0.0		0.0		0.0001522527551892814		0.0004177190975705926
0.21001579375		0.0		0.0		0.00031231334397801316		0.0008471499455403607
0.21337604645		0.0		0.0		0.0001444449215898311		0.0004489504319683939
0.21673629915		0.0		0.0		0.0002654663423813112		0.0008744773631384368
0.22009655185000002		0.0		0.0		0.00011711750399175493		0.0005816836031590494
0.22345680455		0.0		0.0		0.00026937025918103634		0.0009369400319340394
0.22681705725		0.0		0.0		0.00012882925439093042		0.0004918935167653707
0.23017730995		0.0		0.0		0.000261562425581586		0.000761263775946407
0.23353756265		0.0		0.0		0.0002498506751824105		0.0007534559423469567
0.23689781535		0.0		0.0		0.00012882925439093042		0.0004060073471714171
0.24025806805		0.0		0.0		0.00023423500798350986		0.0006012031871576753
0.24361832075		0.0		0.0		0.0002186193407846092		0.00046066218236756937
0.24697857345000002		0.0		0.0		0.00012102142079148009		0.00029669767677911247
0.25033882614999997		0.0		0.0		0.00020300367358570855		0.00046456609916729457
0.25369907885		0.0		0.0		0.00023813892478323503		0.000523124851163172
0.25705933155		0.0		0.0		0.0002498506751824105		0.000546548351961523
0.26041958425		0.0		0.0		0.00012882925439093042		0.00021471542398488405
0.26377983694999996		0.0		0.0		0.00022252325758433437		0.0004138151807708674
0.26714008964999997		0.0		0.0		0.00021081150718515887		0.0004294308479697681
0.27050034235		0.0		0.0		0.000261562425581586		0.00039819951357196676
0.27386059505		0.0		0.0		0.00022252325758433437		0.000284985926379937
0.27722084775		0.0		0.0		0.00024204284158296018		0.0002927937599793873
0.28058110044999995		0.0		0.0		0.0002498506751824105		0.00030060159357883767
0.28394135314999996		0.0		0.0		0.0002654663423813112		0.00021471542398488405
0.28730160585		0.0		0.0		0.00019909975678598338		0.00022642717438405954
0.29066185855		0.0		0.0		0.0002654663423813112		0.00017958017278735757
0.29402211125		0.0		3.903916799725164e-06		0.00039819951357196676		0.00016006058878873173
0.29738236395		0.0		4.2943084796976805e-05		0.0002654663423813112		5.075091839642714e-05
0.30074261664999996		0.0		0.00025765850878186084		0.00023033109118378469		1.5615667198900656e-05
0.30410286934999997		0.0		0.0009681713663318407		0.00016006058878873173		1.1711750399175493e-05
0.30746312205		0.0		0.00618380421076466		0.0002537545919821357		3.903916799725164e-06
0.31082337475		7.807833599450328e-06		0.010653788946449973		0.00011321358719202977		0.0
0.31418362745		0.0001951958399862582		0.026136722974159976		5.8558751995877465e-05		0.0
0.31754388014999996		0.0009174204479354137		0.025601886372597627		3.123133439780131e-05		0.0
0.32090413284999997		0.0016006058878873174		0.009861293836105765		1.9519583998625823e-05		0.0
0.32426438555		0.003087998188582605		0.005020437004446561		3.903916799725164e-06		0.0
0.32762463825		0.0021979051582452676		0.0006792815231521786		0.0		0.0
0.33098489095		0.0006480501887543773		5.075091839642714e-05		0.0		0.0
0.33434514364999995		6.246266879560262e-05		3.903916799725164e-06		0.0		0.0
